# Supplementary material for: Genome-Wide Characterization of SlABCG Genes in Tomato Reveals Their Role in Saline–Alkali Tolerance
Source: Genes (Basel). 2025 Dec 26;17(1):19. doi: 10.3390/genes17010019 (PMC12841099; doi:10.3390/genes17010019)
Supplement: Supplementary file 1 [file genes-17-00019-s001.zip]

Archive with 14 entries (12 files):
- genes-4063062-supplementary/
- genes-4063062-supplementary/Supplementary File/
- genes-4063062-supplementary/Supplementary File/Figure S1.pdf
- genes-4063062-supplementary/Supplementary File/Figure S2.pdf
- genes-4063062-supplementary/Supplementary File/Figure S3.pdf
- genes-4063062-supplementary/Supplementary File/Figure S4.pdf
- genes-4063062-supplementary/Supplementary File/Table S1.xlsx
- genes-4063062-supplementary/Supplementary File/Table S2.xlsx
- genes-4063062-supplementary/Supplementary File/Table S3.xlsx
- genes-4063062-supplementary/Supplementary File/Table S4.xlsx
- genes-4063062-supplementary/Supplementary File/Table S5.xlsx
- genes-4063062-supplementary/Supplementary File/Table S6.xlsx
- genes-4063062-supplementary/Supplementary File/Table S7.xlsx
- genes-4063062-supplementary/Supplementary File/Table S8.xlsx
