# Supplementary material for: Genome-Wide Characterization of SlABCG Genes in Tomato Reveals Their Role in Saline–Alkali Tolerance
Source: Genes (Basel). 2025 Dec 26;17(1):19. doi: 10.3390/genes17010019 (PMC12841099; doi:10.3390/genes17010019)
Supplement: Supplementary file 1 [file genes-17-00019-s001.zip › genes-4063062-supplementary/Supplementary File/Table S1.xlsx]

## Sheet: Sheet1
Table S1. Characteristics of SlABCG genes and the encoded proteins.
Gene Name	Gene ID	Transcript ID	Chr_no.	Gene start	Gene end	Gene length	Protein length	Exon	Intron	MW (kDa)	pI
SlABCG4	Solyc03g007690.1	Solyc03g007690.1.1	Chr03	2213493	2215286	1793	597	1	1	66.4569	9.28
SlABCG18	Solyc07g053300.1	Solyc07g053300.1.1	Chr07	61897853	61899679	1826	608	1	1	68.4137	8.51
SlABCG20	Solyc07g063400.3	Solyc07g063400.3.1	Chr07	65999933	66004330	4397	613	4	4	68.3357	8.37
SlABCG14	Solyc05g056470.1	Solyc05g056470.1.1	Chr05	66595566	66597410	1844	614	1	1	68.8943	8.73
SlABCG19	Solyc07g062630.1	Solyc07g062630.1.1	Chr07	65450159	65452024	1865	621	1	1	69.0546	8.79
SlABCG22	Solyc08g075430.3	Solyc08g075430.3.1	Chr08	59684043	59688808	4765	646	5	48	72.1348	8.96
SlABCG25	Solyc11g009100.2	Solyc11g009100.2.1	Chr11	3211844	3218897	7053	649	9	58	73.0532	8.83
SlABCG21	Solyc08g005580.3	Solyc08g005580.3.1	Chr08	438146	441039	2893	655	5	24	73.0948	8.94
SlABCG6	Solyc03g113690.1	Solyc03g113690.1.1	Chr03	65245782	65247758	1976	658	1	1	73.6963	8.32
SlABCG65	Solyc07g065780.2	Solyc07g065780.2.1	Chr07	67540788	67544277	3489	659	9	24	74.9305	8.87
SlABCG63	Solyc11g018690.2	Solyc11g018690.2.1	Chr11	8958514	8967929	9415	666	3	58	73.853	9.11
SlABCG7	Solyc04g006960.3	Solyc04g006960.3.1	Chr04	649329	653345	4016	675	5	5	76.7192	9.19
SlABCG15	Solyc06g072090.2	Solyc06g072090.2.1	Chr06	44570448	44573706	3258	682	10	10	76.4574	8.39
SlABCG11	Solyc05g008350.3	Solyc05g008350.3.1	Chr05	2707665	2721134	13469	710	13	12	77.9906	6.67
SlABCG16	Solyc06g072100.2	Solyc06g072100.2.1	Chr06	44574619	44578398	3779	712	9	9	80.2058	8.77
SlABCG9	Solyc04g010210.1	Solyc04g010210.1.1	Chr04	3526079	3528223	2144	714	1	1	80.0076	8.98
SlABCG8	Solyc04g010200.1	Solyc04g010200.1.1	Chr04	3520739	3522895	2156	718	1	1	80.5332	9.23
SlABCG28	Solyc11g069710.2	Solyc11g069710.2.1	Chr11	54605277	54615523	10246	723	12	20	80.3925	8.95
SlABCG10	Solyc04g070970.3	Solyc04g070970.3.1	Chr04	57866099	57871138	5039	726	11	10	81.2656	8.98
SlABCG23	Solyc09g005970.1	Solyc09g005970.1.1	Chr09	665882	668098	2216	738	1	48	82.2322	9.27
SlABCG1	Solyc01g006720.3	Solyc01g006720.3.1	Chr01	1300996	1309933	8937	749	12	10	82.6686	8.9
SlABCG5	Solyc03g019760.3	Solyc03g019760.3.1	Chr03	62864461	62868804	4343	754	10	10	84.5165	8.96
SlABCG13	Solyc05g054890.3	Solyc05g054890.3.1	Chr05	65540582	65547124	6542	914	4	4	101.112	8.53
SlABCG64	Solyc11g069820.2	Solyc11g069820.2.1	Chr11	54745488	54755099	9611	1087	13	13	120.603	9.01
SlABCG60	Solyc06g075020.3	Solyc06g075020.3.1	Chr06	46684739	46693732	8993	1094	14	9	121.213	8.78
SlABCG30	Solyc12g013640.2	Solyc12g013640.2.1	Chr12	4473160	4481253	8093	1222	7	9	136.069	8.65
SlABCG27	Solyc11g065360.2	Solyc11g065360.2.1	Chr11	51079518	51102945	23427	1246	17	58	138.859	9.21
SlABCG36	Solyc05g018510.3	Solyc05g018510.3.1	Chr05	22106435	22117208	10773	1421	24	12	162.481	8.27
SlABCG43	Solyc06g076930.2	Solyc06g076930.2.1	Chr06	47946235	47960147	13912	1425	24	9	159.532	8.57
SlABCG34	Solyc02g081870.3	Solyc02g081870.3.1	Chr02	46204080	46214035	9955	1427	24	10	160.39	8.88
SlABCG33	Solyc01g101070.3	Solyc01g101070.3.1	Chr01	90798859	90809706	10847	1447	24	10	163.176	8.15
SlABCG51	Solyc11g067000.2	Solyc11g067000.2.1	Chr11	53062890	53072133	9243	1464	20	20	166.532	7.5
SlABCG41	Solyc05g055330.3	Solyc05g055330.3.1	Chr05	65856894	65864741	7847	1478	21	4	167.538	8.24
SlABCG62	Solyc09g008000.3	Solyc09g008000.3.1	Chr09	1460866	1484923	24057	1576	21	48	174.99	8.79
SlABCG37	Solyc05g053570.3	Solyc05g053570.3.1	Chr05	64496795	64508938	12143	2040	27	12	230.915	6.09
SlABCG35	Solyc03g120980.3	Solyc03g120980.3.1	Chr03	70689278	70704520	15242	2066	40	1	232.413	7.52
SlABCG47	Solyc09g091670.3	Solyc09g091670.3.1	Chr09	71382958	71405366	22408	2808	40	40	316.998	5.98
SlABCG53	Solyc12g100180.2	Solyc12g100180.2.1	Chr12	67979199	67995586	16387	2834	39	9	320.39	8.44
SlABCG45	Solyc08g067620.3	Solyc08g067620.3.1	Chr08	56680654	56703367	22713	2902	48	48	328.203	6.74
SlABCG40	Solyc05g053610.3	Solyc05g053610.3.1	Chr05	64508971	64531700	22729	3556	51	12	402.036	6.63
SlABCG50	Solyc11g007300.2	Solyc11g007300.2.1	Chr11	1662526	1686893	24367	4249	58	58	482.642	7.19
