# Supplementary material for: Genome-Wide Characterization of SlABCG Genes in Tomato Reveals Their Role in Saline–Alkali Tolerance
Source: Genes (Basel). 2025 Dec 26;17(1):19. doi: 10.3390/genes17010019 (PMC12841099; doi:10.3390/genes17010019)
Supplement: Supplementary file 1 [file genes-17-00019-s001.zip › genes-4063062-supplementary/Supplementary File/Table S2.xlsx]

## Sheet: Sheet1
Table S2. ABCG homologous genes between tomato and Arabidopsis or potato.
At Gene ID	Sl Gene ID
AT1G71960.1	Solyc11g018690.2.1
AT1G51460.1	Solyc11g065360.2.1
AT1G53390.1	Solyc12g013640.2.1
AT1G79750.1	Solyc03g120980.3.1
AT1G53270.1	Solyc07g062630.1.1
AT1G31770.1	Solyc08g075430.3.1
AT1G31770.1	Solyc08g005580.3.1
AT2G36380.1	Solyc11g007300.2.1
AT2G28070.1	Solyc11g069710.2.1
AT2G36380.1	Solyc11g067000.2.1
AT2G19900.1	Solyc03g120980.3.1
AT2G39350.1	Solyc04g010200.1.1
AT2G37360.1	Solyc04g010200.1.1
AT2G01320.3	Solyc05g008350.3.1
AT2G39350.1	Solyc05g054890.3.1
AT2G37360.1	Solyc05g054890.3.1
AT2G29940.1	Solyc06g076930.2.1
AT2G37010.1	Solyc09g008000.3.1
AT2G37360.1	Solyc09g005970.1.1
AT2G39350.1	Solyc09g005970.1.1
AT3G16340.1	Solyc03g120980.3.1
AT3G55090.1	Solyc04g010200.1.1
AT3G25620.2	Solyc04g006960.3.1
AT3G55090.1	Solyc05g054890.3.1
AT3G53510.1	Solyc05g054890.3.1
AT3G53510.1	Solyc09g005970.1.1
AT3G55090.1	Solyc09g005970.1.1
AT4G27420.1	Solyc12g013640.2.1
AT4G25750.1	Solyc03g007690.1.1
AT4G27420.1	Solyc07g063400.3.1
AT5G06530.1	Solyc01g006720.3.1
AT5G52860.1	Solyc03g007690.1.1
AT5G25880.1	Solyc03g120980.3.1
AT5G60740.1	Solyc06g075020.3.1
AT5G60740.1	Solyc09g008000.3.1

## Sheet: Sheet2
St Gene ID	Sl Gene ID
Soltu.DM.01G002400.2	Solyc01g006720.3.1
Soltu.DM.05G025910.1	Solyc11g007300.2.1
Soltu.DM.06G030340.1	Solyc11g069710.2.1
Soltu.DM.11G019460.1	Solyc11g065360.2.1
Soltu.DM.11G021390.1	Solyc11g067000.2.1
Soltu.DM.11G011430.1	Solyc11g018690.2.1
Soltu.DM.11G006050.1	Solyc11g067000.2.1
Soltu.DM.11G006050.1	Solyc11g007300.2.1
Soltu.DM.11G023280.1	Solyc11g069710.2.1
Soltu.DM.11G021390.1	Solyc11g007300.2.1
Soltu.DM.07G024700.1	Solyc12g013640.2.1
Soltu.DM.12G029340.1	Solyc12g013640.2.1
Soltu.DM.03G035710.1	Solyc03g120980.3.1
Soltu.DM.03G023280.1	Solyc03g007690.1.1
Soltu.DM.08G014620.3	Solyc03g120980.3.1
Soltu.DM.12G010030.1	Solyc03g120980.3.1
Soltu.DM.04G001330.1	Solyc04g006960.3.1
Soltu.DM.04G007120.1	Solyc04g010200.1.1
Soltu.DM.05G025440.1	Solyc04g010200.1.1
Soltu.DM.04G007120.1	Solyc05g054890.3.1
Soltu.DM.05G025440.1	Solyc05g054890.3.1
Soltu.DM.05G004600.3	Solyc05g008350.3.1
Soltu.DM.09G007100.2	Solyc05g054890.3.1
Soltu.DM.06G030410.1	Solyc06g075020.3.1
Soltu.DM.06G032240.1	Solyc06g076930.2.1
Soltu.DM.09G005610.1	Solyc06g075020.3.1
Soltu.DM.07G023780.1	Solyc07g062630.1.1
Soltu.DM.07G024700.1	Solyc07g063400.3.1
Soltu.DM.07G020640.1	Solyc07g062630.1.1
Soltu.DM.12G029340.1	Solyc07g063400.3.1
Soltu.DM.08G020300.1	Solyc08g075430.3.1
Soltu.DM.08G003320.1	Solyc08g075430.3.1
Soltu.DM.08G003320.1	Solyc08g005580.3.1
Soltu.DM.08G020300.1	Solyc08g005580.3.1
Soltu.DM.05G025440.1	Solyc09g005970.1.1
Soltu.DM.06G030410.1	Solyc09g008000.3.1
Soltu.DM.09G007100.2	Solyc09g005970.1.1
Soltu.DM.09G005610.1	Solyc09g008000.3.1
Soltu.DM.11G023110.1	Solyc09g008000.3.1
