# Supplementary material for: Genome-Wide Characterization of SlABCG Genes in Tomato Reveals Their Role in Saline–Alkali Tolerance
Source: Genes (Basel). 2025 Dec 26;17(1):19. doi: 10.3390/genes17010019 (PMC12841099; doi:10.3390/genes17010019)
Supplement: Supplementary file 1 [file genes-17-00019-s001.zip › genes-4063062-supplementary/Supplementary File/Table S3.xlsx]

## Sheet: ABA
Table S3. The expression patterns of tomato genes under abiotic stress.
#Transcripts	log2FC	pvalue	FDR	regulations	flc_S_ABA_1	flc_S_ABA_2	flc_S_ABA_3	flc_S_1	flc_S_2	flc_S_3
Solyc01g111075.1.1	5.69306	1.39187e-78	5.1911e-74	up	7747	4566	6021	137	70	113
MSTRG.3641.2	2.0192	1.25331e-59	2.33717e-55	up	2039	2131	2121	497	451	453
Solyc06g073560.3.1	3.25101	2.37662e-53	2.95461e-49	up	592	627	521	50	57	57
Solyc07g009380.3.1	3.96485	1.56146e-52	1.45591e-48	up	7970	4881	7476	499	317	368
MSTRG.3641.6	1.94983	3.73792e-51	2.78819e-47	up	6529	6629	6583	1716	1364	1532
MSTRG.3641.3	2.06652	5.78016e-46	3.59295e-42	up	1033	1072	1092	267	217	208
MSTRG.15714.1	1.83834	5.99839e-44	3.19594e-40	up	8997	7584	8829	2472	2059	1915
Solyc11g069880.2.1	-4.13477	4.19508e-37	1.95574e-33	down	26	18	20	394	265	353
MSTRG.1518.1	4.72146	6.76069e-37	2.80163e-33	up	2235	3462	4290	143	144	64
Solyc01g111070.3.1	4.2489	5.08723e-34	1.89733e-30	up	43978	24797	30599	2156	1846	809
Solyc03g114960.3.1	-1.4631	2.58286e-31	8.69261e-28	down	1147	1249	1017	3361	2813	2359
Solyc06g060760.3.1	-2.13198	2.79685e-31	8.69261e-28	down	394	320	326	1461	1182	1447
Solyc03g114330.3.1	1.32507	9.36532e-30	2.68684e-26	up	1061	988	932	411	347	318
Solyc02g091920.3.1	2.07131	3.16127e-29	8.42162e-26	up	4551	5498	5114	1054	1003	1179
Solyc03g095780.2.1	-3.55073	1.38498e-27	3.44362e-24	down	69	41	55	474	567	676
MSTRG.7131.2	1.20138	2.58457e-27	6.02463e-24	up	1250	1216	1140	498	502	416
MSTRG.2352.6	1.35249	6.41709e-27	1.40783e-23	up	1458	1549	1508	544	559	493
MSTRG.21418.4	2.86518	3.81828e-26	7.91147e-23	up	607	900	713	78	99	96
ENSRNA050029739-T1	-3.95924	6.44477e-26	1.26507e-22	down	281	143	112	3267	2739	1560
Solyc08g080630.3.1	-3.57879	1.01565e-22	1.89398e-19	down	147	55	119	1118	1169	1159
MSTRG.21362.6	9.58013	2.68126e-22	4.76191e-19	up	1401	400	733	2	1	0
Solyc10g078540.2.1	-11.8667	3.63129e-21	6.15603e-18	down	0	0	0	629	908	344
MSTRG.15714.2	2.00079	6.16528e-21	9.9974e-18	up	7839	5294	7066	1399	1620	1511
Solyc12g057060.2.1	-1.95367	7.40297e-21	1.15042e-17	down	119	93	119	436	402	326
Solyc09g011240.3.1	-0.963851	4.3115e-20	6.43207e-17	no change	1105	1064	1034	2173	1755	1725
ENSRNA050030523-T1	-2.54357	4.99168e-20	7.16037e-17	down	87	97	85	532	586	312
MSTRG.19498.1	2.6622	8.9243e-20	1.23274e-16	up	589	653	444	107	87	49
MSTRG.12004.2	3.04818	1.28557e-19	1.71238e-16	up	360	584	558	74	55	38
Solyc03g020030.3.1	-4.90592	1.51551e-19	1.94906e-16	down	4	12	5	164	161	233
Solyc04g078900.3.1	3.34764	4.00353e-19	4.97719e-16	up	1185	926	1183	169	74	58
Solyc01g087970.3.1	1.80277	1.00017e-18	1.2033e-15	up	1180	974	1129	374	267	219
ENSRNA050030080-T1	-3.45519	1.15078e-18	1.34123e-15	down	20	17	12	178	197	112
ENSRNA050029744-T1	-3.41749	1.38654e-18	1.56704e-15	down	33	21	34	372	322	172
Solyc06g024207.1.1	-3.3604	2.22455e-18	2.4402e-15	down	54	33	41	534	455	220
Solyc04g006970.3.1	3.27034	3.46312e-18	3.6903e-15	up	673	1005	1279	107	120	56
MSTRG.10623.2	1.31156	4.20706e-18	4.35851e-15	up	599	601	627	244	230	193
Solyc01g095320.3.1	4.73287	7.64393e-18	7.66403e-15	up	2210	1926	2371	74	21	121
MSTRG.17900.1	1.22055	7.8087e-18	7.66403e-15	up	1585	1400	1515	575	595	568
MSTRG.3307.2	10.5017	1.04131e-17	9.95816e-15	up	244	360	283	0	0	0
MSTRG.1758.1	2.98988	1.1914e-17	1.11086e-14	up	249	276	388	32	35	37
Solyc06g069430.3.1	1.3347	1.32522e-17	1.20186e-14	up	548	498	530	210	179	176
Solyc10g012050.3.1	2.62654	1.35345e-17	1.20186e-14	up	517	472	633	63	103	71
Solyc05g047680.3.1	2.85821	1.46695e-17	1.27236e-14	up	742	378	544	89	56	63
Solyc05g010420.2.1	-0.746377	1.79512e-17	1.52161e-14	no change	18134	18818	16162	27801	27843	24604
Solyc01g111380.3.1	-0.92976	1.89281e-17	1.56876e-14	no change	843	806	704	1542	1359	1154
MSTRG.11009.3	0.991181	4.85209e-17	3.87647e-14	no change	3331	3504	3038	1494	1631	1348
Solyc01g111080.3.1	1.81909	4.88509e-17	3.87647e-14	up	2499	1594	1883	487	556	477
MSTRG.12578.1	-2.84127	5.77889e-17	4.4902e-14	down	36	30	42	325	219	168
MSTRG.4053.7	-0.995268	8.11672e-17	6.17798e-14	no change	2502	2273	2145	4985	4136	3404
Solyc11g005350.2.1	-1.52847	1.19035e-16	8.87907e-14	down	118	135	104	337	311	281
MSTRG.2318.1	-7.65996	1.72056e-16	1.25823e-13	down	1	0	3	174	164	375
MSTRG.19498.3	2.38928	2.00986e-16	1.44153e-13	up	1240	1219	1198	275	251	116
MSTRG.15648.1	1.78249	2.42826e-16	1.70876e-13	up	2472	2125	2830	682	778	506
MSTRG.12004.3	2.26297	5.02875e-16	3.47319e-13	up	591	991	910	190	151	133
MSTRG.5344.2	-1.73257	5.83632e-16	3.95766e-13	down	280	336	217	850	958	685
MSTRG.3099.7	-10.5995	1.04454e-15	6.9566e-13	down	0	0	0	403	293	102
Solyc03g115540.2.1	2.0099	1.57169e-15	1.02838e-12	up	348	299	286	59	73	75
Solyc09g092520.3.1	2.37145	1.65644e-15	1.06515e-12	up	2121	1695	2404	532	351	230
MSTRG.9539.1	9.94638	1.70357e-15	1.07688e-12	up	152	254	197	0	0	0
Solyc08g076520.3.1	1.30921	2.56927e-15	1.59706e-12	up	898	718	733	294	314	247
Solyc08g036520.2.1	-3.49586	2.7144e-15	1.65961e-12	down	62	39	73	923	615	296
Solyc02g067930.3.1	1.27253	6.21848e-15	3.74071e-12	up	2046	1868	1979	830	830	559
Solyc06g005160.3.1	-0.745522	6.3489e-15	3.75855e-12	no change	8797	8368	7724	14796	12426	10617
Solyc07g041900.3.1	1.13861	8.25381e-15	4.80991e-12	up	29794	23683	24764	10436	10680	10740
Solyc10g055390.2.1	1.81837	8.39778e-15	4.81852e-12	up	4085	3038	3243	832	1148	673
MSTRG.11094.3	-1.167	8.62594e-15	4.87444e-12	down	377	365	327	881	653	641
Solyc03g083990.1.1	-9.5654	9.74897e-15	5.42683e-12	down	1	0	0	230	206	290
MSTRG.2439.1	-1.54494	1.0602e-14	5.81491e-12	down	202	167	198	609	505	394
Solyc06g061230.3.1	-2.47044	1.51887e-14	8.20983e-12	down	420	476	497	1849	1846	3137
Solyc05g052300.3.1	1.21869	1.67272e-14	8.91223e-12	up	690	758	606	316	242	240
Solyc08g079310.3.1	3.35309	2.37863e-14	1.24948e-11	up	107	93	84	8	9	8
Solyc10g074438.1.1	-2.10435	2.44968e-14	1.26894e-11	down	1365	1052	1027	3253	4568	5254
MSTRG.11207.3	1.33252	2.89919e-14	1.48121e-11	up	3201	2314	2983	1081	1056	915
Solyc07g008540.3.1	1.37902	2.98938e-14	1.50665e-11	up	2558	2640	2559	794	913	960
Solyc06g062290.1.1	1.55994	3.05964e-14	1.5215e-11	up	303	285	263	93	98	70
Solyc01g106630.2.1	-3.4532	3.13679e-14	1.53934e-11	down	2106	693	1597	10808	11865	19720
Solyc03g117800.3.1	1.92927	4.25142e-14	2.05923e-11	up	985	1086	1057	233	198	302
Solyc05g008090.3.1	-8.1778	4.74406e-14	2.26839e-11	down	0	3	0	103	326	327
MSTRG.20295.2	-6.26251	4.91383e-14	2.31983e-11	down	1	4	0	99	99	141
Solyc10g024410.2.1	1.05432	5.44375e-14	2.53788e-11	up	1788	1796	1346	756	724	654
MSTRG.5494.2	1.77351	5.69504e-14	2.62225e-11	up	1104	1252	856	246	346	249
MSTRG.21145.5	10.0357	6.11682e-14	2.78211e-11	up	110	190	331	0	0	0
Solyc06g083070.3.1	0.801981	6.48461e-14	2.91385e-11	no change	4556	4798	3917	2377	2414	2064
Solyc01g094660.3.1	-9.53801	6.78513e-14	3.0126e-11	down	0	0	0	102	165	102
MSTRG.20466.2	1.27354	7.60427e-14	3.33658e-11	up	7004	7156	7382	2787	3208	2095
MSTRG.18668.2	10.1853	8.6542e-14	3.75311e-11	up	173	439	109	0	0	0
MSTRG.10623.6	1.19765	9.49525e-14	4.07051e-11	up	713	741	813	331	291	274
Solyc01g095610.3.1	1.57497	1.03753e-13	4.39724e-11	up	631	499	423	157	172	139
Solyc08g079900.2.1	-2.4561	1.14226e-13	4.78671e-11	down	665	363	302	1898	2071	2465
Solyc04g007790.3.1	1.66972	1.18337e-13	4.90386e-11	up	9522	11190	10277	2358	3069	3252
Solyc10g055810.2.1	-2.08939	1.22415e-13	5.01696e-11	down	5974	5193	5530	15337	20787	26644
MSTRG.1858.2	1.19835	1.23756e-13	5.01696e-11	up	853	855	799	322	312	346
Solyc08g008350.3.1	-3.28227	1.7146e-13	6.8761e-11	down	8	17	14	139	125	83
Solyc10g076670.2.1	-4.56419	1.84997e-13	7.34005e-11	down	15	6	41	558	381	422
Solyc09g011670.3.1	-1.25492	2.21683e-13	8.70305e-11	down	423	495	461	1238	896	861
Solyc11g069090.2.1	0.654119	2.26752e-13	8.80933e-11	no change	44225	42434	42082	28596	24510	21121
Solyc07g007620.3.1	1.06948	2.37626e-13	9.1366e-11	up	777	718	686	377	282	282
MSTRG.17780.2	1.77696	2.61174e-13	9.93955e-11	up	613	648	814	175	177	194
MSTRG.3237.1	1.15516	3.10007e-13	1.16788e-10	up	1095	1011	817	418	434	331
Solyc06g059870.1.1	-1.23524	3.13643e-13	1.16976e-10	down	356	347	277	674	694	697
MSTRG.17591.3	1.39884	3.69052e-13	1.36279e-10	up	3341	2543	3432	1061	1058	1065
Solyc05g009470.3.1	0.728053	3.99792e-13	1.46183e-10	no change	12267	13834	11950	7441	6751	6526
Solyc07g052135.1.1	-6.84941	4.0386e-13	1.46237e-10	down	4	1	0	95	133	267
Solyc02g087190.1.1	1.18269	4.88042e-13	1.75019e-10	up	1570	1543	1677	744	545	622
Solyc08g080650.2.1	-2.62738	6.05855e-13	2.152e-10	down	6312	3032	6176	22254	27730	35294
Solyc10g055800.2.1	-2.05627	6.37356e-13	2.24253e-10	down	3220	1618	2860	10170	8742	9929
Solyc10g074460.2.1	-2.28903	6.53496e-13	2.27728e-10	down	69	50	48	297	179	258
MSTRG.9196.2	10.419	6.59444e-13	2.27728e-10	up	181	588	82	0	0	0
Solyc10g078580.1.1	1.75229	6.91088e-13	2.36466e-10	up	2893	2269	2336	939	659	444
MSTRG.16504.2	1.29179	7.07544e-13	2.39228e-10	up	929	699	863	331	309	280
Solyc04g008290.3.1	0.812203	7.11988e-13	2.39228e-10	no change	1836	1809	1879	998	950	893
Solyc10g076410.1.1	-2.77821	7.38884e-13	2.46048e-10	down	39	21	31	172	162	222
Solyc01g102310.3.1	1.37427	8.76115e-13	2.89164e-10	up	2859	1978	2634	1017	843	757
MSTRG.18904.4	1.35361	1.00191e-12	3.27781e-10	up	346	341	374	140	119	117
Solyc01g080900.3.1	-1.84675	1.04606e-12	3.3925e-10	down	70	53	54	232	194	152
Solyc07g032490.3.1	1.97927	2.0425e-12	6.567e-10	up	490	581	762	132	151	138
MSTRG.5486.1	-0.870626	2.52628e-12	8.05299e-10	no change	392	429	383	740	657	594
MSTRG.16349.1	-1.9289	2.6011e-12	8.22123e-10	down	47	38	40	171	144	117
MSTRG.16301.1	1.77493	3.16074e-12	9.90612e-10	up	515	638	787	192	174	151
Solyc07g063860.3.1	1.28795	3.19868e-12	9.94149e-10	up	1038	1187	835	361	406	356
Solyc09g075270.1.1	-9.70981	3.9284e-12	1.21086e-09	down	0	0	0	244	145	45
ENSRNA050029735-T1	-1.79163	4.24494e-12	1.2977e-09	down	1503	1626	1484	4337	6686	3430
Solyc10g005960.1.1	0.778484	4.4743e-12	1.35669e-09	no change	3023	3333	3148	1822	1594	1589
Solyc05g007940.3.1	-1.68775	4.63582e-12	1.39433e-09	down	102	92	83	354	250	209
Solyc03g095650.3.1	1.66887	4.9724e-12	1.48361e-09	up	956	887	1159	258	276	314
MSTRG.21618.2	0.650757	5.8954e-12	1.73171e-09	no change	2448	2475	2101	1426	1361	1243
Solyc09g097780.3.1	-1.2712	5.89681e-12	1.73171e-09	down	46529	42178	37208	78681	94583	97275
Solyc01g099910.3.1	-2.1537	6.8057e-12	1.98301e-09	down	315	174	184	723	1049	888
MSTRG.15276.2	2.61486	7.20238e-12	2.08233e-09	up	436	347	405	69	81	28
Solyc03g080010.3.1	0.999795	7.41169e-12	2.12636e-09	no change	655	633	596	285	278	284
MSTRG.10708.3	1.48664	8.08355e-12	2.30141e-09	up	456	382	413	125	130	145
MSTRG.18149.2	-5.90526	9.82576e-12	2.77622e-09	down	1	2	6	85	113	276
MSTRG.17491.1	1.41907	1.09251e-11	3.06362e-09	up	761	942	827	306	238	307
Solyc08g078020.1.1	0.947508	1.28184e-11	3.54223e-09	no change	10720	12120	9487	5134	4774	5120
Solyc12g042380.2.1	0.9618	1.28218e-11	3.54223e-09	no change	939	869	953	445	456	381
MSTRG.4046.2	10.1914	1.42092e-11	3.89665e-09	up	44	465	205	0	0	0
Solyc07g007760.3.1	-1.36993	1.43266e-11	3.90019e-09	down	6136	7428	6439	13532	15391	17199
Solyc06g069070.1.1	-1.72082	1.46207e-11	3.9514e-09	down	178	229	240	575	635	703
MSTRG.9927.1	1.21639	2.21541e-11	5.94431e-09	up	977	1278	946	414	425	399
MSTRG.18148.2	3.38732	2.46361e-11	6.56305e-09	up	575	446	331	71	35	14
MSTRG.3584.2	-2.04685	2.68384e-11	7.09904e-09	down	2168	974	1820	6606	5754	6128
MSTRG.17806.1	-2.79154	3.31676e-11	8.7114e-09	down	27	17	20	136	98	161
MSTRG.9803.2	-1.94574	3.86372e-11	1.0077e-08	down	45	44	41	180	167	109
MSTRG.6485.6	2.41734	3.8956e-11	1.00896e-08	up	357	194	340	65	42	45
MSTRG.2073.2	0.872307	4.60474e-11	1.1844e-08	no change	7364	8269	7137	4381	3293	3570
MSTRG.17780.3	2.0103	4.70868e-11	1.20025e-08	up	330	281	420	71	93	68
Solyc07g005100.3.1	-1.47806	4.73071e-11	1.20025e-08	down	488	364	276	1116	918	798
Solyc09g089690.3.1	0.80517	5.83741e-11	1.47103e-08	no change	1881	1962	1857	970	1035	932
MSTRG.2897.2	1.63428	6.42412e-11	1.60801e-08	up	885	1071	1376	354	352	274
MSTRG.20999.1	1.07809	6.66019e-11	1.65599e-08	up	471	458	403	197	178	192
Solyc07g041735.1.1	2.29608	6.89989e-11	1.70423e-08	up	269	220	287	58	60	27
MSTRG.15576.1	-3.99458	7.08089e-11	1.73743e-08	down	2	10	5	105	74	68
MSTRG.11094.1	-1.77751	7.55808e-11	1.84239e-08	down	128	78	98	340	358	246
Solyc01g067530.3.1	0.84548	7.90868e-11	1.91534e-08	no change	2371	2043	2054	1066	1130	1039
Solyc08g006750.3.1	-8.6075	8.33109e-11	2.00462e-08	down	0	0	0	91	44	61
Solyc09g005250.3.1	1.1543	8.47491e-11	2.02616e-08	up	5944	6851	6845	2840	3117	2069
MSTRG.3338.2	9.03633	8.78487e-11	2.08688e-08	up	183	50	91	0	0	0
Solyc03g019650.3.1	0.997446	9.54816e-11	2.25385e-08	no change	7461	7087	6884	2935	3372	3302
Solyc08g077430.3.1	1.17304	9.64361e-11	2.26206e-08	up	4109	2765	3335	1524	1409	1165
Solyc03g044155.1.1	0.557181	9.81243e-11	2.28728e-08	no change	2608	2507	2258	1710	1488	1332
Solyc03g005210.3.1	-1.43766	1.07957e-10	2.50024e-08	down	128	141	158	343	342	357
Solyc06g076150.3.1	-0.522698	1.08601e-10	2.50024e-08	no change	2914	2687	2663	3855	3571	3291
Solyc03g117870.3.1	-1.0358	1.13613e-10	2.59958e-08	down	974	823	1010	2017	1780	1441
Solyc04g071420.3.1	0.849408	1.19359e-10	2.7144e-08	no change	1231	1373	1067	650	610	574
MSTRG.19843.1	1.54243	1.24567e-10	2.81566e-08	up	248	281	282	91	97	65
Solyc01g098560.3.1	1.13676	1.2995e-10	2.91964e-08	up	1759	1286	1442	676	672	500
Solyc01g090970.3.1	1.02432	1.33045e-10	2.97128e-08	up	3385	3091	2512	1254	1461	1242
Solyc11g005480.2.1	-3.9098	1.39148e-10	3.08908e-08	down	10	8	19	125	114	254
MSTRG.16504.1	1.16711	1.41788e-10	3.12906e-08	up	432	358	412	174	163	147
MSTRG.4670.2	-1.58047	1.44516e-10	3.17052e-08	down	245	289	210	823	755	451
MSTRG.20144.1	5.942	1.51384e-10	3.30177e-08	up	139	83	57	0	2	2
Solyc04g078450.3.1	-8.37422	1.67517e-10	3.63239e-08	down	0	0	0	57	67	42
Solyc01g080100.3.1	1.8476	1.83252e-10	3.95061e-08	up	639	401	432	152	136	84
Solyc05g006970.3.1	1.03202	2.01772e-10	4.32488e-08	up	577	498	438	254	220	194
Solyc03g082550.3.1	-1.77903	2.10083e-10	4.47729e-08	down	142	104	124	537	345	282
MSTRG.10943.2	1.35603	2.21024e-10	4.68369e-08	up	663	589	442	229	215	154
MSTRG.5064.1	-2.12547	2.27782e-10	4.79964e-08	down	195	164	139	593	950	420
Solyc08g074480.1.1	0.737964	2.60813e-10	5.46476e-08	no change	32961	30781	28809	17865	18598	13740
Solyc02g086150.3.1	0.97401	2.82403e-10	5.88407e-08	no change	405	408	371	209	171	165
Solyc07g042510.3.1	-3.94682	3.1603e-10	6.54815e-08	down	62	11	41	332	465	741
MSTRG.17606.1	2.01398	3.22395e-10	6.64312e-08	up	291	341	203	54	78	53
MSTRG.8960.2	-2.36097	3.30597e-10	6.77469e-08	down	238	121	203	1255	906	507
MSTRG.9554.6	-1.39143	3.37786e-10	6.8842e-08	down	386	404	303	1063	949	599
Solyc02g085820.3.1	7.99522	3.63655e-10	7.37112e-08	up	89	87	126	0	1	0
Solyc07g064660.1.1	-3.66202	4.30653e-10	8.68197e-08	down	25	8	43	412	274	211
MSTRG.6833.2	-8.93487	4.68262e-10	9.38941e-08	down	0	0	0	56	44	135
MSTRG.21492.1	-1.89672	5.04627e-10	1.00645e-07	down	196	282	123	755	658	596
Solyc07g052110.3.1	-1.42565	5.1229e-10	1.0163e-07	down	305	245	329	679	678	764
MSTRG.13568.4	-0.797273	5.34558e-10	1.05486e-07	no change	2631	2338	2694	4621	3861	3602
MSTRG.635.1	-1.68808	5.69676e-10	1.11824e-07	down	431	380	339	1057	1528	766
MSTRG.3584.4	-3.06492	5.93022e-10	1.15798e-07	down	39	10	24	182	180	185
MSTRG.22079.1	-1.92074	6.34651e-10	1.23281e-07	down	126	126	141	432	619	303
MSTRG.11504.2	-6.27088	6.89443e-10	1.3323e-07	down	0	5	0	72	116	149
MSTRG.1730.2	1.28115	7.14957e-10	1.37449e-07	up	246	282	223	105	89	85
Solyc09g010870.3.1	-1.41229	7.90377e-10	1.51169e-07	down	699	680	596	1495	2074	1179
Solyc01g099020.3.1	1.22628	8.1171e-10	1.54457e-07	up	2668	2611	2817	901	1065	1129
Solyc04g072000.3.1	-2.74348	8.98312e-10	1.70068e-07	down	380	136	189	2038	1529	763
Solyc03g123730.3.1	-0.628788	9.47229e-10	1.78423e-07	no change	1166	1116	964	1624	1472	1423
Solyc12g055830.2.1	-0.68025	1.02007e-09	1.91178e-07	no change	1501	1382	1236	2333	1877	1760
MSTRG.14179.2	-6.36711	1.07004e-09	1.99542e-07	down	0	5	0	65	145	150
Solyc07g053350.3.1	-1.77842	1.10099e-09	2.04291e-07	down	169	264	214	621	574	787
MSTRG.9472.4	-1.51619	1.23693e-09	2.28379e-07	down	117	77	98	300	245	213
MSTRG.3088.3	2.476	1.38297e-09	2.54085e-07	up	1956	846	2227	226	328	262
MSTRG.22055.1	-1.61793	1.67504e-09	3.06238e-07	down	4061	4299	4171	9754	16423	8569
MSTRG.11895.3	-0.742369	1.77324e-09	3.22609e-07	no change	2490	2352	2368	4450	3447	3071
MSTRG.5242.1	-1.90675	1.84287e-09	3.33551e-07	down	124	96	134	493	477	250
MSTRG.16107.1	-1.19313	1.85127e-09	3.33551e-07	down	384	534	416	1021	1009	738
MSTRG.20023.2	-0.732177	1.95584e-09	3.50697e-07	no change	443	437	428	717	628	617
MSTRG.6098.1	1.22344	2.00161e-09	3.57187e-07	up	3872	3619	2721	1737	1265	978
MSTRG.9472.3	-6.27525	2.11558e-09	3.75727e-07	down	5	0	0	107	181	59
MSTRG.1939.1	8.57929	2.13652e-09	3.77648e-07	up	31	109	92	0	0	0
MSTRG.9989.1	1.5753	2.15882e-09	3.7979e-07	up	451	470	459	109	173	133
MSTRG.17740.1	-1.82761	2.17996e-09	3.81708e-07	down	588	671	686	1892	3022	1365
MSTRG.2439.3	-1.37701	2.29941e-09	4.00742e-07	down	103	103	121	314	231	228
MSTRG.8234.1	0.791729	2.47593e-09	4.29499e-07	no change	893	1041	921	543	496	452
MSTRG.6098.7	1.11076	2.76918e-09	4.78145e-07	up	5380	5531	3904	2608	2039	1582
Solyc11g069800.1.1	-1.04374	3.12025e-09	5.33968e-07	down	875	933	745	2021	1570	1203
Solyc09g007320.3.1	0.704075	3.12111e-09	5.33968e-07	no change	1058	1147	1085	690	606	534
Solyc07g063070.1.1	0.964258	3.15413e-09	5.35087e-07	no change	406	469	400	214	193	183
Solyc01g097270.3.1	-1.64395	3.15635e-09	5.35087e-07	down	4227	2873	3244	7514	9327	11734
MSTRG.20406.2	0.752719	3.20964e-09	5.4166e-07	no change	3452	3512	2822	1740	1767	1701
Solyc03g044797.1.1	1.27507	3.25739e-09	5.47242e-07	up	226	199	203	84	74	76
Solyc02g065170.3.1	0.895406	3.40108e-09	5.68819e-07	no change	2474	2038	1929	1076	1174	873
Solyc12g097035.1.1	-8.74597	3.48453e-09	5.80174e-07	down	0	0	0	129	73	21
Solyc10g006800.3.1	1.65822	3.66225e-09	6.07055e-07	up	416	549	689	169	160	148
MSTRG.15500.2	-0.965256	3.71317e-09	6.12772e-07	no change	2911	2607	2596	6159	4652	3650
Solyc09g083350.3.1	0.663137	3.74013e-09	6.14501e-07	no change	2214	2065	2096	1226	1279	1124
MSTRG.17668.1	0.865472	3.95559e-09	6.47051e-07	no change	445	486	428	249	220	205
Solyc07g063530.3.1	0.648056	4.14864e-09	6.75667e-07	no change	3055	2961	2701	1659	1760	1582
Solyc07g055080.3.1	-0.872028	4.27721e-09	6.93562e-07	no change	366	422	368	693	596	619
MSTRG.332.1	-3.01261	4.31081e-09	6.93562e-07	down	9	9	9	60	88	49
Solyc06g059860.3.1	-1.41593	4.3143e-09	6.93562e-07	down	239	166	244	642	484	452
Solyc07g055060.3.1	-1.31605	4.36138e-09	6.98121e-07	down	8436	6277	9853	21061	19762	15041
Solyc03g112320.3.1	-1.17093	4.8358e-09	7.70752e-07	down	145	121	119	282	239	259
MSTRG.1714.2	-1.67964	5.23157e-09	8.30284e-07	down	1592	1071	1426	5646	3969	2468
Solyc08g077140.2.1	0.864621	5.3858e-09	8.51139e-07	no change	4448	5278	4065	2331	2541	1958
MSTRG.20224.2	-4.01505	5.54465e-09	8.72545e-07	down	208	16	110	1852	1462	1541
ENSRNA050030504-T1	-1.63851	6.31269e-09	9.89235e-07	down	324	346	342	886	1321	653
MSTRG.20828.1	-1.63148	6.85805e-09	1.0702e-06	down	1183	1518	1276	3514	5196	2479
Solyc10g074360.1.1	-3.14554	7.01511e-09	1.09015e-06	down	12	17	6	139	82	62
MSTRG.2923.1	1.00378	7.62337e-09	1.17976e-06	up	1366	1533	1185	574	614	633
MSTRG.11089.1	-1.21141	7.72041e-09	1.18984e-06	down	414	366	426	1097	836	625
Solyc07g007600.3.1	0.555893	7.79365e-09	1.19618e-06	no change	21592	23857	20992	14159	13924	12658
Solyc01g095450.3.1	3.0005	8.11843e-09	1.24092e-06	up	354	362	170	60	26	16
Solyc08g080540.3.1	-2.56511	8.30513e-09	1.26428e-06	down	22	42	36	256	188	104
Solyc09g007480.3.1	1.28123	8.54521e-09	1.29367e-06	up	586	462	476	188	164	209
MSTRG.22067.1	-1.95774	8.56761e-09	1.29367e-06	down	154	144	111	473	677	290
Solyc09g092430.3.1	1.01312	9.47953e-09	1.4256e-06	up	11526	8111	8381	4083	4527	3847
MSTRG.10708.2	1.80171	1.05304e-08	1.57167e-06	up	945	744	1301	229	252	291
MSTRG.9016.5	-1.21797	1.05351e-08	1.57167e-06	down	115	139	119	300	280	208
MSTRG.14286.2	-1.14105	1.06742e-08	1.5799e-06	down	1740	2657	1881	4324	4179	3964
Solyc02g082250.3.1	-0.775866	1.06831e-08	1.5799e-06	no change	1346	1388	1032	2019	1983	1791
Solyc11g051200.1.1	-1.57503	1.07174e-08	1.5799e-06	down	4230	5009	4694	10951	17766	8887
Solyc01g104740.3.1	-2.60982	1.08043e-08	1.58645e-06	down	72	48	53	499	339	142
MSTRG.10252.2	1.68397	1.08927e-08	1.59315e-06	up	794	746	732	197	303	141
Solyc12g088820.2.1	0.888344	1.17035e-08	1.70505e-06	no change	1052	859	1001	534	490	403
Solyc09g074570.1.1	1.22857	1.18587e-08	1.72095e-06	up	1233	834	1095	404	398	411
Solyc11g012640.1.1	0.859881	1.21121e-08	1.75091e-06	no change	1284	1455	1170	721	710	520
MSTRG.6098.6	1.43248	1.24126e-08	1.78036e-06	up	1506	1413	1225	676	420	313
Solyc06g075050.2.1	-8.04173	1.24263e-08	1.78036e-06	down	0	0	0	31	37	60
Solyc12g039170.1.1	1.83544	1.24591e-08	1.78036e-06	up	212	189	169	36	51	55
MSTRG.6023.6	-7.10324	1.25478e-08	1.78619e-06	down	2	1	0	154	20	188
Solyc04g016230.3.1	-2.48631	1.28283e-08	1.81919e-06	down	245	79	250	1106	964	862
MSTRG.10833.1	-4.55393	1.29761e-08	1.83317e-06	down	15	5	12	53	245	350
Solyc04g007630.2.1	4.89255	1.30539e-08	1.8372e-06	up	40	52	71	2	1	2
Solyc03g116510.1.1	-2.42333	1.32518e-08	1.85804e-06	down	53	25	63	306	209	181
Solyc01g059965.1.1	-3.29648	1.35398e-08	1.89131e-06	down	138	25	76	513	671	880
MSTRG.991.3	1.1269	1.3612e-08	1.89431e-06	up	370	407	449	187	164	158
MSTRG.22098.1	-2.26365	1.3881e-08	1.92455e-06	down	57	50	46	190	331	143
Solyc10g086410.3.1	-1.19509	1.44304e-08	1.99332e-06	down	2742	3335	3011	8427	6214	4457
MSTRG.3832.3	1.80979	1.59675e-08	2.19751e-06	up	275	167	166	59	50	47
MSTRG.13568.3	-0.933582	1.60573e-08	2.20174e-06	no change	2004	1521	1711	3685	2980	2433
Solyc02g088390.3.1	1.10069	1.72486e-08	2.35643e-06	up	1124	903	977	537	427	314
Solyc03g112120.2.1	1.05555	1.73207e-08	2.35764e-06	up	621	626	608	319	297	197
Solyc10g084050.2.1	-0.693315	1.77274e-08	2.40422e-06	no change	3986	3181	3484	5667	5049	4830
MSTRG.11319.1	7.76003	1.88294e-08	2.54443e-06	up	53	53	28	0	0	0
Solyc06g076020.3.1	-2.31542	1.95402e-08	2.62245e-06	down	502	360	888	3782	2706	1659
Solyc05g010660.3.1	0.659314	1.95474e-08	2.62245e-06	no change	3238	3629	3216	2075	2071	1633
Solyc05g014050.3.1	0.626902	2.00991e-08	2.6868e-06	no change	1905	2032	1683	1135	1098	1041
MSTRG.1643.1	0.43624	2.02963e-08	2.70347e-06	no change	4644	4815	4391	3430	3113	2717
MSTRG.15687.2	-8.63218	2.08852e-08	2.77201e-06	down	0	0	0	20	120	54
MSTRG.4494.1	-1.58129	2.21206e-08	2.91651e-06	down	221	204	241	720	734	375
MSTRG.15322.4	2.2986	2.21303e-08	2.91651e-06	up	173	152	205	38	44	17
Solyc02g092790.3.1	1.07651	2.28885e-08	3.0058e-06	up	10900	7819	10766	5042	4214	3486
MSTRG.4611.2	1.97565	2.3273e-08	3.04558e-06	up	218	143	232	60	42	36
ENSRNA050030201-T1	-1.62748	2.3518e-08	3.06688e-06	down	9599	10508	10244	23612	41497	19756
Solyc09g008350.3.1	1.13366	2.43811e-08	3.16835e-06	up	3624	2241	2666	1252	1181	1069
MSTRG.21375.5	-1.80033	2.45165e-08	3.17488e-06	down	2140	1116	1726	7481	5139	3362
Solyc10g085310.1.1	-1.451	2.48798e-08	3.19655e-06	down	365	250	281	605	786	789
Solyc11g027770.1.1	-1.51914	2.48842e-08	3.19655e-06	down	3920	4828	4336	9200	15795	8820
Solyc02g079180.1.1	-3.84029	2.49409e-08	3.19655e-06	down	14	5	12	195	174	45
Solyc02g094130.3.1	0.630789	2.54868e-08	3.25532e-06	no change	3595	3774	3422	2148	2032	2086
MSTRG.6098.4	1.15336	2.60873e-08	3.32066e-06	up	4960	5665	3706	2541	1767	1544
MSTRG.21559.2	-1.90929	2.84762e-08	3.61241e-06	down	186	102	134	620	539	293
MSTRG.5024.1	-2.06012	2.91776e-08	3.68884e-06	down	75	80	65	259	403	170
MSTRG.20220.2	-8.13449	2.95405e-08	3.71762e-06	down	0	0	0	38	80	23
MSTRG.1787.2	4.83659	2.96046e-08	3.71762e-06	up	318	240	104	14	0	7
Solyc10g055200.1.1	-1.67559	2.98266e-08	3.73293e-06	down	489	250	430	1409	1153	852
MSTRG.6561.1	-1.49342	3.0198e-08	3.75441e-06	down	304	193	240	835	614	449
MSTRG.12578.2	-2.80838	3.01996e-08	3.75441e-06	down	8	19	12	101	61	85
Solyc10g049590.1.1	-2.83495	3.0363e-08	3.76219e-06	down	26	20	38	265	209	86
Solyc04g071600.3.1	-2.53687	3.14021e-08	3.87806e-06	down	30	11	26	136	125	93
Solyc03g118755.1.1	0.860895	3.1573e-08	3.88629e-06	no change	492	554	476	297	239	223
Solyc12g056600.3.1	-2.2942	3.20715e-08	3.93467e-06	down	599	265	841	2987	2301	2377
Solyc09g082580.3.1	0.926906	3.34532e-08	4.09072e-06	no change	1160	910	826	481	442	444
Solyc06g008920.3.1	-0.990124	3.43687e-08	4.18894e-06	no change	542	487	586	989	906	995
MSTRG.17491.2	1.27743	3.50755e-08	4.26116e-06	up	461	417	403	151	138	183
MSTRG.14331.2	-0.543026	3.67573e-08	4.45098e-06	no change	1072	1076	928	1508	1298	1239
MSTRG.17832.1	-8.5576	3.72334e-08	4.49403e-06	down	0	0	0	27	129	31
Solyc10g074440.2.1	-3.04498	4.14535e-08	4.98726e-06	down	8	9	4	53	62	41
Solyc04g050930.3.1	0.694179	4.17845e-08	5.01092e-06	no change	1637	1929	1697	1113	947	885
Solyc03g121530.3.1	0.893532	4.24313e-08	5.07217e-06	no change	1561	1253	1110	641	682	574
Solyc04g074230.3.1	-0.833426	4.3887e-08	5.22942e-06	no change	982	986	775	1792	1310	1318
Solyc07g053540.1.1	1.42108	4.42958e-08	5.26132e-06	up	1726	1342	1188	583	563	302
Solyc10g076660.2.1	-2.23089	4.4929e-08	5.31959e-06	down	35	65	73	346	232	174
MSTRG.10751.1	-1.14849	4.53732e-08	5.35519e-06	down	163	229	178	439	360	345
MSTRG.9980.2	0.878037	4.67178e-08	5.49649e-06	no change	2583	2973	2295	1209	1407	1215
MSTRG.15593.1	-1.76792	4.78504e-08	5.61204e-06	down	168	223	136	536	731	357
MSTRG.3402.1	-1.56906	4.87758e-08	5.68516e-06	down	1912	1581	1846	6020	5872	2687
Solyc02g068040.3.1	1.05911	4.87787e-08	5.68516e-06	up	480	467	397	185	185	207
MSTRG.9529.1	0.918964	4.89901e-08	5.69201e-06	no change	729	701	683	369	385	260
Solyc06g061200.1.1	-1.09213	5.02187e-08	5.81663e-06	down	1121	1299	1459	3107	2526	1944
Solyc12g006370.2.1	-2.8159	5.04311e-08	5.82316e-06	down	593	172	433	3917	2778	1149
Solyc11g066900.2.1	0.507895	5.26884e-08	6.0645e-06	no change	1442	1437	1371	979	885	835
MSTRG.12900.4	0.951646	5.28465e-08	6.0645e-06	no change	309	310	311	168	143	125
MSTRG.7801.1	-2.47326	5.38781e-08	6.16392e-06	down	13	9	14	74	57	51
ENSRNA050029750-T1	-1.77539	5.53215e-08	6.30969e-06	down	218	184	198	832	726	335
Solyc03g111050.3.1	0.982448	5.66617e-08	6.44285e-06	no change	1323	1671	1103	695	628	547
Solyc09g007520.3.1	-2.23765	5.72257e-08	6.4872e-06	down	311	151	274	948	706	1423
MSTRG.15047.3	-1.19261	6.25671e-08	7.07122e-06	down	643	425	511	1384	1041	862
Solyc07g042260.3.1	1.11212	6.44181e-08	7.25842e-06	up	229	215	232	105	91	87
Solyc06g060560.3.1	1.35298	6.58369e-08	7.39594e-06	up	615	770	706	200	270	262
Solyc04g071770.3.1	-2.47554	6.71458e-08	7.52033e-06	down	160	46	134	706	575	447
Solyc08g081195.1.1	-0.634009	6.79624e-08	7.589e-06	no change	2164	1769	1796	3052	2630	2359
MSTRG.14294.1	-2.48777	6.92529e-08	7.71002e-06	down	20	24	21	163	114	60
Solyc03g019890.3.1	1.28358	7.10205e-08	7.88327e-06	up	1876	1931	1360	812	699	423
Solyc03g096380.3.1	-1.09569	7.20648e-08	7.97546e-06	down	330	489	368	864	733	698
Solyc06g007640.3.1	-0.487032	7.32419e-08	8.08175e-06	no change	2581	2528	2152	3259	3074	2831
Solyc02g070050.3.1	0.57093	8.06815e-08	8.87639e-06	no change	1332	1284	1222	872	727	734
MSTRG.15706.2	-7.46192	8.1126e-08	8.89905e-06	down	0	0	0	31	32	25
Solyc07g052290.1.1	0.95523	8.20279e-08	8.97159e-06	no change	2219	2405	2576	1065	1103	1170
MSTRG.12411.3	0.561391	8.37233e-08	9.13025e-06	no change	3095	3474	3098	2095	1972	1844
Solyc07g062730.1.1	0.71266	8.46873e-08	9.18663e-06	no change	1917	1591	1643	959	948	919
MSTRG.9781.2	-1.92998	8.47329e-08	9.18663e-06	down	31	24	35	120	116	77
MSTRG.10679.2	-1.78053	9.43239e-08	1.01968e-05	down	82	51	73	287	213	149
MSTRG.9792.7	0.54359	9.52263e-08	1.02646e-05	no change	1972	2112	1748	1340	1181	1091
Solyc01g105340.3.1	0.662505	9.73629e-08	1.04647e-05	no change	7210	8186	6452	4192	4335	3882
Solyc10g051200.2.1	0.733663	9.76763e-08	1.04682e-05	no change	2495	2827	2567	1391	1511	1367
MSTRG.6485.2	2.10905	9.83668e-08	1.0488e-05	up	286	135	209	57	43	33
Solyc05g013440.3.1	-1.33069	9.84238e-08	1.0488e-05	down	467	814	544	1390	1482	1264
Solyc09g074450.1.1	0.974821	1.05361e-07	1.11953e-05	no change	627	835	708	366	317	315
MSTRG.2170.3	-1.25972	1.07307e-07	1.13696e-05	down	175	191	240	520	456	351
MSTRG.14008.2	-7.5347	1.10495e-07	1.16743e-05	down	0	0	0	24	32	35
ENSRNA050030462-T1	-4.99757	1.11041e-07	1.16989e-05	down	4	10	0	203	160	47
MSTRG.18115.5	-3.09348	1.13202e-07	1.18649e-05	down	47	66	32	626	413	114
MSTRG.18668.3	7.95683	1.13253e-07	1.18649e-05	up	41	91	22	0	0	0
MSTRG.9792.2	-0.917408	1.14998e-07	1.2014e-05	no change	781	745	649	1108	1336	1229
MSTRG.18940.2	-0.812215	1.1741e-07	1.22317e-05	no change	338	302	333	597	517	437
MSTRG.17977.2	0.881818	1.18132e-07	1.22726e-05	no change	1372	1623	1486	734	841	624
MSTRG.13411.2	-1.87548	1.18527e-07	1.22794e-05	down	100	55	61	194	284	228
Solyc08g081400.3.1	-7.41973	1.23507e-07	1.27333e-05	down	0	0	0	34	30	22
Solyc01g095740.3.1	0.880722	1.23591e-07	1.27333e-05	no change	1657	1851	1272	827	836	674
MSTRG.6028.1	1.35368	1.253e-07	1.28738e-05	up	827	572	637	244	301	176
Solyc09g008760.1.1	-4.1946	1.2593e-07	1.28925e-05	down	7	10	3	60	60	193
Solyc01g101070.3.1	0.946284	1.26174e-07	1.28925e-05	no change	1896	1404	1576	742	753	774
Solyc10g007840.3.1	0.954987	1.29777e-07	1.32245e-05	no change	434	488	361	211	192	192
MSTRG.14803.3	0.839975	1.32923e-07	1.35082e-05	no change	845	835	840	400	443	422
MSTRG.7226.2	1.70765	1.37061e-07	1.38908e-05	up	1610	765	1489	436	344	299
Solyc03g083570.3.1	0.780583	1.37887e-07	1.39367e-05	no change	1326	1189	1233	631	725	608
Solyc09g092110.3.1	1.42764	1.40415e-07	1.41538e-05	up	12068	14861	8992	3036	4625	4167
Solyc08g081360.3.1	-0.85846	1.42355e-07	1.43107e-05	no change	529	466	415	907	810	602
Solyc11g067140.2.1	1.0119	1.49258e-07	1.49643e-05	up	1204	1130	1149	447	581	519
MSTRG.2303.1	0.892819	1.5612e-07	1.55726e-05	no change	410	498	413	234	217	192
MSTRG.17918.3	2.32174	1.56248e-07	1.55726e-05	up	137	88	70	19	20	14
Solyc09g065120.3.1	0.66693	1.56578e-07	1.55726e-05	no change	1147	1079	1114	649	626	620
MSTRG.5380.1	-4.02832	1.57424e-07	1.56151e-05	down	28	4	5	262	191	95
Solyc01g067740.3.1	-0.833182	1.60977e-07	1.59252e-05	no change	9618	8361	8683	18377	13847	11130
Solyc09g009840.1.1	-1.2332	1.62554e-07	1.60387e-05	down	654	411	585	1463	1101	971
MSTRG.5028.1	-1.51671	1.72785e-07	1.70031e-05	down	5471	6015	5810	11764	21715	11164
MSTRG.14507.2	0.470678	1.73866e-07	1.70399e-05	no change	4544	4252	3825	3075	2805	2355
Solyc07g005090.3.1	-1.54401	1.74073e-07	1.70399e-05	down	704	350	623	1620	1617	1206
Solyc11g005770.2.1	-0.881697	1.75988e-07	1.7178e-05	no change	335	370	304	600	501	570
Solyc06g072130.3.1	2.48719	1.76405e-07	1.7178e-05	up	128	266	211	50	32	18
MSTRG.8136.3	0.780447	1.78783e-07	1.73643e-05	no change	1633	1750	1574	819	969	807
Solyc07g054720.2.1	-2.33666	1.80415e-07	1.74241e-05	down	318	98	117	891	726	781
Solyc03g044300.3.1	-8.11697	1.80618e-07	1.74241e-05	down	0	0	0	96	33	16
MSTRG.12721.3	0.795078	1.808e-07	1.74241e-05	no change	917	932	770	436	493	426
Solyc06g084820.2.1	1.22206	1.8281e-07	1.75724e-05	up	358	280	336	116	131	128
MSTRG.21195.1	2.74467	1.86131e-07	1.78456e-05	up	277	138	256	45	36	12
MSTRG.12087.3	0.599899	1.89353e-07	1.8108e-05	no change	2797	2997	2689	2011	1564	1499
MSTRG.2752.6	-4.23825	1.90864e-07	1.82058e-05	down	3	5	1	45	78	30
MSTRG.15264.2	2.75781	1.97985e-07	1.88369e-05	up	294	191	246	61	14	25
Solyc05g009820.3.1	1.25488	2.00021e-07	1.89821e-05	up	1041	1426	1004	584	429	316
Solyc05g055160.3.1	0.52985	2.01151e-07	1.90409e-05	no change	13722	15426	13317	9929	8396	8246
Solyc12g088750.2.1	0.651309	2.06424e-07	1.94906e-05	no change	1654	1842	1802	1160	988	911
MSTRG.1730.1	1.15544	2.21622e-07	2.08728e-05	up	559	694	461	292	219	187
MSTRG.13272.9	-1.29551	2.36643e-07	2.22314e-05	down	84	64	64	187	148	136
Solyc03g114860.3.1	-1.1997	2.41389e-07	2.26202e-05	down	425	531	298	1022	803	770
MSTRG.11738.2	-1.57468	2.49919e-07	2.33609e-05	down	372	361	327	1412	959	544
MSTRG.14097.3	0.944025	2.54634e-07	2.3742e-05	no change	788	922	632	373	391	330
Solyc05g005160.3.1	-0.692424	2.55378e-07	2.37423e-05	no change	965	1131	917	1727	1412	1273
MSTRG.1641.1	-1.12925	2.5611e-07	2.37423e-05	down	306	378	282	634	557	698
MSTRG.1546.2	0.809311	2.56546e-07	2.37423e-05	no change	1690	1954	1390	991	882	724
MSTRG.6495.1	0.835854	2.60016e-07	2.40039e-05	no change	1017	925	886	448	479	492
MSTRG.4092.2	-2.58675	2.67071e-07	2.45942e-05	down	23	24	27	91	106	194
Solyc06g068010.3.1	0.779896	2.79876e-07	2.571e-05	no change	2366	1946	1752	1041	1105	1019
Solyc03g118970.3.1	-1.14473	2.80697e-07	2.5722e-05	down	915	818	876	2236	1900	1154
Solyc10g075070.2.1	0.482121	2.86622e-07	2.62006e-05	no change	12634	13446	12261	8773	8001	7962
MSTRG.10252.3	-1.41547	2.9187e-07	2.65752e-05	down	249	227	250	623	421	691
MSTRG.22088.1	-1.75503	2.92145e-07	2.65752e-05	down	231	193	168	509	891	401
Solyc04g082030.1.1	-1.06255	2.99391e-07	2.71681e-05	down	913	1096	825	1594	1724	1955
Solyc03g083960.3.1	1.15855	3.0116e-07	2.72623e-05	up	269	282	315	138	102	112
Solyc01g090810.3.1	-3.79124	3.08994e-07	2.77571e-05	down	8	1	7	101	62	42
Solyc10g055820.2.1	-3.07545	3.09108e-07	2.77571e-05	down	24	5	16	100	101	136
ENSRNA050030528-T1	-1.72413	3.09228e-07	2.77571e-05	down	137	137	100	284	520	301
Solyc10g047240.2.1	-1.74368	3.09603e-07	2.77571e-05	down	43	45	27	142	120	87
Solyc04g008210.2.1	1.32633	3.17678e-07	2.84127e-05	up	4548	2607	4423	1634	1407	1166
Solyc02g005200.3.1	0.515813	3.29059e-07	2.93602e-05	no change	3339	2975	2817	1986	1990	1774
Solyc08g006110.3.1	-1.25014	3.32804e-07	2.96235e-05	down	163	114	124	359	246	259
Solyc09g018460.1.1	-2.63675	3.42412e-07	3.04062e-05	down	65	38	60	541	279	131
MSTRG.14143.1	-0.626865	3.4444e-07	3.05136e-05	no change	14895	16367	14658	21157	21244	21293
MSTRG.3005.1	2.33988	3.53651e-07	3.12554e-05	up	143	108	88	14	18	27
Solyc03g019690.1.1	-3.77726	3.55008e-07	3.13011e-05	down	11	1	6	108	65	53
Solyc04g005200.3.1	0.857985	3.55849e-07	3.13013e-05	no change	842	891	719	383	415	413
Solyc06g073880.3.1	-1.20512	3.66828e-07	3.21911e-05	down	181	172	112	329	352	281
MSTRG.10840.2	1.06639	3.69082e-07	3.23129e-05	up	479	577	628	281	226	224
Solyc05g012100.3.1	0.942939	3.81479e-07	3.332e-05	no change	1159	1422	972	612	606	452
Solyc05g006100.3.1	0.946408	4.09844e-07	3.57139e-05	no change	1320	1395	960	568	644	500
Solyc02g093610.3.1	-1.46344	4.14396e-07	3.60264e-05	down	126	71	92	239	239	237
Solyc10g074400.2.1	-2.68462	4.1845e-07	3.62942e-05	down	33	30	8	165	145	100
MSTRG.12726.1	-2.6245	4.21945e-07	3.65124e-05	down	21	65	28	166	204	252
Solyc05g055310.3.1	-0.520361	4.25364e-07	3.67231e-05	no change	933	967	807	1276	1172	1055
Solyc11g045440.1.1	-1.631	4.32097e-07	3.72182e-05	down	462	398	451	1547	1548	646
Solyc04g064880.3.1	-2.90151	4.49634e-07	3.86395e-05	down	241	44	123	1388	858	554
Solyc01g107380.3.1	0.503246	4.62008e-07	3.96116e-05	no change	2078	2024	2043	1382	1360	1176
MSTRG.9241.1	7.95231	4.82742e-07	4.12943e-05	up	37	18	93	0	0	0
Solyc01g107370.3.1	0.472229	4.89503e-07	4.17365e-05	no change	1944	1934	1652	1339	1186	1074
Solyc11g066150.2.1	-1.31795	4.90149e-07	4.17365e-05	down	282	195	221	444	529	576
Solyc11g071350.1.1	4.22949	4.92597e-07	4.18494e-05	up	48	29	86	3	3	2
Solyc07g043590.3.1	-1.10732	5.03205e-07	4.2585e-05	down	1843	1413	1863	4455	3127	2534
MSTRG.2170.2	-1.08425	5.03539e-07	4.2585e-05	down	130	127	109	283	242	180
MSTRG.20717.3	-1.29954	5.04974e-07	4.26097e-05	down	81	62	56	162	155	125
MSTRG.16053.2	1.09532	5.19979e-07	4.37769e-05	up	714	979	708	340	309	358
Solyc09g098160.3.1	-1.54431	5.22694e-07	4.39063e-05	down	41	41	37	133	102	81
Solyc10g086650.1.1	0.956188	5.45394e-07	4.57102e-05	no change	628	743	506	305	313	253
MSTRG.17229.1	-0.763506	5.50335e-07	4.60208e-05	no change	361	351	386	585	561	537
MSTRG.21777.1	-2.23895	5.58812e-07	4.65617e-05	down	100	49	95	239	325	454
MSTRG.6605.1	1.76144	5.593e-07	4.65617e-05	up	108	102	78	23	27	26
Solyc08g079190.1.1	-2.32438	5.68251e-07	4.72016e-05	down	12	13	10	62	43	53
Solyc11g020040.2.1	1.22913	5.73149e-07	4.75026e-05	up	438	544	627	233	184	206
MSTRG.14164.3	0.633261	5.77558e-07	4.77618e-05	no change	3486	4153	3297	2431	2108	1843
ENSRNA050030032-T1	-5.58958	6.01896e-07	4.96644e-05	down	1	2	0	64	50	19
MSTRG.9826.2	-1.68548	6.10959e-07	5.0301e-05	down	259	118	196	729	519	434
Solyc08g082700.3.1	-0.535984	6.21262e-07	5.10365e-05	no change	1615	1737	1419	2193	2069	1964
Solyc04g063380.3.1	-1.05624	6.57432e-07	5.38892e-05	down	379	494	317	904	735	604
Solyc10g006860.3.1	0.968042	6.79234e-07	5.55542e-05	no change	1592	1246	1616	655	753	645
Solyc09g097870.3.1	0.895347	6.97131e-07	5.68932e-05	no change	612	793	684	357	325	331
MSTRG.13149.1	-0.798966	7.04404e-07	5.73612e-05	no change	278	331	278	489	496	409
MSTRG.4463.5	-2.62649	7.25848e-07	5.89787e-05	down	10	17	19	70	70	113
ENSRNA050029732-T1	-1.37908	7.30664e-07	5.9241e-05	down	2440	2624	2163	4968	8104	3908
Solyc10g008120.3.1	-1.69944	7.43483e-07	6.01496e-05	down	322	580	233	1065	1117	1101
Solyc10g079640.2.1	-1.76735	7.48262e-07	6.04052e-05	down	145	207	93	363	542	439
Solyc07g066360.1.1	1.49469	7.6292e-07	6.14554e-05	up	245	180	212	57	84	62
MSTRG.20832.13	-8.35328	7.87572e-07	6.33045e-05	down	0	0	1	92	227	6
Solyc05g014030.3.1	-0.556258	7.89456e-07	6.33194e-05	no change	726	700	691	1080	889	849
MSTRG.9016.15	-1.37814	7.96593e-07	6.37548e-05	down	552	657	671	1204	1321	1821
Solyc02g081380.3.1	-0.605454	8.00127e-07	6.39005e-05	no change	849	804	709	1278	1069	909
MSTRG.633.1	-1.42499	8.0407e-07	6.40782e-05	down	1492	1806	1567	3310	5669	2825
MSTRG.12004.4	3.04035	8.44574e-07	6.71625e-05	up	42	91	103	7	10	9
Solyc03g096760.1.1	1.48753	8.51031e-07	6.75321e-05	up	680	464	451	250	149	121
Solyc08g007090.2.1	-4.11577	8.64224e-07	6.84333e-05	down	4	0	7	71	49	55
MSTRG.16495.4	-1.97863	8.82388e-07	6.97236e-05	down	96	92	50	189	321	314
Solyc01g099760.3.1	-0.416131	9.01763e-07	7.11039e-05	no change	3943	3759	3282	4952	4306	3973
Solyc06g073340.3.1	-0.442194	9.13213e-07	7.18549e-05	no change	1175	1155	1110	1557	1429	1242
MSTRG.115.2	1.07365	9.2798e-07	7.2863e-05	up	2111	2667	2135	831	1036	1062
MSTRG.4293.1	0.828147	9.36605e-07	7.33858e-05	no change	1021	933	958	529	426	520
Solyc03g005260.3.1	0.775377	9.4961e-07	7.42487e-05	no change	2802	2120	2245	1376	1374	1038
Solyc06g009390.3.1	-1.20363	9.65164e-07	7.52199e-05	down	186	147	212	470	364	313
MSTRG.13048.2	-1.26691	9.66064e-07	7.52199e-05	down	934	1117	583	1784	1880	1968
MSTRG.20189.4	-4.16662	9.93327e-07	7.71815e-05	down	56	3	23	209	419	641
Solyc04g076810.3.1	-0.654624	9.9613e-07	7.72384e-05	no change	444	486	434	758	621	567
Solyc04g074220.3.1	-0.850004	1.01981e-06	7.89107e-05	no change	1554	1726	1111	2683	2337	2106
ENSRNA050029534-T1	-1.90959	1.02554e-06	7.91893e-05	down	190	152	203	864	745	292
MSTRG.21039.1	1.01357	1.04463e-06	8.04969e-05	up	271	252	223	106	122	104
Solyc02g061770.3.1	-2.57111	1.05227e-06	8.09188e-05	down	231	57	195	1301	815	543
Solyc10g084950.2.1	0.911312	1.07061e-06	8.2021e-05	no change	356	296	278	170	151	126
MSTRG.7953.3	1.07391	1.07101e-06	8.2021e-05	up	224	196	199	87	98	80
MSTRG.21650.2	1.45972	1.07845e-06	8.24221e-05	up	3729	2987	3336	745	1464	1049
Solyc11g069430.2.1	0.943285	1.08331e-06	8.26239e-05	no change	6475	7204	5467	2823	2705	3341
Solyc10g081660.2.1	0.530141	1.09792e-06	8.35674e-05	no change	2397	2466	2180	1475	1555	1360
MSTRG.6485.5	2.14113	1.11757e-06	8.48231e-05	up	172	102	213	36	27	37
Solyc09g009260.3.1	-0.901419	1.11897e-06	8.48231e-05	no change	2808	3237	2178	5824	4370	3740
ENSRNA050029646-T1	-1.70572	1.15058e-06	8.70429e-05	down	138	119	126	352	550	233
MSTRG.7953.4	0.990681	1.17806e-06	8.89412e-05	no change	347	398	276	169	158	136
MSTRG.3636.1	1.03736	1.1911e-06	8.97441e-05	up	3388	3276	3490	1360	1320	1736
Solyc09g066400.2.1	-7.24072	1.21852e-06	9.16251e-05	down	0	0	0	36	27	14
MSTRG.9016.12	-1.42456	1.24329e-06	9.3299e-05	down	80	115	73	193	234	216
MSTRG.10515.2	0.66779	1.2647e-06	9.47157e-05	no change	1017	1187	999	651	578	588
MSTRG.9450.1	1.25529	1.30329e-06	9.74099e-05	up	2280	1975	2394	1236	752	582
MSTRG.17832.3	-3.77502	1.35787e-06	0.000101254	down	6	2	3	33	70	32
MSTRG.11419.2	-0.636165	1.36016e-06	0.000101254	no change	606	689	580	921	857	846
Solyc03g060510.3.1	6.87853	1.39036e-06	0.000103296	up	81	29	32	1	0	0
MSTRG.11903.3	0.52448	1.42706e-06	0.000105812	no change	1732	1678	1449	1060	1079	905
Solyc10g007120.3.1	1.04668	1.4671e-06	0.000108566	up	799	1079	769	353	431	365
Solyc05g007950.3.1	-1.37313	1.48952e-06	0.000110006	down	296	467	450	1066	744	1030
Solyc08g061100.3.1	0.562648	1.49404e-06	0.000110122	no change	19292	17643	19144	12034	10984	11214
Solyc11g008360.2.1	0.941227	1.51371e-06	0.000111352	no change	398	481	379	226	172	193
Solyc07g042630.3.1	0.873181	1.52818e-06	0.000112195	no change	708	927	863	440	421	374
Solyc01g100980.3.1	-3.18876	1.56199e-06	0.000114451	down	5	7	2	42	43	30
MSTRG.15930.1	-1.36127	1.60428e-06	0.00011732	down	234	223	250	807	499	370
MSTRG.11952.4	4.26722	1.6229e-06	0.00011845	up	67	118	26	6	3	1
MSTRG.19255.1	-2.67039	1.63316e-06	0.000118966	down	36	11	31	226	145	89
Solyc07g064240.3.1	-1.01508	1.64617e-06	0.000119679	down	283	368	245	615	589	435
Solyc02g092670.2.1	1.15163	1.68439e-06	0.00012222	up	1085	1027	1342	623	462	345
Solyc04g053080.3.1	0.40359	1.70595e-06	0.000123488	no change	3030	3059	2760	2281	1929	1836
Solyc01g111740.3.1	0.645106	1.7085e-06	0.000123488	no change	2113	2087	2021	1169	1183	1219
MSTRG.1866.4	-1.39623	1.74133e-06	0.000125618	down	98	74	93	286	197	156
Solyc09g057950.3.1	-1.40377	1.76394e-06	0.000127003	down	93	62	54	166	171	158
MSTRG.7122.3	-2.26176	1.82078e-06	0.000130844	down	62	38	40	274	253	91
Solyc12g006320.2.1	0.614293	1.83438e-06	0.000131411	no change	11140	11056	8877	6967	6477	4930
MSTRG.21491.1	-1.80593	1.83746e-06	0.000131411	down	476	960	332	2039	2014	1504
Solyc12g043165.1.1	-0.468215	1.83925e-06	0.000131411	no change	2364	2487	2057	3208	2934	2495
Solyc02g071350.3.1	-1.59062	1.84427e-06	0.000131518	down	118	92	138	465	275	228
MSTRG.16405.1	1.08442	1.84916e-06	0.000131615	up	1165	764	1130	482	445	382
MSTRG.9219.4	-7.03496	1.85315e-06	0.000131648	down	0	0	0	29	19	18
Solyc07g063430.3.1	1.05821	1.86491e-06	0.000132231	up	13240	14118	14644	4951	6234	6806
Solyc03g043620.1.1	-1.6783	1.90818e-06	0.000134908	down	161	129	135	543	494	215
MSTRG.17784.1	1.2634	1.91236e-06	0.000134908	up	132	153	119	57	50	45
Solyc02g079170.3.1	-1.68412	1.91584e-06	0.000134908	down	729	326	485	2006	1580	947
Solyc04g080290.3.1	-0.760439	1.91712e-06	0.000134908	no change	1284	1166	1085	1649	2010	1709
MSTRG.11479.3	1.33786	1.96662e-06	0.00013813	up	3798	5158	2887	1142	1410	1591
ENSRNA050030534-T1	-2.47144	1.97531e-06	0.00013837	down	12	8	9	53	59	34
Solyc12g042480.2.1	-1.63894	1.97746e-06	0.00013837	down	478	270	390	885	877	1374
Solyc08g081380.3.1	0.724318	2.00429e-06	0.000139985	no change	1187	1127	891	685	592	478
chrSL3.0SC0000403	1.6941	2.01437e-06	0.000140383	up	98	121	146	41	33	29
MSTRG.12455.3	-0.859057	2.01751e-06	0.000140383	no change	1279	966	1276	1998	1883	1882
MSTRG.11521.6	7.92522	2.02539e-06	0.000140444	up	27	110	14	0	0	0
MSTRG.9529.4	0.955173	2.02592e-06	0.000140444	no change	512	558	424	228	273	193
Solyc11g063510.1.1	-1.79089	2.05719e-06	0.000142139	down	148	129	147	612	530	216
Solyc03g081320.3.1	0.557713	2.058e-06	0.000142139	no change	1422	1515	1432	944	862	870
MSTRG.14570.1	-1.48665	2.09225e-06	0.000144043	down	6595	7675	7269	13814	27312	13324
MSTRG.16280.7	4.92787	2.0933e-06	0.000144043	up	79	245	20	2	6	2
Solyc03g020040.3.1	-2.1704	2.12082e-06	0.000145669	down	69	53	38	341	216	107
Solyc11g006910.2.1	-2.10696	2.13493e-06	0.000146369	down	213	77	222	929	606	500
Solyc07g056410.3.1	-1.32654	2.14354e-06	0.000146493	down	264	178	278	587	451	590
Solyc08g074450.3.1	0.815273	2.1446e-06	0.000146493	no change	802	1037	772	499	459	384
MSTRG.5596.2	0.935281	2.15846e-06	0.00014717	no change	2215	2328	1989	928	954	1161
MSTRG.1643.4	-0.813736	2.17299e-06	0.000147645	no change	556	504	524	1074	794	671
MSTRG.8406.4	-1.27763	2.17335e-06	0.000147645	down	107	140	157	373	284	240
MSTRG.15877.3	-1.28343	2.2083e-06	0.000149746	down	82	107	80	176	222	189
MSTRG.5080.1	0.794156	2.24872e-06	0.000152211	no change	327	301	280	171	151	150
Solyc02g090310.1.1	-0.957649	2.36403e-06	0.000159726	no change	179	201	197	418	338	266
Solyc11g065680.1.1	0.918272	2.38462e-06	0.000160826	no change	425	441	378	179	216	195
Solyc02g064770.3.1	0.8263	2.40038e-06	0.000161597	no change	3285	4230	3425	1766	1871	1895
MSTRG.3982.2	-0.605873	2.40585e-06	0.000161673	no change	569	633	541	853	768	769
MSTRG.9162.2	-1.19831	2.44119e-06	0.000163753	down	327	472	415	1054	913	587
Solyc01g099745.1.1	0.995793	2.50054e-06	0.000167433	no change	725	671	615	255	330	315
MSTRG.15431.1	0.70928	2.51729e-06	0.000168252	no change	469	410	402	248	236	222
Solyc08g067370.1.1	0.535071	2.56469e-06	0.000171114	no change	1843	1900	1874	1231	1131	1134
MSTRG.15047.2	8.87361	2.57974e-06	0.000171811	up	3	213	71	0	0	0
Solyc12g009650.2.1	1.0929	2.58835e-06	0.000172074	up	10264	8998	6483	4764	3706	2516
MSTRG.4552.4	-2.14506	2.59292e-06	0.000172074	down	109	89	114	677	440	174
Solyc04g015200.3.1	-1.20595	2.59821e-06	0.000172119	down	148	128	177	339	274	331
Solyc10g005100.3.1	0.934272	2.62658e-06	0.00017369	no change	9783	6062	7117	3791	3608	3404
Solyc08g083140.3.1	1.42576	2.63695e-06	0.000174067	up	540	337	413	206	123	110
MSTRG.16462.4	1.57597	2.64226e-06	0.000174109	up	184	150	112	41	55	38
MSTRG.19998.4	1.11344	2.65943e-06	0.000174932	up	620	460	616	248	278	186
Solyc07g005570.3.1	0.722231	2.69974e-06	0.00017727	no change	2079	2009	1671	984	1083	1055
Solyc04g012120.3.1	-0.523319	2.72981e-06	0.00017893	no change	3299	3500	2718	4491	4004	3821
MSTRG.21693.3	-0.861391	2.73872e-06	0.000179199	no change	200	164	194	334	304	279
Solyc09g091780.3.1	-0.991691	2.79246e-06	0.000182395	no change	442	476	322	921	755	562
MSTRG.13835.2	0.612476	2.82844e-06	0.000184422	no change	831	947	791	533	513	469
Solyc12g019460.2.1	-0.508466	2.84153e-06	0.000184952	no change	869	781	767	1143	991	969
Solyc02g070510.3.1	-0.488812	2.865e-06	0.000186155	no change	1200	1054	1031	1568	1345	1253
Solyc03g081300.3.1	0.84663	2.87123e-06	0.000186235	no change	665	642	750	339	368	326
MSTRG.14338.3	2.15617	2.9013e-06	0.000187859	up	114	191	214	37	49	21
MSTRG.15151.2	0.571789	2.91666e-06	0.000188527	no change	4050	4690	4068	3011	2406	2383
MSTRG.10223.3	0.80071	2.93607e-06	0.000189453	no change	1233	1304	1064	597	588	663
Solyc06g074210.3.1	0.470386	2.97405e-06	0.000191572	no change	1072	1086	1030	748	704	627
MSTRG.18693.1	-2.1738	2.98441e-06	0.000191908	down	43	18	42	194	136	98
MSTRG.9021.2	-3.36664	2.99292e-06	0.000192124	down	23	3	16	210	119	73
Solyc01g106820.3.1	1.08556	3.0634e-06	0.00019631	up	1139	1299	1569	562	523	617
MSTRG.9016.3	-1.58053	3.10729e-06	0.000198781	down	190	221	255	443	563	763
Solyc02g065050.1.1	2.08268	3.11643e-06	0.000199025	up	337	229	446	59	54	100
MSTRG.5877.1	0.694547	3.14945e-06	0.000200789	no change	512	482	473	272	282	262
MSTRG.5060.4	0.822448	3.17363e-06	0.000201986	no change	309	334	303	161	169	152
MSTRG.15501.1	-4.13179	3.21161e-06	0.000204055	down	5	1	3	80	48	19
MSTRG.16186.3	2.4178	3.22261e-06	0.000204405	up	195	143	186	50	12	28
Solyc07g005660.3.1	0.642588	3.23716e-06	0.000204678	no change	695	631	632	389	369	371
Solyc01g109720.3.1	-1.83308	3.23839e-06	0.000204678	down	94	46	89	346	229	176
Solyc06g068270.3.1	4.10898	3.24337e-06	0.000204678	up	95	37	125	10	1	3
MSTRG.18722.2	0.589349	3.27976e-06	0.000206625	no change	3788	4483	3553	2695	2400	2020
Solyc06g076860.3.1	1.0267	3.33982e-06	0.000210054	up	261	230	198	112	90	102
MSTRG.9554.3	-0.446313	3.3646e-06	0.000211256	no change	1815	1653	1721	2351	2110	1933
Solyc11g065010.1.1	2.43434	3.40962e-06	0.000213723	up	46	44	42	7	8	7
MSTRG.7149.1	0.682354	3.4374e-06	0.000215103	no change	2747	2330	2329	1364	1577	1216
Solyc09g009590.1.1	1.57758	3.46772e-06	0.000216637	up	372	220	263	121	83	58
Solyc09g097865.1.1	3.9758	3.49966e-06	0.000218259	up	110	140	58	8	10	0
Solyc08g083215.1.1	6.85877	3.50539e-06	0.000218259	up	63	63	15	0	0	1
MSTRG.5590.3	1.35155	3.55764e-06	0.000221143	up	429	247	365	142	110	117
Solyc03g119670.3.1	0.668169	3.62642e-06	0.000225043	no change	5036	6259	4651	3493	2940	2645
MSTRG.4553.2	-1.32838	3.63899e-06	0.000225448	down	696	1099	641	2412	1937	1240
Solyc01g080780.2.1	0.556864	3.66522e-06	0.000226697	no change	1074	942	858	649	580	533
MSTRG.9016.4	-1.53101	3.68489e-06	0.000227288	down	562	536	599	1002	1386	1939
Solyc11g045150.1.1	-2.66941	3.68697e-06	0.000227288	down	25	25	42	251	233	65
MSTRG.7005.1	1.18713	3.71165e-06	0.000228432	up	1948	2054	2032	598	840	917
Solyc02g087250.3.1	0.658802	3.82597e-06	0.00023508	no change	1556	1936	1606	1018	983	911
Solyc07g008240.3.1	-1.80371	3.87426e-06	0.000237655	down	381	459	454	797	1277	1892
MSTRG.19093.1	-2.10237	3.95549e-06	0.00024224	down	50	105	56	371	320	143
Solyc09g065200.3.1	0.786435	3.97336e-06	0.000242935	no change	632	798	695	433	350	334
Solyc04g080520.1.1	-1.09773	3.98082e-06	0.000242993	down	70	85	79	171	151	132
Solyc10g076510.2.1	-1.53479	3.99321e-06	0.000243351	down	149	111	155	517	370	224
MSTRG.16235.1	-2.90954	4.04474e-06	0.000245872	down	4	5	10	56	36	39
MSTRG.4511.3	1.15073	4.04777e-06	0.000245872	up	4573	5796	6597	2005	2301	2552
Solyc06g072840.3.1	-1.30198	4.05971e-06	0.000246196	down	116	200	123	363	305	308
MSTRG.14097.1	0.792785	4.10182e-06	0.000248346	no change	502	513	388	251	241	235
MSTRG.19269.3	0.639056	4.12019e-06	0.000249055	no change	964	921	813	532	581	449
Solyc09g098530.3.1	0.634758	4.22478e-06	0.000254963	no change	12049	15077	11375	7937	7410	6986
Solyc09g089910.1.1	-7.5915	4.24254e-06	0.000255468	down	0	0	0	71	18	12
Solyc01g006140.3.1	1.59425	4.24706e-06	0.000255468	up	127	134	110	48	25	38
Solyc08g045710.1.1	-2.35381	4.2537e-06	0.000255468	down	20	10	19	110	72	49
MSTRG.9892.1	-1.72167	4.28612e-06	0.000257002	down	40	22	36	116	98	80
Solyc11g063500.1.1	-1.57998	4.35439e-06	0.000260676	down	293	226	291	1006	848	386
Solyc09g091260.3.1	-0.816225	4.43934e-06	0.000265336	no change	456	538	476	979	764	617
Solyc09g075120.3.1	-0.569504	4.48143e-06	0.000267423	no change	1402	1467	1403	2308	1850	1606
Solyc01g080210.3.1	0.597256	4.59955e-06	0.000273907	no change	518	517	457	332	294	265
MSTRG.7258.1	1.04801	4.60477e-06	0.000273907	up	534	485	347	219	223	154
MSTRG.11878.6	0.828656	4.64352e-06	0.000275772	no change	413	355	412	228	205	170
MSTRG.22083.1	-2.35878	4.67959e-06	0.000277472	down	15	24	22	78	144	62
Solyc01g006565.1.1	1.91074	4.71274e-06	0.000278619	up	415	553	784	94	144	178
Solyc07g064950.3.1	0.62141	4.71387e-06	0.000278619	no change	3293	3522	2861	1845	2085	1723
Solyc03g116630.3.1	-1.74746	4.735e-06	0.000279425	down	287	152	351	806	648	936
Solyc08g080670.2.1	-2.7405	4.8204e-06	0.000284015	down	875	140	424	1981	2550	3861
MSTRG.12483.1	-2.22394	4.85736e-06	0.000284999	down	62	24	57	216	137	246
Solyc02g033060.3.1	0.773375	4.86056e-06	0.000284999	no change	570	527	412	281	274	239
Solyc05g053960.3.1	-1.75085	4.86205e-06	0.000284999	down	36	31	44	152	117	75
Solyc03g112150.1.1	0.949497	4.86767e-06	0.000284999	no change	5321	6991	5823	2446	2987	2963
Solyc01g102290.3.1	-1.50167	4.89354e-06	0.000286065	down	2385	1139	2296	6613	4782	3744
Solyc11g039980.2.1	-7.29522	4.92019e-06	0.000287173	down	0	0	0	51	14	16
Solyc02g085360.3.1	-1.37116	5.03069e-06	0.000293163	down	77	54	80	208	152	138
Solyc06g008220.3.1	1.01644	5.08863e-06	0.000296077	up	1284	1492	920	617	615	419
MSTRG.13081.2	1.15841	5.12598e-06	0.000297443	up	622	910	717	360	236	314
Solyc09g065525.1.1	-1.8919	5.12804e-06	0.000297443	down	140	107	102	543	477	175
Solyc10g049420.2.1	-1.87378	5.14817e-06	0.000298124	down	31	76	40	183	159	145
Solyc03g007600.3.1	0.551407	5.15578e-06	0.000298124	no change	2686	2943	2518	1664	1779	1559
Solyc03g078630.3.1	-1.08067	5.16938e-06	0.000298448	down	493	302	326	740	795	600
Solyc11g042460.2.1	-1.43644	5.18799e-06	0.000298848	down	120	92	78	190	238	267
Solyc07g045540.3.1	1.06765	5.19233e-06	0.000298848	up	1440	1035	1213	456	643	480
MSTRG.5127.1	-3.84072	5.33325e-06	0.000306485	down	6	0	4	51	42	37
MSTRG.15374.2	-0.774957	5.39865e-06	0.000309766	no change	1346	1132	1392	2399	2038	1603
Solyc03g098480.1.1	2.35994	5.44311e-06	0.000311838	up	211	267	88	50	27	23
Solyc08g076180.3.1	-0.67407	5.45166e-06	0.000311849	no change	548	459	462	704	717	685
Solyc03g007760.3.1	-0.853837	5.47654e-06	0.000312792	no change	831	860	959	1494	1276	1542
Solyc06g050310.3.1	0.663887	5.52307e-06	0.000314549	no change	2295	2171	2007	1141	1340	1183
Solyc10g005040.3.1	-1.94375	5.52417e-06	0.000314549	down	236	101	226	908	720	377
Solyc09g082820.3.1	1.54819	5.58977e-06	0.000317799	up	369	185	310	92	96	79
Solyc09g072750.2.1	-1.7861	5.62793e-06	0.000319482	down	274	502	159	1051	934	896
Solyc08g067290.3.1	-0.813822	5.64721e-06	0.000320089	no change	398	461	330	757	620	517
MSTRG.2263.4	-1.74315	5.69794e-06	0.000322474	down	38	27	50	149	109	95
Solyc06g053260.1.1	-1.47438	5.7292e-06	0.000323752	down	1113	597	1045	3245	2262	1552
MSTRG.21693.6	-1.02173	5.74356e-06	0.000324072	down	247	199	236	493	465	305
Solyc01g005410.3.1	-1.67317	5.78839e-06	0.000326109	down	1390	514	971	3368	3036	1956
MSTRG.22064.1	-1.91394	5.8227e-06	0.000327547	down	68	88	79	210	421	171
Solyc02g078670.3.1	0.64718	5.91167e-06	0.000332051	no change	4086	4246	4753	2685	2458	2416
Solyc04g051850.3.1	0.554882	6.10181e-06	0.000342215	no change	1927	2075	1585	1256	1142	1030
Solyc11g006200.2.1	2.08198	6.16431e-06	0.000344368	up	314	167	248	43	35	74
MSTRG.17704.1	3.25901	6.17028e-06	0.000344368	up	36	30	60	4	4	4
MSTRG.4695.1	-0.61928	6.17398e-06	0.000344368	no change	2624	2885	2456	4573	3516	3037
Solyc01g008140.3.1	-0.540843	6.17714e-06	0.000344368	no change	924	793	802	1247	1129	942
MSTRG.2367.1	-2.85338	6.29979e-06	0.000350682	down	168	41	102	1207	657	240
Solyc09g098510.3.1	-1.09612	6.56912e-06	0.00036513	down	2273	1411	1719	3269	3149	3878
MSTRG.21884.1	-7.01205	6.6244e-06	0.000367654	down	0	0	0	33	22	11
MSTRG.9616.3	3.29601	6.64226e-06	0.000368098	up	533	271	407	56	5	50
Solyc01g097040.3.1	-0.771507	6.877e-06	0.000380541	no change	486	398	467	790	622	673
Solyc03g025340.1.1	-0.592719	6.93457e-06	0.000383158	no change	2610	2414	2642	3766	3209	3456
Solyc12g100260.1.1	-2.43221	7.00475e-06	0.000386463	down	32	10	20	76	113	108
MSTRG.17690.1	1.55483	7.05676e-06	0.000388758	up	178	190	162	38	70	53
MSTRG.13402.2	0.907975	7.17475e-06	0.000394675	no change	1850	1743	2136	1208	812	774
Solyc03g111797.1.1	-0.798409	7.28699e-06	0.000400258	no change	384	429	312	700	599	474
MSTRG.18399.3	1.13025	7.3152e-06	0.00040074	up	5397	5896	3387	1936	2490	1590
Solyc11g011350.2.1	-1.06568	7.31725e-06	0.00040074	down	92	87	105	211	180	150
MSTRG.15596.1	-1.49854	7.45405e-06	0.000407634	down	386	472	435	812	1636	842
MSTRG.5217.2	-2.07161	7.55556e-06	0.00041258	down	15	15	9	53	45	49
Solyc01g099630.3.1	0.85257	7.71502e-06	0.000420672	no change	7442	6460	6182	3270	2873	3780
MSTRG.20872.2	-2.40554	7.88905e-06	0.000429533	down	51	33	24	287	166	76
Solyc05g013850.2.1	-0.896462	7.92019e-06	0.0004306	no change	429	629	449	894	873	764
Solyc07g053525.1.1	-0.877572	8.14812e-06	0.000442347	no change	163	138	132	287	233	201
Solyc10g080920.2.1	1.43774	8.28084e-06	0.000448653	up	281	193	202	103	76	49
MSTRG.12721.2	0.804066	8.29182e-06	0.000448653	no change	359	347	293	172	190	153
MSTRG.8956.1	-1.88497	8.30036e-06	0.000448653	down	66	105	101	252	219	420
Solyc02g071365.1.1	-2.57345	8.40757e-06	0.00045379	down	75	74	61	660	410	103
MSTRG.6882.2	-1.82784	8.43347e-06	0.00045453	down	25	22	32	84	70	98
Solyc03g121850.3.1	0.65658	8.4503e-06	0.00045478	no change	483	433	419	273	271	221
MSTRG.20189.1	-3.106	8.47454e-06	0.000455427	down	175	20	38	624	647	507
MSTRG.7410.2	0.825439	8.67503e-06	0.000464235	no change	716	719	533	414	319	273
Solyc12g005400.2.1	1.07611	8.67756e-06	0.000464235	up	2914	4787	3991	1860	1890	1303
Solyc05g015850.3.1	-2.62528	8.68371e-06	0.000464235	down	41	9	24	185	147	86
Solyc08g059710.3.1	-3.28832	8.68822e-06	0.000464235	down	20	6	17	227	130	39
Solyc07g063905.1.1	1.4025	8.71214e-06	0.000464847	up	401	738	428	166	202	164
Solyc07g007870.3.1	-0.638039	8.7339e-06	0.000465342	no change	1090	1239	1054	1876	1645	1264
MSTRG.15217.3	-1.34491	8.75107e-06	0.000465592	down	250	239	305	484	574	739
MSTRG.6695.1	0.728016	8.84323e-06	0.000469825	no change	2916	2732	2231	1600	1612	1095
Solyc07g063300.3.1	-0.728809	8.86843e-06	0.000470493	no change	289	321	265	528	414	373
ENSRNA050029935-T1	-2.41888	9.01355e-06	0.000477514	down	19	18	19	100	134	41
MSTRG.10499.5	0.997262	9.22955e-06	0.000488263	no change	698	740	942	351	371	356
Solyc02g063450.3.1	-0.572661	9.30987e-06	0.000491814	no change	2999	3680	2992	4950	4285	3791
Solyc07g048070.3.1	-1.89354	9.33299e-06	0.000492338	down	162	61	136	532	429	265
MSTRG.10252.4	-9.02769	9.40646e-06	0.000495513	down	0	0	0	1	203	51
Solyc02g069370.3.1	-0.487645	9.51244e-06	0.00049978	no change	1263	1211	1007	1553	1493	1347
MSTRG.17498.2	-1.64077	9.51426e-06	0.00049978	down	1747	848	835	2288	3397	3700
Solyc03g007860.1.1	0.765353	9.54837e-06	0.000500867	no change	1122	1203	918	533	609	565
MSTRG.17300.4	0.752822	9.5709e-06	0.000501343	no change	3719	3172	4026	1941	1998	1906
MSTRG.3313.1	4.12632	9.6863e-06	0.000506677	up	22	62	33	1	3	2
MSTRG.1737.2	-0.768818	9.83722e-06	0.00051385	no change	571	536	462	1023	781	628
MSTRG.8614.3	0.903017	9.85967e-06	0.000514302	no change	590	791	567	330	349	262
MSTRG.17129.4	0.557183	9.89354e-06	0.000515349	no change	704	654	612	463	406	343
MSTRG.13789.3	6.8955	9.98047e-06	0.000519152	up	35	13	25	0	0	0
MSTRG.5070.1	-1.62712	1.00296e-05	0.00052098	down	47	57	58	151	205	100
Solyc01g094790.3.1	0.525133	1.01599e-05	0.000527017	no change	1975	1841	1632	1142	1154	1103
Solyc01g111260.2.1	1.14112	1.03907e-05	0.000538237	up	468	673	571	204	239	252
Solyc08g078910.2.1	-1.29226	1.04436e-05	0.000540216	down	244	215	205	365	493	581
Solyc04g011430.3.1	0.701721	1.04579e-05	0.000540216	no change	1801	2208	1785	1316	1043	880
MSTRG.15322.2	7.62415	1.05236e-05	0.000542861	up	73	45	6	0	0	0
Solyc02g081360.3.1	1.81795	1.0609e-05	0.00054626	up	433	178	418	103	88	75
MSTRG.5021.2	0.762281	1.06188e-05	0.00054626	no change	4613	3633	3595	1918	2234	2090
Solyc03g098750.3.1	-1.24939	1.06365e-05	0.000546419	down	333	323	290	996	651	424
Solyc04g077780.3.1	0.945021	1.07252e-05	0.000550216	no change	5880	5386	4011	2016	2759	2292
Solyc05g013620.2.1	-0.727904	1.0766e-05	0.000551549	no change	7069	6084	7178	9484	10742	10043
MSTRG.9016.2	-1.37016	1.08076e-05	0.000552924	down	436	452	502	796	1004	1383
Solyc08g081190.3.1	-0.515644	1.09051e-05	0.000557145	no change	18148	16095	17941	25606	21123	20836
Solyc11g040040.2.1	-0.782087	1.10575e-05	0.000563651	no change	306	299	281	426	480	460
Solyc02g070230.2.1	7.03805	1.10628e-05	0.000563651	up	21	14	44	0	0	0
MSTRG.12548.1	1.26405	1.10778e-05	0.000563651	up	232	269	227	77	85	108
Solyc03g083280.3.1	0.552466	1.11204e-05	0.000565049	no change	1623	1905	1567	1197	1022	925
Solyc03g032090.1.1	-1.14557	1.11712e-05	0.000566857	down	2466	2110	2218	6490	4583	2782
Solyc01g006380.2.1	-1.87571	1.12555e-05	0.000570358	down	19	25	26	61	87	82
Solyc11g012000.2.1	-1.23282	1.1292e-05	0.000571436	down	335	383	449	1171	803	561
Solyc02g082910.3.1	-2.05274	1.13887e-05	0.000575544	down	56	54	74	359	251	104
MSTRG.22087.1	-1.52267	1.16923e-05	0.000590091	down	226	220	200	469	846	363
Solyc03g098070.3.1	-0.877062	1.17702e-05	0.000592994	no change	187	168	131	313	262	231
MSTRG.11546.1	-2.47287	1.17816e-05	0.000592994	down	22	8	18	83	55	100
ENSRNA050030204-T1	-1.66914	1.18821e-05	0.000597243	down	564	635	592	1255	2807	1086
MSTRG.12429.1	1.34894	1.19148e-05	0.000597815	up	109	95	84	39	32	31
Solyc09g009535.1.1	-1.93214	1.19255e-05	0.000597815	down	73	104	84	175	291	408
MSTRG.13855.1	4.38976	1.19434e-05	0.000597907	up	17	62	36	2	2	1
Solyc02g062385.1.1	-2.31427	1.19958e-05	0.000599655	down	62	23	59	356	180	131
MSTRG.21744.6	1.20632	1.20105e-05	0.000599655	up	744	817	645	209	335	305
MSTRG.22000.2	0.949624	1.20406e-05	0.000599834	no change	596	874	658	334	329	328
Solyc09g014770.3.1	0.523434	1.20462e-05	0.000599834	no change	6952	6243	5516	3892	4119	3675
Solyc01g028870.3.1	0.734499	1.20759e-05	0.000600511	no change	1127	1085	866	540	634	488
MSTRG.18489.1	-1.1585	1.21135e-05	0.000601577	down	333	245	303	823	568	415
Solyc08g078850.3.1	-2.08881	1.22278e-05	0.000606449	down	115	61	90	577	318	160
Solyc05g005700.3.1	-1.37019	1.2365e-05	0.000612437	down	350	484	303	1317	813	571
Solyc08g005490.3.1	0.447541	1.23987e-05	0.00061329	no change	1058	1044	942	727	697	592
Solyc10g009420.3.1	-1.21952	1.25318e-05	0.000619056	down	55	69	64	159	114	124
Solyc01g109655.1.1	0.668934	1.27849e-05	0.00063072	no change	4503	3791	3227	2128	2231	2125
MSTRG.22102.1	-1.4699	1.2904e-05	0.000635035	down	495	209	306	844	971	702
MSTRG.16380.2	-2.05155	1.29064e-05	0.000635035	down	430	197	585	2260	1609	835
MSTRG.2608.1	3.03971	1.30545e-05	0.000641474	up	150	137	45	9	21	6
Solyc08g082440.3.1	-1.63702	1.35272e-05	0.00066383	down	671	448	657	2688	1591	870
MSTRG.9686.2	-1.12405	1.35548e-05	0.000663916	down	144	102	144	304	224	243
Solyc02g085833.1.1	-0.450882	1.35646e-05	0.000663916	no change	1414	1517	1265	1965	1674	1545
MSTRG.3818.1	-1.65562	1.36066e-05	0.000665099	down	85	142	71	225	365	248
MSTRG.19621.3	1.18999	1.36325e-05	0.000665492	up	2529	1391	1982	731	730	850
MSTRG.15717.3	0.51788	1.38505e-05	0.000674368	no change	774	704	703	519	451	408
Solyc05g005250.3.1	-0.795867	1.38566e-05	0.000674368	no change	659	546	650	1222	937	780
ENSRNA050030530-T1	-1.8451	1.38685e-05	0.000674368	down	89	88	55	255	367	134
MSTRG.16779.1	-0.861988	1.39094e-05	0.000675475	no change	629	491	558	1193	874	717
Solyc07g017600.3.1	0.900596	1.39833e-05	0.000678181	no change	1799	1414	1733	1034	797	594
Solyc10g007860.3.1	-6.29797	1.40137e-05	0.000678774	down	0	1	0	35	30	13
Solyc08g061930.3.1	0.752876	1.40327e-05	0.00067881	no change	735	591	724	387	365	347
Solyc11g006680.2.1	0.714043	1.40786e-05	0.000679733	no change	438	403	432	235	246	219
MSTRG.9405.2	-1.42514	1.40882e-05	0.000679733	down	385	220	409	1135	772	602
Solyc07g066090.3.1	-0.624554	1.42199e-05	0.000684693	no change	365	368	333	587	493	411
MSTRG.2378.3	-6.77771	1.42495e-05	0.000684693	down	0	0	0	25	12	18
Solyc06g060520.1.1	0.931257	1.42599e-05	0.000684693	no change	677	663	502	261	343	261
MSTRG.11789.2	-0.949599	1.42644e-05	0.000684693	no change	747	496	551	1292	1060	799
MSTRG.8614.4	1.20434	1.4322e-05	0.000686573	up	397	494	268	167	164	122
MSTRG.18063.2	1.64169	1.43513e-05	0.000687094	up	245	175	217	63	87	36
Solyc01g103920.3.1	1.68215	1.45342e-05	0.000694957	up	344	185	387	104	96	62
Solyc06g072740.1.1	-1.12162	1.46036e-05	0.000697384	down	105	98	85	251	175	145
Solyc11g069410.2.1	-0.474504	1.46964e-05	0.000700915	no change	858	782	712	1110	988	856
MSTRG.249.3	-0.377078	1.51192e-05	0.000720163	no change	2277	2241	1940	2848	2493	2237
Solyc01g096400.3.1	1.0132	1.52712e-05	0.000726472	up	545	740	578	244	318	266
Solyc12g035130.2.1	0.696137	1.56124e-05	0.000741756	no change	16109	19828	18264	12599	9498	8411
MSTRG.1284.3	0.600603	1.58176e-05	0.000750551	no change	1568	1238	1376	892	827	770
Solyc12g019620.2.1	-2.22383	1.6013e-05	0.000758289	down	14	11	10	52	36	58
MSTRG.1548.1	0.674017	1.60298e-05	0.000758289	no change	380	392	346	234	223	177
MSTRG.17912.1	-4.20703	1.60417e-05	0.000758289	down	11	0	5	44	106	108
Solyc03g112380.1.1	-1.34924	1.62842e-05	0.000768417	down	179	118	163	500	336	242
Solyc03g113630.3.1	0.624604	1.62971e-05	0.000768417	no change	1688	1595	1352	932	1024	755
Solyc04g007800.3.1	1.3086	1.67064e-05	0.000786719	up	487	397	535	135	173	203
MSTRG.1876.1	-0.750167	1.67569e-05	0.000788103	no change	324	405	300	562	551	450
MSTRG.362.1	-3.9715	1.67789e-05	0.000788144	down	3	1	4	65	38	15
Solyc01g073740.3.1	-0.38503	1.70525e-05	0.000799733	no change	2581	2529	2169	3029	2902	2630
MSTRG.18500.4	1.08819	1.70685e-05	0.000799733	up	267	253	203	97	126	83
MSTRG.21982.1	1.09386	1.73836e-05	0.000810334	up	9345	6810	7199	2996	2693	4016
Solyc08g007160.3.1	-1.37685	1.73892e-05	0.000810334	down	114	79	127	335	246	183
Solyc03g025750.3.1	-2.18009	1.73964e-05	0.000810334	down	10	11	8	49	35	35
Solyc12g094700.2.1	-1.58637	1.74026e-05	0.000810334	down	111	243	116	537	374	368
Solyc08g065190.3.1	-0.727764	1.7404e-05	0.000810334	no change	304	366	299	556	438	456
Solyc03g096790.3.1	6.71713	1.74251e-05	0.000810334	up	33	16	16	0	0	0
MSTRG.9557.5	-1.00064	1.75699e-05	0.00081603	down	107	117	84	218	166	172
Solyc11g065545.1.1	0.506753	1.75914e-05	0.00081603	no change	891	838	751	566	505	501
Solyc09g076030.3.1	1.07865	1.77863e-05	0.000824049	up	281	339	212	128	129	98
MSTRG.7623.1	-2.43914	1.78485e-05	0.000825613	down	18	19	38	201	118	64
Solyc09g007760.3.1	-1.57204	1.78644e-05	0.000825613	down	86	52	71	173	151	229
Solyc06g007620.3.1	0.785484	1.79098e-05	0.000825694	no change	1096	917	1190	659	554	479
MSTRG.1876.4	-0.896311	1.79294e-05	0.000825694	no change	176	163	138	249	283	263
Solyc04g074480.3.1	-0.623684	1.79325e-05	0.000825694	no change	3875	2940	3487	5386	4633	4346
MSTRG.7453.2	-0.959013	1.79566e-05	0.000825784	no change	381	490	521	801	942	710
Solyc07g008250.3.1	-0.625829	1.80999e-05	0.000831346	no change	1577	1422	1703	2515	2084	1988
MSTRG.4963.1	0.824726	1.83244e-05	0.000840624	no change	450	467	342	209	222	206
Solyc04g014500.3.1	-0.710154	1.83506e-05	0.000840791	no change	767	1002	810	1451	1162	1201
MSTRG.9016.6	-1.47781	1.83762e-05	0.000840929	down	376	439	490	749	1040	1428
MSTRG.11521.5	-0.98993	1.85527e-05	0.000847967	no change	1089	818	1010	2228	1882	1199
Solyc05g053140.3.1	-0.447806	1.86913e-05	0.000853258	no change	931	934	811	1262	1071	968
Solyc12g089220.2.1	0.962498	1.87629e-05	0.000855478	no change	2032	2458	1955	853	952	1137
Solyc10g050890.2.1	-0.92971	1.88162e-05	0.000856863	no change	717	474	682	1116	1066	1038
MSTRG.9329.2	1.51049	1.90481e-05	0.000866364	up	301	394	427	84	125	142
Solyc04g079710.3.1	-0.445989	1.91089e-05	0.000868069	no change	1438	1360	1401	1839	1685	1638
MSTRG.2411.4	6.77475	1.91762e-05	0.000870068	up	28	14	85	0	1	0
MSTRG.21178.2	0.591602	1.93084e-05	0.000875001	no change	1553	1653	1310	1013	966	733
Solyc12g008690.2.1	0.496829	1.93329e-05	0.00087505	no change	1716	1861	1547	1129	1086	1051
Solyc06g060510.2.1	2.33432	1.95141e-05	0.000882179	up	57	44	65	14	6	10
Solyc07g032740.3.1	-0.506302	1.96932e-05	0.000887835	no change	1133	974	1048	1517	1297	1239
MSTRG.14601.4	0.859721	1.97016e-05	0.000887835	no change	426	507	494	224	250	234
Solyc03g044150.3.1	0.570535	1.97106e-05	0.000887835	no change	1991	1932	1978	1403	1256	956
MSTRG.4413.2	0.786051	1.97871e-05	0.000890205	no change	408	463	463	230	246	222
Solyc04g077990.3.1	-1.1065	1.98661e-05	0.000891871	down	85	69	82	181	132	147
MSTRG.19170.2	1.31089	1.9872e-05	0.000891871	up	2150	966	1556	574	594	526
MSTRG.10815.2	-0.729468	1.99431e-05	0.000893989	no change	2443	1889	2244	3993	3349	2594
Solyc03g044630.2.1	1.38217	2.01545e-05	0.000902379	up	308	522	301	113	150	125
MSTRG.1643.13	-1.64435	2.02104e-05	0.000903799	down	59	65	72	276	186	106
Solyc06g073090.3.1	1.04394	2.03066e-05	0.000907012	up	8159	9879	7116	2831	4438	3595
Solyc07g045440.1.1	1.02492	2.04269e-05	0.000910588	up	2662	4588	3149	1763	1390	1466
MSTRG.131.1	1.71047	2.04355e-05	0.000910588	up	2839	3805	4849	768	806	1536
MSTRG.21857.1	0.697861	2.04669e-05	0.000910898	no change	377	407	341	216	204	204
MSTRG.18308.1	1.08227	2.05555e-05	0.000913751	up	302	249	344	123	138	121
MSTRG.4717.3	-1.54763	2.08358e-05	0.000925111	down	26	24	20	71	61	53
Solyc03g005470.3.1	-0.957554	2.09505e-05	0.000928851	no change	1388	1147	1003	2807	2028	1442
MSTRG.11346.7	1.178	2.09699e-05	0.000928851	up	395	381	390	138	130	191
Solyc08g005230.3.1	-0.307507	2.10876e-05	0.000932956	no change	3171	3044	2903	3717	3348	3124
Solyc10g007110.3.1	-0.923557	2.11657e-05	0.000935302	no change	390	287	391	735	540	565
MSTRG.21053.1	0.766904	2.16189e-05	0.000954197	no change	1316	1624	1336	700	784	768
Solyc03g096290.3.1	-1.10901	2.22984e-05	0.000983029	down	4880	5295	6722	9473	10219	12936
MSTRG.401.2	7.08425	2.23614e-05	0.00098464	up	17	55	12	0	0	0
MSTRG.1067.1	-3.53607	2.24525e-05	0.00098736	down	19	3	9	210	90	37
Solyc03g007270.3.1	-0.542274	2.24761e-05	0.00098736	no change	652	756	627	979	916	784
Solyc09g098540.3.1	0.776191	2.27166e-05	0.000996751	no change	4703	6950	5427	3295	2999	2728
MSTRG.3324.2	1.05043	2.28391e-05	0.00100095	up	591	641	412	312	231	178
MSTRG.1643.12	-1.8525	2.29311e-05	0.00100375	down	93	63	81	415	254	127
Solyc04g071590.2.1	-6.72771	2.29612e-05	0.00100375	down	0	0	0	26	18	10
MSTRG.3430.1	1.23261	2.29838e-05	0.00100375	up	158	142	112	48	59	50
Solyc03g120020.3.1	2.29873	2.31693e-05	0.00101067	up	76	167	180	21	21	35
Solyc02g071110.3.1	1.1444	2.32374e-05	0.00101246	up	264	425	347	164	129	132
Solyc10g085500.2.1	1.23332	2.36052e-05	0.00102728	up	103	100	92	38	39	36
MSTRG.9332.15	0.882438	2.40342e-05	0.00104416	no change	602	514	644	301	333	233
Solyc03g114020.3.1	0.856443	2.4049e-05	0.00104416	no change	896	661	907	436	408	387
Solyc02g092870.2.1	-1.67344	2.43694e-05	0.00105684	down	27	26	27	104	79	51
MSTRG.3142.3	2.29316	2.45479e-05	0.00106334	up	178	249	213	63	47	12
Solyc12g010730.2.1	-0.659803	2.49305e-05	0.00107867	no change	470	416	382	675	656	483
Solyc03g116900.3.1	-1.14094	2.53629e-05	0.0010961	down	1554	966	1287	3382	2634	1687
Solyc02g077860.1.1	-1.13988	2.5532e-05	0.00110213	down	166	192	170	351	456	249
MSTRG.17894.3	-1.49333	2.56783e-05	0.00110716	down	477	474	944	2043	1659	1240
MSTRG.8528.2	0.882297	2.58018e-05	0.0011112	no change	9603	6025	8695	4276	4079	3585
MSTRG.21771.3	-2.80849	2.58933e-05	0.00111386	down	465	69	560	3427	2507	1249
Solyc01g095030.3.1	-1.12518	2.60777e-05	0.0011205	down	420	368	604	1074	957	752
MSTRG.2737.2	7.5075	2.64381e-05	0.00113468	up	70	5	37	0	0	0
MSTRG.2544.2	-2.08192	2.71628e-05	0.00116444	down	29	19	47	176	115	83
MSTRG.21569.1	0.836148	2.72361e-05	0.00116624	no change	364	434	380	231	216	153
Solyc02g090820.3.1	-0.928215	2.74284e-05	0.00117313	no change	565	568	789	1270	1063	1002
Solyc03g120730.3.1	-0.870771	2.74977e-05	0.00117475	no change	172	139	160	266	247	262
Solyc08g077210.3.1	1.40589	2.76714e-05	0.00118035	up	8659	7534	13905	2973	3081	4155
MSTRG.12935.1	0.522173	2.76922e-05	0.00118035	no change	2228	2217	1847	1311	1420	1207
Solyc10g078530.2.1	0.809893	2.81623e-05	0.00119814	no change	1508	1842	1908	1130	886	727
MSTRG.21455.1	0.581457	2.81737e-05	0.00119814	no change	711	596	622	434	391	341
MSTRG.11762.2	-0.744663	2.83477e-05	0.00120287	no change	407	335	306	650	504	438
Solyc08g080310.1.1	-7.81315	2.83495e-05	0.00120287	down	0	1	0	134	95	1
Solyc01g006560.3.1	1.69512	2.83844e-05	0.00120298	up	526	640	654	122	123	250
Solyc08g079800.3.1	1.63646	2.84618e-05	0.00120424	up	70	60	63	21	16	19
Solyc11g044540.2.1	0.589465	2.85076e-05	0.00120424	no change	2227	2538	2022	1363	1326	1358
Solyc03g031990.3.1	0.927929	2.85109e-05	0.00120424	no change	1173	1408	1005	480	619	581
MSTRG.17183.2	1.02114	2.86432e-05	0.00120846	up	199	157	183	93	82	66
MSTRG.5217.4	-1.58711	2.90681e-05	0.001225	down	32	24	34	82	71	90
MSTRG.10221.1	0.926986	2.93107e-05	0.00123383	no change	1346	1720	1213	597	808	612
Solyc03g098100.3.1	-0.698103	2.95216e-05	0.00124131	no change	442	350	339	558	552	537
Solyc01g095970.3.1	-0.469564	2.9858e-05	0.00125403	no change	586	579	504	776	699	613
Solyc04g080590.3.1	-0.514188	3.0045e-05	0.00126047	no change	1614	1626	1258	2155	1850	1781
Solyc08g005560.3.1	1.38723	3.1013e-05	0.00129962	up	113	164	114	54	37	44
MSTRG.17981.1	0.663611	3.11847e-05	0.00130535	no change	1207	1028	1088	792	575	540
Solyc01g096870.3.1	0.514592	3.14008e-05	0.00131292	no change	4029	4091	3596	2390	2540	2427
Solyc03g095700.1.1	-2.26243	3.20553e-05	0.00133878	down	45	16	48	233	160	93
MSTRG.15813.2	1.4544	3.2194e-05	0.00134307	up	204	373	258	90	116	70
Solyc06g007320.3.1	-0.767109	3.2272e-05	0.00134368	no change	1333	1140	1530	2425	1929	1848
MSTRG.9080.6	-0.867566	3.22806e-05	0.00134368	no change	190	254	195	358	339	351
MSTRG.17660.1	2.0801	3.25954e-05	0.00135527	up	126	283	97	36	38	33
Solyc09g065890.3.1	0.721153	3.26537e-05	0.00135618	no change	379	349	369	242	187	175
Solyc04g081510.3.1	-0.767775	3.33754e-05	0.00138461	no change	776	528	642	1132	981	885
Solyc05g056160.3.1	-0.457856	3.374e-05	0.00139766	no change	867	829	750	1147	945	941
MSTRG.7288.2	1.26445	3.37647e-05	0.00139766	up	240	153	207	96	65	66
MSTRG.5007.3	0.803598	3.4333e-05	0.00141961	no change	766	751	614	325	389	376
Solyc01g010500.2.1	-3.24702	3.43843e-05	0.00142015	down	3	5	2	42	27	18
MSTRG.19666.2	0.849844	3.4454e-05	0.00142146	no change	1510	1691	1145	650	793	709
MSTRG.21585.1	1.97702	3.46278e-05	0.00142705	up	63	59	67	14	10	19
Solyc03g026120.3.1	1.04511	3.48034e-05	0.0014327	up	419	582	440	245	242	149
MSTRG.18825.2	7.21654	3.48626e-05	0.00143356	up	68	11	14	0	0	0
Solyc06g074140.1.1	-2.69202	3.51402e-05	0.00144338	down	5	4	11	50	37	32
MSTRG.14349.2	0.911776	3.54246e-05	0.00145346	no change	1546	2424	1697	919	888	900
Solyc04g054890.3.1	-0.799506	3.57901e-05	0.00146684	no change	291	245	307	497	403	428
MSTRG.22099.1	-1.35797	3.58796e-05	0.0014689	down	6462	8438	7331	13564	26248	11714
MSTRG.22104.1	-2.28895	3.59863e-05	0.00147165	down	13	7	9	59	34	36
MSTRG.15153.3	0.704608	3.62144e-05	0.00147935	no change	956	1053	1176	632	622	520
MSTRG.10587.4	7.83747	3.65022e-05	0.00148838	up	1	169	100	0	0	1
Solyc03g118340.3.1	-0.783664	3.65152e-05	0.00148838	no change	1342	1002	1293	2297	1904	1509
MSTRG.8453.2	-1.04351	3.67503e-05	0.00149633	down	250	182	262	398	446	442
Solyc06g073190.3.1	-0.675205	3.67947e-05	0.00149651	no change	2029	2274	1556	2810	2875	2695
MSTRG.8610.2	0.898586	3.74929e-05	0.00152324	no change	513	679	467	284	303	217
MSTRG.20180.2	1.2774	3.76881e-05	0.00152831	up	177	192	162	51	69	75
MSTRG.9016.9	-1.69031	3.76996e-05	0.00152831	down	57	66	50	148	117	228
Solyc05g050630.3.1	0.826368	3.82234e-05	0.00154786	no change	800	765	732	332	425	401
MSTRG.9016.11	-1.52771	3.83504e-05	0.00155132	down	368	386	543	771	1059	1489
Solyc06g076780.3.1	-0.541185	3.84846e-05	0.00155506	no change	2498	1950	1987	2977	2808	2643
Solyc02g076720.3.1	0.658143	3.88975e-05	0.00156819	no change	800	881	782	467	446	488
Solyc07g053890.3.1	1.21717	3.89024e-05	0.00156819	up	161	197	207	85	58	77
Solyc11g008900.2.1	-0.373262	3.89357e-05	0.00156819	no change	1619	1555	1530	1936	1877	1686
Solyc07g065680.3.1	-0.509537	3.90491e-05	0.00157106	no change	960	802	776	1212	1041	1006
MSTRG.1884.2	0.541692	3.90979e-05	0.00157133	no change	6196	5633	6622	4273	3726	3494
Solyc01g104500.2.1	-0.723033	3.96832e-05	0.00159314	no change	196	170	168	300	275	223
MSTRG.7288.1	0.774374	3.97632e-05	0.00159463	no change	527	453	520	251	278	260
MSTRG.10469.2	0.919081	3.99045e-05	0.00159858	no change	487	473	412	186	262	202
MSTRG.18930.2	0.94264	3.99762e-05	0.00159973	no change	339	300	328	132	163	156
Solyc09g091840.3.1	-0.675872	4.0261e-05	0.00160941	no change	1157	909	1159	1654	1544	1460
MSTRG.2175.5	-1.0165	4.08688e-05	0.00163195	down	998	627	899	1379	1620	1577
Solyc03g123410.1.1	0.979617	4.11676e-05	0.00164212	no change	7845	11577	6324	3944	4358	3420
Solyc05g054820.1.1	2.34208	4.19856e-05	0.00167296	up	103	99	222	28	15	33
Solyc10g008040.3.1	-2.23286	4.21513e-05	0.00167777	down	16	7	11	50	39	54
Solyc01g106320.2.1	-0.627664	4.22876e-05	0.00168141	no change	1402	1663	1314	2107	1890	2076
Solyc09g065560.3.1	-1.36368	4.26535e-05	0.00169415	down	611	630	760	2400	1530	865
Solyc03g116870.3.1	0.791553	4.29876e-05	0.0017056	no change	4071	5221	4292	2089	2557	2381
MSTRG.16424.7	0.828387	4.3153e-05	0.00171034	no change	706	838	686	335	394	394
Solyc05g025890.2.1	-1.07028	4.32223e-05	0.00171048	down	93	88	121	205	188	182
Solyc02g086530.3.1	-1.93757	4.32482e-05	0.00171048	down	103	47	87	389	318	134
MSTRG.9325.2	1.13964	4.33132e-05	0.00171124	up	163	150	177	60	71	69
Solyc11g006340.2.1	0.545284	4.38413e-05	0.00173027	no change	993	1006	865	595	650	523
MSTRG.11092.1	-0.943122	4.41979e-05	0.0017425	no change	173	179	174	302	264	340
Solyc05g006130.3.1	0.780556	4.42761e-05	0.00174374	no change	802	765	560	406	413	298
MSTRG.10469.5	0.676143	4.46303e-05	0.00175584	no change	320	294	288	196	167	148
Solyc09g082120.3.1	-0.655866	4.47074e-05	0.00175701	no change	369	338	377	582	470	493
Solyc12g010670.1.1	-2.48167	4.48234e-05	0.00175972	down	5	11	6	49	34	29
Solyc11g066290.2.1	0.581884	4.54367e-05	0.00178192	no change	1953	1957	2219	1418	1207	1096
ENSRNA050029954-T1	-1.17898	4.61063e-05	0.00180628	down	3679	4565	3675	6894	11741	5739
MSTRG.3964.3	0.639142	4.66234e-05	0.00182462	no change	1145	1241	1065	625	690	671
MSTRG.16351.2	-1.17071	4.68711e-05	0.00183239	down	134	109	115	338	235	166
MSTRG.21744.8	0.970372	4.69274e-05	0.00183267	no change	2307	2406	1909	822	987	1185
MSTRG.14137.10	0.985546	4.70403e-05	0.00183516	no change	1283	1253	873	428	612	493
MSTRG.12900.2	0.903689	4.71558e-05	0.00183775	no change	271	229	208	109	114	116
MSTRG.2038.3	0.597644	4.72733e-05	0.0018404	no change	567	564	448	347	316	278
MSTRG.11911.2	0.648838	4.73598e-05	0.00184185	no change	1253	935	1043	681	596	582
MSTRG.22034.7	-3.19966	4.75012e-05	0.00184542	down	4	17	3	44	79	71
MSTRG.6652.4	1.81466	4.76677e-05	0.00184996	up	443	188	516	91	117	88
MSTRG.17832.7	-1.05027	4.78947e-05	0.00185684	down	116	95	88	245	167	151
MSTRG.13400.4	-0.847341	4.81817e-05	0.00186603	no change	466	614	376	899	753	709
Solyc05g017980.3.1	0.385257	4.94355e-05	0.0019126	no change	1700	1627	1570	1209	1184	995
Solyc05g021390.3.1	-1.90722	4.99865e-05	0.00193191	down	39	24	53	198	115	91
Solyc02g087400.1.1	0.806384	5.00416e-05	0.00193204	no change	3371	4443	3138	1707	2039	1856
Solyc06g051750.3.1	-0.623026	5.02964e-05	0.00193987	no change	1029	1263	1109	1912	1498	1352
MSTRG.20416.2	0.693228	5.0519e-05	0.00194581	no change	1016	1055	938	504	617	547
MSTRG.22084.1	-1.29085	5.05547e-05	0.00194581	down	406	432	341	723	1277	600
Solyc06g075650.3.1	-1.25058	5.07877e-05	0.00195276	down	388	216	418	875	652	687
Solyc10g007340.3.1	1.04474	5.08902e-05	0.00195469	up	324	419	250	175	138	122
Solyc07g064870.3.1	-1.53735	5.12742e-05	0.00196664	down	24	28	25	87	67	50
Solyc07g066460.3.1	0.64769	5.1307e-05	0.00196664	no change	1621	1768	1363	860	986	872
MSTRG.945.1	0.59573	5.16631e-05	0.00197826	no change	994	1111	1039	648	592	633
MSTRG.2596.3	-0.783447	5.17917e-05	0.00198115	no change	504	423	378	799	556	668
Solyc05g025810.3.1	1.11925	5.27922e-05	0.00201735	up	497	293	400	158	185	150
MSTRG.11161.1	-1.64731	5.29255e-05	0.00202038	down	55	113	48	242	218	153
Solyc05g051200.1.1	-1.66866	5.31627e-05	0.00202712	down	315	112	157	723	568	395
Solyc01g066720.3.1	-0.88755	5.32109e-05	0.00202712	no change	719	597	615	1484	999	788
MSTRG.11284.2	-1.17979	5.38736e-05	0.00205028	down	156	220	113	407	326	269
MSTRG.16735.2	0.381261	5.41621e-05	0.00205915	no change	1559	1620	1399	1153	1044	974
Solyc01g106905.1.1	3.42025	5.45848e-05	0.00207297	up	34	26	23	2	4	1
Solyc06g024380.1.1	-2.24784	5.46368e-05	0.00207297	down	11	20	11	68	80	34
MSTRG.14491.1	-1.50121	5.53775e-05	0.00209894	down	33	32	41	82	84	103
Solyc06g051900.3.1	1.726	5.56988e-05	0.00210898	up	63	84	64	17	17	23
MSTRG.20059.4	0.496913	5.58949e-05	0.00211426	no change	845	735	744	532	510	445
Solyc06g007460.3.1	-1.18219	5.59561e-05	0.00211443	down	79	67	57	179	112	126
Solyc06g005370.3.1	-0.505589	5.77422e-05	0.00217971	no change	698	660	556	933	774	745
Solyc02g063410.3.1	1.04898	5.81973e-05	0.00219282	up	466	309	443	186	203	145
MSTRG.10567.7	0.627739	5.82107e-05	0.00219282	no change	794	821	642	433	475	404
Solyc12g056480.2.1	-2.22833	5.82659e-05	0.00219282	down	71	30	53	374	206	94
MSTRG.9575.2	0.488718	5.86091e-05	0.00220351	no change	2546	2856	2623	1741	1796	1618
MSTRG.15151.3	0.670584	5.86927e-05	0.00220443	no change	3221	4256	3816	2375	1980	2062
MSTRG.7978.2	-0.776661	5.88274e-05	0.00220574	no change	1654	1196	1626	2604	2096	2239
MSTRG.13880.1	-1.57604	5.88457e-05	0.00220574	down	91	103	89	208	390	165
MSTRG.5886.2	-1.72863	5.91861e-05	0.00221627	down	836	244	666	2099	1804	1374
MSTRG.10548.1	0.464263	5.93726e-05	0.00222102	no change	2778	2435	2695	1846	1742	1592
Solyc02g032860.3.1	0.92463	5.97081e-05	0.00223133	no change	2932	2572	2242	1672	1250	813
Solyc03g116580.3.1	-0.744469	6.08799e-05	0.00227285	no change	467	643	479	826	847	727
Solyc09g091240.3.1	0.772718	6.09823e-05	0.0022744	no change	1692	1985	1589	831	923	997
MSTRG.11878.4	0.923467	6.1426e-05	0.00228866	no change	367	366	346	235	156	129
Solyc05g054860.1.1	0.610922	6.15523e-05	0.00229107	no change	913	947	991	554	600	530
Solyc07g005070.1.1	-3.50702	6.16325e-05	0.00229177	down	4	1	2	25	30	17
Solyc10g079810.1.1	-2.0058	6.20184e-05	0.00230215	down	68	25	86	285	206	172
Solyc08g081450.3.1	-1.35912	6.20488e-05	0.00230215	down	34	31	39	100	74	69
MSTRG.11521.4	-1.73832	6.21613e-05	0.00230215	down	267	147	217	1044	611	306
Solyc06g053610.3.1	-1.01265	6.21766e-05	0.00230215	down	71	76	68	128	147	116
MSTRG.5041.1	-1.40922	6.22202e-05	0.00230215	down	274	405	309	598	1168	596
MSTRG.10125.2	0.59224	6.25924e-05	0.00231362	no change	709	684	746	491	438	360
MSTRG.14558.1	-4.49137	6.30706e-05	0.00232899	down	1	2	2	69	30	8
MSTRG.18088.1	0.876795	6.48138e-05	0.002391	no change	798	916	557	415	397	303
Solyc12g076350.2.1	7.11155	6.52097e-05	0.00240322	up	8	17	57	0	0	0
Solyc04g011630.2.1	0.575916	6.53329e-05	0.00240539	no change	936	951	792	580	491	544
Solyc12g098510.1.1	0.998738	6.63055e-05	0.00243879	no change	191	150	158	91	67	68
Solyc01g090270.3.1	0.588526	6.63841e-05	0.00243927	no change	1939	1479	1618	1045	1038	934
MSTRG.1964.1	-0.27865	6.6636e-05	0.0024451	no change	5298	5211	4722	6248	5531	4926
MSTRG.13059.5	-0.95001	6.66738e-05	0.0024451	no change	1797	1073	1223	2626	2707	1823
Solyc01g091030.3.1	0.694971	6.71636e-05	0.00246064	no change	905	754	928	558	441	450
MSTRG.15257.1	2.40555	6.75975e-05	0.00247243	up	106	455	235	68	45	26
Solyc09g009250.3.1	-1.27951	6.76181e-05	0.00247243	down	45	58	42	129	86	103
Solyc01g096340.3.1	0.607114	6.77147e-05	0.00247354	no change	970	914	1032	636	533	562
MSTRG.617.2	0.522694	6.81423e-05	0.00248673	no change	1100	1228	968	792	687	596
Solyc01g102520.3.1	-0.741264	6.84004e-05	0.00249371	no change	315	266	244	519	384	348
Solyc07g008107.1.1	-1.42867	6.91455e-05	0.00251841	down	37	38	56	135	98	90
Solyc08g061140.3.1	0.428176	6.92235e-05	0.00251866	no change	877	825	766	592	563	500
Solyc04g014870.3.1	-6.40334	6.92875e-05	0.00251866	down	0	0	0	13	16	13
Solyc10g051010.2.1	-1.21755	6.97632e-05	0.00253349	down	375	312	486	1161	806	558
MSTRG.19850.3	-2.80994	6.99738e-05	0.00253866	down	311	36	221	1994	1203	525
MSTRG.21040.1	0.797077	7.06806e-05	0.00256181	no change	361	396	281	211	179	150
MSTRG.11240.2	1.13604	7.07681e-05	0.00256249	up	721	456	757	249	267	276
MSTRG.650.1	-5.13962	7.09602e-05	0.00256696	down	5	0	0	21	57	72
MSTRG.18455.6	-1.87039	7.11202e-05	0.00256697	down	28	28	12	95	77	53
Solyc08g079240.3.1	0.782666	7.11205e-05	0.00256697	no change	1501	1959	1278	808	869	791
Solyc04g058150.3.1	-0.944846	7.11671e-05	0.00256697	no change	2472	4145	2604	5381	5886	4721
Solyc10g017980.1.1	-6.4025	7.14362e-05	0.00257419	down	57	31	51	7365	3917	10
MSTRG.17724.2	0.843991	7.16768e-05	0.00258036	no change	187	204	172	109	96	79
Solyc01g091580.3.1	0.629008	7.18124e-05	0.00258275	no change	1389	1580	1296	793	832	846
MSTRG.19667.1	0.620457	7.22388e-05	0.00259559	no change	1713	1533	1857	1025	1032	943
Solyc10g048060.1.1	-2.00095	7.23974e-05	0.00259878	down	74	72	78	409	332	96
MSTRG.21757.2	0.680537	7.27732e-05	0.00260976	no change	379	460	385	243	231	215
MSTRG.8246.3	0.500205	7.31863e-05	0.00262205	no change	1500	1552	1385	923	986	910
Solyc02g079770.3.1	0.68434	7.3412e-05	0.00262761	no change	4530	5507	3739	2542	2805	2347
MSTRG.15322.1	1.96841	7.36909e-05	0.00263507	up	88	91	95	36	19	10
MSTRG.15191.1	0.711556	7.37856e-05	0.00263593	no change	357	434	340	228	200	195
Solyc08g065610.3.1	1.15733	7.46874e-05	0.00266559	up	14853	11233	16292	4934	4751	7234
Solyc07g049350.3.1	0.480677	7.54003e-05	0.00268846	no change	3956	3279	3533	2695	2292	2009
Solyc11g011210.2.1	-1.1186	7.5568e-05	0.00269186	down	372	648	346	895	881	880
MSTRG.18895.6	0.403623	7.59673e-05	0.00270351	no change	2377	2374	2010	1636	1624	1350
MSTRG.18455.7	-1.46906	7.70091e-05	0.00273345	down	46	65	59	186	160	87
Solyc01g109940.3.1	-0.367159	7.70335e-05	0.00273345	no change	2451	2476	2247	3128	2608	2618
MSTRG.12375.2	0.777411	7.70855e-05	0.00273345	no change	619	514	474	259	290	289
Solyc10g086530.1.1	0.86946	7.71017e-05	0.00273345	no change	180	177	146	88	84	76
Solyc02g071310.3.1	-0.532337	7.87496e-05	0.00278922	no change	445	499	446	699	585	537
MSTRG.17704.2	1.26262	7.94381e-05	0.00281093	up	132	104	87	41	45	35
Solyc12g007290.1.1	-2.15562	7.97246e-05	0.0028184	down	7	8	11	36	37	32
MSTRG.2073.3	0.591084	7.98426e-05	0.00281989	no change	13480	16514	13721	8413	9154	8499
Solyc05g005520.1.1	-1.5852	8.01409e-05	0.00282775	down	41	28	26	121	76	63
Solyc05g055470.3.1	-0.565606	8.14029e-05	0.00286803	no change	534	433	430	699	631	539
MSTRG.14239.3	0.67547	8.14362e-05	0.00286803	no change	543	483	471	266	308	268
Solyc03g118750.3.1	0.614129	8.20241e-05	0.00288509	no change	777	828	794	454	521	437
Solyc10g086150.2.1	0.798737	8.20754e-05	0.00288509	no change	7638	9247	5530	3994	4295	3290
MSTRG.19687.2	0.805261	8.25409e-05	0.0028971	no change	1518	1248	1211	589	709	730
MSTRG.18503.6	0.985935	8.25722e-05	0.0028971	no change	530	384	431	212	167	229
Solyc03g082990.3.1	1.39074	8.29652e-05	0.00290815	up	151	103	120	53	49	28
Solyc03g082720.3.1	-0.680979	8.33537e-05	0.00291902	no change	1428	1366	1242	1797	1871	2108
Solyc01g096460.2.1	-0.827592	8.3884e-05	0.00293365	no change	370	261	269	463	490	477
MSTRG.9616.5	0.630777	8.39286e-05	0.00293365	no change	2381	1925	2142	1219	1240	1278
Solyc04g082700.3.1	0.417532	8.44111e-05	0.00294775	no change	3797	4247	3554	2915	2694	2248
MSTRG.7894.7	0.850496	8.47623e-05	0.00295724	no change	417	412	346	200	166	217
Solyc07g063230.3.1	0.503488	8.52391e-05	0.00296977	no change	1486	1744	1538	1074	995	965
MSTRG.8146.2	-2.90756	8.53656e-05	0.00296977	down	80	43	59	825	408	64
Solyc02g070880.1.1	-0.545568	8.53831e-05	0.00296977	no change	1139	925	1049	1523	1295	1288
MSTRG.14513.1	0.562014	8.54398e-05	0.00296977	no change	801	666	641	458	416	411
Solyc10g054420.2.1	0.696051	8.59415e-05	0.00297975	no change	3054	3393	2808	1510	1877	1721
Solyc01g105310.3.1	-0.825105	8.59418e-05	0.00297975	no change	166	181	164	250	300	263
Solyc01g111230.3.1	-2.05429	8.59665e-05	0.00297975	down	61	91	43	421	224	107
MSTRG.19682.2	0.799054	8.73062e-05	0.00302337	no change	11886	12032	12123	5214	6369	6891
Solyc03g007520.3.1	-0.364212	8.77282e-05	0.00303517	no change	1168	1097	1042	1402	1317	1128
MSTRG.19285.1	-1.52014	8.95885e-05	0.00309666	down	212	248	213	438	929	376
Solyc11g027645.1.1	-1.19806	8.98268e-05	0.00310202	down	382	296	284	578	939	472
MSTRG.13562.2	-0.844408	9.02928e-05	0.00311523	no change	466	326	456	807	652	580
MSTRG.18227.2	-1.36822	9.07479e-05	0.00312803	down	137	143	158	324	236	447
MSTRG.2166.1	-0.627538	9.10547e-05	0.00313571	no change	386	358	332	587	528	394
Solyc06g072530.3.1	-2.98787	9.13418e-05	0.0031427	down	4	12	9	114	47	26
Solyc08g077230.3.1	-0.800715	9.26425e-05	0.00318451	no change	467	428	399	888	682	489
ENSRNA050030024-T1	-1.37458	9.42286e-05	0.00323605	down	955	1210	1006	1786	3862	1756
MSTRG.21743.1	0.80307	9.54396e-05	0.00327462	no change	222	259	244	141	131	105
Solyc07g062670.1.1	-3.33724	9.60869e-05	0.0032938	down	17	2	28	252	134	66
Solyc12g057070.2.1	-1.19	9.64014e-05	0.00330155	down	222	117	171	420	374	265
Solyc01g010770.3.1	0.62673	9.67687e-05	0.00330952	no change	803	745	630	444	387	434
MSTRG.10567.6	0.643312	9.68117e-05	0.00330952	no change	412	470	413	250	262	235
Solyc09g082470.3.1	-0.894691	9.69451e-05	0.00331105	no change	155	117	139	275	202	215
Solyc11g066890.1.1	0.910164	9.79782e-05	0.00334071	no change	1885	2326	1519	790	922	997
Solyc10g078265.1.1	0.802448	9.79928e-05	0.00334071	no change	654	626	579	273	368	313
Solyc03g097190.3.1	0.337859	9.87502e-05	0.00336346	no change	3225	3193	3007	2505	2323	1924
Solyc09g098330.3.1	0.527206	9.88452e-05	0.00336362	no change	768	731	752	559	443	415
Solyc12g010910.2.1	0.620133	9.93241e-05	0.00337684	no change	1835	1542	1446	913	1074	834
Solyc07g017730.3.1	-1.24212	0.000100105	0.00340029	down	47	74	55	131	144	102
Solyc06g076170.3.1	-2.42927	0.000100813	0.00342123	down	9	10	5	33	31	50
MSTRG.7104.2	-0.703337	0.000101016	0.003425	no change	367	290	332	585	480	399
Solyc01g107830.3.1	-3.03803	0.000101379	0.00343419	down	33	7	60	446	234	105
Solyc05g008450.3.1	0.670261	0.000102043	0.00345353	no change	1824	2453	1748	1224	1103	1082
MSTRG.12822.3	0.555875	0.000102502	0.00346591	no change	6079	6982	6547	4048	3858	4090
Solyc03g005000.3.1	0.781663	0.000102609	0.0034664	no change	346	411	351	181	208	190
MSTRG.20950.1	1.99324	0.000102916	0.00347362	up	204	97	177	22	36	48
Solyc08g063080.3.1	0.548613	0.000103139	0.00347799	no change	2867	3471	2736	1883	1893	1800
MSTRG.14972.1	0.502874	0.000103437	0.00348489	no change	1107	1046	961	660	725	594
MSTRG.14783.1	0.818819	0.000103602	0.00348731	no change	1533	1796	2023	996	788	959
ENSRNA050030031-T1	-5.16366	0.000105698	0.00355466	down	2	0	0	20	26	18
Solyc02g077330.3.1	1.30327	0.000106659	0.00358375	up	1216	1542	834	636	440	258
Solyc11g019910.1.1	1.24785	0.000106976	0.00359114	up	805	1709	942	530	430	361
Solyc04g009910.3.1	-2.02469	0.000107182	0.00359485	down	55	28	33	230	140	67
Solyc09g009220.3.1	-1.03608	0.000108293	0.00362883	down	123	92	118	269	183	171
Solyc12g062550.1.1	-1.11863	0.000108496	0.00363238	down	104	115	104	217	272	148
MSTRG.8870.1	-1.42168	0.000108887	0.00364219	down	100	105	69	340	193	141
MSTRG.3659.2	-1.5325	0.000109128	0.00364699	down	130	111	124	540	256	186
MSTRG.14701.1	1.14348	0.000109422	0.00365353	up	126	95	104	49	46	38
Solyc08g078760.1.1	1.01505	0.000110556	0.00368811	up	412	351	412	143	214	165
Solyc03g112100.3.1	-1.20094	0.000110968	0.00369845	down	50	39	40	104	95	70
MSTRG.14513.2	0.70115	0.000111064	0.00369845	no change	454	443	477	308	261	201
MSTRG.7879.1	-3.97863	0.000111232	0.00370071	down	2	0	3	33	25	15
Solyc02g021000.3.1	0.851444	0.000111919	0.00372025	no change	510	617	450	233	281	267
Solyc02g081910.2.1	0.950046	0.000112062	0.00372171	no change	311	443	298	159	175	155
Solyc01g107240.3.1	-1.26437	0.000112486	0.00373247	down	41	37	48	107	98	71
MSTRG.9016.17	-1.60089	0.00011376	0.00377139	down	162	216	244	399	450	817
Solyc03g119080.3.1	-1.12135	0.000113873	0.00377177	down	7178	12547	7935	15095	17593	20763
Solyc09g064370.3.1	-0.308161	0.000114482	0.00378638	no change	5839	5982	5621	6979	6384	6121
MSTRG.10623.5	1.30268	0.000114517	0.00378638	up	160	204	258	71	91	67
Solyc01g079550.2.1	-2.2721	0.000114827	0.00379324	down	28	19	22	168	105	38
MSTRG.5888.2	-1.73766	0.000115024	0.0037964	down	59	40	26	189	104	87
MSTRG.2635.6	0.612064	0.000115413	0.00380587	no change	650	772	640	404	424	386
MSTRG.20540.2	1.3648	0.000116418	0.00383562	up	208	187	322	101	91	64
MSTRG.10876.1	-2.69815	0.00011677	0.00384384	down	980	95	954	5804	3927	2513
Solyc03g032220.3.1	-1.49195	0.000117104	0.00385142	down	22	25	21	72	57	45
Solyc03g119210.1.1	-1.17844	0.000117639	0.0038656	down	263	456	306	593	678	794
Solyc09g061280.3.1	-1.43577	0.000117991	0.00387197	down	131	80	83	358	220	152
MSTRG.369.1	0.503034	0.00011804	0.00387197	no change	813	923	748	575	518	488
Solyc09g048980.3.1	-6.84085	0.000118259	0.00387574	down	0	0	0	42	11	7
MSTRG.2556.1	-0.79366	0.000119217	0.00390372	no change	368	434	283	557	559	566
Solyc01g009670.3.1	0.734804	0.000119353	0.00390472	no change	251	229	201	132	128	109
Solyc03g113255.1.1	-2.07784	0.000119575	0.00390856	down	26	53	19	141	166	69
Solyc11g021060.2.1	-2.20755	0.000120219	0.00392515	down	2605	16298	9729	30365	52737	36028
Solyc06g076770.3.1	0.62356	0.000120293	0.00392515	no change	1726	2168	1539	1105	1115	955
MSTRG.8033.4	0.765581	0.000120822	0.00393896	no change	1377	1184	1227	686	560	749
MSTRG.22076.2	0.665945	0.000121138	0.00394582	no change	1002	932	942	492	586	547
MSTRG.8366.5	-1.6214	0.000121264	0.00394649	down	568	235	637	1506	973	1528
MSTRG.10567.1	0.607671	0.00012184	0.00396178	no change	1048	988	924	544	602	594
Solyc02g090430.3.1	0.91238	0.000122165	0.00396543	no change	2435	1825	1627	779	1114	894
MSTRG.8054.1	-2.49538	0.000122165	0.00396543	down	283	40	150	1227	835	400
Solyc11g005930.2.1	-2.29151	0.000122703	0.00397941	down	8	7	8	41	41	21
Solyc07g064960.2.1	1.06867	0.000123363	0.00399734	up	134	126	105	49	55	52
MSTRG.14593.1	-3.46564	0.000123472	0.00399739	down	2	6	1	48	22	21
Solyc02g083200.3.1	-2.04979	0.000124242	0.00401886	down	19	22	19	109	87	34
MSTRG.20724.1	-1.90986	0.000124834	0.00403448	down	59	92	58	137	198	349
MSTRG.13789.1	1.04492	0.000125727	0.00405983	up	2048	3753	2439	1513	1196	933
Solyc02g070390.3.1	0.664307	0.000126484	0.00408076	no change	1766	1858	1385	1015	1091	749
Solyc01g109140.3.1	-3.8912	0.000126603	0.00408107	down	23	0	6	153	95	134
Solyc01g091450.3.1	0.768434	0.000127482	0.00410584	no change	599	780	647	336	398	336
MSTRG.6204.2	-0.713119	0.000127874	0.00411491	no change	146	150	128	239	212	178
MSTRG.965.3	0.620769	0.000128061	0.00411738	no change	664	723	633	375	410	394
MSTRG.17678.1	0.859283	0.000128891	0.00413856	no change	189	208	155	99	90	85
MSTRG.692.1	1.96518	0.000128942	0.00413856	up	121	98	185	31	19	43
Solyc02g087780.3.1	-0.627738	0.000129366	0.00414862	no change	426	502	435	778	597	539
MSTRG.17287.4	0.869426	0.000130355	0.00417484	no change	399	364	258	173	185	144
Solyc11g069150.2.1	-0.340927	0.000130408	0.00417484	no change	1484	1563	1411	1886	1673	1544
Solyc08g078500.3.1	-0.759137	0.00013242	0.00423561	no change	153	185	145	290	232	218
Solyc08g078010.3.1	0.658133	0.000132743	0.00424233	no change	3651	4223	3138	1927	2279	2038
Solyc08g042050.3.1	0.51147	0.000132877	0.00424296	no change	10132	11751	10060	6567	7140	6438
Solyc05g015500.3.1	0.403246	0.000133147	0.00424793	no change	2378	2539	2176	1867	1517	1466
Solyc03g031680.3.1	0.624913	0.000133995	0.00427136	no change	338	353	288	209	196	168
MSTRG.20845.3	0.72626	0.0001343	0.0042774	no change	726	809	663	383	371	434
Solyc08g081170.3.1	0.913165	0.000134906	0.0042895	no change	1504	1969	1301	846	915	539
MSTRG.22041.1	-0.877503	0.000134909	0.0042895	no change	982	865	1040	1483	1403	1856
Solyc09g064720.3.1	0.592403	0.000135202	0.00429513	no change	1477	1459	1245	841	763	879
Solyc01g066680.3.1	-1.47624	0.000135415	0.00429826	down	76	160	99	234	269	326
Solyc07g020960.3.1	-0.497219	0.000135607	0.00430067	no change	815	855	840	1085	1060	1046
Solyc09g072770.1.1	-1.08038	0.00013627	0.00431802	down	419	365	266	554	615	791
MSTRG.7947.4	0.840049	0.000137212	0.0043436	no change	237	284	202	140	121	104
MSTRG.12084.3	-0.895029	0.00013731	0.0043436	no change	122	91	107	211	179	150
Solyc10g080045.1.1	0.688883	0.00013813	0.00436583	no change	353	425	331	215	216	189
Solyc01g096880.3.1	-0.92343	0.000138299	0.0043675	no change	210	295	205	480	336	399
MSTRG.2117.1	-0.906265	0.000139115	0.00438954	no change	588	431	446	1061	878	568
MSTRG.14299.5	0.860863	0.000142647	0.00449718	no change	374	419	328	217	212	132
Solyc01g044307.1.1	-0.518647	0.000143067	0.00450662	no change	553	455	469	718	628	567
MSTRG.4719.3	-0.58683	0.00014382	0.0045265	no change	773	617	735	1104	926	863
Solyc02g089820.3.1	-0.426673	0.000144088	0.0045311	no change	1218	1213	974	1505	1381	1239
MSTRG.19637.1	-1.4603	0.000144356	0.00453572	down	83	67	49	252	134	115
Solyc12g011030.2.1	1.8082	0.000145356	0.00456331	up	356	143	450	96	77	75
MSTRG.20382.3	-0.299617	0.00014578	0.00457275	no change	3871	3758	3634	4551	4323	3664
Solyc09g066010.3.1	-0.810472	0.000147647	0.00461875	no change	138	142	107	202	212	195
Solyc09g007830.3.1	-1.18425	0.000147669	0.00461875	down	85	73	87	195	123	184
Solyc09g082310.2.1	-0.453052	0.000147674	0.00461875	no change	1227	1374	1081	1611	1530	1399
MSTRG.18238.1	-0.898728	0.000147742	0.00461875	no change	2377	1858	1892	4749	3439	2288
Solyc10g009210.3.1	0.553432	0.000149237	0.00466158	no change	1430	1094	1152	807	761	690
Solyc06g063090.3.1	-0.760976	0.000149985	0.00468102	no change	637	465	539	1046	839	649
Solyc06g084290.3.1	0.789306	0.000150508	0.00469343	no change	511	360	424	264	209	205
MSTRG.20097.1	1.5791	0.000151022	0.00470553	up	951	901	1828	324	293	490
MSTRG.20876.1	-0.862582	0.000151424	0.00471412	no change	688	484	716	1262	1031	842
Solyc11g069290.2.1	0.57851	0.00015182	0.0047225	no change	903	1053	803	563	587	512
Solyc04g078540.3.1	-0.922049	0.000152826	0.00474861	no change	1105	1245	886	2526	1856	1229
Solyc03g111170.3.1	-1.08787	0.000152914	0.00474861	down	159	156	87	299	265	206
Solyc02g082930.3.1	-1.26557	0.000153205	0.00475368	down	5065	2734	4796	13362	8826	5822
Solyc04g081870.3.1	-0.840843	0.000153515	0.00475933	no change	2180	2697	1693	4583	3488	2635
MSTRG.8969.1	7.75959	0.000154867	0.00479727	up	96	40	1	0	0	0
MSTRG.11521.7	1.84679	0.000155082	0.00479994	up	62	130	77	23	18	26
MSTRG.8283.2	0.549097	0.000155896	0.00482114	no change	982	870	829	538	558	548
MSTRG.7358.1	0.464193	0.000156591	0.00483478	no change	906	840	831	597	537	549
Solyc03g123740.3.1	0.721104	0.000156596	0.00483478	no change	1055	714	786	515	464	419
Solyc02g086310.1.1	1.43684	0.000156828	0.00483792	up	371	171	282	124	84	70
Solyc02g076690.3.1	0.908942	0.000158904	0.00489792	no change	5170	4989	3646	1782	2771	2002
Solyc11g006570.2.1	-6.125	0.000159866	0.0049235	down	3	0	0	119	73	3
MSTRG.7905.2	-0.438685	0.000161101	0.00495744	no change	898	834	740	1169	955	904
MSTRG.6485.4	2.1622	0.000161265	0.0049584	up	185	60	207	40	30	23
Solyc10g005500.3.1	-1.62834	0.000161634	0.00496317	down	30	26	28	55	91	85
ENSRNA050029978-T1	-1.66392	0.000161686	0.00496317	down	36	30	32	116	119	50
MSTRG.16053.1	1.27914	0.000162026	0.00496951	up	285	329	182	81	96	113
MSTRG.21418.2	6.24703	0.00016227	0.00497132	up	12	13	21	0	0	0
Solyc01g057200.3.1	0.77951	0.000162352	0.00497132	no change	639	896	694	433	430	315
Solyc02g036470.3.1	0.570461	0.000163206	0.00499337	no change	588	560	579	348	355	344
Solyc07g062450.3.1	0.812936	0.000163691	0.00500412	no change	407	455	328	237	224	153
MSTRG.1284.1	0.526554	0.00016398	0.00500885	no change	1296	1019	1043	785	701	620
MSTRG.13328.8	1.00911	0.00016427	0.00501358	up	1424	1021	1514	492	647	624
MSTRG.3386.1	-0.556143	0.000165438	0.00504513	no change	1526	1429	1099	2036	1859	1488
Solyc02g091140.3.1	1.55436	0.000166009	0.0050584	up	346	356	366	60	116	144
MSTRG.17605.2	0.633535	0.000166763	0.00507721	no change	7114	6156	7565	3882	4208	4003
MSTRG.5217.6	-1.82629	0.000167387	0.00509207	down	17	14	26	58	77	49
MSTRG.12877.2	0.498906	0.000167837	0.00510158	no change	587	648	563	424	369	356
MSTRG.8796.2	0.854626	0.000168309	0.00511176	no change	38349	44702	40832	16449	21376	23157
Solyc04g073990.3.1	-0.307362	0.000168614	0.00511586	no change	3955	3976	3783	4988	4241	3896
MSTRG.17858.1	-2.02364	0.000168718	0.00511586	down	138	41	136	583	388	221
Solyc01g094940.3.1	0.599234	0.000169304	0.00512946	no change	945	822	723	559	436	484
Solyc02g062463.1.1	-1.29636	0.000169983	0.00514586	down	195	217	153	651	378	250
Solyc02g067840.3.1	-0.847917	0.000170581	0.00515977	no change	246	189	202	449	328	268
MSTRG.4641.2	0.566924	0.000171498	0.00518329	no change	10821	12015	12576	8809	6694	6278
Solyc07g054180.3.1	-1.2938	0.00017241	0.00520314	down	38	51	43	131	92	73
Solyc02g087270.3.1	-6.62315	0.000172433	0.00520314	down	0	0	0	9	31	9
Solyc09g072990.3.1	0.700205	0.000173528	0.00523193	no change	6460	6442	6632	3096	3953	3713
MSTRG.4419.2	-0.440384	0.000173862	0.00523671	no change	1639	1417	1458	2158	1736	1653
MSTRG.6442.3	1.91999	0.000174009	0.00523671	up	115	88	76	37	21	10
MSTRG.13821.5	-0.867525	0.000174108	0.00523671	no change	137	165	125	255	202	243
Solyc03g032160.3.1	-0.295161	0.000174487	0.00524388	no change	1870	1853	1662	2186	1993	1788
Solyc12g096770.1.1	-0.617066	0.000174843	0.00525034	no change	439	509	374	622	649	553
Solyc02g091930.3.1	-0.778045	0.000175045	0.00525221	no change	787	689	585	1339	1129	751
Solyc12g056740.2.1	0.539769	0.000175305	0.00525535	no change	1979	2269	1679	1263	1307	1099
Solyc01g066740.3.1	0.713248	0.000175572	0.00525535	no change	531	639	596	408	308	266
MSTRG.17291.2	1.00533	0.000175573	0.00525535	up	1896	1329	1063	859	618	464
MSTRG.7953.6	0.945895	0.000175798	0.00525787	no change	428	406	306	156	220	154
Solyc09g011850.3.1	0.911062	0.000176443	0.00527293	no change	1008	1497	842	559	566	475
Solyc06g071370.1.1	0.703701	0.000176786	0.00527894	no change	420	375	332	197	229	195
MSTRG.6330.4	0.720339	0.000177219	0.00528765	no change	496	567	421	256	286	265
MSTRG.14932.2	-0.71587	0.000177957	0.00530542	no change	180	142	149	259	233	207
MSTRG.374.2	-1.00867	0.000178788	0.00532593	down	207	166	251	490	342	318
MSTRG.10593.2	-1.48712	0.000179134	0.00533198	down	1117	591	1512	3363	3258	1738
Solyc12g013960.2.1	-0.652048	0.00018081	0.00537758	no change	203	180	196	309	260	254
Solyc05g043330.3.1	1.43574	0.000184562	0.0054848	up	186	445	308	113	100	101
MSTRG.20605.2	-0.978997	0.000184889	0.00549014	no change	117	127	131	285	235	157
Solyc10g050160.2.1	-0.834467	0.00018556	0.00550568	no change	506	389	494	954	761	552
MSTRG.690.1	1.98771	0.000187244	0.00554886	up	113	76	89	22	33	9
Solyc05g012700.3.1	0.716838	0.000187313	0.00554886	no change	450	363	356	210	240	190
MSTRG.6931.1	-2.8382	0.00018764	0.00555413	down	49	61	46	644	370	44
Solyc03g120750.3.1	-0.431321	0.000188086	0.0055623	no change	756	734	698	905	936	818
Solyc07g053270.3.1	-0.74028	0.000188214	0.0055623	no change	595	444	408	830	787	570
Solyc09g007540.3.1	0.378306	0.000188803	0.00557118	no change	3885	4288	3623	2882	2716	2577
Solyc01g081490.3.1	0.610046	0.000188813	0.00557118	no change	3421	3558	3209	1790	2194	1993
Solyc02g092890.1.1	-2.5668	0.000189898	0.00559733	down	13	4	11	79	48	27
Solyc12g005940.2.1	-1.06098	0.000189999	0.00559733	down	165	113	143	350	266	188
Solyc11g030600.3.1	0.537092	0.000193083	0.00568368	no change	1847	1714	1374	1176	1061	838
MSTRG.1023.3	1.65707	0.000193388	0.00568818	up	96	98	51	21	23	25
Solyc04g005630.3.1	0.629057	0.000194627	0.00572011	no change	296	329	282	187	178	164
MSTRG.5993.2	0.556612	0.000194824	0.00572139	no change	495	566	470	343	300	296
Solyc07g065410.1.1	-2.264	0.00019534	0.00573185	down	211	109	197	1417	741	196
MSTRG.10708.1	1.657	0.000195488	0.00573185	up	234	206	347	51	69	102
Solyc04g006990.3.1	-1.16524	0.000195904	0.00573954	down	69	77	57	171	152	92
MSTRG.22061.8	0.849157	0.000196159	0.00574249	no change	1339	965	1089	485	593	602
Solyc06g009130.3.1	3.74608	0.000196618	0.00575142	up	158	56	83	16	5	0
Solyc08g014470.3.1	0.66756	0.000197296	0.00576261	no change	1952	1967	1958	981	1173	1158
MSTRG.9016.13	-1.60371	0.000197309	0.00576261	down	301	252	374	503	740	1234
Solyc08g007380.3.1	1.05113	0.000197955	0.00577693	up	187	275	190	118	93	75
Solyc07g049360.3.1	-0.49848	0.000198224	0.00577999	no change	1738	2027	1857	2838	2360	2022
MSTRG.3479.2	-1.60973	0.00019837	0.00577999	down	1334	489	1283	4014	3052	1715
MSTRG.2704.2	0.887398	0.000198678	0.00578446	no change	869	790	902	343	428	465
MSTRG.21166.1	0.436379	0.000199019	0.00578988	no change	2092	1973	1668	1439	1321	1070
MSTRG.4908.2	1.23677	0.000200262	0.0058215	up	92	82	80	41	33	24
MSTRG.18115.4	-1.85364	0.000200965	0.00583739	down	53	22	48	210	107	94
Solyc11g012670.1.1	0.62929	0.000201778	0.00585642	no change	763	991	770	530	518	427
Solyc09g008920.3.1	0.444199	0.000203442	0.00590013	no change	2111	2353	2053	1464	1452	1394
Solyc09g064780.3.1	-6.18143	0.000203981	0.00591118	down	0	0	0	12	12	12
Solyc06g035920.3.1	0.758095	0.000204314	0.00591388	no change	566	426	389	295	233	210
MSTRG.17304.1	-1.2198	0.000204522	0.00591388	down	1815	876	1738	4147	3006	2324
Solyc03g020050.3.1	-3.60021	0.00020455	0.00591388	down	20	1	8	208	84	37
Solyc10g054860.2.1	0.514498	0.000208776	0.00603138	no change	923	765	782	602	520	444
Solyc05g056385.1.1	-1.85595	0.000210218	0.00606833	down	13	13	16	52	57	30
Solyc05g010423.1.1	-9.25954	0.000210572	0.00607386	down	0	4	0	1065	1208	2
Solyc01g005310.3.1	0.420063	0.000212728	0.00612816	no change	995	1083	954	745	707	597
MSTRG.5753.5	-1.36776	0.000212783	0.00612816	down	775	289	519	1459	1357	899
MSTRG.14748.11	5.94164	0.000213983	0.00615796	up	310	28	14	0	5	0
MSTRG.18608.4	-0.677548	0.000215045	0.00618374	no change	858	869	1015	1650	1291	1069
Solyc01g106190.3.1	6.10723	0.000215681	0.0061929	up	12	14	16	0	0	0
MSTRG.598.3	-3.5135	0.000215696	0.0061929	down	4	5	0	41	34	18
ENSRNA050029936-T1	-1.75232	0.000216606	0.00620727	down	22	22	23	71	95	40
Solyc10g084150.2.1	-1.08371	0.000216631	0.00620727	down	130	158	115	231	223	305
Solyc03g113405.1.1	0.677319	0.000216695	0.00620727	no change	3104	2570	3463	1765	1723	1676
MSTRG.15217.2	-0.943509	0.000218742	0.00626108	no change	1360	1278	1464	1813	2510	2701
MSTRG.17287.2	1.17579	0.00022283	0.00637322	up	223	231	176	68	113	69
Solyc01g094910.3.1	-1.01724	0.000223549	0.00638889	down	432	654	624	1454	917	813
MSTRG.1710.4	0.973963	0.000224001	0.00639688	no change	556	581	809	330	259	310
MSTRG.4993.1	-1.51395	0.0002249	0.00641529	down	304	301	270	555	1257	445
Solyc11g069570.2.1	-0.777917	0.000224989	0.00641529	no change	385	277	382	598	508	514
Solyc01g096475.1.1	0.709825	0.000225562	0.00642671	no change	1027	1263	823	676	566	479
MSTRG.9366.2	0.817052	0.000226273	0.00644204	no change	964	1297	864	646	566	400
Solyc04g005390.2.1	-4.08295	0.000227254	0.00646362	down	4	1	0	40	21	16
Solyc11g072310.2.1	-1.58878	0.000227377	0.00646362	down	21	41	33	78	81	97
Solyc03g119980.3.1	-0.983885	0.00022808	0.00647864	no change	409	572	287	810	801	643
Solyc04g082980.2.1	-1.0828	0.00022929	0.00650806	down	10551	12667	11119	18349	32125	15294
MSTRG.13272.1	-1.28553	0.00022995	0.00652184	down	73	53	101	180	161	162
Solyc12g014140.2.1	1.06496	0.000230279	0.00652621	up	1276	2034	1063	550	698	615
MSTRG.9779.2	2.25365	0.000230454	0.00652621	up	967	1028	893	350	186	37
Solyc02g082760.3.1	0.79383	0.000230674	0.00652697	no change	22024	20397	26537	10559	12540	12628
MSTRG.17287.3	0.912542	0.000230831	0.00652697	no change	239	208	172	90	105	99
ENSRNA050030187-T1	-4.42368	0.000231226	0.0065332	down	1	0	2	31	17	12
MSTRG.21290.2	-1.09148	0.000231528	0.00653676	down	310	173	212	592	424	334
Solyc02g069260.3.1	-0.882864	0.000233354	0.00658333	no change	1478	1105	1831	2767	2342	2299
Solyc10g006640.3.1	-1.17814	0.000233565	0.0065843	down	76	72	56	123	125	162
MSTRG.1670.2	-1.4898	0.0002343	0.00660003	down	64	42	62	192	161	82
Solyc06g064560.3.1	2.23519	0.000234821	0.00660972	up	29	58	58	11	7	10
Solyc03g007530.3.1	0.573859	0.000236137	0.00663485	no change	1302	1314	978	768	791	616
MSTRG.4157.1	0.927327	0.00023616	0.00663485	no change	199	164	202	95	81	92
MSTRG.3390.1	-3.91187	0.000236247	0.00663485	down	1	2	1	21	24	10
MSTRG.4373.2	1.60301	0.000237648	0.00666917	up	418	155	258	72	101	72
Solyc07g054210.3.1	0.962262	0.000239571	0.00671664	no change	12476	21523	14150	6507	7923	7653
Solyc05g018510.3.1	0.831759	0.0002397	0.00671664	no change	1982	2147	1982	1044	1343	731
Solyc09g092760.2.1	-1.23548	0.000241178	0.00675298	down	172	279	117	427	415	357
Solyc07g063550.3.1	-0.901916	0.000242748	0.00679186	no change	461	301	466	803	624	655
MSTRG.7667.3	0.529852	0.000243295	0.00680204	no change	495	503	476	332	333	259
Solyc08g069030.3.1	0.663752	0.000244852	0.00684044	no change	6059	7557	6563	3477	4009	3928
MSTRG.16135.2	-0.334437	0.000246084	0.00686973	no change	1252	1174	1149	1519	1348	1210
MSTRG.21482.1	-0.751563	0.000246775	0.00688338	no change	185	147	151	243	243	244
Solyc11g068680.2.1	0.717065	0.000246942	0.00688338	no change	948	1114	740	497	560	471
MSTRG.7505.3	-0.505114	0.000247495	0.00688875	no change	468	459	483	700	578	537
Solyc04g064720.3.1	0.871907	0.000247505	0.00688875	no change	669	571	635	250	349	317
Solyc06g076820.1.1	0.449234	0.000248301	0.00690578	no change	999	930	888	676	576	607
Solyc01g099780.3.1	-0.300112	0.000248758	0.00691333	no change	2016	1949	1862	2417	2182	1893
Solyc04g071610.3.1	-1.44249	0.000249522	0.00692938	down	2592	6286	3442	15138	9630	6148
Solyc01g102830.3.1	-0.564298	0.000251048	0.00696659	no change	649	806	594	995	914	824
MSTRG.19423.3	-1.38851	0.000253256	0.00702264	down	313	142	241	788	533	356
MSTRG.16041.1	0.873427	0.000253623	0.00702758	no change	248	300	221	127	114	135
MSTRG.19406.1	-1.32186	0.000254304	0.00704122	down	5310	6789	5893	9494	21677	9369
MSTRG.8795.1	-1.39518	0.000255615	0.0070682	down	92	103	183	399	283	238
Solyc09g097850.1.1	-0.817039	0.000255657	0.0070682	no change	493	351	387	808	691	477
Solyc04g008450.3.1	1.26214	0.000256855	0.00709605	up	130	97	84	41	33	42
Solyc07g063310.3.1	0.492667	0.000257128	0.00709834	no change	555	530	550	379	344	327
Solyc10g078490.2.1	-0.794255	0.000258127	0.00712063	no change	117	118	94	205	160	151
Solyc05g055740.3.1	4.93212	0.000258561	0.00712733	up	30	23	17	0	0	2
Solyc01g006020.3.1	0.817353	0.000258958	0.00713301	no change	3972	5013	3116	1814	2281	2027
Solyc01g109120.3.1	-1.50683	0.00025995	0.00715505	down	219	111	273	745	477	367
MSTRG.2399.1	-2.21862	0.000261381	0.00718913	down	267	40	185	914	728	459
Solyc10g086270.2.1	2.30435	0.000261753	0.00719407	up	27	42	30	6	5	7
Solyc09g056395.1.1	2.62772	0.000262294	0.00720363	up	98	62	91	20	16	2
MSTRG.12894.2	-0.683977	0.000263186	0.00721955	no change	650	731	793	1324	1000	868
MSTRG.2245.1	0.771977	0.000263261	0.00721955	no change	2575	3332	3469	2135	1520	1373
Solyc09g082270.3.1	-1.82024	0.000263824	0.00722968	down	581	161	400	1726	1355	642
Solyc04g054330.3.1	-0.563338	0.000264607	0.00724579	no change	486	397	414	684	566	488
MSTRG.3168.1	-0.647846	0.000265054	0.00725273	no change	272	278	286	477	401	315
Solyc09g065880.3.1	0.897838	0.00026583	0.00726861	no change	252	186	179	98	103	96
Solyc09g007980.1.1	-1.06458	0.000266301	0.00727616	down	77	113	102	167	196	186
MSTRG.1940.5	0.7894	0.000268025	0.00731791	no change	377	352	426	190	222	191
Solyc10g084040.2.1	0.650142	0.000268317	0.00732052	no change	265	295	274	168	165	147
Solyc09g090840.3.1	0.530523	0.00026982	0.00735394	no change	1471	1793	1421	990	1012	917
MSTRG.11238.1	-0.747402	0.000269936	0.00735394	no change	205	272	225	404	318	343
MSTRG.4413.4	0.634409	0.00027254	0.00741945	no change	336	331	308	209	208	152
MSTRG.7014.2	-2.00024	0.000273025	0.00742724	down	37	96	56	196	134	336
Solyc05g008890.3.1	-1.36053	0.000274017	0.00744879	down	30	51	33	104	94	68
Solyc11g045220.2.1	0.718327	0.000275626	0.00748708	no change	339	314	298	191	148	181
MSTRG.17279.5	0.369329	0.000276943	0.00751736	no change	1482	1312	1265	1044	936	857
Solyc05g005680.3.1	1.96351	0.000278626	0.00755756	up	130	65	179	32	21	34
Solyc07g054480.2.1	0.738872	0.000278939	0.00756055	no change	459	389	473	258	269	192
Solyc12g015770.2.1	-1.54144	0.000279534	0.00757118	down	153	388	179	870	643	408
Solyc06g071860.3.1	-0.707997	0.000279861	0.00757454	no change	590	617	459	1018	846	610
Solyc05g056200.1.1	-1.27803	0.000282698	0.00764576	down	165	143	151	489	360	180
Solyc02g064830.3.1	-2.21029	0.000284174	0.0076801	down	29	22	21	189	83	40
Solyc09g089580.3.1	-2.22319	0.000285332	0.00770583	down	2954	706	4265	18576	10621	5795
MSTRG.5018.1	-1.09629	0.000288287	0.00778001	down	3709	4459	3768	6036	11337	5625
Solyc09g010210.3.1	-0.862788	0.00028872	0.00778604	no change	489	803	516	1149	970	858
MSTRG.19521.3	-0.834479	0.000289382	0.00779825	no change	314	210	284	519	437	355
MSTRG.20347.2	-0.88071	0.000290199	0.00781047	no change	486	623	343	781	843	765
Solyc01g096700.3.1	0.515946	0.000290254	0.00781047	no change	1864	2181	2143	1508	1252	1169
MSTRG.15521.2	-0.703519	0.000290685	0.00781643	no change	1418	1061	1357	1916	1730	1970
MSTRG.1023.4	3.61506	0.000290925	0.00781726	up	13	29	26	1	2	2
MSTRG.15614.2	-0.80544	0.000291288	0.00782136	no change	1090	1078	1416	2451	1809	1492
Solyc10g049760.1.1	-1.25773	0.000291762	0.00782845	down	1531	1878	1741	2482	5663	2916
Solyc02g065590.3.1	0.663662	0.000292609	0.00784554	no change	1258	906	1052	732	555	552
Solyc02g068590.3.1	-0.39147	0.000295443	0.00791583	no change	725	663	664	879	825	728
MSTRG.6998.1	0.668468	0.000296202	0.00793048	no change	6283	7092	6026	3442	3362	4092
MSTRG.8246.2	0.466579	0.000296686	0.00793773	no change	1079	1151	907	709	696	637
Solyc01g110150.2.1	-0.772676	0.000300305	0.00802881	no change	276	287	257	553	419	308
Solyc12g008460.2.1	-0.998481	0.000301572	0.00805691	no change	187	299	163	433	375	359
Solyc02g083850.3.1	-1.56796	0.000303563	0.00810429	down	152	67	75	361	279	156
MSTRG.10558.1	0.570477	0.000305811	0.00815847	no change	637	770	715	481	442	373
MSTRG.18184.3	1.32425	0.000306184	0.00816258	up	239	188	160	60	55	92
Solyc07g063620.3.1	-1.54533	0.000306916	0.00817623	down	598	243	605	1860	1282	775
MSTRG.6098.2	0.808207	0.000308076	0.00820128	no change	600	743	689	304	406	333
Solyc03g059270.3.1	0.593335	0.000309387	0.00823031	no change	324	327	310	213	177	185
MSTRG.20180.1	0.794894	0.000309796	0.00823532	no change	374	381	281	170	209	157
MSTRG.3207.1	4.03153	0.00031226	0.00829122	up	91	39	15	3	5	0
MSTRG.8721.1	1.43431	0.000312343	0.00829122	up	270	148	241	62	63	92
MSTRG.657.1	-1.25723	0.00031329	0.00831042	down	349	402	320	636	1179	498
Solyc09g008040.3.1	0.694291	0.000313606	0.00831289	no change	1577	1687	1567	767	978	925
Solyc02g077710.1.1	0.879937	0.000314569	0.00831671	no change	5433	9771	7743	4048	3897	3360
MSTRG.15691.1	-1.22622	0.000314597	0.00831671	down	2509	3184	2892	4548	9378	4215
Solyc02g080560.1.1	0.934576	0.000314608	0.00831671	no change	190	148	131	84	69	68
Solyc12g056920.2.1	-1.99378	0.000314642	0.00831671	down	31	18	18	53	67	113
MSTRG.9585.1	-0.832752	0.00031497	0.00831949	no change	128	97	106	176	183	171
Solyc07g043620.3.1	0.551566	0.000315827	0.00833622	no change	663	574	611	448	385	312
Solyc04g015940.3.1	0.597378	0.000316977	0.00836066	no change	523	502	441	293	275	301
Solyc09g011640.3.1	-1.0828	0.000318755	0.00840161	down	221	134	161	422	352	224
Solyc01g010230.2.1	-0.690464	0.000319486	0.00841494	no change	410	466	397	810	565	498
MSTRG.21522.1	0.80738	0.000320082	0.00842468	no change	848	578	604	347	322	368
MSTRG.10125.1	0.452373	0.000320448	0.00842837	no change	1754	1899	1855	1378	1119	1146
Solyc03g007260.3.1	0.568415	0.000321224	0.00844177	no change	682	540	598	391	383	334
Solyc08g080940.3.1	-0.97847	0.00032141	0.00844177	no change	3469	2105	3269	7004	5282	3721
Solyc07g065640.3.1	-0.36323	0.000322809	0.00847255	no change	949	889	853	1155	999	971
MSTRG.17917.3	-1.56094	0.000323202	0.0084769	down	115	51	89	338	215	141
Solyc09g083120.3.1	0.707808	0.000323899	0.0084892	no change	1141	1207	1070	556	618	693
Solyc06g035710.1.1	-2.21812	0.000325299	0.00851188	down	16	7	28	78	58	80
ENSRNA050029950-T1	-1.41612	0.00032537	0.00851188	down	93	83	71	294	211	103
MSTRG.11437.3	0.468514	0.000325507	0.00851188	no change	1177	1136	1058	713	769	707
Solyc08g067090.3.1	0.411671	0.000325677	0.00851188	no change	1094	1057	914	767	723	592
MSTRG.311.2	0.745058	0.000326653	0.0085314	no change	308	288	327	204	166	132
Solyc08g066500.3.1	-0.546627	0.00032713	0.00853312	no change	346	345	339	449	465	440
MSTRG.15084.1	-1.61856	0.000327176	0.00853312	down	45	79	48	102	175	189
MSTRG.8506.13	1.75245	0.000328163	0.00855288	up	134	162	155	48	18	54
MSTRG.21566.2	-0.629464	0.000328643	0.00855765	no change	190	214	168	292	260	246
Solyc10g086180.2.1	-1.40036	0.000328894	0.00855765	down	1835	2900	1322	6972	5270	2453
Solyc11g016970.2.1	-4.73092	0.000329035	0.00855765	down	7	0	0	92	54	23
Solyc03g096840.3.1	0.799012	0.00032977	0.0085708	no change	4769	6486	3599	2683	2734	2251
Solyc01g087210.3.1	0.49698	0.000331779	0.00860581	no change	10723	10861	11754	7188	6976	7121
MSTRG.19554.4	0.549076	0.00033205	0.00860581	no change	2045	2173	1886	1178	1430	1142
Solyc11g065490.2.1	-0.497351	0.000332064	0.00860581	no change	938	1014	782	1365	1154	975
MSTRG.20786.1	-0.792984	0.000332295	0.00860581	no change	217	206	199	287	328	348
MSTRG.17036.1	-1.07046	0.000332481	0.00860581	down	129	90	137	296	213	176
MSTRG.12420.1	0.600029	0.000332575	0.00860581	no change	1737	1706	1839	968	1123	1041
MSTRG.9956.1	-1.02453	0.000332732	0.00860581	down	57	46	45	95	90	86
Solyc10g086070.2.1	-0.856431	0.000332986	0.00860642	no change	199	190	231	421	358	249
MSTRG.14164.4	0.650573	0.000334613	0.00864247	no change	1772	2380	2046	1156	1286	1116
Solyc06g074510.3.1	0.833431	0.000336046	0.00867347	no change	900	1146	929	416	542	532
MSTRG.12646.1	1.3357	0.000337564	0.00870133	up	132	169	92	40	56	43
MSTRG.10593.1	-1.54986	0.000337592	0.00870133	down	632	860	305	2273	1704	832
Solyc08g065490.3.1	0.43416	0.000340728	0.0087761	no change	1237	1287	1157	816	854	781
MSTRG.21873.2	0.622113	0.000342327	0.00881119	no change	1705	1457	1550	836	965	941
MSTRG.7686.2	0.785882	0.000344397	0.00885836	no change	338	355	265	188	189	126
MSTRG.21868.1	0.712267	0.00034519	0.00887265	no change	494	403	326	248	228	196
Solyc11g010630.3.1	-0.625932	0.000346006	0.00888749	no change	371	462	326	579	538	494
MSTRG.13961.2	0.872565	0.000346804	0.00889591	no change	251	207	267	131	133	96
Solyc02g093690.3.1	-0.493576	0.000346991	0.00889591	no change	379	335	344	477	463	405
MSTRG.17372.2	-0.827328	0.000347049	0.00889591	no change	466	443	363	810	789	456
Solyc08g015860.3.1	-0.278995	0.000347699	0.00890645	no change	3032	2795	2701	3458	3081	2811
Solyc05g050620.2.1	0.650747	0.000348051	0.00890934	no change	651	628	510	334	398	293
Solyc04g071900.3.1	-1.05805	0.000349421	0.00893826	down	4270	2630	3932	5568	6252	8224
Solyc12g098880.2.1	-1.78474	0.000350297	0.00895454	down	28	34	43	157	128	52
Solyc10g078460.2.1	-1.53122	0.000350561	0.00895514	down	18	18	16	48	52	36
Solyc12g005720.1.1	-1.47975	0.000352433	0.00899681	down	81	50	54	131	120	204
Solyc11g011750.2.1	-2.61096	0.000354588	0.00903972	down	17	4	10	45	38	83
Solyc08g008270.3.1	0.646137	0.000354598	0.00903972	no change	556	612	553	304	367	317
MSTRG.21480.2	-1.79517	0.000354899	0.0090412	down	29	19	43	115	64	108
Solyc12g099900.1.1	-1.45596	0.000355474	0.00904968	down	81	156	112	371	351	160
MSTRG.11594.1	1.43651	0.000356036	0.00905779	up	131	99	185	58	48	35
Solyc10g006240.3.1	0.484012	0.000356756	0.00906992	no change	771	693	751	497	492	441
Solyc07g065120.3.1	0.69173	0.000357033	0.00907078	no change	5244	3718	5305	2880	2736	2392
Solyc02g081300.3.1	-0.896696	0.00035739	0.00907366	no change	208	138	147	324	235	268
Solyc05g026550.3.1	0.62748	0.000358027	0.00908365	no change	2783	3106	2504	1449	1794	1616
Solyc05g024420.1.1	-4.858	0.000358453	0.00908829	down	1	1	1	44	35	3
MSTRG.20465.1	1.14131	0.000359886	0.00911841	up	146	216	168	84	85	50
Solyc01g096720.3.1	-2.46233	0.000360891	0.00913768	down	46	7	31	212	136	80
Solyc09g064790.3.1	0.593691	0.000363134	0.00917999	no change	936	893	681	560	535	407
MSTRG.3846.1	-1.53488	0.00036329	0.00917999	down	59	35	76	194	162	99
Solyc10g081440.2.1	-0.767744	0.000363301	0.00917999	no change	491	593	392	967	721	595
Solyc09g009750.2.1	-7.26588	0.000365644	0.00923295	down	0	0	0	39	40	1
Solyc10g017570.3.1	-1.61898	0.000369596	0.00932642	down	66	26	30	138	108	92
Solyc04g076740.3.1	0.847449	0.000371583	0.00937023	no change	403	514	320	242	216	164
Solyc06g072230.1.1	-1.31554	0.000372402	0.00938452	down	63	118	86	192	166	236
Solyc01g009245.1.1	0.739433	0.000375533	0.00945704	no change	267	346	306	173	166	158
Solyc03g113250.3.1	-1.88254	0.000377047	0.00948876	down	33	112	41	255	224	145
Solyc02g084440.3.1	0.786565	0.000377628	0.00949513	no change	6834	8497	6992	3272	3854	4393
Solyc09g005840.1.1	-1.56383	0.000377924	0.00949513	down	60	29	35	159	99	77
Solyc01g106910.3.1	2.07598	0.000378064	0.00949513	up	281	181	270	75	73	14
Solyc09g075860.3.1	0.74221	0.000378514	0.00950004	no change	731	631	588	302	406	335
MSTRG.17832.9	1.29036	0.000379863	0.00952749	up	486	394	496	115	158	224
MSTRG.18525.2	-1.44974	0.000381022	0.00955014	down	32	26	47	107	74	81
MSTRG.8570.1	-0.465606	0.000381773	0.00955722	no change	413	427	352	550	494	442
Solyc02g088560.3.1	0.50375	0.000381817	0.00955722	no change	1416	1166	1152	944	731	708
MSTRG.2828.2	0.581725	0.000382213	0.00956071	no change	1740	1795	1891	1031	1113	1114
Solyc04g078710.2.1	1.33678	0.000382486	0.00956114	up	257	167	274	75	68	104
MSTRG.20406.3	0.492702	0.000384588	0.00960724	no change	617	669	561	411	423	350
Solyc08g065910.1.1	2.5736	0.000387685	0.00967811	up	199	100	53	26	23	5
Solyc06g072220.1.1	-1.2064	0.000391457	0.00976574	down	61	62	89	171	118	155
Solyc06g076160.3.1	-4.79952	0.000392493	0.00978504	down	3	0	0	18	17	37
MSTRG.21308.5	-0.506217	0.000396414	0.00987319	no change	358	338	307	454	410	418
Solyc01g099160.3.1	-0.704856	0.000396774	0.00987319	no change	1281	920	1176	2049	1667	1305
MSTRG.20290.2	2.01349	0.000396823	0.00987319	up	61	71	32	12	9	15
MSTRG.1961.2	-1.9385	0.000397098	0.00987344	down	11	19	22	94	49	42
Solyc01g106020.3.1	0.571354	0.000398284	0.00989635	no change	697	554	592	379	379	358
MSTRG.1719.2	-0.732855	0.000398966	0.00990668	no change	380	274	315	518	550	390
MSTRG.20926.1	0.459665	0.000401069	0.00995228	no change	1945	2087	1619	1455	1182	1079
Solyc06g083130.3.1	-2.24403	0.000404269	0.010025	down	93	15	35	215	242	151
MSTRG.10549.2	-1.16448	0.000405616	0.0100477	down	50	72	42	134	109	90
Solyc03g113270.3.1	-0.636174	0.000405883	0.0100477	no change	9585	6741	9038	12629	11646	11327
MSTRG.10774.2	0.869826	0.000405992	0.0100477	no change	434	287	308	171	192	144
Solyc06g005755.1.1	-1.05051	0.000406937	0.0100644	down	796	1373	1115	1626	2243	2208
Solyc03g114180.3.1	-0.667921	0.000407417	0.0100682	no change	235	190	193	324	268	292
Solyc12g042010.1.1	-2.03703	0.000407632	0.0100682	down	13	8	21	55	41	60
MSTRG.17300.3	0.772768	0.000408693	0.0100878	no change	2072	1989	2636	1133	1140	1258
Solyc10g083320.2.1	1.79291	0.000411217	0.0101434	up	138	69	94	16	33	28
MSTRG.6713.3	-0.769634	0.000412081	0.010158	no change	199	189	134	310	242	249
MSTRG.3012.1	-0.578831	0.0004126	0.010164	no change	377	302	326	513	419	424
MSTRG.13574.3	0.695468	0.000413161	0.0101711	no change	356	451	375	215	232	210
Solyc01g079350.3.1	0.412778	0.000417087	0.010261	no change	1419	1636	1377	1102	1012	895
MSTRG.18149.5	-6.74785	0.000417559	0.0102658	down	0	0	0	3	20	28
Solyc05g005640.3.1	0.567182	0.000418103	0.0102724	no change	441	473	387	268	261	260
MSTRG.8287.1	1.58191	0.000418481	0.010275	up	127	191	247	62	78	34
MSTRG.17669.1	1.77957	0.00041886	0.0102775	up	42	81	51	18	16	12
Solyc12g007180.2.1	-0.710698	0.000420548	0.0103121	no change	209	208	202	393	270	259
Solyc02g078390.3.1	-1.14684	0.000428798	0.0105075	down	462	313	586	931	738	1048
MSTRG.3641.4	6.49419	0.000429322	0.0105132	up	16	5	33	0	0	0
Solyc03g117850.3.1	1.50166	0.000429595	0.0105132	up	219	377	237	54	116	91
MSTRG.2635.2	0.503754	0.000430993	0.0105405	no change	1380	1416	1274	816	939	823
Solyc08g079750.3.1	0.876634	0.000433752	0.0105978	no change	1616	977	1378	614	751	583
Solyc08g082130.3.1	1.18652	0.000433903	0.0105978	up	109	153	164	56	66	48
MSTRG.14650.1	0.968951	0.000434859	0.0106142	no change	266	199	194	90	123	89
MSTRG.11880.3	-0.468235	0.000436172	0.0106393	no change	551	628	536	828	695	626
Solyc08g081390.3.1	0.728311	0.000437845	0.0106667	no change	365	375	410	194	225	206
Solyc12g088340.2.1	-7.503	0.000437867	0.0106667	down	1	0	0	124	63	0
Solyc03g111300.1.1	-2.2891	0.000438458	0.0106681	down	7	11	6	54	34	20
Solyc07g066100.3.1	0.689834	0.000438498	0.0106681	no change	989	751	1018	593	488	471
Solyc01g109500.3.1	-1.55902	0.000439174	0.0106776	down	917	2180	1376	2218	4436	4948
Solyc11g072160.2.1	-0.442148	0.0004404	0.0107004	no change	678	638	681	937	812	712
MSTRG.18052.1	-0.697707	0.000442007	0.0107319	no change	747	508	671	1019	997	813
MSTRG.7161.4	-2.26538	0.00044227	0.0107319	down	24	12	12	36	108	60
MSTRG.7723.1	-2.40776	0.00044284	0.0107387	down	8	7	4	20	36	33
Solyc12g036415.1.1	-1.15811	0.00044472	0.0107773	down	126	145	122	228	374	190
Solyc12g056150.2.1	0.669727	0.000445127	0.0107781	no change	972	755	705	465	530	382
MSTRG.2337.2	5.27471	0.000445332	0.0107781	up	12	20	49	2	0	0
Solyc08g082080.3.1	-1.0626	0.000446158	0.0107911	down	281	433	390	1012	613	502
Solyc02g071520.3.1	-0.76468	0.000448467	0.0108399	no change	180	210	196	380	299	230
Solyc07g053230.3.1	6.68782	0.00044893	0.0108441	up	5	12	44	0	0	0
Solyc01g100350.3.1	0.291134	0.000449907	0.0108607	no change	3000	2954	2697	2436	2069	1891
Solyc10g083520.2.1	-0.537853	0.000452246	0.0109101	no change	1066	1383	1053	1657	1565	1369
MSTRG.16550.1	1.89325	0.000452626	0.0109122	up	44	57	53	15	17	6
Solyc01g006650.2.1	2.03144	0.000455921	0.0109845	up	74	66	47	25	8	9
Solyc12g013530.2.1	-0.562996	0.000457486	0.0110151	no change	393	446	327	588	519	449
MSTRG.18357.1	-1.00671	0.000457936	0.0110188	down	131	171	99	263	203	255
Solyc02g076800.1.1	-0.853174	0.000461511	0.0110977	no change	261	206	178	460	337	263
Solyc01g102380.3.1	-0.784683	0.000462298	0.0111095	no change	1183	859	1009	2111	1552	1148
MSTRG.15310.3	-1.20893	0.000463279	0.0111259	down	29	37	32	71	64	69
Solyc06g072845.1.1	-1.21996	0.000464046	0.0111371	down	175	416	250	605	637	527
MSTRG.1731.1	1.5193	0.000464452	0.0111397	up	62	102	60	22	24	24
Solyc04g007990.1.1	-1.30472	0.000465649	0.0111597	down	251	344	141	701	599	351
MSTRG.4102.3	0.675042	0.000465885	0.0111597	no change	1228	1456	1050	696	642	752
MSTRG.9265.2	1.17808	0.0004676	0.0111888	up	134	127	127	67	59	31
Solyc07g018010.3.1	-0.515781	0.000467701	0.0111888	no change	349	389	365	539	447	441
MSTRG.15939.5	-1.47791	0.000470108	0.0112392	down	66	45	54	109	205	100
Solyc06g072480.1.1	-2.67396	0.000471796	0.0112662	down	3	8	3	37	19	25
Solyc10g048030.2.1	1.65146	0.000471954	0.0112662	up	388	698	260	177	150	65
MSTRG.19701.2	-1.86041	0.000472144	0.0112662	down	54	27	54	108	108	216
Solyc11g011610.2.1	-1.34675	0.000474204	0.0113081	down	75	46	33	123	107	119
MSTRG.20714.2	0.695225	0.000476482	0.0113552	no change	1151	1485	1029	685	630	711
MSTRG.9016.7	-1.47367	0.000476948	0.011359	down	114	100	124	211	206	410
Solyc03g116380.3.1	0.626684	0.000478138	0.0113801	no change	1078	1000	816	662	615	423
Solyc06g050770.3.1	-0.306684	0.000480317	0.01142	no change	1784	1760	1546	2137	1842	1708
MSTRG.10277.2	-0.405332	0.000480426	0.01142	no change	955	1087	935	1295	1157	1107
MSTRG.21490.1	-1.34804	0.000482395	0.0114595	down	552	1047	337	1687	1433	1299
MSTRG.19113.2	-0.570458	0.000483989	0.0114876	no change	301	345	261	455	387	373
MSTRG.12493.2	0.800852	0.000484194	0.0114876	no change	441	388	393	182	211	233
Solyc02g071160.3.1	0.728267	0.000485759	0.0115131	no change	337	312	265	204	172	125
Solyc02g079520.2.1	2.53705	0.000485886	0.0115131	up	558	164	1134	63	66	156
Solyc07g032510.3.1	-0.628575	0.000486217	0.0115136	no change	159	146	144	238	204	186
Solyc08g068230.3.1	0.715701	0.000486737	0.0115174	no change	1342	1242	1373	628	743	784
Solyc04g016220.3.1	0.780758	0.000486994	0.0115174	no change	770	1213	966	535	540	476
MSTRG.5510.2	-0.550931	0.000490636	0.0115962	no change	453	463	448	748	578	493
MSTRG.17203.4	1.49385	0.000491704	0.0116122	up	456	236	202	67	107	105
Solyc11g033270.2.1	0.668571	0.000491936	0.0116122	no change	5967	4138	5197	2825	2868	2947
Solyc03g083095.1.1	0.534893	0.000493117	0.0116327	no change	882	866	780	492	559	514
Solyc08g022070.3.1	0.581621	0.000495073	0.0116715	no change	1162	1086	855	605	691	564
Solyc04g054150.1.1	-1.8552	0.000495656	0.0116778	down	14	11	7	40	31	33
Solyc05g006070.3.1	0.759562	0.000496256	0.0116846	no change	608	732	469	317	310	328
Solyc09g091270.2.1	-2.17841	0.000497053	0.0116959	down	22	97	32	314	189	126
Solyc01g094720.3.1	0.519184	0.00049782	0.0117066	no change	1984	2514	1893	1440	1319	1259
Solyc07g006950.3.1	-0.430168	0.000499855	0.0117471	no change	561	544	519	770	655	559
Solyc09g013100.3.1	0.579183	0.000500186	0.0117474	no change	1314	1635	1325	836	872	860
MSTRG.16769.2	-0.499825	0.000501223	0.0117644	no change	2179	2107	2378	3241	2577	2719
MSTRG.8876.10	-1.82928	0.000502701	0.0117917	down	14	15	25	86	52	40
MSTRG.8198.1	-1.95827	0.000505365	0.0118467	down	20	9	22	60	81	40
Solyc01g059930.3.1	-0.594594	0.000507699	0.0118939	no change	3848	2816	3371	5587	4366	3828
Solyc05g053080.2.1	-1.04807	0.000508682	0.0119095	down	4531	4372	5507	7017	7746	11685
MSTRG.15520.3	-1.55298	0.000509536	0.011922	down	684	317	425	2041	1263	577
MSTRG.738.2	0.65387	0.000510013	0.0119257	no change	322	313	291	222	171	142
Solyc05g053370.3.1	-0.992054	0.000517174	0.0120804	no change	53	48	58	107	98	82
Solyc10g079470.3.1	0.327108	0.00051738	0.0120804	no change	1561	1536	1457	1153	1089	1031
Solyc07g044990.3.1	-4.1683	0.000517601	0.0120804	down	2	0	14	181	64	37
MSTRG.625.2	0.786977	0.000518537	0.0120947	no change	401	522	552	307	244	228
MSTRG.7978.3	-0.672359	0.000520386	0.0121302	no change	3722	2596	3664	5084	4723	4572
MSTRG.17390.2	0.856724	0.000521244	0.0121426	no change	348	440	305	239	154	155
MSTRG.1811.1	-0.969954	0.000522231	0.012158	no change	155	101	123	288	221	168
Solyc04g007640.3.1	0.585619	0.00052336	0.0121767	no change	833	752	875	500	478	499
Solyc03g034380.1.1	-1.26271	0.000523897	0.0121816	down	274	470	189	803	752	472
Solyc02g085250.3.1	0.793879	0.00052471	0.0121929	no change	297	391	265	165	176	153
MSTRG.8904.2	0.538545	0.000526228	0.0122205	no change	601	609	513	413	314	343
MSTRG.15867.1	1.68769	0.000529006	0.0122773	up	118	69	112	31	39	15
Solyc03g115100.3.1	0.482361	0.000529348	0.0122773	no change	532	520	479	336	355	297
Solyc12g088000.2.1	-5.66032	0.000529659	0.0122773	down	1	2	0	104	39	1
Solyc08g061270.1.1	-1.0488	0.000535813	0.0124122	down	1090	547	897	2112	1441	1241
Solyc05g009120.3.1	-2.04701	0.000536959	0.01243	down	40	17	43	106	76	184
Solyc06g053710.3.1	-1.20447	0.000537248	0.01243	down	115	111	152	373	272	162
Solyc12g089140.2.1	0.457799	0.000540065	0.0124874	no change	2040	1966	1584	1254	1196	1200
Solyc04g051670.3.1	0.475942	0.000544635	0.0125853	no change	1075	1151	899	780	688	565
MSTRG.21177.1	1.15853	0.000547301	0.0126391	up	234	188	274	77	92	110
Solyc03g116530.3.1	-1.78878	0.000547724	0.012641	down	337	132	385	1501	830	443
Solyc07g007110.3.1	0.609686	0.000549136	0.0126658	no change	1024	1347	1009	667	683	641
MSTRG.22090.5	1.26693	0.000549845	0.0126743	up	108	127	141	43	39	58
MSTRG.21805.2	0.353785	0.000551327	0.0127006	no change	2479	2447	2480	1816	1790	1625
Solyc11g012785.1.1	-0.568507	0.000553498	0.0127428	no change	321	345	321	525	454	352
Solyc07g016180.3.1	1.12292	0.00055417	0.0127503	up	219	199	300	86	117	95
MSTRG.3282.4	8.19131	0.000554741	0.0127556	up	84	100	0	0	0	0
Solyc01g008370.3.1	-0.353076	0.000555241	0.0127592	no change	2395	2526	2139	3153	2579	2425
Solyc04g073940.3.1	-2.25314	0.000557953	0.0128137	down	12	27	8	108	60	38
MSTRG.12713.2	0.622058	0.000559619	0.012844	no change	573	487	452	316	336	236
MSTRG.738.3	0.546458	0.000561148	0.0128712	no change	778	798	724	599	450	384
MSTRG.13182.1	0.874567	0.000564531	0.0129408	no change	584	818	524	290	378	275
Solyc04g077410.3.1	-3.40182	0.000570212	0.013063	down	2	3	1	24	25	9
ENSRNA050029737-T1	-1.62704	0.000571285	0.0130728	down	32	37	19	61	111	70
MSTRG.363.4	1.05015	0.00057134	0.0130728	up	469	523	265	232	168	148
Solyc07g019520.1.1	-2.42285	0.000573494	0.0131141	down	10	5	6	55	31	18
Solyc04g076800.3.1	0.46943	0.000573955	0.0131166	no change	742	683	609	447	447	426
MSTRG.9794.2	-0.880246	0.000576855	0.0131669	no change	450	270	378	768	585	489
MSTRG.20179.1	-4.80565	0.000576866	0.0131669	down	0	0	2	23	16	13
Solyc03g115860.3.1	-0.699122	0.000578458	0.0131952	no change	1071	879	967	1927	1317	1089
MSTRG.13422.1	1.33897	0.000581244	0.0132507	up	170	131	78	46	50	38
Solyc10g084960.2.1	-1.1968	0.000584594	0.0133189	down	66	44	61	162	108	89
MSTRG.17364.2	0.528714	0.000587512	0.0133703	no change	405	375	326	255	235	202
Solyc05g015630.3.1	-0.581877	0.000588093	0.0133703	no change	601	650	655	895	777	896
MSTRG.1700.4	-0.658337	0.000588214	0.0133703	no change	199	179	215	303	295	250
Solyc12g014310.2.1	-0.770541	0.000588469	0.0133703	no change	120	149	142	214	208	210
MSTRG.1728.2	-2.05075	0.000588685	0.0133703	down	64	24	86	294	279	101
MSTRG.5419.3	-2.53038	0.000589003	0.0133703	down	20	5	28	65	72	135
Solyc07g055810.3.1	1.1211	0.000592209	0.0134349	up	3685	1587	2668	1058	1305	926
MSTRG.14559.1	-5.02183	0.000595476	0.0135008	down	4	0	1	109	42	3
Solyc04g082200.2.1	-1.23265	0.000598729	0.0135663	down	6746	3373	8697	16694	12137	11766
Solyc07g005930.3.1	0.864416	0.00059938	0.0135728	no change	770	1024	892	378	561	389
Solyc08g081730.3.1	-0.452456	0.00060304	0.0136446	no change	2222	2577	2394	3395	2724	2791
MSTRG.3472.1	0.470715	0.00060328	0.0136446	no change	498	446	449	327	309	272
MSTRG.11043.2	-1.70263	0.000603821	0.0136486	down	338	154	388	786	1389	455
Solyc01g087740.1.1	-0.841727	0.000605165	0.0136706	no change	121	99	84	165	183	142
MSTRG.5645.5	-8.16733	0.00060908	0.0137437	down	0	0	0	99	53	0
Solyc03g097860.1.1	2.81232	0.000609136	0.0137437	up	22	21	35	3	2	5
Solyc09g009020.3.1	-0.312068	0.000609941	0.0137536	no change	8243	9037	7621	10482	9144	8321
MSTRG.18204.2	0.627291	0.000612784	0.0138093	no change	1950	1665	2176	1364	1047	1004
MSTRG.16861.2	-1.20009	0.000616049	0.0138651	down	1173	769	1475	3541	2223	1537
Solyc03g079980.2.1	-2.4215	0.000616079	0.0138651	down	8	4	20	63	55	41
Solyc06g053980.3.1	0.558286	0.000616375	0.0138651	no change	1899	2088	1592	1066	1209	1116
MSTRG.10598.2	-0.492056	0.00061701	0.013871	no change	1151	983	885	1541	1237	1069
Solyc06g009380.3.1	-0.587082	0.000617405	0.0138715	no change	210	202	207	292	271	275
Solyc08g066350.2.1	-1.90955	0.000620267	0.0139274	down	19	13	23	38	76	70
Solyc12g013550.2.1	0.32995	0.00062118	0.0139395	no change	1556	1627	1395	1177	1095	1012
Solyc08g082380.1.1	-2.53984	0.000622325	0.0139568	down	28	4	17	102	115	44
Solyc08g076730.3.1	-0.886306	0.00062282	0.0139595	no change	318	453	253	620	501	575
MSTRG.9539.9	-3.53577	0.000624628	0.0139917	down	0	17	15	79	82	169
Solyc11g010470.2.1	-0.418512	0.000626912	0.0140344	no change	3988	3275	3690	4692	4453	4074
MSTRG.5993.4	0.675682	0.00062734	0.0140356	no change	233	254	197	143	123	120
MSTRG.6077.4	-8.23765	0.000631109	0.0141114	down	0	0	0	0	50	91
MSTRG.7913.1	0.457592	0.000635088	0.0141919	no change	1124	1089	949	680	706	680
Solyc06g066600.3.1	-0.843828	0.000639875	0.0142903	no change	137	132	150	300	210	178
Solyc07g064250.3.1	0.469973	0.000640305	0.0142913	no change	1655	1974	1518	1164	1150	1032
MSTRG.20273.2	-0.754781	0.000640944	0.014293	no change	228	237	282	358	410	369
MSTRG.21237.1	-5.72528	0.000641144	0.014293	down	0	0	1	6	14	29
Solyc05g051840.1.1	-0.541391	0.000644831	0.0143666	no change	388	364	291	525	429	415
MSTRG.14463.1	0.478619	0.000645525	0.0143734	no change	898	1047	843	636	641	529
MSTRG.7668.4	0.619559	0.00064757	0.0144079	no change	656	504	454	348	316	282
Solyc05g015955.1.1	0.461899	0.000648002	0.0144079	no change	661	738	638	518	425	396
Solyc09g076050.3.1	-0.588806	0.00064823	0.0144079	no change	4510	6031	4286	8018	6617	5592
MSTRG.2048.4	0.678251	0.000650283	0.0144449	no change	470	399	460	303	262	192
MSTRG.18119.2	0.592738	0.000650857	0.0144488	no change	279	259	269	174	168	142
MSTRG.13519.3	-0.70579	0.000651233	0.0144488	no change	291	376	263	516	495	363
MSTRG.9779.1	1.2903	0.000652984	0.014479	up	382	473	666	239	120	208
Solyc02g086960.2.1	-1.83554	0.000656292	0.0145381	down	123	96	175	248	289	695
MSTRG.1810.2	-0.921119	0.000656429	0.0145381	no change	307	180	183	458	368	320
MSTRG.20698.1	-1.24411	0.00065887	0.0145808	down	609	230	435	1100	937	708
Solyc12g099175.1.1	-5.97065	0.000659397	0.0145808	down	0	0	0	11	8	12
MSTRG.1882.1	-3.95621	0.00065953	0.0145808	down	1	0	3	29	16	13
Solyc11g006060.1.1	0.585872	0.000662058	0.014628	no change	8744	10905	8379	5192	6136	5411
Solyc02g084990.3.1	-0.879104	0.000663117	0.0146428	no change	601	916	719	1634	1269	869
Solyc05g007090.3.1	0.764629	0.000666911	0.0147024	no change	239	233	217	126	146	95
Solyc02g063000.3.1	-1.37637	0.000667174	0.0147024	down	69	92	156	316	215	227
MSTRG.3859.1	0.581808	0.000667369	0.0147024	no change	929	1203	863	638	617	548
Solyc11g010730.2.1	-0.857236	0.000667396	0.0147024	no change	119	132	128	268	209	151
MSTRG.5871.2	0.787482	0.000670011	0.0147513	no change	495	349	495	263	221	219
MSTRG.3099.9	0.795588	0.000671607	0.0147777	no change	1929	2591	2739	1260	1134	1373
Solyc01g097120.3.1	-0.778619	0.000672626	0.0147914	no change	867	978	923	1981	1396	988
MSTRG.11612.2	1.59374	0.000674159	0.0148164	up	61	71	42	18	22	12
Solyc04g057960.3.1	0.930079	0.000675113	0.0148286	no change	196	137	155	74	81	75
Solyc05g051210.3.1	-2.66801	0.00067721	0.0148659	down	8	5	2	45	24	18
MSTRG.17190.2	0.47725	0.000678966	0.0148957	no change	754	779	711	487	539	428
MSTRG.17826.2	2.01371	0.000679407	0.0148966	up	92	80	67	32	17	6
MSTRG.10908.2	-6.6851	0.000680489	0.0149116	down	0	0	0	34	18	2
Solyc05g017760.3.1	-0.59012	0.0006809	0.0149118	no change	1188	1524	1083	1723	1879	1538
MSTRG.510.1	1.23055	0.000681436	0.0149148	up	102	91	70	28	38	34
Solyc09g010800.3.1	-0.465625	0.000682372	0.0149265	no change	89319	89973	90326	108822	110032	115362
Solyc05g013680.3.1	-0.802034	0.000685053	0.0149698	no change	388	633	423	861	769	650
Solyc03g013440.3.1	-8.28626	0.000685151	0.0149698	down	0	0	0	141	27	0
MSTRG.2259.7	-4.8118	0.000691532	0.0151003	down	9	0	0	29	142	48
Solyc07g056400.1.1	-1.13685	0.000695681	0.015179	down	62	85	104	201	139	163
Solyc03g045070.1.1	0.863872	0.000695949	0.015179	no change	1536	2091	1971	757	969	1023
Solyc02g088240.3.1	2.12435	0.000697989	0.0152146	up	73	70	217	31	27	19
Solyc08g075960.3.1	0.32697	0.00070097	0.0152707	no change	1304	1264	1143	972	863	833
Solyc10g086570.3.1	0.758295	0.000702403	0.0152865	no change	5925	5418	4812	2301	3587	2645
Solyc03g098290.3.1	-1.35294	0.000702517	0.0152865	down	72	126	166	268	344	237
Solyc09g075820.3.1	-1.47328	0.000705023	0.0153315	down	2420	714	1814	5477	4345	2784
MSTRG.5062.1	-0.900533	0.000705408	0.0153315	no change	8831	9979	8877	12281	21651	12540
MSTRG.16178.2	-0.806444	0.0007065	0.0153463	no change	297	277	320	646	436	353
Solyc07g055690.2.1	1.67523	0.000709962	0.0154125	up	1914	469	1605	501	340	303
MSTRG.13951.2	0.804568	0.000713914	0.0154893	no change	642	907	627	334	402	378
Solyc03g098740.1.1	-1.95167	0.000715779	0.0155208	down	3218	636	3309	12736	8184	4930
MSTRG.9063.5	0.41247	0.000719632	0.0155836	no change	2499	2190	2276	1747	1689	1307
MSTRG.21971.2	-1.79203	0.000719919	0.0155836	down	35	19	51	167	101	71
MSTRG.7402.2	0.48343	0.000719963	0.0155836	no change	764	637	649	464	429	427
Solyc12g095900.2.1	0.588802	0.00072035	0.0155836	no change	1706	1492	1711	906	1068	960
MSTRG.7518.1	2.68934	0.000725746	0.0156913	up	103	156	30	10	24	6
Solyc02g070280.3.1	0.815027	0.000726535	0.0156992	no change	1769	1176	1294	647	693	804
Solyc12g070080.2.1	2.42443	0.000728482	0.0157322	up	154	48	158	40	11	12
Solyc11g005340.2.1	0.81619	0.000731278	0.0157834	no change	244	358	279	156	161	135
MSTRG.20602.1	-0.514038	0.00073699	0.0158941	no change	254	247	226	326	311	298
Solyc02g080500.3.1	0.525779	0.00073726	0.0158941	no change	760	939	727	567	518	439
MSTRG.8542.1	-1.8799	0.000738562	0.015913	down	149	36	142	517	358	239
Solyc09g083050.3.1	0.915742	0.000740041	0.0159357	no change	608	872	636	476	307	245
Solyc08g067030.3.1	0.529187	0.000741859	0.015951	no change	10698	14064	12694	8388	7599	7471
Solyc05g008900.3.1	-0.430962	0.000741899	0.015951	no change	559	585	487	732	623	627
MSTRG.2335.1	1.85337	0.000742176	0.015951	up	52	47	55	14	19	6
ENSRNA050030404-T1	-1.10826	0.000742462	0.015951	down	5991	7215	6469	9241	19502	9446
MSTRG.8319.1	0.3915	0.000743599	0.0159662	no change	1711	1755	1442	1284	1154	947
MSTRG.17279.4	0.389153	0.000748624	0.0160648	no change	2867	2376	2290	1907	1765	1521
Solyc09g065020.3.1	-0.903288	0.000750372	0.0160931	no change	161	147	161	356	269	180
Solyc06g071560.3.1	0.720375	0.000751184	0.0161012	no change	397	348	317	174	225	179
MSTRG.15053.1	-0.86931	0.000753673	0.0161453	no change	153	114	106	222	237	157
Solyc07g045350.3.1	-0.761316	0.000754296	0.0161494	no change	172	218	151	336	274	222
MSTRG.11860.1	-0.927833	0.000755767	0.016164	no change	167	142	159	360	278	179
MSTRG.1866.5	-1.06405	0.000755843	0.016164	down	225	154	229	548	360	264
MSTRG.7466.1	1.09552	0.000759467	0.016219	up	79	76	81	35	37	28
Solyc12g088370.2.1	-0.781186	0.000759613	0.016219	no change	305	211	258	513	366	332
Solyc09g011480.3.1	0.536375	0.000759722	0.016219	no change	841	908	909	540	553	556
Solyc05g018653.1.1	0.476278	0.000761873	0.0162556	no change	1174	1100	1074	700	731	729
Solyc06g008180.2.1	0.571867	0.000762604	0.0162619	no change	266	286	248	178	160	148
MSTRG.7153.1	0.533698	0.000763697	0.0162759	no change	1775	1934	1458	1034	1086	1074
Solyc10g083690.3.1	-1.99822	0.000765232	0.0162993	down	374	60	332	1127	773	886
Solyc05g056295.1.1	0.384477	0.000765861	0.0163034	no change	2073	2202	1722	1496	1398	1246
Solyc05g052280.3.1	1.22214	0.000768995	0.0163608	up	1034	465	786	258	265	348
Solyc10g017510.3.1	-1.55635	0.00077102	0.0163945	down	39	36	27	75	66	123
MSTRG.20141.3	0.630366	0.000779398	0.0165632	no change	1316	1238	976	634	800	610
MSTRG.20876.3	-1.92775	0.000780366	0.0165743	down	9	9	11	39	41	21
MSTRG.21.2	0.513814	0.000784707	0.0166571	no change	2310	2289	1921	1284	1398	1401
Solyc09g009720.1.1	-1.0227	0.000785414	0.0166626	down	218	225	181	560	370	236
Solyc03g112330.3.1	-1.82961	0.00078696	0.0166859	down	30	15	43	136	95	60
Solyc04g007060.3.1	-0.575306	0.000787897	0.0166962	no change	1032	792	921	1228	1199	1247
Solyc12g019320.2.1	-0.973242	0.000789137	0.016713	no change	532	775	425	1259	1146	689
MSTRG.13333.1	1.33094	0.000792068	0.0167656	up	97	67	100	43	28	25
MSTRG.8156.4	0.64328	0.000796359	0.0168469	no change	534	562	469	272	312	312
Solyc01g091630.3.1	0.711379	0.000797431	0.0168586	no change	4039	2598	3514	1861	1825	1885
Solyc03g082910.3.1	-1.40951	0.00079782	0.0168586	down	32	34	56	125	104	70
MSTRG.34.3	0.391857	0.000799082	0.0168758	no change	1488	1564	1308	1014	1039	936
Solyc06g076850.3.1	0.692707	0.000801397	0.0169148	no change	16135	13002	14377	6714	8941	8379
Solyc02g086145.1.1	0.416227	0.000802036	0.0169148	no change	1584	1628	1431	1029	1077	1019
Solyc11g062020.2.1	-0.470184	0.000802293	0.0169148	no change	491	484	404	627	534	558
Solyc01g112090.3.1	0.471048	0.000803094	0.0169222	no change	1693	1896	1402	1182	1137	930
Solyc01g110410.3.1	-0.291978	0.000805925	0.0169722	no change	2036	2017	1873	2337	2128	2075
MSTRG.19268.2	-2.20436	0.000807174	0.0169855	down	5	12	6	43	33	21
MSTRG.5217.1	-1.40165	0.000807465	0.0169855	down	40	30	19	66	69	74
Solyc05g053150.2.1	-1.9069	0.000808116	0.0169896	down	255	64	333	1019	744	511
MSTRG.16941.1	-1.64629	0.000808743	0.0169932	down	14	35	26	94	64	57
Solyc08g082060.3.1	0.577926	0.000809847	0.0170068	no change	538	508	572	321	349	308
MSTRG.20609.1	1.02617	0.000812225	0.0170471	up	331	242	177	136	92	103
Solyc01g106580.2.1	0.486817	0.000815398	0.0171041	no change	1120	1278	993	771	686	718
Solyc06g069170.3.1	0.449076	0.000816969	0.0171231	no change	5553	5718	5011	3394	3733	3562
MSTRG.965.4	0.660088	0.000817224	0.0171231	no change	499	587	394	323	287	236
Solyc10g075100.2.1	0.560534	0.000819373	0.0171585	no change	15186	17840	12911	9358	8726	9770
Solyc10g076450.2.1	0.678344	0.000819859	0.0171591	no change	251	281	243	140	162	134
Solyc07g065660.3.1	-0.569861	0.000824297	0.0172423	no change	668	515	596	951	792	657
MSTRG.8457.2	-0.90496	0.000825506	0.0172579	no change	166	255	204	439	285	338
Solyc02g087010.2.1	-0.74381	0.000827592	0.0172918	no change	134	139	106	233	171	170
Solyc03g114320.3.1	0.46333	0.000832023	0.0173747	no change	1316	1527	1405	936	966	876
Solyc09g074230.3.1	0.604982	0.000836949	0.017467	no change	1196	840	877	633	548	543
MSTRG.8843.2	-0.765983	0.000837471	0.017467	no change	740	1077	807	1747	1320	1011
Solyc03g119970.3.1	-0.587336	0.000838311	0.017467	no change	2850	2192	1940	3727	3271	2499
MSTRG.13128.1	-0.880354	0.000838319	0.017467	no change	272	212	333	433	493	434
Solyc12g013890.2.1	0.508866	0.00083967	0.0174854	no change	1058	1245	913	705	700	628
MSTRG.14591.1	0.91285	0.000840319	0.0174891	no change	330	269	417	171	179	141
Solyc12g036380.1.1	2.34552	0.000841047	0.0174945	up	24	25	24	4	6	3
MSTRG.20222.1	0.579448	0.000842018	0.0175008	no change	1168	1315	1155	942	629	643
Solyc06g084250.3.1	1.00252	0.000842289	0.0175008	up	219	226	275	108	88	127
Solyc07g049160.3.1	-1.04528	0.00084706	0.0175902	down	109	157	88	292	198	174
Solyc06g009040.3.1	-0.69722	0.000853092	0.0177009	no change	1105	1142	1245	2316	1606	1277
MSTRG.13013.2	0.932588	0.000853341	0.0177009	no change	2526	2068	3008	973	1180	1405
Solyc07g052370.3.1	-4.15571	0.000855466	0.0177351	down	2	0	2	9	18	35
MSTRG.21789.6	1.06909	0.000858129	0.0177804	up	1743	1359	2151	654	622	959
MSTRG.20487.2	0.475204	0.00086003	0.0178099	no change	548	495	472	374	302	308
Solyc02g064950.3.1	0.701247	0.000861097	0.0178221	no change	2266	2202	1711	951	1255	1175
MSTRG.21008.2	-1.42838	0.00086827	0.0179537	down	76	152	52	260	229	189
Solyc10g007730.3.1	0.66878	0.000868416	0.0179537	no change	256	277	248	140	163	139
Solyc12g015860.2.1	-0.426918	0.000869412	0.0179555	no change	1276	1549	1295	1861	1652	1497
Solyc11g027630.1.1	-1.73207	0.000869466	0.0179555	down	31	30	20	58	127	56
Solyc02g091520.3.1	-0.766312	0.000872317	0.0180044	no change	148	167	138	241	200	250
Solyc08g077070.3.1	1.87512	0.000877103	0.0180932	up	55	39	28	12	11	7
MSTRG.585.2	-0.618174	0.000880431	0.0181518	no change	208	186	161	304	238	228
Solyc01g057780.3.1	0.468309	0.000882826	0.0181841	no change	502	510	453	351	340	267
Solyc08g075630.3.1	2.81467	0.000882975	0.0181841	up	25	31	23	1	6	3
MSTRG.9589.5	-8.00552	0.000883667	0.0181883	down	0	0	0	90	46	0
Solyc01g081170.2.1	1.40923	0.000886242	0.0182313	up	83	74	55	18	28	25
Solyc03g083440.3.1	-1.13459	0.000893257	0.0183654	down	3732	2762	2112	8457	5882	3024
Solyc01g067360.3.1	-1.31098	0.000894524	0.0183814	down	88	97	51	250	178	107
MSTRG.20406.4	1.00829	0.000895527	0.0183918	up	108	107	86	46	53	36
Solyc06g073640.3.1	-0.719058	0.000896444	0.0184005	no change	153	135	136	257	216	162
Solyc07g052590.1.1	0.71612	0.000898768	0.0184381	no change	193	228	204	114	121	108
MSTRG.1713.4	0.926545	0.000899732	0.0184477	no change	2266	3358	2495	966	1452	1382
MSTRG.9672.1	0.785052	0.000902143	0.0184771	no change	18807	28308	16417	10355	11378	11179
MSTRG.2652.2	-5.93202	0.000902156	0.0184771	down	0	0	0	14	11	6
MSTRG.17883.3	1.21517	0.00090533	0.0185231	up	149	91	142	44	55	49
MSTRG.1643.6	-0.878489	0.000905393	0.0185231	no change	178	153	203	398	254	247
MSTRG.19459.5	0.816569	0.000907083	0.0185439	no change	346	537	470	244	243	209
MSTRG.19619.2	0.429415	0.000907405	0.0185439	no change	709	740	607	518	467	395
MSTRG.15680.2	5.57216	0.000911424	0.0186158	up	2118	120	7	9	13	18
MSTRG.20827.1	0.608973	0.00091236	0.0186247	no change	615	501	416	321	299	282
Solyc03g070380.3.1	-1.61462	0.000915109	0.0186659	down	16	18	11	40	51	33
Solyc03g062700.3.1	0.703256	0.000915377	0.0186659	no change	3227	4203	2676	1729	2128	1702
Solyc05g052160.3.1	0.439118	0.000917717	0.0187034	no change	561	561	541	403	349	355
MSTRG.796.2	0.773623	0.000918594	0.018711	no change	2666	1702	1654	1045	1230	888
MSTRG.8554.2	0.892565	0.000921359	0.0187571	no change	979	1276	779	415	613	433
Solyc01g096270.3.1	-0.717062	0.000924872	0.0188184	no change	981	670	619	1215	994	1132
Solyc11g011860.1.1	1.02301	0.000928767	0.0188849	up	136	156	116	66	74	42
Solyc05g024190.3.1	5.13969	0.000929352	0.0188849	up	17	10	15	0	0	1
MSTRG.8241.2	-0.535784	0.000929662	0.0188849	no change	311	271	255	421	377	301
Solyc01g104070.3.1	0.553326	0.000935979	0.0190029	no change	1292	1037	1082	857	707	550
MSTRG.21898.1	-5.22523	0.000938503	0.0190437	down	0	1	0	18	11	8
Solyc02g070450.2.1	-1.90778	0.000943722	0.0191392	down	10	30	20	100	64	44
MSTRG.658.3	-0.781173	0.000944302	0.0191406	no change	209	207	180	259	336	319
Solyc02g093050.3.1	-0.789022	0.000952641	0.0192991	no change	596	362	367	804	654	606
Solyc04g080860.1.1	0.683012	0.000955791	0.0193524	no change	982	1308	1083	589	622	671
Solyc10g083400.1.1	-3.20103	0.00096419	0.0195097	down	1	4	5	48	29	10
MSTRG.17894.2	-1.18222	0.000965094	0.0195097	down	361	323	663	1211	896	724
Solyc03g078000.3.1	0.507461	0.000965127	0.0195097	no change	3889	4561	3685	2435	2647	2568
Solyc01g008550.3.1	-0.323823	0.000965755	0.0195118	no change	1413	1518	1391	1834	1585	1475
Solyc02g085000.3.1	-0.940318	0.000968072	0.0195388	no change	110	95	148	227	197	192
MSTRG.19590.2	0.934359	0.000968136	0.0195388	no change	263	218	201	151	99	76
Solyc11g039860.2.1	-1.1471	0.000970502	0.0195759	down	1376	1947	1558	2469	5014	2271
MSTRG.16107.3	-0.972309	0.000972967	0.0196079	no change	78	72	72	167	141	90
Solyc09g090960.3.1	0.456051	0.000973138	0.0196079	no change	2154	2291	2157	1414	1437	1471
Solyc03g116150.3.1	0.47966	0.000977067	0.0196764	no change	761	898	734	552	495	499
Solyc09g011830.3.1	0.706585	0.000978872	0.0197021	no change	904	1009	636	493	530	383
MSTRG.7734.3	0.616182	0.000981127	0.0197288	no change	1106	1465	1189	702	771	730
MSTRG.21575.2	0.369262	0.000981647	0.0197288	no change	2874	2549	2270	1860	1867	1632
MSTRG.116.1	-3.36455	0.000981784	0.0197288	down	0	9	4	27	45	47
Solyc06g084440.3.1	-0.429095	0.0009845	0.0197727	no change	883	935	856	1312	1004	951
Solyc01g081173.1.1	5.18733	0.000985662	0.0197854	up	13	10	20	1	0	0
MSTRG.12294.1	0.48896	0.000992091	0.0199037	no change	1102	1028	936	669	608	682
MSTRG.13873.3	0.362093	0.000999517	0.0200415	no change	2106	2019	2000	1450	1457	1383
Solyc03g097950.3.1	0.434125	0.00100003	0.0200415	no change	2531	2491	2037	1539	1674	1475
MSTRG.20790.6	0.557542	0.00100309	0.0200919	no change	448	422	418	258	258	270
Solyc03g116390.3.1	-1.83287	0.00100367	0.0200928	down	1640	495	2384	7501	4954	2690
MSTRG.14239.2	0.52098	0.00100472	0.0201006	no change	702	583	603	448	355	384
Solyc04g079100.3.1	0.375603	0.00100547	0.0201006	no change	864	806	711	603	550	502
Solyc02g063510.1.1	1.20404	0.00100568	0.0201006	up	286	247	228	76	80	135
Solyc01g090940.3.1	0.554886	0.00100825	0.0201371	no change	925	735	763	580	525	392
Solyc03g116690.3.1	-1.68013	0.00100858	0.0201371	down	108	33	102	187	277	235
MSTRG.20202.2	1.11233	0.00101125	0.0201796	up	150	162	172	61	93	49
Solyc02g091970.3.1	0.604939	0.00101299	0.0202034	no change	1216	1581	1067	777	778	726
MSTRG.10306.1	0.464612	0.00101408	0.0202144	no change	1551	1282	1416	932	961	880
Solyc09g007490.3.1	-0.451488	0.00101585	0.0202389	no change	1941	1559	1756	2308	2078	2093
MSTRG.11878.3	0.891123	0.00101778	0.0202603	no change	312	338	368	199	195	109
MSTRG.13273.3	2.1677	0.0010184	0.0202603	up	57	42	52	19	4	8
MSTRG.2899.4	1.12401	0.00101856	0.0202603	up	80	103	97	43	32	41
MSTRG.5632.2	1.55174	0.00102181	0.0203065	up	111	157	112	62	40	18
Solyc08g068150.3.1	0.718458	0.00102253	0.0203065	no change	921	885	681	390	467	487
MSTRG.21328.2	0.453182	0.00102295	0.0203065	no change	970	797	879	655	573	521
Solyc03g005015.1.1	0.513736	0.00102306	0.0203065	no change	534	625	478	379	338	317
Solyc05g016060.3.1	-1.84182	0.00102487	0.0203317	down	1385	280	1220	4705	3080	1826
MSTRG.13875.2	-0.516588	0.00102888	0.0204004	no change	675	614	537	948	804	619
MSTRG.5955.1	0.930168	0.00103168	0.020445	no change	6123	5887	9515	3344	3044	3817
Solyc12g038670.2.1	8.15678	0.00103257	0.0204518	up	0	27	140	0	0	0
Solyc01g109130.3.1	-0.588265	0.00103491	0.0204874	no change	240	303	237	401	349	311
MSTRG.17085.2	-1.07921	0.00103678	0.0205074	down	56	82	45	132	107	109
MSTRG.7874.1	-1.86015	0.00103703	0.0205074	down	100	29	72	324	246	106
MSTRG.5630.2	-1.43651	0.00103886	0.0205328	down	25	47	24	93	63	78
MSTRG.4522.3	0.787145	0.00104186	0.0205811	no change	170	217	165	97	101	90
Solyc01g090550.3.1	-1.13333	0.00104364	0.0206054	down	97	184	97	302	260	191
MSTRG.14618.1	0.823219	0.00104504	0.0206133	no change	908	1424	1101	525	591	621
Solyc01g080080.3.1	0.424234	0.00104515	0.0206133	no change	998	841	849	626	623	556
MSTRG.15820.2	-0.743038	0.00105073	0.0207086	no change	263	316	341	564	492	353
Solyc02g094060.3.1	0.749335	0.00105109	0.0207086	no change	739	677	667	304	392	408
Solyc03g122300.2.1	-0.405573	0.001054	0.020755	no change	2110	2238	2219	3139	2497	2271
Solyc04g025530.3.1	-2.09468	0.00105908	0.0208441	down	146	21	81	415	353	200
MSTRG.13606.3	0.534102	0.00106113	0.0208734	no change	2208	2434	2086	1275	1572	1322
Solyc09g009520.3.1	0.816786	0.00106815	0.0209963	no change	396	369	356	172	169	226
Solyc03g115700.3.1	-0.463032	0.0010685	0.0209963	no change	1447	1107	1176	1762	1528	1360
Solyc05g012770.3.1	-0.967394	0.00107084	0.0210311	no change	627	367	706	1196	928	908
Solyc01g096010.3.1	0.606182	0.0010719	0.0210337	no change	254	258	275	169	157	142
MSTRG.16108.3	-0.910605	0.00107219	0.0210337	no change	144	95	136	267	204	172
MSTRG.11512.2	-0.256038	0.00107267	0.0210337	no change	5492	5046	4993	5981	5656	5104
Solyc03g094120.3.1	-1.52358	0.0010765	0.0210978	down	34	20	48	114	87	69
Solyc05g053070.3.1	-1.0608	0.00107952	0.021146	down	795	795	789	1106	1233	2033
Solyc01g087670.3.1	0.485473	0.00108111	0.0211469	no change	940	988	838	728	591	476
Solyc12g100250.2.1	-2.34923	0.00108129	0.0211469	down	8	3	9	22	34	35
Solyc02g088620.3.1	-0.855675	0.00108182	0.0211469	no change	86	92	112	159	169	147
MSTRG.17300.2	0.716858	0.00108184	0.0211469	no change	917	719	985	467	553	423
MSTRG.17315.2	-0.554756	0.0010889	0.0212737	no change	361	345	380	504	448	486
MSTRG.13118.5	0.552611	0.00109051	0.0212941	no change	752	938	814	576	464	502
MSTRG.13039.1	-2.5445	0.00109161	0.0213044	down	27	5	21	133	123	32
MSTRG.8877.7	0.738531	0.00109475	0.0213437	no change	172	196	161	95	95	95
Solyc07g063350.3.1	0.839036	0.00109477	0.0213437	no change	374	566	566	295	246	226
Solyc08g081250.3.1	0.433913	0.00109582	0.021353	no change	1331	1489	1457	993	953	912
Solyc11g064800.2.1	-1.02154	0.00109756	0.0213757	down	82	118	134	253	210	159
MSTRG.14382.1	0.538619	0.00109914	0.0213954	no change	369	342	362	228	223	215
MSTRG.7228.2	-7.96124	0.00110586	0.021515	down	0	0	0	100	33	0
Solyc03g114450.3.1	0.644361	0.00110978	0.0215799	no change	6478	8065	7219	3680	4328	4448
MSTRG.17279.3	0.394544	0.00111098	0.0215836	no change	791	792	730	618	530	447
MSTRG.1752.2	-5.5365	0.00111112	0.0215836	down	0	0	1	16	26	4
Solyc03g093690.3.1	0.505747	0.00111288	0.0216064	no change	8382	10111	8710	5548	5761	5880
MSTRG.1129.1	5.14239	0.00111696	0.0216715	up	9	19	14	1	0	0
Solyc03g114660.1.1	0.631636	0.00111739	0.0216715	no change	503	424	358	275	274	200
Solyc04g064610.3.1	-1.98336	0.00111854	0.0216825	down	82	264	58	735	472	258
Solyc12g044900.2.1	-1.1012	0.00112204	0.0217391	down	62	79	52	173	114	91
Solyc08g008030.3.1	-0.607328	0.0011231	0.0217482	no change	496	472	347	721	609	483
Solyc01g108070.3.1	0.640091	0.0011261	0.0217937	no change	1069	847	688	542	550	413
MSTRG.1176.2	1.03102	0.00112662	0.0217937	up	126	198	131	67	66	67
MSTRG.2934.1	-0.962827	0.00113234	0.0218932	no change	95	74	98	150	192	129
Solyc02g071100.3.1	0.895897	0.0011356	0.0219447	no change	144	167	132	65	71	77
Solyc08g006830.3.1	0.784541	0.00114177	0.0220525	no change	171	179	153	89	79	94
Solyc04g063340.2.1	1.1092	0.0011424	0.0220533	up	85	75	62	37	30	26
Solyc05g015861.1.1	-0.593785	0.00114539	0.0220996	no change	326	283	251	462	339	370
Solyc05g020020.3.1	0.610746	0.00114633	0.0221062	no change	450	497	455	290	323	219
Solyc01g079470.3.1	0.766131	0.00114945	0.022155	no change	22230	28603	16141	10951	13812	10462
Solyc07g017610.3.1	-0.93554	0.00115099	0.0221731	no change	2580	1478	2711	5058	3720	3098
Solyc02g082140.3.1	0.788767	0.00115233	0.0221796	no change	1199	1464	1684	733	687	844
MSTRG.8678.3	0.634886	0.001153	0.0221796	no change	1519	2158	1757	1249	1092	845
Solyc04g050570.3.1	-1.7545	0.00115311	0.0221796	down	52	124	31	279	206	148
Solyc06g074360.3.1	-1.4315	0.00115408	0.022187	down	27	27	43	96	58	84
Solyc04g056630.3.1	0.450966	0.00115614	0.0222044	no change	1096	1199	1111	750	742	749
MSTRG.1184.1	0.566794	0.00115618	0.0222044	no change	416	429	440	256	264	261
MSTRG.13182.2	0.739489	0.00116007	0.0222676	no change	304	361	234	167	173	144
Solyc04g079820.3.1	-2.52272	0.00116212	0.0222945	down	31	5	36	208	126	56
MSTRG.17052.1	0.942819	0.00116267	0.0222945	no change	413	591	313	203	238	174
Solyc08g079680.3.1	0.610485	0.00116378	0.0223044	no change	1182	1272	888	636	748	580
MSTRG.8908.4	1.36844	0.0011645	0.0223067	up	3504	3694	2688	567	1125	1632
Solyc12g042770.2.1	0.842195	0.00116674	0.0223215	no change	14288	19647	12938	6138	8434	8617
Solyc04g080840.2.1	-2.32136	0.00116697	0.0223215	down	12	5	27	92	71	43
Solyc07g017880.3.1	-1.89045	0.00116722	0.0223215	down	35	13	53	150	90	105
Solyc09g092270.3.1	0.569239	0.00116767	0.0223215	no change	525	483	444	293	274	310
Solyc03g026200.3.1	0.725872	0.00116917	0.0223337	no change	825	1141	741	511	565	401
Solyc08g082170.3.1	0.981349	0.0011695	0.0223337	no change	102	142	102	57	51	50
Solyc02g084480.2.1	0.350126	0.00117017	0.022335	no change	2892	2537	2646	1979	1970	1764
MSTRG.15704.2	0.577797	0.00117493	0.0224145	no change	436	482	395	253	271	265
Solyc07g063733.1.1	0.647424	0.00117689	0.0224404	no change	432	444	321	264	245	182
MSTRG.1176.3	0.936502	0.00117908	0.0224706	no change	176	159	195	71	95	83
Solyc01g006050.2.1	-3.30641	0.00118469	0.0225587	down	3	3	1	33	24	7
Solyc06g071430.3.1	0.472236	0.00118491	0.0225587	no change	7269	6255	6173	3989	4550	4185
Solyc01g105360.3.1	-0.913014	0.00118638	0.0225751	no change	454	756	503	838	1179	877
Solyc06g074040.1.1	-1.73506	0.00118993	0.0226251	down	25	54	24	162	94	60
Solyc07g051820.3.1	1.38699	0.00119022	0.0226251	up	2227	1411	3370	563	775	1053
MSTRG.3961.2	-0.583394	0.00119217	0.0226505	no change	415	479	374	675	489	551
MSTRG.5997.2	-0.648993	0.00119474	0.0226879	no change	427	544	384	644	731	540
Solyc11g011340.2.1	-1.88072	0.00119776	0.0227337	down	410	101	522	1790	1047	725
MSTRG.15085.1	-3.33099	0.00120902	0.022927	down	2	4	3	57	22	7
Solyc04g072895.1.1	-0.973149	0.00120975	0.022927	no change	165	240	154	465	289	249
MSTRG.18185.8	1.2372	0.00120979	0.022927	up	118	166	114	60	64	30
Solyc01g110110.3.1	-0.980974	0.0012106	0.0229306	no change	203	378	202	521	447	425
MSTRG.5763.1	-1.54058	0.0012148	0.0229985	down	137	58	88	387	244	130
MSTRG.6791.9	0.733825	0.00121683	0.0230254	no change	259	283	332	169	153	154
Solyc08g082580.3.1	-0.427786	0.00121958	0.0230657	no change	534	489	423	620	578	552
MSTRG.2733.1	-1.06724	0.00122033	0.0230681	down	54	42	56	107	111	72
Solyc04g072280.3.1	-2.14605	0.00122209	0.0230897	down	985	106	816	3525	2546	1719
Solyc01g088100.3.1	0.402588	0.00122915	0.0232113	no change	3408	3260	3562	2722	2186	2115
Solyc12g009110.2.1	1.2746	0.00123081	0.0232175	up	595	516	213	156	164	164
Solyc11g064750.2.1	0.970042	0.00123112	0.0232175	no change	148	146	165	59	74	77
MSTRG.4626.2	1.60749	0.00123134	0.0232175	up	149	298	351	62	121	56
Solyc10g047565.1.1	1.72681	0.0012341	0.0232412	up	175	327	105	61	75	30
Solyc04g050540.3.1	0.787147	0.00123429	0.0232412	no change	331	401	336	158	220	177
Solyc09g007140.3.1	-1.22781	0.00123447	0.0232412	down	45	43	32	121	67	68
Solyc02g089060.3.1	-1.00747	0.0012367	0.0232715	down	273	235	227	658	440	264
MSTRG.1553.1	-8.27534	0.00123978	0.0233175	down	0	0	0	0	12	129
Solyc10g007050.3.1	0.799532	0.00124801	0.0234444	no change	257	285	207	114	147	124
MSTRG.6843.1	-1.91545	0.00124831	0.0234444	down	24	8	12	41	62	45
MSTRG.2437.1	0.77559	0.00124913	0.0234444	no change	477	448	453	197	256	265
Solyc10g084840.2.1	1.24211	0.00124953	0.0234444	up	119	114	74	52	41	25
MSTRG.3408.3	0.536411	0.00124967	0.0234444	no change	929	1048	914	565	607	615
Solyc11g066800.2.1	-1.60719	0.00125043	0.0234445	down	123	34	75	199	192	238
MSTRG.10774.1	0.789502	0.00125093	0.0234445	no change	433	357	378	179	256	173
Solyc05g013660.3.1	-1.55479	0.00125215	0.0234557	down	25	21	43	104	84	54
MSTRG.13724.1	0.588962	0.00125307	0.023461	no change	677	700	545	367	443	338
MSTRG.10949.2	-0.312306	0.00125537	0.0234842	no change	1008	989	888	1161	1116	957
Solyc07g039290.1.1	-1.69323	0.00125556	0.0234842	down	31	34	21	87	125	41
MSTRG.4959.6	0.602076	0.00125631	0.0234846	no change	914	722	834	469	485	506
MSTRG.6059.4	-3.22247	0.00125685	0.0234846	down	2	2	1	17	11	14
Solyc03g119190.3.1	-1.39843	0.00126051	0.0235412	down	23	32	34	100	53	62
MSTRG.3943.1	0.602176	0.00126116	0.0235416	no change	1567	2132	1405	1114	1027	892
[truncated: 35,298 more rows]

## Sheet: Gibberellin
#Transcripts	logFC	pValue	FDR	regulations	Control	Gibberellin
Solyc06g036290.3.1	17.5428	7.6544e-220	4.94222e-215	up	0	24405
Solyc09g025210.3.1	-9.27601	4.56102e-193	1.47246e-188	down	29708	50
Solyc08g080490.3.1	-8.6327	1.0885e-187	2.34272e-183	down	47478	125
Solyc09g072560.3.1	-8.93805	2.38891e-187	3.85611e-183	down	30068	64
MSTRG.34105.1	-9.37433	1.92717e-171	2.48863e-167	down	11501	18
Solyc09g082330.2.1	-7.95778	6.39191e-169	6.87844e-165	down	33066	139
MSTRG.34608.1	-9.03216	7.46782e-168	6.88821e-164	down	11575	23
MSTRG.34429.2	-7.80896	4.89015e-165	3.94678e-161	down	31540	147
MSTRG.34609.1	-9.26367	5.32564e-163	3.82068e-159	down	8889	15
MSTRG.24984.1	-7.93758	1.75951e-159	1.13606e-155	down	16904	72
MSTRG.15372.2	-8.53216	1.89668e-149	1.1133e-145	down	7123	20
Solyc09g090150.3.1	-8.99831	5.81087e-146	3.12659e-142	down	5440	11
Solyc08g080480.3.1	-7.16885	1.76443e-140	8.76339e-137	down	12535	91
Solyc09g065470.3.1	-6.92338	2.09628e-139	9.66791e-136	down	18116	156
MSTRG.20764.1	-6.91962	2.76725e-136	1.19116e-132	down	13671	118
Solyc04g074270.3.1	14.5345	3.45395e-131	1.39382e-127	up	0	3033
Solyc12g010920.2.1	-7.11215	4.02912e-131	1.53028e-127	down	7423	56
Solyc06g034040.1.1	-7.06927	3.55116e-130	1.27382e-126	down	7334	57
Solyc01g098840.3.1	14.1907	2.10156e-121	7.14167e-118	up	0	2390
Solyc02g086490.3.1	-8.04552	5.06018e-121	1.6336e-117	down	3063	12
Solyc04g072470.3.1	-7.04873	6.63114e-121	2.03882e-117	down	4699	37
MSTRG.2947.1	-6.26453	2.60893e-117	7.65687e-114	down	8755	119
MSTRG.15401.1	-7.40546	8.53135e-117	2.39497e-113	down	3262	20
Solyc12g098130.1.1	-9.44158	7.52279e-116	2.02385e-112	down	2079	3
Solyc05g007040.1.1	-6.37375	5.52118e-114	1.42594e-110	down	5797	73
Solyc04g072250.3.1	-6.22247	1.06492e-112	2.64456e-109	down	6362	89
MSTRG.21558.2	-6.36763	8.10413e-112	1.938e-108	down	5062	64
MSTRG.14038.1	-5.84895	1.01607e-110	2.34303e-107	down	11688	212
Solyc09g090800.2.1	-6.34617	8.57807e-108	1.90986e-104	down	4054	52
Solyc03g096040.3.1	-6.07828	9.52798e-106	2.05064e-102	down	4788	74
Solyc03g019820.3.1	-5.64098	3.41789e-104	7.1188e-101	down	9308	195
Solyc07g008290.3.1	-8.05613	3.52002e-100	7.10242e-97	down	1559	6
Solyc05g053640.1.1	-6.79532	1.22896e-99	2.40456e-96	down	2137	20
Solyc01g090360.3.1	-5.23392	1.55283e-98	2.94887e-95	down	22669	630
Solyc09g098120.3.1	-5.53572	2.42934e-98	4.48158e-95	down	6214	140
Solyc01g090350.3.1	-5.27183	5.42854e-98	9.73623e-95	down	14704	398
Solyc06g072130.3.1	-6.31027	1.3477e-97	2.35182e-94	down	2513	33
MSTRG.29665.2	-13.2265	1.03809e-96	1.76384e-93	down	1171	0
MSTRG.14670.2	-6.65728	8.16316e-96	1.35146e-92	down	1942	20
Solyc05g053630.1.1	-7.68183	9.48823e-95	1.53157e-91	down	1399	7
MSTRG.27426.1	-5.63425	1.89447e-93	2.98343e-90	down	3567	75
Solyc12g096930.2.1	-6.62682	6.01608e-91	9.24857e-88	down	1618	17
Solyc01g100830.2.1	-7.01213	8.54046e-90	1.2824e-86	down	1373	11
MSTRG.31900.4	7.51223	9.13803e-90	1.34094e-86	up	7	1360
MSTRG.13000.1	-6.74049	5.15399e-89	7.39506e-86	down	1444	14
Solyc08g006800.2.1	-6.82791	3.01242e-87	4.22832e-84	down	1317	12
Solyc02g068620.1.1	-5.04771	5.58754e-87	7.67598e-84	down	5727	181
MSTRG.8845.1	-7.56351	6.33764e-87	8.52505e-84	down	1108	6
MSTRG.16288.6	-6.37281	1.58065e-85	2.08282e-82	down	1436	18
MSTRG.6035.1	-6.84877	1.91778e-85	2.47651e-82	down	1226	11
MSTRG.32784.1	-6.80456	2.87036e-84	3.63393e-81	down	1189	11
Solyc04g056580.3.1	12.7363	6.21053e-84	7.61841e-81	up	0	872
Solyc11g072310.2.1	-5.06717	6.25359e-84	7.61841e-81	down	3978	124
MSTRG.28967.1	-6.6949	1.05424e-83	1.26054e-80	down	1201	12
MSTRG.27641.1	-6.63481	4.00642e-82	4.70332e-79	down	1152	12
Solyc02g090370.3.1	-6.67119	8.88057e-81	1.02391e-77	down	1084	11
MSTRG.13236.1	-5.22411	3.30772e-80	3.74683e-77	down	2327	65
Solyc12g098900.2.1	-4.7802	4.80779e-79	5.35215e-76	down	4495	171
Solyc11g072380.2.1	-5.28158	4.48813e-78	4.91161e-75	down	1901	51
Solyc03g005590.2.1	-7.97465	1.58857e-76	1.70949e-73	down	752	3
Solyc06g048840.3.1	-9.32216	4.75953e-75	5.03785e-72	down	690	1
Solyc02g062770.2.1	-6.56667	1.00945e-72	1.05124e-69	down	827	9
MSTRG.2924.1	-5.69143	2.71462e-72	2.78214e-69	down	1093	22
Solyc06g075990.3.1	-5.29689	1.70558e-71	1.72069e-68	down	1320	35
Solyc05g053160.3.1	-6.7825	2.62181e-71	2.60435e-68	down	750	7
MSTRG.13059.2	-12.223	5.18466e-71	5.07209e-68	down	584	0
Solyc03g111140.3.1	-5.49205	1.00124e-70	9.6488e-68	down	1124	26
Solyc05g053350.3.1	-5.58752	1.39569e-70	1.32522e-67	down	1063	23
MSTRG.9237.1	-6.57763	7.56846e-70	7.08222e-67	down	742	8
MSTRG.34416.1	-7.05785	9.36467e-69	8.63784e-66	down	653	5
MSTRG.29656.2	12.1078	2.29584e-68	2.08783e-65	up	0	564
MSTRG.24557.3	-8.1682	1.31947e-67	1.18325e-64	down	585	2
MSTRG.14132.1	-4.21857	2.21701e-67	1.9609e-64	down	5021	282
MSTRG.13770.2	8.09295	2.25236e-67	1.96525e-64	up	2	606
Solyc11g072355.1.1	-5.43749	8.41556e-67	7.2449e-64	down	958	23
Solyc06g061110.2.1	-5.54905	1.62061e-65	1.37682e-62	down	856	19
Solyc01g098860.3.1	-5.278	2.68661e-65	2.25281e-62	down	969	26
Solyc02g085150.3.1	-6.04446	6.23266e-65	5.15929e-62	down	702	11
MSTRG.34863.1	-8.02579	3.09432e-64	2.529e-61	down	530	2
Solyc09g082100.3.1	-4.50432	3.8113e-64	3.07605e-61	down	1760	81
MSTRG.33352.2	-7.45359	7.37349e-64	5.87758e-61	down	524	3
MSTRG.19094.1	4.3046	1.12693e-63	8.87347e-61	up	120	2483
MSTRG.23742.1	-6.46783	1.18446e-63	9.21411e-61	down	603	7
Solyc06g069355.1.1	-7.99554	1.52915e-63	1.17539e-60	down	519	2
MSTRG.25731.1	-7.06978	7.79253e-63	5.9193e-60	down	530	4
Solyc02g043860.3.1	-11.8724	8.14206e-63	6.11289e-60	down	458	0
MSTRG.572.1	-6.37394	2.0228e-61	1.50122e-58	down	565	7
Solyc04g049960.3.1	-6.52942	4.83288e-61	3.54596e-58	down	541	6
MSTRG.30334.2	11.7821	7.19279e-61	5.21817e-58	up	0	450
MSTRG.13238.1	-5.16482	4.5174e-60	3.24083e-57	down	793	23
MSTRG.27884.1	-4.22715	3.66801e-59	2.60255e-56	down	1703	95
Solyc09g005060.2.1	-6.64657	5.39983e-59	3.78968e-56	down	491	5
Solyc02g014670.2.1	-7.79298	7.59721e-59	5.27451e-56	down	451	2
MSTRG.25810.1	-5.29662	3.11417e-58	2.13907e-55	down	681	18
Solyc04g055030.2.1	-11.6627	4.72419e-58	3.21081e-55	down	396	0
Solyc10g007800.3.1	-6.39248	7.011e-58	4.71541e-55	down	492	6
Solyc02g086310.1.1	-3.79937	6.96054e-57	4.63321e-54	down	4061	305
MSTRG.5332.2	-11.5802	2.75918e-56	1.81787e-53	down	374	0
Solyc03g058330.3.1	-5.86941	5.81719e-56	3.79392e-53	down	510	9
MSTRG.26997.4	4.31421	6.84312e-56	4.4184e-53	up	60	1251
Solyc09g005610.3.1	-11.5451	1.85425e-55	1.18538e-52	down	365	0
MSTRG.15675.1	5.18879	2.36742e-53	1.4986e-50	up	16	615
MSTRG.25761.1	-4.48243	3.76989e-53	2.36321e-50	down	836	39
Solyc02g089880.3.1	3.8589	4.12063e-53	2.55824e-50	up	131	1990
MSTRG.28342.2	11.4237	4.70645e-53	2.89411e-50	up	0	351
MSTRG.1673.2	3.45551	8.82409e-53	5.37496e-50	up	1711	19636
Solyc04g078195.1.1	-3.39917	1.87376e-51	1.13068e-48	down	20787	2061
Solyc11g007560.2.1	-5.78736	2.35305e-51	1.40676e-48	down	429	8
MSTRG.17348.1	-4.90409	3.29984e-51	1.95468e-48	down	576	20
MSTRG.21201.1	-3.39088	3.45589e-51	2.02851e-48	down	18141	1809
MSTRG.23101.2	11.3172	8.68247e-51	5.00537e-48	up	0	326
MSTRG.25193.2	11.3127	8.68247e-51	5.00537e-48	up	0	325
MSTRG.9947.1	-5.74644	1.75417e-50	1.00231e-47	down	417	8
MSTRG.4908.2	11.2859	3.16663e-50	1.79351e-47	up	0	319
Solyc11g065940.2.1	11.2722	6.08604e-50	3.41702e-47	up	0	316
Solyc07g044885.1.1	-6.03127	6.48424e-50	3.60921e-47	down	383	6
MSTRG.27732.1	-5.85768	8.9753e-50	4.95306e-47	down	395	7
MSTRG.144.1	-5.48336	9.60171e-50	5.25384e-47	down	433	10
Solyc09g014750.1.1	-3.39088	1.64721e-49	8.93742e-47	down	7221	720
Solyc11g010520.1.1	-3.70268	2.39141e-49	1.28672e-46	down	1632	131
Solyc03g033690.2.1	-5.97756	8.48137e-49	4.52576e-46	down	369	6
MSTRG.12306.2	-11.2233	8.6751e-49	4.59119e-46	down	292	0
MSTRG.21177.2	5.32732	3.07449e-48	1.61391e-45	up	11	467
Solyc04g051730.1.1	-3.94575	4.25296e-48	2.21452e-45	down	974	66
MSTRG.11755.2	-11.1679	1.05633e-47	5.45634e-45	down	281	0
Solyc01g067650.2.1	-6.43797	1.3229e-47	6.77901e-45	down	342	4
MSTRG.19135.2	7.19433	1.71269e-47	8.70736e-45	up	2	325
Solyc06g063015.1.1	11.1384	3.36029e-47	1.69503e-44	up	0	288
Solyc09g015070.3.1	-6.10376	3.56329e-47	1.7835e-44	down	337	5
Solyc10g081810.2.1	-8.07693	6.59854e-47	3.27729e-44	down	291	1
MSTRG.714.3	6.31421	1.77555e-46	8.75128e-44	up	4	343
MSTRG.23775.2	-5.85952	2.64236e-46	1.29249e-43	down	340	6
Solyc05g005170.3.1	-5.3139	4.01092e-46	1.94716e-43	down	385	10
Solyc02g014430.3.1	-4.23221	9.97898e-46	4.8083e-43	down	631	35
MSTRG.32023.1	-5.11622	1.05617e-45	5.05137e-43	down	402	12
Solyc12g098615.1.1	-7.16109	2.02717e-45	9.62415e-43	down	291	2
Solyc01g087460.2.1	-11.0448	3.09954e-45	1.46079e-42	down	258	0
MSTRG.4913.2	6.24532	4.77184e-45	2.23263e-42	up	4	327
MSTRG.18986.4	7.89349	1.63971e-44	7.61661e-42	up	1	279
Solyc10g008000.1.1	-10.9819	4.6892e-44	2.16263e-41	down	247	0
Solyc11g043110.2.1	-7.08999	4.78248e-44	2.19e-41	down	277	2
MSTRG.5229.1	-7.93104	5.38144e-44	2.44693e-41	down	263	1
Solyc02g075625.1.1	-10.9465	2.13044e-43	9.61931e-41	down	241	0
MSTRG.20604.1	-3.64777	4.45597e-43	1.99798e-40	down	936	78
MSTRG.5741.3	-3.6622	6.67206e-43	2.971e-40	down	897	74
Solyc11g042800.2.1	-5.25028	1.21712e-42	5.38259e-40	down	332	9
MSTRG.12123.5	-10.8978	1.66273e-42	7.30321e-40	down	233	0
MSTRG.11755.1	-3.65266	4.31774e-42	1.88367e-39	down	843	70
Solyc05g016600.1.1	-6.15466	6.07352e-42	2.63187e-39	down	281	4
MSTRG.13972.1	3.4908	6.8454e-42	2.94658e-39	up	97	1142
MSTRG.10615.1	-10.8602	1.04003e-41	4.44713e-39	down	227	0
MSTRG.20175.1	-10.8538	1.35519e-41	5.75662e-39	down	226	0
Solyc07g066400.1.1	-6.47034	1.9675e-41	8.30297e-39	down	265	3
MSTRG.13972.3	3.41313	2.52945e-41	1.06051e-38	up	110	1227
MSTRG.10462.2	-10.8345	3.01101e-41	1.24623e-38	down	223	0
MSTRG.29886.2	-10.8345	3.01101e-41	1.24623e-38	down	223	0
MSTRG.9645.2	-3.13395	3.2468e-41	1.33526e-38	down	2787	332
MSTRG.32024.1	-7.77484	4.26067e-41	1.74113e-38	down	236	1
MSTRG.21280.2	6.86699	4.66791e-41	1.89555e-38	up	2	259
Solyc01g018020.2.1	-5.06067	5.57041e-41	2.2479e-38	down	323	10
Solyc09g008980.2.1	-6.93052	5.96989e-41	2.39415e-38	down	248	2
MSTRG.14650.1	3.02917	8.38413e-41	3.34159e-38	up	673	5748
MSTRG.14267.4	10.7952	8.81796e-41	3.49294e-38	up	0	227
Solyc12g010820.2.1	-3.37783	1.31533e-40	5.17847e-38	down	1134	114
Solyc06g076420.1.1	-10.7886	1.9893e-40	7.78444e-38	down	216	0
MSTRG.7415.1	-3.53765	2.19644e-40	8.54323e-38	down	845	76
Solyc01g007940.3.1	-5.81057	2.92968e-40	1.1327e-37	down	275	5
MSTRG.8277.2	-4.06222	8.85455e-40	3.40305e-37	down	481	30
Solyc02g089520.2.1	3.36009	9.79894e-40	3.74372e-37	up	105	1129
MSTRG.28805.1	-6.35129	3.09483e-39	1.17544e-36	down	244	3
Solyc12g089250.1.1	-6.01465	3.15375e-39	1.19081e-36	down	255	4
Solyc09g011170.3.1	3.6305	4.26495e-39	1.60102e-36	up	55	714
MSTRG.34862.1	-4.04966	4.78341e-39	1.78526e-36	down	461	29
MSTRG.32022.1	-10.6991	7.31386e-39	2.71399e-36	down	203	0
MSTRG.16358.3	-10.6919	9.70402e-39	3.58034e-36	down	202	0
MSTRG.29433.1	-5.98031	1.33612e-38	4.90167e-36	down	249	4
Solyc05g014360.1.1	10.6692	1.71244e-38	6.24672e-36	up	0	208
Solyc11g071423.1.1	-5.46152	1.86778e-38	6.7751e-36	down	258	6
Solyc04g071080.1.1	-3.12425	2.94033e-38	1.06061e-35	down	1518	182
Solyc03g019810.3.1	-3.69001	3.42159e-38	1.22734e-35	down	569	46
Solyc01g081510.3.1	10.6341	7.18645e-38	2.56358e-35	up	0	203
MSTRG.15723.1	-3.15137	1.00325e-37	3.55918e-35	down	1292	152
MSTRG.18201.3	-10.6187	1.7164e-37	6.05589e-35	down	192	0
Solyc07g065985.1.1	-3.44388	1.84458e-37	6.47278e-35	down	719	69
Solyc02g085590.3.1	-3.94026	2.84776e-37	9.93901e-35	down	442	30
MSTRG.25581.2	-7.56474	2.86768e-37	9.9547e-35	down	204	1
Solyc03g097440.3.1	-2.78455	6.66026e-37	2.29964e-34	down	17897	2717
MSTRG.34662.1	10.5762	7.45169e-37	2.55922e-34	up	0	195
Solyc12g008430.2.1	-2.83568	8.16832e-37	2.7905e-34	down	5897	864
MSTRG.20210.2	10.5538	1.81724e-36	6.17546e-34	up	0	192
Solyc01g088010.1.1	-3.80854	2.18068e-36	7.37174e-34	down	457	34
MSTRG.14523.1	2.76962	2.8205e-36	9.48496e-34	up	1433	10223
Solyc10g006080.2.1	-6.66995	3.29821e-36	1.1034e-33	down	207	2
MSTRG.24333.2	-3.84099	3.52234e-36	1.1723e-33	down	440	32
MSTRG.22079.1	-7.49968	3.65608e-36	1.21058e-33	down	195	1
MSTRG.4127.1	-3.45795	3.82928e-36	1.26145e-33	down	621	59
Solyc08g082260.2.1	-6.17553	5.22763e-36	1.71336e-33	down	216	3
Solyc08g081220.1.1	-4.31155	6.42715e-36	2.09587e-33	down	325	17
Solyc10g080690.2.1	3.13612	8.71222e-36	2.82674e-33	up	117	1077
Solyc06g005770.1.1	-10.5177	1.10743e-35	3.57518e-33	down	179	0
Solyc10g080870.3.1	5.15867	2.08776e-35	6.70648e-33	up	7	266
MSTRG.18611.2	2.94413	2.63638e-35	8.4269e-33	up	220	1772
MSTRG.29882.4	-10.4517	1.29898e-34	4.1316e-32	down	171	0
MSTRG.29840.1	-4.72542	1.46125e-34	4.62492e-32	down	256	10
MSTRG.20068.1	10.4119	3.32299e-34	1.04661e-31	up	0	174
Solyc12g005420.2.1	-10.4176	4.55373e-34	1.42728e-31	down	167	0
MSTRG.21914.3	10.3952	6.24656e-34	1.94841e-31	up	0	172
MSTRG.7763.2	10.3868	8.57737e-34	2.66257e-31	up	0	171
MSTRG.29634.3	3.2119	9.5398e-34	2.94716e-31	up	75	728
Solyc09g065020.3.1	-3.63822	2.14291e-33	6.58862e-31	down	418	35
Solyc02g083550.2.1	-6.50013	2.25031e-33	6.88605e-31	down	184	2
Solyc08g078155.1.1	-2.77511	3.10373e-33	9.45275e-31	down	2134	326
MSTRG.5153.3	-2.70089	4.84116e-33	1.46751e-30	down	3382	544
MSTRG.25914.2	10.3089	1.55956e-32	4.70542e-30	up	0	162
MSTRG.32328.4	10.2999	2.16404e-32	6.49885e-30	up	0	161
MSTRG.28636.1	-2.95987	2.22619e-32	6.65011e-30	down	938	126
Solyc06g036300.3.1	3.39385	2.235e-32	6.65011e-30	up	47	518
Solyc10g086690.2.1	2.5853	3.53493e-32	1.04697e-29	up	1340	8413
MSTRG.30857.2	10.2545	1.13167e-31	3.33648e-29	up	0	156
MSTRG.31917.2	-3.87853	1.14361e-31	3.35635e-29	down	311	22
Solyc06g075070.3.1	-5.58278	1.16908e-31	3.41556e-29	down	189	4
Solyc02g077530.2.1	-4.46615	1.27844e-31	3.71824e-29	down	235	11
Solyc08g081850.1.1	-2.9626	1.30242e-31	3.77101e-29	down	828	111
Solyc09g009220.3.1	-2.95007	1.60189e-31	4.61737e-29	down	843	114
MSTRG.4074.1	3.59767	1.67511e-31	4.80696e-29	up	31	394
Solyc07g054860.1.1	-3.46877	1.83834e-31	5.25204e-29	down	414	39
Solyc03g097430.1.1	-3.17356	2.99224e-31	8.51102e-29	down	553	64
MSTRG.24653.1	-10.2337	3.09475e-31	8.76397e-29	down	147	0
Solyc07g006850.2.1	-4.00442	3.99084e-31	1.12523e-28	down	278	18
MSTRG.6419.1	-5.52042	1.1621e-30	3.26231e-28	down	181	4
Solyc10g081950.2.1	3.44715	1.28178e-30	3.58271e-28	up	36	412
MSTRG.18205.1	-5.85547	1.32084e-30	3.67598e-28	down	173	3
Solyc11g067250.2.1	-10.1838	1.69358e-30	4.6931e-28	down	142	0
Solyc06g064650.3.1	-6.31655	2.41671e-30	6.66838e-28	down	162	2
Solyc01g090460.3.1	-4.39057	3.04108e-30	8.35546e-28	down	223	11
MSTRG.25360.3	10.159	3.37025e-30	9.22063e-28	up	0	146
MSTRG.2923.1	-3.31764	3.50213e-30	9.54103e-28	down	430	45
MSTRG.2323.4	4.39114	4.79605e-30	1.30112e-27	up	11	244
MSTRG.5333.1	-2.75804	1.14403e-29	3.09064e-27	down	1016	157
MSTRG.1289.2	-2.56834	1.23911e-29	3.33358e-27	down	2348	414
Solyc07g042090.3.1	-10.1216	1.35419e-29	3.62805e-27	down	136	0
MSTRG.19545.1	-2.44491	1.46287e-29	3.90302e-27	down	15746	3025
Solyc04g078300.3.1	-5.45525	1.64019e-29	4.3581e-27	down	173	4
Solyc09g007020.2.1	-2.81903	1.7596e-29	4.65625e-27	down	844	125
Solyc02g067920.3.1	-10.111	1.92318e-29	5.06832e-27	down	135	0
Solyc06g083600.2.1	-6.25287	2.23383e-29	5.86307e-27	down	155	2
Solyc12g055870.2.1	-10.1003	2.73464e-29	7.11967e-27	down	134	0
MSTRG.6709.2	10.0985	2.73464e-29	7.11967e-27	up	0	140
MSTRG.9649.1	-3.07087	2.84175e-29	7.36882e-27	down	515	64
Solyc08g007240.3.1	-2.59947	3.58446e-29	9.25752e-27	down	1675	289
Solyc11g066710.2.1	-10.0895	3.89339e-29	1.00153e-26	down	133	0
MSTRG.9085.1	3.88528	4.80066e-29	1.23002e-26	up	18	280
MSTRG.17079.1	-2.75018	5.14061e-29	1.31191e-26	down	914	142
Solyc10g086390.2.1	-4.39802	6.47439e-29	1.6458e-26	down	204	10
Solyc02g092215.1.1	-2.70271	7.03463e-29	1.7812e-26	down	1040	167
Solyc05g016395.1.1	-10.0786	7.92201e-29	1.99805e-26	down	132	0
Solyc02g087210.3.1	2.40262	9.37636e-29	2.35565e-26	up	3922	21694
MSTRG.17480.1	2.65763	1.16967e-28	2.92721e-26	up	187	1235
MSTRG.15837.1	-3.17705	1.31857e-28	3.2871e-26	down	416	48
MSTRG.14849.1	-2.63197	2.50724e-28	6.22633e-26	down	1168	197
MSTRG.9646.1	-2.91652	4.57616e-28	1.13206e-25	down	571	79
MSTRG.18680.1	-3.74577	4.95548e-28	1.22122e-25	down	258	20
MSTRG.19793.1	-10.0001	9.91739e-28	2.42186e-25	down	125	0
MSTRG.16283.2	9.98053	9.91739e-28	2.42186e-25	up	0	129
Solyc04g012150.3.1	-2.35563	9.93997e-28	2.42186e-25	down	15080	3082
MSTRG.11996.5	4.65827	1.04385e-27	2.53377e-25	up	7	188
Solyc06g017860.2.1	-3.64771	1.36854e-27	3.30946e-25	down	265	22
Solyc04g012155.1.1	-2.36038	1.44504e-27	3.48141e-25	down	7840	1597
MSTRG.35024.1	-2.54345	1.47003e-27	3.52846e-25	down	1405	252
Solyc06g009000.1.1	-6.94806	1.61483e-27	3.86166e-25	down	133	1
Solyc01g103030.3.1	-2.54637	1.71586e-27	4.08812e-25	down	1352	242
Solyc07g064790.3.1	-6.11641	2.22372e-27	5.27863e-25	down	141	2
MSTRG.12359.1	-2.52802	3.32594e-27	7.86615e-25	down	1368	248
Solyc08g079090.3.1	2.54449	5.75532e-27	1.35622e-24	up	208	1270
Solyc01g105500.3.1	-6.08541	6.1283e-27	1.43886e-24	down	138	2
Solyc01g095140.3.1	2.3091	6.37592e-27	1.49157e-24	up	5767	29897
MSTRG.29580.1	3.46205	8.17037e-27	1.90446e-24	up	26	301
Solyc01g009660.2.1	-9.92915	9.12048e-27	2.11828e-24	down	119	0
MSTRG.34547.2	-2.39867	9.90254e-27	2.29168e-24	down	2647	525
MSTRG.14727.1	2.28476	1.9217e-26	4.43137e-24	up	6097	31079
Solyc09g074530.3.1	-2.79584	2.29327e-26	5.26938e-24	down	565	85
MSTRG.15675.2	-2.66919	3.44861e-26	7.89597e-24	down	706	116
Solyc05g053030.1.1	-9.87988	4.11777e-26	9.39476e-24	down	115	0
MSTRG.17468.2	-2.81573	5.0538e-26	1.14897e-23	down	519	77
MSTRG.9469.1	9.83982	8.82606e-26	1.99955e-23	up	0	117
MSTRG.33989.2	2.58321	9.93997e-26	2.24404e-23	up	139	872
Solyc06g076700.1.1	-2.27506	1.20213e-25	2.70447e-23	down	5266	1138
MSTRG.14231.2	2.46327	1.25904e-25	2.82265e-23	up	223	1287
Solyc07g018290.3.1	-4.94621	1.34865e-25	3.01308e-23	down	151	5
MSTRG.12233.2	-9.82886	1.90304e-25	4.23702e-23	down	111	0
MSTRG.32013.2	2.29965	2.09428e-25	4.64678e-23	up	729	3755
Solyc11g066510.2.1	-2.33719	4.05979e-25	8.977e-23	down	2068	428
Solyc04g080910.1.1	-9.80266	4.12804e-25	9.06583e-23	down	109	0
Solyc06g006110.3.1	-9.80266	4.12804e-25	9.06583e-23	down	109	0
MSTRG.34861.1	-5.15014	5.0675e-25	1.10913e-22	down	140	4
MSTRG.9938.1	-2.50507	7.24647e-25	1.58069e-22	down	858	158
MSTRG.337.1	-6.76332	7.40179e-25	1.60913e-22	down	117	1
Solyc10g085030.1.1	2.3141	8.52621e-25	1.84736e-22	up	433	2253
Solyc07g044890.1.1	-9.77597	9.00946e-25	1.94553e-22	down	107	0
MSTRG.5334.1	-2.86604	9.26729e-25	1.99454e-22	down	405	58
MSTRG.8608.1	-9.76244	1.33409e-24	2.85227e-22	down	106	0
MSTRG.16736.3	-9.76244	1.33409e-24	2.85227e-22	down	106	0
Solyc07g064410.1.1	2.80303	1.51562e-24	3.22966e-22	up	64	468
Solyc05g055600.3.1	3.24654	1.70061e-24	3.61194e-22	up	29	289
Solyc09g065660.3.1	3.05079	1.84539e-24	3.9066e-22	up	39	339
Solyc07g008780.3.1	-9.74878	1.97858e-24	4.16128e-22	down	105	0
MSTRG.15747.1	9.73775	1.97858e-24	4.16128e-22	up	0	109
Solyc01g010490.3.1	-2.19815	2.12567e-24	4.45612e-22	down	7730	1762
MSTRG.4075.1	2.32508	2.19915e-24	4.59523e-22	up	337	1767
MSTRG.16746.1	-2.2689	5.47152e-24	1.13961e-21	down	2106	457
MSTRG.26767.2	-9.70701	6.51625e-24	1.34851e-21	down	102	0
MSTRG.18405.2	9.69753	6.51625e-24	1.34851e-21	up	0	106
Solyc02g084840.3.1	-6.68745	7.0607e-24	1.45651e-21	down	111	1
MSTRG.20833.1	-3.70902	8.91603e-24	1.83338e-21	down	189	15
Solyc03g113440.3.1	-9.69281	9.72623e-24	1.98105e-21	down	101	0
MSTRG.26997.1	-9.69281	9.72623e-24	1.98105e-21	down	101	0
Solyc09g089950.1.1	-9.69281	9.72623e-24	1.98105e-21	down	101	0
MSTRG.2173.2	-4.32865	9.8773e-24	2.0055e-21	down	156	8
MSTRG.3674.1	-2.15335	1.36208e-23	2.75691e-21	down	8476	1993
MSTRG.20556.1	-2.30197	1.39226e-23	2.80918e-21	down	1443	306
MSTRG.3216.1	-2.66937	1.59861e-23	3.2155e-21	down	475	78
Solyc08g061490.3.1	-2.44398	2.01799e-23	4.04645e-21	down	760	146
MSTRG.9793.5	9.65617	2.17756e-23	4.3529e-21	up	0	103
Solyc09g074670.3.1	2.50791	2.99487e-23	5.9682e-21	up	112	667
MSTRG.22283.2	9.64211	3.26634e-23	6.48917e-21	up	0	102
MSTRG.2398.2	-2.53038	3.28121e-23	6.49871e-21	down	586	106
MSTRG.5335.1	-2.36447	4.20118e-23	8.29534e-21	down	926	188
MSTRG.30837.1	2.1395	4.45656e-23	8.77277e-21	up	1206	5559
Solyc08g079160.3.1	-6.62103	4.8114e-23	9.44248e-21	down	106	1
MSTRG.37.3	-9.63459	4.90772e-23	9.57332e-21	down	97	0
MSTRG.27552.2	-9.63459	4.90772e-23	9.57332e-21	down	97	0
MSTRG.2172.1	-4.27211	6.08532e-23	1.18347e-20	down	150	8
MSTRG.3805.1	-4.55941	6.64173e-23	1.2878e-20	down	138	6
MSTRG.2276.1	2.41233	7.04982e-23	1.36283e-20	up	145	808
Solyc08g066250.3.1	-9.61965	7.38637e-23	1.42363e-20	down	96	0
MSTRG.2398.3	3.12097	8.05826e-23	1.54851e-20	up	30	274
MSTRG.2086.1	-3.38584	8.08551e-23	1.54913e-20	down	211	21
MSTRG.21865.1	3.04581	1.18838e-22	2.27013e-20	up	33	286
MSTRG.1834.1	-2.18379	1.20895e-22	2.30261e-20	down	2272	523
MSTRG.2945.1	-6.57966	1.5491e-22	2.94179e-20	down	103	1
MSTRG.24568.2	-9.58932	1.68173e-22	3.18429e-20	down	94	0
Solyc06g063300.3.1	-3.81454	1.74184e-22	3.28847e-20	down	163	12
MSTRG.25119.1	2.17952	1.83309e-22	3.44364e-20	up	484	2294
MSTRG.6842.2	2.65788	1.8347e-22	3.44364e-20	up	67	443
Solyc02g091710.3.1	-3.03346	2.2604e-22	4.23035e-20	down	267	34
Solyc03g119820.1.1	-4.36206	2.30349e-22	4.29854e-20	down	140	7
MSTRG.10044.2	-9.57391	2.54416e-22	4.73397e-20	down	93	0
Solyc06g060190.3.1	-3.19744	2.60878e-22	4.84026e-20	down	229	26
MSTRG.28831.1	-2.30897	3.38377e-22	6.26017e-20	down	910	192
Solyc08g021820.3.1	2.12941	3.5206e-22	6.49469e-20	up	722	3305
MSTRG.13586.1	2.08753	3.79066e-22	6.97298e-20	up	1295	5758
MSTRG.2275.1	2.12766	3.93476e-22	7.21749e-20	up	715	3269
MSTRG.15030.1	2.28594	4.51736e-22	8.26267e-20	up	202	1031
Solyc02g089540.3.1	2.45604	5.28821e-22	9.64531e-20	up	106	609
Solyc10g009430.3.1	-2.13892	5.98739e-22	1.08898e-19	down	2354	559
Solyc02g065260.3.1	-2.07488	6.95634e-22	1.26166e-19	down	5063	1257
MSTRG.32920.1	-2.28662	7.4327e-22	1.34428e-19	down	910	195
Solyc05g008220.3.1	-2.33357	8.80969e-22	1.58887e-19	down	757	157
MSTRG.11126.1	2.07191	9.60053e-22	1.72668e-19	up	1084	4768
Solyc01g008940.2.1	-4.47333	1.27669e-21	2.28977e-19	down	130	6
MSTRG.9939.1	9.50902	1.35626e-21	2.42574e-19	up	0	93
MSTRG.28421.1	2.10498	1.50701e-21	2.68794e-19	up	631	2840
Solyc02g067120.3.1	2.13381	1.75174e-21	3.11583e-19	up	446	2048
MSTRG.35024.5	-2.05178	1.8751e-21	3.32608e-19	down	4939	1246
MSTRG.15897.2	-2.16565	1.98351e-21	3.50875e-19	down	1463	341
MSTRG.32921.1	-2.18	2.01155e-21	3.54863e-19	down	1352	312
Solyc01g098850.3.1	-9.49429	2.07007e-21	3.64192e-19	down	88	0
Solyc05g051380.3.1	-4.28813	2.1874e-21	3.83787e-19	down	133	7
Solyc06g066270.2.1	-3.80923	2.2395e-21	3.91865e-19	down	149	11
MSTRG.11756.1	-4.45098	2.49035e-21	4.34579e-19	down	128	6
Solyc01g104950.3.1	-2.2063	2.51483e-21	4.37669e-19	down	1121	254
MSTRG.29282.2	2.01471	2.76963e-21	4.80718e-19	up	6359	26881
Solyc03g121350.3.1	-3.79953	3.02347e-21	5.23369e-19	down	148	11
MSTRG.26176.1	-9.47782	3.16535e-21	5.45006e-19	down	87	0
MSTRG.33797.1	9.47769	3.16535e-21	5.45006e-19	up	0	91
Solyc07g052480.3.1	-2.37143	3.56343e-21	6.11914e-19	down	604	122
MSTRG.26967.1	-3.87572	3.83985e-21	6.57634e-19	down	142	10
MSTRG.27740.1	-5.17634	5.16876e-21	8.82421e-19	down	108	3
MSTRG.22359.1	2.36179	5.1797e-21	8.82421e-19	up	118	635
Solyc07g044970.1.1	-4.85404	5.55869e-21	9.44494e-19	down	114	4
MSTRG.29282.1	1.99062	6.32884e-21	1.07253e-18	up	17959	74659
Solyc01g098740.3.1	-2.4371	7.03545e-21	1.18916e-18	down	482	93
Solyc09g025310.3.1	-9.44432	7.44212e-21	1.25461e-18	down	85	0
Solyc08g082750.3.1	2.41734	9.22167e-21	1.55056e-18	up	96	537
Solyc03g083560.1.1	-2.10901	9.8835e-21	1.65753e-18	down	1617	392
Solyc02g090360.3.1	2.21572	1.04088e-20	1.74111e-18	up	195	948
MSTRG.31144.2	-2.82656	1.06745e-20	1.78092e-18	down	272	40
Solyc04g050570.3.1	-4.09872	1.24904e-20	2.07853e-18	down	133	8
MSTRG.30836.2	2.0107	1.37315e-20	2.27918e-18	up	1024	4317
Solyc04g077580.3.1	-4.81561	1.64762e-20	2.72774e-18	down	111	4
MSTRG.14582.6	2.00011	1.65784e-20	2.73763e-18	up	1206	5047
MSTRG.3739.2	9.41294	1.76288e-20	2.90367e-18	up	0	87
MSTRG.5872.2	-2.03503	2.12868e-20	3.49727e-18	down	2688	686
Solyc01g011430.3.1	-2.41016	2.1489e-20	3.52152e-18	down	468	92
Solyc02g065280.3.1	-1.97343	2.19931e-20	3.59501e-18	down	10797	2876
Solyc05g050220.3.1	2.01162	3.08748e-20	5.03407e-18	up	828	3493
Solyc10g075150.2.1	-2.09736	4.4029e-20	7.16076e-18	down	1289	315
Solyc03g095780.2.1	2.54071	5.97695e-20	9.69632e-18	up	62	378
Solyc11g065620.2.1	9.34513	6.51984e-20	1.05505e-17	up	0	83
MSTRG.1301.1	-2.04758	6.64395e-20	1.07245e-17	down	1763	446
Solyc03g112440.1.1	-1.95976	7.19259e-20	1.15811e-17	down	5292	1423
MSTRG.18024.1	2.71407	8.70839e-20	1.39869e-17	up	42	289
Solyc12g008800.2.1	-2.48428	8.92217e-20	1.42947e-17	down	375	70
Solyc03g006360.3.1	-4.32148	1.05967e-19	1.69356e-17	down	117	6
MSTRG.16732.1	2.25813	1.12428e-19	1.79239e-17	up	126	631
Solyc01g068080.3.1	-2.03018	1.41778e-19	2.25472e-17	down	1695	434
Solyc04g056380.3.1	-2.30667	1.42859e-19	2.26634e-17	down	516	109
Solyc12g009870.2.1	-4.30911	1.49996e-19	2.37373e-17	down	116	6
MSTRG.336.1	-6.31976	1.53014e-19	2.41557e-17	down	86	1
Solyc02g090490.3.1	-9.33887	1.57453e-19	2.47354e-17	down	79	0
MSTRG.23892.2	-9.33887	1.57453e-19	2.47354e-17	down	79	0
Solyc11g011330.2.1	-3.31652	1.59477e-19	2.49926e-17	down	163	17
MSTRG.14582.4	2.01628	1.71363e-19	2.67902e-17	up	460	1947
MSTRG.16905.1	2.91726	2.12425e-19	3.31296e-17	up	29	230
Solyc01g091910.3.1	2.19713	2.23226e-19	3.47302e-17	up	150	720
MSTRG.1502.1	-2.72043	3.02047e-19	4.68805e-17	down	259	41
MSTRG.14649.4	1.92746	3.82883e-19	5.92845e-17	up	1069	4254
MSTRG.13979.1	2.04928	4.08721e-19	6.31337e-17	up	293	1269
MSTRG.6817.1	-2.08873	4.10545e-19	6.31971e-17	down	956	235
Solyc12g009050.2.1	-2.84793	4.11089e-19	6.31971e-17	down	221	32
MSTRG.24542.1	1.99413	4.4017e-19	6.7507e-17	up	452	1884
MSTRG.23428.2	2.41988	4.72845e-19	7.23465e-17	up	71	398
Solyc08g061130.3.1	2.05321	5.07174e-19	7.74154e-17	up	277	1203
MSTRG.6915.2	-2.47201	5.24506e-19	7.98722e-17	down	340	64
MSTRG.338.1	-6.26861	5.434e-19	8.25547e-17	down	83	1
Solyc06g069260.1.1	-9.2831	5.99836e-19	9.09145e-17	down	76	0
MSTRG.13975.2	2.21779	7.11359e-19	1.07565e-16	up	123	599
Solyc01g009370.2.1	-5.45332	7.18586e-19	1.08404e-16	down	89	2
MSTRG.5986.1	-1.99231	7.48448e-19	1.12646e-16	down	1556	409
MSTRG.378.1	2.08471	7.73062e-19	1.1608e-16	up	214	950
Solyc06g060840.1.1	-1.87234	7.87624e-19	1.17992e-16	down	70480	20137
Solyc02g089510.3.1	2.04117	8.13653e-19	1.21609e-16	up	277	1193
MSTRG.16879.1	-2.38874	8.89927e-19	1.32702e-16	down	381	76
Solyc08g062900.2.1	-2.12727	9.35231e-19	1.38664e-16	down	748	179
Solyc06g070960.2.1	-9.26402	9.40652e-19	1.38664e-16	down	75	0
Solyc09g098370.3.1	-9.26402	9.40652e-19	1.38664e-16	down	75	0
Solyc01g095990.3.1	9.23705	9.40652e-19	1.38664e-16	up	0	77
MSTRG.32328.2	9.23705	9.40652e-19	1.38664e-16	up	0	77
Solyc04g078360.2.1	-2.37758	9.57149e-19	1.40775e-16	down	388	78
Solyc07g062310.3.1	2.11421	1.13059e-18	1.65906e-16	up	175	793
MSTRG.5484.2	-2.10229	1.29767e-18	1.89992e-16	down	768	187
MSTRG.24793.1	2.45018	1.37462e-18	2.00804e-16	up	62	355
MSTRG.16924.2	-9.24469	1.47817e-18	2.15442e-16	down	74	0
MSTRG.1215.2	-1.91249	2.04897e-18	2.97964e-16	down	2757	766
MSTRG.34469.2	-1.84698	2.95256e-18	4.284e-16	down	14826	4311
MSTRG.5679.2	2.30312	3.15188e-18	4.56294e-16	up	83	429
Solyc07g042540.3.1	1.98956	3.26226e-18	4.71218e-16	up	309	1284
Solyc02g077430.3.1	-4.92956	3.60363e-18	5.19365e-16	down	91	3
Solyc06g064520.3.1	-9.20523	3.67317e-18	5.23545e-16	down	72	0
Solyc07g007710.3.1	-9.20523	3.67317e-18	5.23545e-16	down	72	0
Solyc08g068970.3.1	-9.20523	3.67317e-18	5.23545e-16	down	72	0
MSTRG.32456.2	-9.20523	3.67317e-18	5.23545e-16	down	72	0
Solyc02g082650.3.1	9.17982	3.67317e-18	5.23545e-16	up	0	74
Solyc07g056670.3.1	1.83338	3.85034e-18	5.47588e-16	up	13106	48858
MSTRG.5045.4	-2.07196	4.31708e-18	6.12618e-16	down	748	186
Solyc03g034030.3.1	-4.6064	4.48071e-18	6.34443e-16	down	96	4
MSTRG.8250.1	-1.92489	4.55897e-18	6.44112e-16	down	1808	498
Solyc02g089515.1.1	2.06048	5.95625e-18	8.39688e-16	up	186	812
MSTRG.2997.2	2.13385	6.02081e-18	8.4694e-16	up	138	634
Solyc01g087060.3.1	-3.04001	6.82463e-18	9.57926e-16	down	166	21
Solyc04g082130.3.1	2.29082	8.48456e-18	1.18834e-15	up	80	410
Solyc02g087220.3.1	1.98116	8.62665e-18	1.20562e-15	up	274	1132
Solyc03g062905.1.1	-9.16466	9.20566e-18	1.281e-15	down	70	0
MSTRG.20464.2	-9.16466	9.20566e-18	1.281e-15	down	70	0
Solyc09g082730.3.1	-1.82681	1.00728e-17	1.39865e-15	down	6888	2031
MSTRG.3122.2	-2.3318	1.35985e-17	1.88415e-15	down	347	72
MSTRG.3855.2	-9.14393	1.46208e-17	2.01283e-15	down	69	0
Solyc03g118930.2.1	-9.14393	1.46208e-17	2.01283e-15	down	69	0
Solyc04g055020.2.1	-9.14393	1.46208e-17	2.01283e-15	down	69	0
MSTRG.16752.1	-1.85078	1.71471e-17	2.35561e-15	down	2945	854
MSTRG.708.1	-3.5092	1.90076e-17	2.60565e-15	down	121	11
Solyc12g008320.2.1	-2.22984	2.15226e-17	2.94418e-15	down	413	92
MSTRG.15119.3	-9.12291	2.32721e-17	3.16339e-15	down	68	0
MSTRG.16320.3	-9.12291	2.32721e-17	3.16339e-15	down	68	0
MSTRG.5106.3	9.09979	2.32721e-17	3.16339e-15	up	0	70
Solyc01g080030.2.1	-3.02961	2.49346e-17	3.38226e-15	down	157	20
Solyc06g073245.1.1	1.79447	2.75991e-17	3.73583e-15	up	2826	10255
MSTRG.12448.1	1.82046	2.93119e-17	3.95937e-15	up	977	3610
MSTRG.12354.1	-1.91464	3.16247e-17	4.26287e-15	down	1269	352
MSTRG.16750.1	2.24798	3.37586e-17	4.54102e-15	up	80	398
MSTRG.11161.2	1.91989	3.59987e-17	4.83228e-15	up	320	1267
MSTRG.14349.5	-3.82507	3.65388e-17	4.89461e-15	down	110	8
MSTRG.22283.1	-5.29974	4.58638e-17	6.13104e-15	down	80	2
Solyc05g013410.3.1	2.02169	4.72844e-17	6.30788e-15	up	168	714
Solyc04g011520.3.1	-1.77208	5.54776e-17	7.38561e-15	down	13080	4006
Solyc03g026120.3.1	-3.03737	5.57891e-17	7.4118e-15	down	150	19
MSTRG.775.1	-2.79611	5.86951e-17	7.78186e-15	down	180	27
MSTRG.31799.2	-9.07992	5.93548e-17	7.83714e-15	down	66	0
Solyc07g042820.3.1	9.05805	5.93548e-17	7.83714e-15	up	0	68
MSTRG.13585.1	1.88978	6.34763e-17	8.36424e-15	up	351	1361
Solyc07g005470.3.1	-4.08074	6.55924e-17	8.62547e-15	down	99	6
MSTRG.3941.1	2.78189	6.73894e-17	8.84376e-15	up	27	195
MSTRG.3575.5	-2.05143	7.83977e-17	1.02675e-14	down	571	144
MSTRG.28202.1	-2.36431	7.98095e-17	1.04313e-14	down	286	58
Solyc07g053290.3.1	-1.92577	8.43092e-17	1.09972e-14	down	981	270
Solyc12g056350.2.1	-1.94336	9.36763e-17	1.21944e-14	down	857	233
Solyc09g009490.3.1	-9.05793	9.51107e-17	1.23562e-14	down	65	0
Solyc02g071060.3.1	-2.49457	9.74966e-17	1.26339e-14	down	243	45
MSTRG.6382.3	1.8454	9.76399e-17	1.26339e-14	up	487	1831
MSTRG.20923.2	-1.75553	9.92411e-17	1.28045e-14	down	14619	4529
MSTRG.3675.1	-1.98023	9.93548e-17	1.28045e-14	down	717	190
MSTRG.3260.2	2.05846	1.01735e-16	1.30852e-14	up	136	593
MSTRG.29301.1	1.82342	1.04027e-16	1.33532e-14	up	609	2255
Solyc05g009240.3.1	-1.95294	1.07141e-16	1.37258e-14	down	822	222
Solyc02g070020.1.1	-1.74014	1.27539e-16	1.63066e-14	down	167987	52602
MSTRG.31124.2	-1.73759	1.44614e-16	1.84531e-14	down	86708	27199
Solyc06g075660.3.1	3.53958	1.47916e-16	1.88372e-14	up	10	123
Solyc05g055520.1.1	-9.03561	1.52753e-16	1.93769e-14	down	64	0
Solyc04g080310.1.1	9.01506	1.52753e-16	1.93769e-14	up	0	66
MSTRG.16712.1	-5.24468	1.64914e-16	2.08784e-14	down	77	2
Solyc08g074960.3.1	-2.09504	1.71573e-16	2.1679e-14	down	466	114
MSTRG.31966.2	1.88861	1.84203e-16	2.32294e-14	up	287	1112
Solyc08g080540.3.1	1.74947	1.93515e-16	2.43561e-14	up	1983	6975
MSTRG.25535.1	-3.34887	2.0416e-16	2.56459e-14	down	118	12
MSTRG.22945.1	-2.92245	2.06141e-16	2.58444e-14	down	153	21
MSTRG.380.1	2.53501	2.11654e-16	2.64842e-14	up	38	231
MSTRG.12171.1	1.7977	2.18292e-16	2.7262e-14	up	670	2437
Solyc08g016440.3.1	1.73175	2.26791e-16	2.82688e-14	up	5502	19116
Solyc11g069960.2.1	2.40236	2.29464e-16	2.85469e-14	up	48	266
Solyc03g119100.2.1	-9.01293	2.45896e-16	3.05322e-14	down	63	0
MSTRG.32127.1	2.13327	2.46986e-16	3.06087e-14	up	96	441
MSTRG.12273.1	1.72331	2.50685e-16	3.10077e-14	up	21840	75437
Solyc08g080380.3.1	-1.99486	2.53459e-16	3.12908e-14	down	610	160
MSTRG.2999.1	-1.7438	2.69665e-16	3.32279e-14	down	5632	1759
Solyc01g104740.3.1	1.74869	2.72681e-16	3.35356e-14	up	1412	4964
Solyc05g008380.3.1	-1.74046	3.06294e-16	3.75979e-14	down	5603	1754
MSTRG.24380.2	-2.11771	3.28823e-16	4.02867e-14	down	407	98
Solyc02g085020.3.1	-3.63123	3.33611e-16	4.0796e-14	down	108	9
MSTRG.13801.3	1.73894	3.74392e-16	4.56963e-14	up	1476	5154
Solyc02g077980.2.1	-5.20678	3.90452e-16	4.75667e-14	down	75	2
MSTRG.27934.1	-2.83832	4.07547e-16	4.95557e-14	down	158	23
Solyc01g087590.3.1	1.93623	4.32879e-16	5.25371e-14	up	190	761
Solyc07g062670.1.1	-1.70618	4.6501e-16	5.63307e-14	down	100387	32183
MSTRG.28340.4	1.92142	5.92697e-16	7.16642e-14	up	196	777
Solyc03g005940.3.1	-8.96648	6.41661e-16	7.68648e-14	down	61	0
Solyc09g011310.3.1	-8.96648	6.41661e-16	7.68648e-14	down	61	0
Solyc09g091380.1.1	-8.96648	6.41661e-16	7.68648e-14	down	61	0
MSTRG.1669.2	8.94808	6.41661e-16	7.68648e-14	up	0	63
MSTRG.32796.2	8.94808	6.41661e-16	7.68648e-14	up	0	63
Solyc09g061280.3.1	1.84796	6.49523e-16	7.76625e-14	up	296	1115
MSTRG.19117.2	1.70263	6.71458e-16	8.00051e-14	up	5502	18734
MSTRG.1300.2	-2.03978	6.71593e-16	8.00051e-14	down	476	121
MSTRG.24773.1	-1.72494	6.89957e-16	8.20044e-14	down	4377	1385
MSTRG.28166.1	2.14945	6.90916e-16	8.20044e-14	up	82	381
Solyc04g012140.1.1	-2.2399	7.15212e-16	8.47323e-14	down	303	67
MSTRG.12859.1	-1.89647	7.881e-16	9.31965e-14	down	794	223
Solyc10g084170.1.1	1.72782	8.89864e-16	1.05038e-13	up	1019	3531
Solyc06g069220.1.1	-1.82625	9.61119e-16	1.13242e-13	down	1119	330
MSTRG.29458.2	-1.87708	1.00327e-15	1.17993e-13	down	815	232
Solyc06g065630.3.1	-2.13773	1.10394e-15	1.29597e-13	down	358	85
MSTRG.13777.1	1.71623	1.36847e-15	1.60359e-13	up	1015	3489
MSTRG.28830.1	-1.73433	1.38266e-15	1.61728e-13	down	2653	834
MSTRG.6851.1	1.71833	1.40545e-15	1.64097e-13	up	947	3260
MSTRG.25470.2	-3.27366	1.43703e-15	1.67481e-13	down	112	12
MSTRG.32749.2	-2.71609	1.45341e-15	1.69085e-13	down	164	26
Solyc02g079290.3.1	-2.4027	1.59503e-15	1.85227e-13	down	228	45
MSTRG.18458.2	-8.91848	1.69034e-15	1.95943e-13	down	59	0
MSTRG.25422.2	1.70033	1.77916e-15	2.05869e-13	up	1301	4423
Solyc05g013450.3.1	-3.26074	1.99531e-15	2.30467e-13	down	111	12
MSTRG.19271.1	-2.05635	2.00981e-15	2.31727e-13	down	398	100
Solyc06g030470.3.1	-1.69076	2.08424e-15	2.3988e-13	down	4938	1600
MSTRG.25032.1	-1.83856	2.41227e-15	2.77141e-13	down	879	257
MSTRG.2993.2	-8.89387	2.75344e-15	3.14102e-13	down	58	0
MSTRG.24902.1	-8.89387	2.75344e-15	3.14102e-13	down	58	0
MSTRG.9445.3	8.87784	2.75344e-15	3.14102e-13	up	0	60
MSTRG.10347.2	8.87784	2.75344e-15	3.14102e-13	up	0	60
Solyc07g052990.1.1	1.68227	2.76067e-15	3.14371e-13	up	1609	5402
MSTRG.16752.2	-1.6921	3.37875e-15	3.84077e-13	down	3151	1020
MSTRG.26544.1	1.68259	3.79501e-15	4.30637e-13	up	1181	3966
MSTRG.24902.4	1.65295	3.92845e-15	4.44997e-13	up	6773	22281
MSTRG.14133.1	1.74128	4.09104e-15	4.62603e-13	up	488	1707
Solyc01g100620.2.1	-8.86884	4.49613e-15	5.0392e-13	down	57	0
MSTRG.25598.1	-8.86884	4.49613e-15	5.0392e-13	down	57	0
MSTRG.31475.2	-8.86884	4.49613e-15	5.0392e-13	down	57	0
MSTRG.16654.2	8.85364	4.49613e-15	5.0392e-13	up	0	59
MSTRG.20540.2	8.85364	4.49613e-15	5.0392e-13	up	0	59
MSTRG.752.3	-2.24635	4.50325e-15	5.0392e-13	down	259	57
Solyc06g007440.3.1	2.08583	4.8124e-15	5.37219e-13	up	83	369
MSTRG.26939.5	-1.65507	4.81748e-15	5.37219e-13	down	9231	3066
MSTRG.6382.1	1.64331	4.89796e-15	5.45253e-13	up	15757	51490
Solyc05g012790.3.1	-1.967	5.04533e-15	5.60692e-13	down	475	127
Solyc10g019270.2.1	-1.80252	5.28513e-15	5.86332e-13	down	914	274
Solyc07g009530.1.1	-1.64195	5.37624e-15	5.95416e-13	down	33003	11062
Solyc11g072620.1.1	-2.69103	5.63613e-15	6.2313e-13	down	155	25
Solyc02g077970.3.1	-5.87153	6.20701e-15	6.85073e-13	down	63	1
Solyc12g056930.2.1	-2.09338	6.36709e-15	7.01542e-13	down	339	83
MSTRG.12356.1	-1.64119	6.55386e-15	7.20033e-13	down	14838	4976
Solyc06g008620.1.1	-2.0201	6.55721e-15	7.20033e-13	down	392	101
MSTRG.1871.1	-8.84336	7.35991e-15	8.04073e-13	down	56	0
MSTRG.11313.2	-8.84336	7.35991e-15	8.04073e-13	down	56	0
MSTRG.17452.1	-8.84336	7.35991e-15	8.04073e-13	down	56	0
Solyc02g063350.1.1	1.75464	8.08377e-15	8.81664e-13	up	358	1264
Solyc03g025430.1.1	-2.16308	8.96598e-15	9.76233e-13	down	283	66
MSTRG.20255.1	-3.07895	9.50579e-15	1.03327e-12	down	114	14
MSTRG.24733.1	1.63183	9.62374e-15	1.04433e-12	up	4196	13603
MSTRG.12989.1	-1.96984	1.04267e-14	1.12956e-12	down	431	115
Solyc03g116630.3.1	-1.62361	1.06574e-14	1.15262e-12	down	27534	9347
MSTRG.27135.1	-2.45312	1.08336e-14	1.16972e-12	down	189	36
MSTRG.5484.1	-2.17289	1.1055e-14	1.19164e-12	down	272	63
Solyc05g024387.1.1	-2.0047	1.15149e-14	1.23914e-12	down	384	100
MSTRG.14650.4	1.81753	1.15458e-14	1.2404e-12	up	212	782
Solyc07g015910.3.1	-2.61727	1.18811e-14	1.2743e-12	down	159	27
MSTRG.13165.1	-8.81742	1.20778e-14	1.2911e-12	down	55	0
MSTRG.24633.2	-8.81742	1.20778e-14	1.2911e-12	down	55	0
MSTRG.32875.1	1.62665	1.28305e-14	1.3693e-12	up	3248	10492
Solyc04g076480.3.1	-2.59199	1.32354e-14	1.41018e-12	down	162	28
MSTRG.3310.7	2.24871	1.40384e-14	1.49328e-12	up	52	259
Solyc04g077510.3.1	-3.84402	1.86257e-14	1.97796e-12	down	84	6
MSTRG.26742.1	1.71647	1.92144e-14	2.03714e-12	up	390	1341
Solyc01g098525.1.1	8.77852	1.98699e-14	2.10079e-12	up	0	56
MSTRG.6382.2	1.60232	1.98799e-14	2.10079e-12	up	50721	161100
Solyc11g008260.2.1	-1.6609	2.39468e-14	2.52643e-12	down	2213	732
MSTRG.13531.1	-1.76535	2.55946e-14	2.69587e-12	down	855	263
MSTRG.21718.2	-1.66916	2.79546e-14	2.93965e-12	down	1870	615
Solyc01g008910.2.1	-1.64551	2.8303e-14	2.97144e-12	down	2686	898
Solyc06g072845.1.1	1.59356	2.8778e-14	3.01641e-12	up	16556	52267
Solyc12g056820.2.1	-5.00069	3.23602e-14	3.38639e-12	down	65	2
MSTRG.34385.2	8.75258	3.27725e-14	3.41985e-12	up	0	55
Solyc09g009570.2.1	-4.55162	3.27859e-14	3.41985e-12	down	70	3
MSTRG.29408.1	1.58836	3.34334e-14	3.48177e-12	up	26440	83170
MSTRG.32369.1	1.5995	3.46049e-14	3.59796e-12	up	3028	9599
Solyc02g072260.3.1	1.63098	3.47079e-14	3.60286e-12	up	895	2900
Solyc05g005560.3.1	1.60916	3.55105e-14	3.68027e-12	up	1708	5451
MSTRG.9459.1	1.62	3.60144e-14	3.7265e-12	up	1155	3714
MSTRG.3091.2	-1.61446	3.65698e-14	3.77792e-12	down	4066	1389
MSTRG.28872.1	1.6033	4.60283e-14	4.74746e-12	up	1602	5092
Solyc08g082210.3.1	1.60512	4.61377e-14	4.75115e-12	up	1490	4742
Solyc01g081450.3.1	1.61265	5.06225e-14	5.20469e-12	up	1079	3452
Solyc10g047030.2.1	-1.59663	5.07285e-14	5.20729e-12	down	5612	1941
Solyc06g060850.3.1	-1.58406	5.18224e-14	5.31114e-12	down	12482	4355
MSTRG.12012.2	-1.66465	5.19248e-14	5.3132e-12	down	1552	512
Solyc03g083960.3.1	2.22503	5.23888e-14	5.3522e-12	up	50	245
MSTRG.25028.2	-8.73668	5.41924e-14	5.52771e-12	down	52	0
Solyc04g078110.1.1	-1.74718	5.58666e-14	5.6895e-12	down	809	252
Solyc02g094757.1.1	-3.32646	5.94752e-14	6.04746e-12	down	97	10
MSTRG.10934.1	2.96044	6.12308e-14	6.21618e-12	up	15	123
MSTRG.1390.4	2.7877	6.13952e-14	6.22308e-12	up	19	138
MSTRG.20418.1	-2.62334	6.57325e-14	6.65228e-12	down	142	24
MSTRG.28187.1	1.57263	6.64669e-14	6.71607e-12	up	7594	23629
Solyc03g006120.3.1	-4.21184	6.70597e-14	6.76538e-12	down	73	4
MSTRG.24539.6	1.70675	6.77628e-14	6.82564e-12	up	308	1052
Solyc06g066800.2.1	1.57991	7.45922e-14	7.50186e-12	up	2568	8031
Solyc11g010530.2.1	-3.2345	7.80501e-14	7.83742e-12	down	100	11
MSTRG.13152.3	-4.95568	8.00461e-14	8.02536e-12	down	63	2
Solyc08g007845.1.1	-1.56262	8.20214e-14	8.21066e-12	down	79891	28292
MSTRG.1227.2	-1.80202	8.36135e-14	8.35708e-12	down	587	176
MSTRG.21881.1	1.62647	8.61655e-14	8.59884e-12	up	682	2203
Solyc01g111430.2.1	1.60027	8.86336e-14	8.83149e-12	up	977	3099
MSTRG.19300.1	-1.59629	8.91085e-14	8.86513e-12	down	3200	1107
MSTRG.33579.2	-8.70873	8.98453e-14	8.92468e-12	down	51	0
Solyc06g072430.2.1	1.56768	9.03896e-14	8.96495e-12	up	4420	13706
MSTRG.2671.3	-2.55834	1.02122e-13	1.0113e-11	down	147	26
MSTRG.26632.1	1.61707	1.09895e-13	1.08661e-11	up	717	2301
Solyc03g007710.3.1	1.97117	1.20251e-13	1.18719e-11	up	85	349
Solyc05g005280.3.1	2.32909	1.31082e-13	1.29214e-11	up	37	195
Solyc03g095520.1.1	-2.5485	1.3164e-13	1.29567e-11	down	146	26
MSTRG.7214.1	-1.58274	1.34173e-13	1.31859e-11	down	3319	1159
MSTRG.12908.2	-2.15454	1.48183e-13	1.45406e-11	down	226	53
Solyc01g099675.1.1	-8.68023	1.49345e-13	1.45882e-11	down	50	0
Solyc10g052835.1.1	-8.68023	1.49345e-13	1.45882e-11	down	50	0
MSTRG.8816.2	-8.68023	1.49345e-13	1.45882e-11	down	50	0
MSTRG.26876.1	1.68136	1.5656e-13	1.52698e-11	up	309	1037
MSTRG.29473.2	-1.85362	1.58025e-13	1.53895e-11	down	446	129
MSTRG.5317.5	-1.54236	1.63544e-13	1.59029e-11	down	97054	34856
MSTRG.19727.1	-2.30162	1.66706e-13	1.6186e-11	down	189	40
Solyc09g074460.2.1	-2.45685	1.71629e-13	1.66389e-11	down	158	30
MSTRG.22823.2	1.65978	1.72542e-13	1.67025e-11	up	366	1210
MSTRG.5557.2	-1.9829	1.77059e-13	1.7114e-11	down	314	83
MSTRG.6381.1	1.73111	1.90322e-13	1.83685e-11	up	213	740
MSTRG.34470.1	-1.60828	1.92776e-13	1.85775e-11	down	1886	647
Solyc06g059990.3.1	-4.90923	1.9951e-13	1.91979e-11	down	61	2
Solyc09g098290.3.1	-1.81931	2.0009e-13	1.92032e-11	down	476	141
MSTRG.11593.1	-1.95531	2.0016e-13	1.92032e-11	down	334	90
Solyc04g074840.3.1	-1.53878	2.07583e-13	1.98857e-11	down	25684	9247
MSTRG.33177.2	-2.29938	2.45584e-13	2.34913e-11	down	184	39
Solyc03g116910.3.1	1.64176	2.47629e-13	2.36343e-11	up	385	1257
MSTRG.9326.2	-8.65116	2.48909e-13	2.36343e-11	down	49	0
Solyc04g007920.1.1	-8.65116	2.48909e-13	2.36343e-11	down	49	0
MSTRG.27262.1	-8.65116	2.48909e-13	2.36343e-11	down	49	0
Solyc07g064210.2.1	-8.65116	2.48909e-13	2.36343e-11	down	49	0
MSTRG.12357.1	-1.56793	2.49327e-13	2.36392e-11	down	2996	1057
MSTRG.32098.1	-1.64112	2.7453e-13	2.59906e-11	down	1184	397
Solyc07g061950.3.1	1.71077	2.85971e-13	2.70341e-11	up	228	781
Solyc07g049140.3.1	-1.5235	2.99797e-13	2.82997e-11	down	1547290	563006
MSTRG.31966.3	-1.62748	3.01255e-13	2.83958e-11	down	1291	437
MSTRG.10804.1	-1.78194	3.02102e-13	2.84342e-11	down	523	159
Solyc09g091550.3.1	2.14642	3.02861e-13	2.84641e-11	up	50	232
MSTRG.8250.2	-1.56209	3.26844e-13	3.06734e-11	down	2823	1000
Solyc05g050210.3.1	-2.53398	3.42338e-13	3.20809e-11	down	139	25
Solyc09g092110.3.1	-1.60694	3.47209e-13	3.24902e-11	down	1529	525
Solyc09g011740.3.1	1.55755	3.70654e-13	3.46339e-11	up	995	3064
MSTRG.3001.1	-1.5143	4.1094e-13	3.83427e-11	down	752522	275569
MSTRG.27871.1	1.78936	4.14658e-13	3.84777e-11	up	144	521
Solyc06g066170.3.1	-8.62149	4.15962e-13	3.84777e-11	down	48	0
Solyc09g014950.2.1	-8.62149	4.15962e-13	3.84777e-11	down	48	0
MSTRG.33610.2	-8.62149	4.15962e-13	3.84777e-11	down	48	0
MSTRG.3917.6	8.61541	4.15962e-13	3.84777e-11	up	0	50
MSTRG.15770.1	8.61541	4.15962e-13	3.84777e-11	up	0	50
Solyc12g099900.1.1	-1.64139	4.2011e-13	3.88058e-11	down	1053	353
Solyc03g116220.1.1	-1.57241	4.33103e-13	3.99488e-11	down	2178	766
MSTRG.16078.1	2.11426	4.38239e-13	4.03649e-11	up	54	245
MSTRG.2999.4	-1.51888	4.66903e-13	4.29438e-11	down	13588	4960
Solyc07g064860.2.1	-2.59857	4.69404e-13	4.31124e-11	down	128	22
Solyc06g076310.1.1	1.65707	4.74307e-13	4.35008e-11	up	290	957
MSTRG.24774.1	-1.70585	4.92144e-13	4.50727e-11	down	677	217
Solyc02g089720.2.1	2.03623	5.01963e-13	4.59068e-11	up	64	275
Solyc02g089010.2.1	1.83417	5.02956e-13	4.59326e-11	up	116	433
MSTRG.19374.2	-1.56554	5.24592e-13	4.78409e-11	down	2278	805
Solyc09g065100.2.1	-4.10966	5.52588e-13	5.03229e-11	down	68	4
MSTRG.32086.1	-1.54323	5.96088e-13	5.42079e-11	down	2856	1025
Solyc01g111270.3.1	-2.04517	6.06197e-13	5.50497e-11	down	245	62
MSTRG.5344.1	1.93341	6.66392e-13	6.04311e-11	up	81	324
MSTRG.5310.4	-1.56468	6.83528e-13	6.18981e-11	down	2008	710
Solyc02g071760.3.1	-8.59119	6.97018e-13	6.29431e-11	down	47	0
MSTRG.16586.2	8.58634	6.97018e-13	6.29431e-11	up	0	49
Solyc09g008770.3.1	-1.50388	7.0677e-13	6.37347e-11	down	19721	7274
Solyc10g008470.3.1	-1.53261	7.26171e-13	6.53928e-11	down	3225	1166
Solyc03g005280.3.1	-3.30302	7.70184e-13	6.92597e-11	down	86	9
MSTRG.21370.3	-2.79662	8.30547e-13	7.4584e-11	down	107	16
MSTRG.17108.1	-1.79438	8.97451e-13	8.04802e-11	down	438	132
Solyc02g079040.3.1	1.50143	9.57057e-13	8.57064e-11	up	3293	9753
MSTRG.3575.6	-1.77799	9.84526e-13	8.80442e-11	down	456	139
Solyc03g006960.3.1	1.50567	9.89222e-13	8.83417e-11	up	2305	6847
MSTRG.32156.1	1.63543	1.06574e-12	9.50434e-11	up	283	920
MSTRG.22939.1	-1.65327	1.15173e-12	1.02571e-10	down	755	251
Solyc10g007460.3.1	-8.56025	1.17118e-12	1.04016e-10	down	46	0
MSTRG.31337.2	8.55667	1.17118e-12	1.04016e-10	up	0	48
Solyc08g083230.2.1	-4.81159	1.26833e-12	1.1249e-10	down	57	2
Solyc12g087950.1.1	1.51637	1.29379e-12	1.1459e-10	up	1099	3289
Solyc01g090300.3.1	3.98178	1.29822e-12	1.14825e-10	up	4	68
MSTRG.2666.3	1.6215	1.33225e-12	1.17673e-10	up	296	953
Solyc04g071780.3.1	-1.92009	1.36336e-12	1.20257e-10	down	297	82
Solyc01g104750.3.1	1.55071	1.3986e-12	1.23197e-10	up	600	1839
Solyc07g052510.3.1	1.5598	1.45558e-12	1.28042e-10	up	533	1644
Solyc04g025650.3.1	1.62585	1.58723e-12	1.39432e-10	up	279	901
Solyc03g116225.1.1	-1.49928	1.62115e-12	1.42218e-10	down	4281	1584
MSTRG.24403.1	-1.99356	1.84677e-12	1.61792e-10	down	244	64
Solyc02g083380.3.1	-1.56459	1.91887e-12	1.67881e-10	down	1284	454
Solyc04g072760.3.1	-1.48145	1.93706e-12	1.69243e-10	down	8163	3058
MSTRG.15801.1	-3.5006	1.96565e-12	1.71509e-10	down	77	7
Solyc10g075060.2.1	-8.52862	1.97336e-12	1.71717e-10	down	45	0
MSTRG.18247.4	-8.52862	1.97336e-12	1.71717e-10	down	45	0
MSTRG.24234.2	-1.92901	2.01154e-12	1.74803e-10	down	277	76
Solyc05g009550.3.1	1.60957	2.10745e-12	1.82892e-10	up	290	926
Solyc11g012130.2.1	-1.50668	2.13633e-12	1.85149e-10	down	2646	974
MSTRG.7215.1	-1.50281	2.15181e-12	1.86241e-10	down	2899	1070
Solyc01g080020.2.1	-1.49607	2.22187e-12	1.92047e-10	down	3414	1266
MSTRG.32778.4	-1.50342	2.24114e-12	1.93454e-10	down	2762	1019
Solyc04g015140.2.1	-1.72709	2.28501e-12	1.96978e-10	down	475	150
Solyc06g062430.3.1	-1.69545	2.46453e-12	2.12169e-10	down	539	174
MSTRG.15500.3	1.65796	2.47712e-12	2.12969e-10	up	205	677
Solyc02g086650.3.1	1.5415	2.50223e-12	2.14843e-10	up	527	1605
Solyc07g063770.3.1	1.63686	2.5648e-12	2.19922e-10	up	232	755
Solyc09g091620.2.1	-2.01756	2.92326e-12	2.50326e-10	down	221	57
Solyc02g085600.1.1	1.48575	2.92849e-12	2.50442e-10	up	1311	3841
Solyc02g067310.3.1	-4.02235	3.06841e-12	2.62061e-10	down	64	4
MSTRG.16113.1	-1.53957	3.14243e-12	2.68028e-10	down	1437	517
Solyc08g069065.1.1	-1.45546	3.16525e-12	2.69618e-10	down	43103	16441
Solyc11g005150.2.1	1.51038	3.19093e-12	2.71447e-10	up	766	2283
Solyc03g082430.1.1	-4.76017	3.23544e-12	2.74872e-10	down	55	2
Solyc11g013310.2.1	1.47614	3.26016e-12	2.76608e-10	up	1662	4837
MSTRG.16925.1	-8.49629	3.33429e-12	2.82156e-10	down	44	0
Solyc05g046110.3.1	-8.49629	3.33429e-12	2.82156e-10	down	44	0
MSTRG.28830.3	-1.46449	3.41057e-12	2.88234e-10	down	7904	2996
Solyc01g099920.3.1	-1.46309	3.66186e-12	3.09066e-10	down	7472	2835
MSTRG.28340.2	1.48116	3.69188e-12	3.11193e-10	up	1208	3528
MSTRG.3368.1	-2.2988	3.95117e-12	3.32614e-10	down	151	32
MSTRG.3310.3	1.66562	3.9743e-12	3.34126e-10	up	178	591
Solyc12g096090.2.1	-1.70993	4.16466e-12	3.49675e-10	down	460	147
MSTRG.23428.3	1.50788	4.18785e-12	3.51165e-10	up	688	2047
Solyc01g057770.3.1	1.45925	4.30087e-12	3.60174e-10	up	2565	7378
MSTRG.22106.1	1.60523	5.11396e-12	4.27711e-10	up	245	780
MSTRG.25089.2	1.94979	5.12183e-12	4.27815e-10	up	64	259
Solyc06g074750.1.1	-1.52367	5.15332e-12	4.29889e-10	down	1413	514
MSTRG.33078.3	1.86802	5.22846e-12	4.35595e-10	up	79	302
Solyc09g005570.3.1	1.50071	5.41141e-12	4.50255e-10	up	684	2025
Solyc01g099190.3.1	-1.43823	5.4575e-12	4.53507e-10	down	53935	20820
MSTRG.28748.2	1.44906	5.53368e-12	4.59245e-10	up	3038	8677
MSTRG.8379.3	-8.46321	5.64977e-12	4.68279e-10	down	43	0
Solyc02g087910.2.1	-1.59524	5.93677e-12	4.91435e-10	down	757	262
Solyc10g084325.1.1	1.44711	5.95957e-12	4.92691e-10	up	2959	8440
Solyc10g078670.2.1	-2.80098	6.21837e-12	5.13429e-10	down	94	14
Solyc09g082980.3.1	1.44755	6.4179e-12	5.29227e-10	up	2459	7016
MSTRG.17427.1	-1.70297	7.11565e-12	5.86015e-10	down	436	140
Solyc10g017980.1.1	-1.42852	7.2029e-12	5.92445e-10	down	124744	48479
MSTRG.25284.4	-1.44336	7.27404e-12	5.97535e-10	down	6692	2574
MSTRG.34173.1	-1.43029	7.29493e-12	5.9849e-10	down	35440	13756
MSTRG.13253.2	2.93725	8.66359e-12	7.08976e-10	up	12	97
Solyc12g056355.1.1	-2.78557	8.66359e-12	7.08976e-10	down	93	14
MSTRG.24089.2	1.7794	9.27608e-12	7.58138e-10	up	101	363
Solyc10g079220.2.1	8.43149	9.60067e-12	7.79731e-10	up	0	44
MSTRG.31730.2	8.43149	9.60067e-12	7.79731e-10	up	0	44
Solyc01g104380.3.1	-8.42936	9.60067e-12	7.79731e-10	down	42	0
Solyc12g036265.1.1	-8.42936	9.60067e-12	7.79731e-10	down	42	0
Solyc06g065050.2.1	-8.42936	9.60067e-12	7.79731e-10	down	42	0
MSTRG.32486.4	-1.42762	1.00502e-11	8.15217e-10	down	10307	4008
Solyc06g060340.3.1	1.42421	1.02801e-11	8.32818e-10	up	5305	14893
Solyc02g088630.3.1	2.32231	1.03594e-11	8.38188e-10	up	28	147
Solyc09g090070.2.1	-1.64379	1.03796e-11	8.38772e-10	down	529	177
Solyc04g078750.3.1	1.72894	1.10442e-11	8.91361e-10	up	117	406
MSTRG.24693.1	1.49376	1.12251e-11	9.03884e-10	up	541	1594
MSTRG.11177.1	-1.45154	1.12273e-11	9.03884e-10	down	2803	1072
Solyc04g063350.3.1	-1.41767	1.18634e-11	9.53904e-10	down	19139	7494
Solyc04g072895.1.1	-1.41589	1.2293e-11	9.87219e-10	down	21791	8543
MSTRG.4559.1	-1.48272	1.2497e-11	1.00235e-09	down	1662	622
Solyc04g007000.1.1	-1.42777	1.36204e-11	1.0911e-09	down	5275	2051
Solyc06g070950.2.1	-5.44979	1.41877e-11	1.13514e-09	down	47	1
MSTRG.2922.1	-1.61399	1.4373e-11	1.14854e-09	down	565	193
Solyc09g074910.1.1	-1.47747	1.46943e-11	1.17276e-09	down	1632	613
MSTRG.12134.1	1.4649	1.6135e-11	1.28616e-09	up	705	2036
Solyc02g072570.2.1	-8.3947	1.63617e-11	1.30262e-09	down	41	0
MSTRG.24149.1	-1.43824	1.65758e-11	1.31804e-09	down	2855	1102
MSTRG.17791.1	1.49915	1.7101e-11	1.35813e-09	up	424	1254
MSTRG.23427.1	1.51559	1.91741e-11	1.5209e-09	up	355	1062
Solyc10g051070.1.1	2.92118	1.93377e-11	1.53199e-09	up	11	88
Solyc08g005725.1.1	1.53033	1.95203e-11	1.54457e-09	up	313	946
MSTRG.23751.2	-1.39711	2.06401e-11	1.63118e-09	down	44451	17655
Solyc02g031960.3.1	1.42345	2.07409e-11	1.63714e-09	up	1366	3833
MSTRG.31043.1	-1.40712	2.15534e-11	1.69739e-09	down	7568	2985
Solyc03g006410.3.1	-4.65149	2.15568e-11	1.69739e-09	down	51	2
Solyc05g047710.3.1	-2.73832	2.35228e-11	1.84994e-09	down	90	14
MSTRG.28267.2	2.10558	2.43563e-11	1.91315e-09	up	39	176
Solyc06g060090.3.1	1.39729	2.49892e-11	1.96048e-09	up	4670	12868
MSTRG.11556.2	1.40591	2.68859e-11	2.10673e-09	up	2031	5630
Solyc01g109700.3.1	-2.96604	2.74751e-11	2.15028e-09	down	83	11
Solyc02g089497.1.1	8.36458	2.79657e-11	2.16766e-09	up	0	42
MSTRG.18287.2	8.36458	2.79657e-11	2.16766e-09	up	0	42
MSTRG.27485.2	8.36458	2.79657e-11	2.16766e-09	up	0	42
MSTRG.574.1	-8.35918	2.79657e-11	2.16766e-09	down	40	0
Solyc03g044085.1.1	-8.35918	2.79657e-11	2.16766e-09	down	40	0
Solyc07g062380.1.1	-8.35918	2.79657e-11	2.16766e-09	down	40	0
Solyc08g078070.3.1	-8.35918	2.79657e-11	2.16766e-09	down	40	0
MSTRG.34339.2	-8.35918	2.79657e-11	2.16766e-09	down	40	0
Solyc07g065970.2.1	1.46771	2.82926e-11	2.19037e-09	up	508	1470
Solyc07g055440.2.1	-1.72319	2.94401e-11	2.27648e-09	down	338	107
Solyc01g088390.3.1	1.44437	2.95839e-11	2.28486e-09	up	713	2030
Solyc09g074270.3.1	-2.17001	3.01273e-11	2.32405e-09	down	151	35
MSTRG.2999.3	-1.38859	3.06906e-11	2.36468e-09	down	16114	6438
MSTRG.8545.2	-1.43374	3.20083e-11	2.46327e-09	down	2154	834
MSTRG.12345.1	-1.39546	3.4421e-11	2.64578e-09	down	6056	2408
MSTRG.13804.1	-1.45307	3.7454e-11	2.8755e-09	down	1479	565
Solyc11g020720.1.1	-1.8441	3.96746e-11	3.04236e-09	down	244	71
Solyc07g055910.3.1	1.6941	4.36801e-11	3.34554e-09	up	111	376
Solyc11g008250.2.1	-1.49444	4.45814e-11	3.41053e-09	down	916	340
Solyc05g009820.3.1	1.49038	4.8224e-11	3.68483e-09	up	332	976
MSTRG.32764.1	-1.40568	5.11122e-11	3.9009e-09	down	2538	1002
MSTRG.3474.1	1.92609	5.13247e-11	3.91249e-09	up	55	219
MSTRG.5253.1	-1.36581	5.17223e-11	3.93815e-09	down	388627	157741
MSTRG.28783.2	-1.43071	5.2676e-11	4.00604e-09	down	1732	672
Solyc06g074670.3.1	1.38893	5.50132e-11	4.17887e-09	up	1544	4230
Solyc07g041740.1.1	4.5255	5.6308e-11	4.2722e-09	up	2	51
MSTRG.3630.2	1.4351	5.7079e-11	4.32561e-09	up	573	1621
MSTRG.22833.1	1.4916	6.16907e-11	4.66962e-09	up	312	918
MSTRG.14580.1	1.62551	6.44358e-11	4.8717e-09	up	135	436
MSTRG.34939.2	1.38544	6.81021e-11	5.13721e-09	up	1356	3706
MSTRG.27624.1	-2.10909	6.81067e-11	5.13721e-09	down	153	37
Solyc01g058020.3.1	-1.86037	6.91921e-11	5.21298e-09	down	219	63
Solyc12g099430.2.1	1.37885	7.10283e-11	5.34509e-09	up	1664	4527
MSTRG.20831.3	-1.36095	7.15798e-11	5.38032e-09	down	17085	6958
MSTRG.21258.2	1.37147	7.63417e-11	5.73158e-09	up	2127	5757
MSTRG.20812.2	-1.39504	7.64796e-11	5.73526e-09	down	2366	941
MSTRG.31044.1	-1.76387	7.73309e-11	5.79237e-09	down	273	84
Solyc08g076770.3.1	2.15957	7.84587e-11	5.87004e-09	up	32	150
Solyc07g054430.3.1	-1.54928	8.11531e-11	6.0646e-09	down	557	199
MSTRG.14582.1	1.40442	8.1474e-11	6.08154e-09	up	802	2221
MSTRG.9083.2	8.29441	8.24314e-11	6.1459e-09	up	0	40
MSTRG.23807.1	2.00553	8.45701e-11	6.29808e-09	up	43	181
Solyc01g008220.3.1	2.7805	8.51151e-11	6.33137e-09	up	12	87
MSTRG.20832.4	-1.40307	9.09746e-11	6.75944e-09	down	1957	774
Solyc08g078890.2.1	-4.56424	9.12761e-11	6.77405e-09	down	48	2
MSTRG.14988.1	1.35824	9.25401e-11	6.85997e-09	up	3436	9215
Solyc03g119750.3.1	1.47012	9.76098e-11	7.22749e-09	up	326	945
Solyc08g067000.3.1	2.90168	1.03627e-10	7.66422e-09	up	10	79
Solyc03g034320.3.1	-2.04388	1.05595e-10	7.80085e-09	down	162	41
Solyc06g076690.3.1	-1.49587	1.1013e-10	8.12662e-09	down	712	264
Solyc04g082140.3.1	1.7824	1.11604e-10	8.22598e-09	up	73	263
Solyc07g054790.1.1	1.3548	1.20197e-10	8.84923e-09	up	2367	6333
MSTRG.7816.1	1.37305	1.25911e-10	9.25934e-09	up	1061	2875
MSTRG.28387.1	-1.63704	1.27581e-10	9.37145e-09	down	363	122
MSTRG.9648.1	-2.60728	1.29951e-10	9.53475e-09	down	88	15
MSTRG.35002.2	-1.41175	1.34605e-10	9.86499e-09	down	1394	548
Solyc03g094020.3.1	-3.06695	1.34995e-10	9.88233e-09	down	73	9
MSTRG.251.1	1.34469	1.3933e-10	1.01881e-08	up	3488	9267
MSTRG.29135.1	8.258	1.42164e-10	1.03719e-08	up	0	39
Solyc02g085960.1.1	-8.24707	1.42164e-10	1.03719e-08	down	37	0
MSTRG.25578.2	-1.88109	1.54772e-10	1.1279e-08	down	194	55
MSTRG.3719.4	-1.58989	1.57195e-10	1.14426e-08	down	406	141
Solyc06g068960.1.1	1.46944	1.6187e-10	1.17697e-08	up	283	820
Solyc12g055730.2.1	-2.47165	1.82042e-10	1.32215e-08	down	96	18
MSTRG.31384.2	-1.3641	1.87325e-10	1.35899e-08	down	2397	974
Solyc03g034410.1.1	2.31224	1.96283e-10	1.42238e-08	up	23	120
MSTRG.6828.2	-1.32743	1.98273e-10	1.43466e-08	down	17350	7232
Solyc03g123540.3.1	1.35474	1.98422e-10	1.43466e-08	up	1168	3125
Solyc06g066820.3.1	-2.9559	2.14958e-10	1.55248e-08	down	75	10
Solyc01g109920.2.1	-1.3436	2.16637e-10	1.56286e-08	down	3911	1612
Solyc10g055760.2.1	1.3243	2.26887e-10	1.63498e-08	up	5677	14871
MSTRG.7603.3	8.22065	2.45934e-10	1.76436e-08	up	0	38
Solyc04g070980.3.1	8.22065	2.45934e-10	1.76436e-08	up	0	38
MSTRG.20586.2	-8.20767	2.45934e-10	1.76436e-08	down	36	0
Solyc06g068610.2.1	-8.20767	2.45934e-10	1.76436e-08	down	36	0
Solyc02g091250.1.1	1.33044	2.5084e-10	1.79755e-08	up	2375	6248
MSTRG.31662.2	1.45817	2.65376e-10	1.89961e-08	up	272	782
MSTRG.30906.1	1.48152	2.67909e-10	1.91562e-08	up	231	675
MSTRG.24986.1	1.39733	2.89657e-10	2.06883e-08	up	463	1276
MSTRG.5248.1	-1.33283	2.91562e-10	2.08014e-08	down	4024	1671
MSTRG.33232.2	1.33479	2.97993e-10	2.12368e-08	up	1456	3842
MSTRG.5557.1	-1.96875	3.0106e-10	2.14317e-08	down	165	44
Solyc10g083670.2.1	-1.70332	3.08572e-10	2.19181e-08	down	268	86
MSTRG.8606.2	-1.70332	3.08572e-10	2.19181e-08	down	268	86
MSTRG.33746.1	1.65893	3.15196e-10	2.2364e-08	up	98	324
Solyc12g005920.2.1	3.46402	3.35548e-10	2.37819e-08	up	5	59
MSTRG.30284.1	1.3102	3.47216e-10	2.45819e-08	up	5631	14607
MSTRG.1292.1	-1.30454	3.87771e-10	2.7423e-08	down	19124	8099
Solyc02g023950.3.1	-1.93934	3.88942e-10	2.74757e-08	down	169	46
Solyc01g112070.3.1	1.81393	3.98232e-10	2.81012e-08	up	60	221
Solyc06g035940.3.1	-1.35442	4.14708e-10	2.92319e-08	down	1809	740
Solyc04g078920.3.1	1.30285	4.16177e-10	2.93035e-08	up	6921	17862
Solyc09g090970.3.1	-1.32764	4.26025e-10	2.99643e-08	down	3021	1259
Solyc05g005350.2.1	-8.16717	4.26767e-10	2.99838e-08	down	35	0
MSTRG.19886.1	-1.32472	4.27567e-10	3.00073e-08	down	3319	1386
MSTRG.28492.2	-1.42463	4.52296e-10	3.16881e-08	down	806	314
Solyc07g041750.3.1	1.58557	4.52498e-10	3.16881e-08	up	120	377
MSTRG.3977.2	1.38689	4.53184e-10	3.17018e-08	up	432	1182
Solyc01g104432.1.1	1.66404	4.70604e-10	3.28847e-08	up	88	292
MSTRG.4834.1	1.46032	4.7365e-10	3.30618e-08	up	224	645
MSTRG.962.3	-1.88178	4.76011e-10	3.31907e-08	down	180	51
Solyc08g082670.3.1	-2.49847	4.81335e-10	3.35257e-08	down	87	16
MSTRG.30908.2	1.30219	5.53305e-10	3.84794e-08	up	2653	6844
MSTRG.12248.1	1.48835	5.53647e-10	3.84794e-08	up	188	552
Solyc04g081550.3.1	-1.30465	5.60667e-10	3.89254e-08	down	5363	2271
Solyc01g102610.3.1	1.42705	5.6599e-10	3.92527e-08	up	279	785
MSTRG.778.1	-1.97087	5.69782e-10	3.94733e-08	down	154	41
Solyc02g087450.3.1	2.00935	5.81621e-10	4.02503e-08	up	36	152
MSTRG.28340.3	1.3065	6.00886e-10	4.1539e-08	up	1772	4585
Solyc05g014280.3.1	1.3118	6.04389e-10	4.17365e-08	up	1407	3654
MSTRG.6842.1	1.34364	6.08141e-10	4.19507e-08	up	693	1840
MSTRG.6123.1	1.47051	6.15669e-10	4.24246e-08	up	200	580
MSTRG.8547.1	-2.09492	6.2973e-10	4.33473e-08	down	127	31
MSTRG.20690.2	-1.58276	6.61427e-10	4.54807e-08	down	341	119
MSTRG.6024.1	-4.00846	6.62422e-10	4.55007e-08	down	48	3
Solyc05g051970.3.1	-2.56864	6.83732e-10	4.69145e-08	down	80	14
Solyc02g089740.3.1	1.79172	7.03608e-10	4.81916e-08	up	59	214
MSTRG.12076.1	1.95915	7.03838e-10	4.81916e-08	up	39	159
Solyc05g053210.3.1	-1.2817	7.23476e-10	4.94838e-08	down	29810	12826
Solyc08g077410.3.1	-1.73595	7.25415e-10	4.95639e-08	down	220	69
MSTRG.18982.2	8.14291	7.42892e-10	5.06508e-08	up	0	36
Solyc05g054150.3.1	-8.12549	7.42892e-10	5.06508e-08	down	34	0
Solyc03g025280.3.1	-1.3026	7.80448e-10	5.31552e-08	down	3476	1474
MSTRG.4940.2	-1.28809	8.0619e-10	5.48506e-08	down	7013	3004
MSTRG.4700.3	1.58249	8.27024e-10	5.62089e-08	up	111	348
MSTRG.18006.1	-1.51578	8.32529e-10	5.65236e-08	down	413	151
MSTRG.16192.1	1.36353	8.58583e-10	5.82313e-08	up	445	1198
Solyc09g014310.3.1	-1.40341	8.84773e-10	5.99445e-08	down	774	306
MSTRG.789.1	2.87755	8.89818e-10	6.02231e-08	up	9	70
Solyc02g063360.3.1	1.4044	9.10937e-10	6.15879e-08	up	291	806
MSTRG.23133.2	1.27169	9.19138e-10	6.20774e-08	up	31144	78660
MSTRG.14650.7	1.41223	9.39646e-10	6.33962e-08	up	265	738
MSTRG.6682.2	-3.31063	9.66514e-10	6.51408e-08	down	58	6
MSTRG.5317.2	-1.2702	9.69199e-10	6.52537e-08	down	58939	25562
MSTRG.19638.3	-1.3345	1.01001e-09	6.79306e-08	down	1519	630
MSTRG.11055.1	-1.58857	1.02739e-09	6.90276e-08	down	305	106
Solyc03g119320.1.1	-1.31468	1.02895e-09	6.90602e-08	down	2088	878
MSTRG.32778.1	-1.28387	1.03093e-09	6.91215e-08	down	5284	2270
MSTRG.24773.2	-1.35903	1.14063e-09	7.63973e-08	down	1035	422
MSTRG.12614.1	1.38171	1.167e-09	7.80829e-08	up	329	897
Solyc08g069060.3.1	-1.29597	1.18422e-09	7.91524e-08	down	2662	1134
Solyc01g009430.3.1	-1.32384	1.21388e-09	8.10515e-08	down	1582	661
Solyc06g062520.1.1	-1.54531	1.21535e-09	8.10657e-08	down	349	125
MSTRG.33765.1	1.32648	1.23396e-09	8.22219e-08	up	606	1590
MSTRG.34899.1	-1.26209	1.26451e-09	8.41707e-08	down	35683	15563
Solyc01g101060.3.1	-8.08258	1.29729e-09	8.60863e-08	down	33	0
MSTRG.18259.1	-8.08258	1.29729e-09	8.60863e-08	down	33	0
Solyc07g047680.2.1	-8.08258	1.29729e-09	8.60863e-08	down	33	0
Solyc12g098590.2.1	1.66667	1.30593e-09	8.65708e-08	up	77	256
Solyc07g049490.2.1	-1.67249	1.31672e-09	8.71964e-08	down	241	79
MSTRG.14482.1	1.38165	1.32582e-09	8.77095e-08	up	307	837
Solyc02g092220.1.1	-2.85653	1.34897e-09	8.91495e-08	down	70	10
MSTRG.26741.1	1.29567	1.35217e-09	8.92693e-08	up	975	2504
Solyc01g098570.2.1	1.26808	1.35603e-09	8.94332e-08	up	3502	8823
MSTRG.20221.1	-1.26848	1.39449e-09	9.18759e-08	down	7372	3201
MSTRG.857.2	-1.29616	1.42281e-09	9.36458e-08	down	2221	946
MSTRG.2675.1	-3.28559	1.46845e-09	9.65511e-08	down	57	6
MSTRG.21358.1	1.32457	1.48914e-09	9.78123e-08	up	561	1470
Solyc05g024260.3.1	1.46919	1.49571e-09	9.8144e-08	up	166	481
MSTRG.29284.1	1.56199	1.52047e-09	9.96674e-08	up	110	340
MSTRG.22351.1	1.68017	1.53547e-09	1.00548e-07	up	73	245
MSTRG.9469.2	-1.36042	1.54681e-09	1.01188e-07	down	901	367
Solyc07g056703.1.1	2.46518	1.58775e-09	1.03761e-07	up	16	93
Solyc02g064800.3.1	-1.35572	1.59772e-09	1.04308e-07	down	947	387
MSTRG.438.3	-1.27177	1.65611e-09	1.0801e-07	down	4185	1813
MSTRG.25072.1	1.25161	1.68142e-09	1.0955e-07	up	20474	50996
MSTRG.27205.2	-3.94721	1.69869e-09	1.10564e-07	down	46	3
MSTRG.13585.3	1.41993	1.73103e-09	1.12555e-07	up	215	602
Solyc10g005300.3.1	-1.40524	1.73583e-09	1.1273e-07	down	618	244
MSTRG.566.1	-1.25186	1.73721e-09	1.1273e-07	down	27638	12140
MSTRG.31122.1	-1.34267	1.74672e-09	1.13234e-07	down	1050	433
Solyc12g040680.2.1	1.26693	1.75358e-09	1.13564e-07	up	2035	5123
Solyc10g086180.2.1	-1.25183	1.77065e-09	1.14554e-07	down	23139	10164
Solyc09g008830.3.1	1.2718	1.77531e-09	1.14741e-07	up	1578	3986
Solyc08g082630.3.1	-3.02219	1.80747e-09	1.16703e-07	down	63	8
MSTRG.1291.1	-1.24871	1.91846e-09	1.23746e-07	down	25322	11147
MSTRG.27353.1	1.25079	1.94266e-09	1.25181e-07	up	6314	15718
MSTRG.10587.1	-1.64263	1.96332e-09	1.26387e-07	down	248	83
Solyc09g092480.2.1	-1.24407	2.013e-09	1.29456e-07	down	154485	68225
Solyc02g083375.1.1	-1.33482	2.05311e-09	1.31903e-07	down	1066	442
MSTRG.30286.1	1.39296	2.065e-09	1.32536e-07	up	250	687
Solyc01g079660.2.1	1.29646	2.10587e-09	1.35025e-07	up	732	1881
MSTRG.18041.1	1.98324	2.11766e-09	1.35646e-07	up	34	141
MSTRG.28203.1	-1.26663	2.12974e-09	1.36284e-07	down	3556	1546
Solyc09g083445.1.1	-1.59767	2.1344e-09	1.36447e-07	down	278	96
MSTRG.22172.1	1.25481	2.16165e-09	1.38053e-07	up	2756	6880
Solyc10g006920.3.1	-8.03835	2.27269e-09	1.44858e-07	down	32	0
Solyc12g041875.1.1	-8.03835	2.27269e-09	1.44858e-07	down	32	0
MSTRG.13777.4	1.34769	2.281e-09	1.45244e-07	up	350	932
Solyc07g064820.1.1	1.28651	2.28632e-09	1.45439e-07	up	837	2136
MSTRG.31957.1	1.24087	2.29955e-09	1.46137e-07	up	19140	47320
MSTRG.2900.1	1.26127	2.33736e-09	1.48394e-07	up	1641	4115
MSTRG.24971.2	-1.33164	2.35216e-09	1.49186e-07	down	1042	433
Solyc02g081600.3.1	-1.62061	2.48846e-09	1.57571e-07	down	256	87
Solyc07g053440.3.1	-1.30848	2.48924e-09	1.57571e-07	down	1319	557
Solyc11g068960.2.1	-1.29853	2.49758e-09	1.57881e-07	down	1578	671
MSTRG.25284.1	-1.24399	2.49902e-09	1.57881e-07	down	11088	4897
MSTRG.4098.1	-1.32804	2.57519e-09	1.62534e-07	down	1049	437
MSTRG.33178.3	2.5272	2.67222e-09	1.68494e-07	up	13	79
MSTRG.13276.2	-1.72459	2.69811e-09	1.6996e-07	down	193	61
MSTRG.4828.1	1.26706	2.71131e-09	1.70625e-07	up	1099	2767
Solyc01g081610.3.1	-1.23251	2.9199e-09	1.83573e-07	down	44849	19966
Solyc02g082900.3.1	-1.64216	2.93152e-09	1.84124e-07	down	233	78
MSTRG.29215.1	-1.23893	2.9381e-09	1.84358e-07	down	10255	4545
MSTRG.31638.4	1.63247	3.04633e-09	1.90964e-07	up	77	250
MSTRG.23970.1	1.51899	3.05125e-09	1.91086e-07	up	116	348
MSTRG.26131.1	1.57284	3.11031e-09	1.94597e-07	up	96	299
Solyc01g067890.3.1	-1.22924	3.17934e-09	1.98722e-07	down	52354	23360
Solyc03g033990.1.1	1.83026	3.45357e-09	2.15654e-07	up	44	164
MSTRG.3369.1	-2.11399	3.47031e-09	2.1649e-07	down	108	26
Solyc05g014390.3.1	1.23256	3.47538e-09	2.16598e-07	up	4669	11477
MSTRG.17865.3	1.30231	3.55926e-09	2.21611e-07	up	486	1254
MSTRG.28693.1	-1.24246	3.57197e-09	2.22188e-07	down	4612	2039
Solyc05g025747.1.1	-1.65486	3.63991e-09	2.26197e-07	down	217	72
MSTRG.6503.1	-2.49476	3.7616e-09	2.33534e-07	down	76	14
MSTRG.25598.2	-1.25261	3.88913e-09	2.4122e-07	down	2713	1191
MSTRG.20193.1	1.63684	3.91697e-09	2.42325e-07	up	74	241
Solyc06g060710.3.1	-2.65697	3.91821e-09	2.42325e-07	down	73	12
MSTRG.2908.1	2.56672	3.91821e-09	2.42325e-07	up	12	75
Solyc07g045140.3.1	8.01785	3.99443e-09	2.46096e-07	up	0	33
Solyc03g116620.3.1	-7.99273	3.99443e-09	2.46096e-07	down	31	0
MSTRG.19802.3	-7.99273	3.99443e-09	2.46096e-07	down	31	0
Solyc08g016580.1.1	-7.99273	3.99443e-09	2.46096e-07	down	31	0
MSTRG.33660.1	2.41794	4.03857e-09	2.48341e-07	up	16	90
MSTRG.27308.3	-2.31316	4.03857e-09	2.48341e-07	down	86	18
Solyc02g084167.1.1	2.79282	4.07669e-09	2.50447e-07	up	9	66
Solyc02g091030.3.1	1.32547	4.115e-09	2.5256e-07	up	352	923
MSTRG.13434.2	-1.46515	4.1538e-09	2.54699e-07	down	375	142
Solyc02g084163.1.1	2.19726	4.22631e-09	2.589e-07	up	22	106
Solyc06g036110.1.1	1.22124	4.25001e-09	2.60105e-07	up	9738	23750
MSTRG.22244.2	-1.86915	4.25695e-09	2.60282e-07	down	147	42
MSTRG.4274.1	1.34781	4.3809e-09	2.67608e-07	up	288	767
Solyc12g011030.2.1	1.38583	4.52001e-09	2.75845e-07	up	211	577
Solyc01g080000.1.1	-4.30194	4.67356e-09	2.84946e-07	down	40	2
MSTRG.31318.1	1.25145	4.76762e-09	2.90406e-07	up	966	2406
Solyc02g088380.3.1	1.62348	4.79536e-09	2.91821e-07	up	75	242
MSTRG.25284.3	-1.23552	4.90529e-09	2.9823e-07	down	3721	1653
Solyc02g065250.2.1	-1.2143	5.16807e-09	3.1391e-07	down	22303	10055
Solyc08g078200.2.1	-1.26537	5.20181e-09	3.15663e-07	down	1703	741
Solyc08g007820.1.1	1.21839	5.50469e-09	3.33729e-07	up	3688	8977
MSTRG.13271.1	-1.82758	5.72233e-09	3.46308e-07	down	153	45
Solyc04g082050.3.1	-1.22074	5.72291e-09	3.46308e-07	down	6174	2771
Solyc02g085400.3.1	1.58807	5.76677e-09	3.48636e-07	up	81	255
MSTRG.31789.2	1.25758	5.91173e-09	3.56873e-07	up	748	1871
Solyc12g056720.2.1	-2.08705	5.91407e-09	3.56873e-07	down	106	26
MSTRG.17036.3	-1.30896	5.94487e-09	3.58396e-07	down	886	374
Solyc07g007440.1.1	2.77084	5.97434e-09	3.59837e-07	up	9	65
Solyc08g066310.2.1	1.45963	6.06433e-09	3.64916e-07	up	132	380
MSTRG.11336.2	-1.32109	6.29786e-09	3.78367e-07	down	786	329
MSTRG.14581.1	1.39809	6.29957e-09	3.78367e-07	up	186	513
MSTRG.17621.1	-1.34884	6.41007e-09	3.84646e-07	down	643	264
MSTRG.33247.1	1.56922	6.70185e-09	4.01631e-07	up	84	261
Solyc12g006050.2.1	1.7701	6.70557e-09	4.01631e-07	up	47	168
Solyc02g063220.3.1	1.26273	7.00342e-09	4.19082e-07	up	629	1579
MSTRG.17817.1	7.97363	7.04361e-09	4.20319e-07	up	0	32
Solyc05g054340.3.1	7.97363	7.04361e-09	4.20319e-07	up	0	32
MSTRG.31406.1	-7.94561	7.04361e-09	4.20319e-07	down	30	0
Solyc02g084345.1.1	2.04556	7.12962e-09	4.25058e-07	up	27	117
MSTRG.3310.8	1.24471	7.3201e-09	4.36012e-07	up	837	2075
MSTRG.21359.1	1.20701	7.44296e-09	4.42922e-07	up	3911	9445
Solyc03g082640.2.1	2.47143	7.46299e-09	4.43704e-07	up	13	76
MSTRG.8800.1	1.19818	7.71016e-09	4.57641e-07	up	18580	44596
Solyc08g016415.1.1	-4.26552	7.71158e-09	4.57641e-07	down	39	2
Solyc06g072670.3.1	-1.39717	7.7924e-09	4.62013e-07	down	466	185
Solyc08g006410.3.1	-1.24402	7.88636e-09	4.67155e-07	down	1918	847
MSTRG.10780.3	-1.26459	7.99816e-09	4.73343e-07	down	1330	579
MSTRG.18141.4	-1.45146	8.10168e-09	4.7903e-07	down	361	138
Solyc05g007160.3.1	1.24445	8.45152e-09	4.99258e-07	up	750	1859
MSTRG.22106.2	1.30928	8.95902e-09	5.28754e-07	up	312	809
Solyc09g005730.3.1	1.41571	9.06795e-09	5.34694e-07	up	154	430
MSTRG.29300.1	1.19587	9.39424e-09	5.53429e-07	up	5497	13173
MSTRG.13172.1	1.22436	9.50677e-09	5.59547e-07	up	1024	2503
Solyc10g080840.1.1	-1.18914	9.52296e-09	5.5999e-07	down	145097	66566
MSTRG.19003.1	-1.32164	9.53893e-09	5.60418e-07	down	674	282
Solyc01g087020.2.1	1.19323	9.65743e-09	5.66865e-07	up	7242	17323
MSTRG.22885.1	1.56527	9.96433e-09	5.84348e-07	up	81	251
Solyc11g069240.2.1	1.27052	1.00087e-08	5.86417e-07	up	458	1156
MSTRG.2953.1	1.77132	1.01634e-08	5.94939e-07	up	45	161
Solyc02g086930.3.1	1.19164	1.03101e-08	6.0298e-07	up	6305	15065
MSTRG.32738.1	1.51876	1.04612e-08	6.10966e-07	up	94	282
Solyc11g008540.2.1	1.30378	1.04655e-08	6.10966e-07	up	319	824
MSTRG.5253.2	-1.18514	1.0584e-08	6.17322e-07	down	214358	98614
MSTRG.22130.1	1.25731	1.07503e-08	6.26458e-07	up	519	1298
MSTRG.611.3	-1.81556	1.07793e-08	6.27583e-07	down	145	43
Solyc10g086780.2.1	1.51371	1.08923e-08	6.33586e-07	up	95	284
Solyc03g123460.3.1	-1.21878	1.09663e-08	6.37321e-07	down	2372	1066
Solyc05g007940.3.1	-1.38789	1.11501e-08	6.4742e-07	down	443	177
MSTRG.11557.1	1.37542	1.13473e-08	6.57806e-07	up	186	505
Solyc03g044600.2.1	-2.29084	1.13494e-08	6.57806e-07	down	80	17
Solyc11g043115.1.1	-4.98409	1.18072e-08	6.83116e-07	down	34	1
Solyc09g091810.1.1	-4.98409	1.18072e-08	6.83116e-07	down	34	1
MSTRG.4422.2	-1.20242	1.18188e-08	6.83173e-07	down	3861	1755
Solyc12g010540.1.1	1.18725	1.1838e-08	6.83674e-07	up	5697	13571
Solyc03g093560.1.1	-1.18671	1.23455e-08	7.12341e-07	down	11096	5099
Solyc10g045150.1.1	7.92801	1.24618e-08	7.17439e-07	up	0	31
MSTRG.27201.3	7.92801	1.24618e-08	7.17439e-07	up	0	31
Solyc12g089300.2.1	-1.65574	1.24672e-08	7.17439e-07	down	184	61
Solyc09g075350.3.1	2.64276	1.24818e-08	7.17641e-07	up	10	66
Solyc03g053020.3.1	1.54727	1.25032e-08	7.1823e-07	up	83	254
Solyc01g104340.2.1	-2.21884	1.26578e-08	7.2647e-07	down	85	19
Solyc03g078090.3.1	1.69665	1.2737e-08	7.30364e-07	up	53	180
MSTRG.17476.1	1.3844	1.27817e-08	7.32279e-07	up	168	459
Solyc07g063850.3.1	-1.39884	1.29162e-08	7.39327e-07	down	401	159
MSTRG.8104.1	-1.30153	1.31022e-08	7.4931e-07	down	733	311
MSTRG.250.1	1.29804	1.33282e-08	7.61557e-07	up	302	777
MSTRG.16744.1	-2.00757	1.33868e-08	7.6423e-07	down	108	28
MSTRG.17221.1	1.1871	1.37778e-08	7.85858e-07	up	3116	7422
Solyc03g112040.1.1	1.38039	1.46702e-08	8.36022e-07	up	167	455
MSTRG.29074.1	1.18235	1.47297e-08	8.38669e-07	up	3871	9190
Solyc02g084005.1.1	1.80962	1.49599e-08	8.51027e-07	up	40	147
MSTRG.29335.1	1.60614	1.517e-08	8.6222e-07	up	69	220
MSTRG.20551.3	-1.26437	1.53061e-08	8.69189e-07	down	944	411
MSTRG.9211.1	1.19402	1.55723e-08	8.83126e-07	up	1576	3772
Solyc11g064850.2.1	-1.17733	1.55789e-08	8.83126e-07	down	12518	5790
MSTRG.12270.2	-1.31453	1.57567e-08	8.92421e-07	down	616	259
MSTRG.11561.1	1.1752	1.57775e-08	8.92817e-07	up	7527	17781
MSTRG.17066.1	-1.61232	1.59147e-08	8.99794e-07	down	199	68
Solyc03g026080.3.1	-2.57581	1.60135e-08	9.04587e-07	down	69	12
Solyc03g097380.3.1	-1.53951	1.63635e-08	9.23553e-07	down	242	87
Solyc09g005120.3.1	1.19618	1.6418e-08	9.25818e-07	up	1335	3200
MSTRG.3739.3	-1.18262	1.7017e-08	9.5876e-07	down	5451	2512
Solyc10g080210.2.1	-1.18961	1.74122e-08	9.80167e-07	down	3587	1645
MSTRG.34464.2	1.16863	1.74757e-08	9.82884e-07	up	17536	41237
Solyc12g099500.2.1	1.27185	1.77275e-08	9.96181e-07	up	359	907
Solyc02g082070.3.1	-1.47216	1.79308e-08	1.00673e-06	down	284	107
Solyc06g008265.1.1	-1.85193	1.80967e-08	1.01516e-06	down	128	37
MSTRG.31147.1	1.37586	1.81844e-08	1.01919e-06	up	162	440
MSTRG.20832.5	-1.19808	1.82772e-08	1.02351e-06	down	2472	1127
Solyc04g064920.3.1	-3.12549	1.84384e-08	1.03164e-06	down	51	6
MSTRG.860.2	-1.20184	1.89253e-08	1.05796e-06	down	2142	974
Solyc03g007490.3.1	-1.25301	1.90643e-08	1.06481e-06	down	989	434
MSTRG.14306.1	-1.24304	1.92944e-08	1.07673e-06	down	1127	498
MSTRG.32778.6	-1.74411	1.97538e-08	1.10047e-06	down	154	48
Solyc12g094620.2.1	1.73071	1.97538e-08	1.10047e-06	up	46	160
MSTRG.5367.3	-1.53213	2.05681e-08	1.14485e-06	down	238	86
MSTRG.13440.1	-1.21614	2.07897e-08	1.15618e-06	down	1597	719
Solyc10g078770.2.1	-1.16398	2.09914e-08	1.1664e-06	down	19525	9115
Solyc01g108700.3.1	-4.18982	2.11169e-08	1.17236e-06	down	37	2
Solyc12g096860.2.1	1.89678	2.12076e-08	1.17623e-06	up	32	125
Solyc06g066550.3.1	-1.17295	2.1223e-08	1.17623e-06	down	6031	2798
MSTRG.17645.1	-1.34495	2.15798e-08	1.19497e-06	down	464	191
MSTRG.35024.2	-1.23235	2.1712e-08	1.20127e-06	down	1222	544
MSTRG.32547.2	1.22881	2.19736e-08	1.21356e-06	up	542	1329
Solyc04g072740.3.1	1.54937	2.20215e-08	1.21356e-06	up	77	236
Solyc10g085190.2.1	-7.8969	2.21221e-08	1.21356e-06	down	29	0
Solyc02g089300.3.1	-7.8969	2.21221e-08	1.21356e-06	down	29	0
Solyc03g005950.2.1	-7.8969	2.21221e-08	1.21356e-06	down	29	0
MSTRG.20575.2	-7.8969	2.21221e-08	1.21356e-06	down	29	0
MSTRG.34831.2	7.8809	2.21221e-08	1.21356e-06	up	0	30
MSTRG.8137.2	7.8322	2.21221e-08	1.21356e-06	up	0	29
MSTRG.10556.2	7.8322	2.21221e-08	1.21356e-06	up	0	29
MSTRG.34022.2	7.8322	2.21221e-08	1.21356e-06	up	0	29
Solyc04g064610.3.1	-1.17708	2.24721e-08	1.23171e-06	down	4118	1905
Solyc04g008360.3.1	2.46736	2.27908e-08	1.24812e-06	up	12	70
Solyc02g068877.1.1	-1.49559	2.31894e-08	1.26887e-06	down	259	96
Solyc02g088950.2.1	1.27447	2.36761e-08	1.29441e-06	up	305	772
MSTRG.20777.3	-1.73472	2.3992e-08	1.31057e-06	down	153	48
Solyc05g050000.3.1	-1.19316	2.4292e-08	1.32583e-06	down	2092	957
Solyc01g098520.3.1	1.24645	2.4369e-08	1.32891e-06	up	396	983
Solyc07g066090.3.1	-1.32036	2.46768e-08	1.34457e-06	down	523	219
Solyc10g081720.2.1	-1.15555	2.47596e-08	1.34794e-06	down	43795	20565
MSTRG.21700.1	1.3891	2.58729e-08	1.40663e-06	up	143	392
Solyc02g091860.3.1	-1.44248	2.58814e-08	1.40663e-06	down	299	115
MSTRG.25943.2	-1.18324	2.65787e-08	1.44332e-06	down	2514	1158
Solyc02g089350.3.1	1.40061	2.77317e-08	1.50467e-06	up	131	362
MSTRG.28975.1	1.29649	2.7969e-08	1.51627e-06	up	242	622
Solyc02g062550.3.1	2.77431	2.86567e-08	1.55224e-06	up	8	58
MSTRG.2674.1	-2.00308	2.93546e-08	1.58871e-06	down	100	26
MSTRG.29362.1	-1.34447	2.94026e-08	1.58998e-06	down	442	182
MSTRG.6147.1	-1.79506	2.95014e-08	1.59399e-06	down	133	40
MSTRG.13307.2	1.51857	2.97432e-08	1.60571e-06	up	81	243
MSTRG.31747.1	1.18452	2.97952e-08	1.60717e-06	up	953	2266
MSTRG.27249.1	-1.81359	3.09746e-08	1.6694e-06	down	128	38
Solyc05g009310.3.1	-1.53446	3.10568e-08	1.67243e-06	down	219	79
MSTRG.18236.1	1.21557	3.16524e-08	1.70308e-06	up	540	1312
MSTRG.25708.1	-1.4328	3.23013e-08	1.73655e-06	down	297	115
MSTRG.20815.1	-1.50506	3.3245e-08	1.7858e-06	down	239	88
MSTRG.20214.2	1.76985	3.45937e-08	1.8567e-06	up	40	143
MSTRG.26707.2	-1.31203	3.50341e-08	1.8777e-06	down	501	211
Solyc03g115005.1.1	4.10224	3.50432e-08	1.8777e-06	up	2	38
MSTRG.7211.1	-2.19086	3.59952e-08	1.92712e-06	down	79	18
MSTRG.29185.1	-1.15488	3.65907e-08	1.95738e-06	down	5096	2394
Solyc09g082690.3.1	1.14045	3.7442e-08	2.00126e-06	up	17280	39849
MSTRG.20650.2	-1.95319	3.7582e-08	2.00708e-06	down	104	28
Solyc12g014470.2.1	2.21686	3.76962e-08	2.01151e-06	up	18	88
MSTRG.14579.1	1.69073	3.77662e-08	2.01358e-06	up	47	159
MSTRG.20667.2	1.81687	3.86454e-08	2.05876e-06	up	36	133
Solyc02g076630.1.1	-7.84649	3.94049e-08	2.08717e-06	down	28	0
Solyc09g011280.1.1	-7.84649	3.94049e-08	2.08717e-06	down	28	0
MSTRG.14891.2	7.7818	3.94049e-08	2.08717e-06	up	0	28
Solyc04g049620.2.1	7.7818	3.94049e-08	2.08717e-06	up	0	28
Solyc04g072770.3.1	7.7818	3.94049e-08	2.08717e-06	up	0	28
MSTRG.23430.1	7.7818	3.94049e-08	2.08717e-06	up	0	28
Solyc09g010660.3.1	7.7818	3.94049e-08	2.08717e-06	up	0	28
MSTRG.6197.1	-1.13602	3.99148e-08	2.11244e-06	down	845189	402289
Solyc08g081740.3.1	-2.73573	4.07372e-08	2.1542e-06	down	58	9
Solyc01g111610.3.1	1.24442	4.17583e-08	2.20639e-06	up	332	823
Solyc01g100880.3.1	-1.3439	4.18061e-08	2.20711e-06	down	403	166
MSTRG.24875.1	1.14566	4.28996e-08	2.26299e-06	up	2932	6786
MSTRG.13784.3	1.193	4.34034e-08	2.28769e-06	up	615	1471
MSTRG.4937.1	-1.13482	4.37385e-08	2.30348e-06	down	34257	16319
MSTRG.20831.2	-1.14766	4.46838e-08	2.35134e-06	down	4971	2347
MSTRG.28622.1	1.19448	4.48803e-08	2.35976e-06	up	601	1439
Solyc08g013845.1.1	-1.39501	4.49437e-08	2.36117e-06	down	322	128
MSTRG.29350.1	-1.33648	4.5707e-08	2.39932e-06	down	413	171
MSTRG.3327.2	-1.50687	4.62685e-08	2.42682e-06	down	223	82
MSTRG.860.3	-1.19765	4.73114e-08	2.47951e-06	down	1239	565
Solyc01g112230.3.1	-1.4807	4.79123e-08	2.50896e-06	down	243	91
MSTRG.32938.1	-1.20384	4.81399e-08	2.51884e-06	down	1110	504
MSTRG.5310.1	-1.13201	4.90637e-08	2.5651e-06	down	20635	9849
MSTRG.33233.1	1.64552	4.97033e-08	2.59643e-06	up	54	177
Solyc06g069280.3.1	-1.13912	5.02173e-08	2.62117e-06	down	6685	3175
Solyc04g081960.1.1	1.25762	5.05632e-08	2.63709e-06	up	277	693
MSTRG.33232.3	1.13419	5.277e-08	2.74996e-06	up	4164	9561
MSTRG.4096.4	-1.18914	5.35333e-08	2.78541e-06	down	1308	600
MSTRG.25950.1	1.18398	5.35365e-08	2.78541e-06	up	642	1526
MSTRG.18843.1	-1.19105	5.4189e-08	2.81709e-06	down	1277	585
Solyc09g075270.1.1	-1.47475	5.45757e-08	2.8349e-06	down	242	91
Solyc01g099450.3.1	1.33571	5.46654e-08	2.83728e-06	up	159	420
Solyc03g078720.3.1	1.3117	5.47444e-08	2.8391e-06	up	179	465
MSTRG.32644.1	1.14585	5.57432e-08	2.88858e-06	up	1601	3706
Solyc01g099180.3.1	-1.23224	5.65001e-08	2.92545e-06	down	766	341
Solyc08g077100.3.1	-3.41611	5.79084e-08	2.99496e-06	down	42	4
Solyc08g016500.3.1	1.20769	5.79453e-08	2.99496e-06	up	425	1027
MSTRG.17846.1	1.12262	5.79817e-08	2.99496e-06	up	49270	112224
Solyc06g051800.3.1	-1.12295	5.9024e-08	3.04636e-06	down	44809	21522
MSTRG.29823.2	2.09088	5.91419e-08	3.05001e-06	up	21	94
MSTRG.24813.1	-1.30055	5.97889e-08	3.08092e-06	down	457	194
Solyc06g066600.3.1	1.13891	6.33501e-08	3.26182e-06	up	1765	4066
Solyc04g079420.3.1	1.12655	6.56192e-08	3.37596e-06	up	3877	8855
Solyc06g074420.1.1	2.40428	6.58257e-08	3.38389e-06	up	12	67
Solyc03g019790.3.1	-1.18066	6.60628e-08	3.39338e-06	down	1283	592
Solyc02g084280.3.1	1.30009	6.65074e-08	3.4135e-06	up	182	469
MSTRG.23827.3	1.2387	6.8057e-08	3.49026e-06	up	292	721
Solyc11g013500.1.1	1.69199	6.84401e-08	3.50712e-06	up	44	149
Solyc08g007850.1.1	-2.04216	6.8597e-08	3.51237e-06	down	87	22
MSTRG.20220.2	-1.7945	6.95545e-08	3.55858e-06	down	123	37
Solyc10g005950.3.1	1.17754	7.02492e-08	3.59128e-06	up	595	1408
Solyc02g071420.3.1	-7.79426	7.04324e-08	3.59779e-06	down	27	0
MSTRG.11384.2	1.34309	7.23212e-08	3.69136e-06	up	145	385
MSTRG.585.1	2.46253	7.32561e-08	3.73612e-06	up	11	64
MSTRG.13195.1	1.11731	7.37395e-08	3.7578e-06	up	7970	18087
MSTRG.29090.1	1.13978	7.4086e-08	3.77248e-06	up	1311	3022
Solyc02g031980.3.1	1.29568	7.62298e-08	3.87859e-06	up	181	465
MSTRG.23079.1	1.12461	7.79535e-08	3.96317e-06	up	2577	5878
MSTRG.1491.1	-1.38596	7.82611e-08	3.97568e-06	down	300	120
Solyc02g085030.3.1	-2.01114	7.84581e-08	3.98104e-06	down	89	23
MSTRG.23012.2	-1.21857	7.849e-08	3.98104e-06	down	761	342
Solyc01g111440.3.1	1.11211	8.03331e-08	4.07133e-06	up	13824	31259
MSTRG.14582.3	1.94382	8.1531e-08	4.12879e-06	up	26	105
MSTRG.14934.1	1.17796	8.30063e-08	4.20021e-06	up	523	1238
MSTRG.985.2	1.41633	8.37988e-08	4.23699e-06	up	102	285
Solyc12g088450.2.1	1.11435	8.47366e-08	4.28105e-06	up	5239	11865
MSTRG.12385.1	-1.19688	8.48505e-08	4.28346e-06	down	914	417
Solyc02g085910.3.1	1.11201	8.56225e-08	4.31905e-06	up	7297	16499
Solyc09g010210.3.1	-1.10681	8.68452e-08	4.37731e-06	down	243701	118368
Solyc10g008880.3.1	1.11879	8.71721e-08	4.38888e-06	up	2896	6579
MSTRG.29986.4	1.20761	8.72106e-08	4.38888e-06	up	353	853
Solyc08g079730.1.1	-1.35225	9.02964e-08	4.54063e-06	down	337	138
MSTRG.19109.3	1.13703	9.24484e-08	4.64522e-06	up	1074	2471
MSTRG.13801.2	-1.21846	9.76194e-08	4.90124e-06	down	712	320
MSTRG.21611.2	1.11397	1.0002e-07	5.01785e-06	up	2786	6308
MSTRG.10012.1	-3.00794	1.01354e-07	5.07844e-06	down	47	6
Solyc04g014680.3.1	1.12392	1.01438e-07	5.07844e-06	up	1522	3470
Solyc11g044910.2.1	-1.51346	1.01463e-07	5.07844e-06	down	194	71
Solyc10g080410.2.1	-4.80421	1.01568e-07	5.07975e-06	down	30	1
MSTRG.11787.1	1.30533	1.02052e-07	5.09999e-06	up	162	419
Solyc03g118130.3.1	1.11306	1.05296e-07	5.25802e-06	up	2569	5813
MSTRG.15500.2	1.24561	1.06065e-07	5.29006e-06	up	239	593
MSTRG.5603.1	1.12653	1.06109e-07	5.29006e-06	up	1278	2919
MSTRG.24803.3	-1.17975	1.06183e-07	5.29006e-06	down	992	458
Solyc08g075950.2.1	-1.69012	1.11221e-07	5.5368e-06	down	136	44
Solyc10g006950.1.1	1.20897	1.13828e-07	5.66218e-06	up	320	774
Solyc07g052880.3.1	-1.51142	1.14441e-07	5.68831e-06	down	191	70
MSTRG.30857.1	-1.34489	1.14795e-07	5.70152e-06	down	328	135
Solyc03g006490.3.1	-1.10445	1.18281e-07	5.87007e-06	down	7739	3765
MSTRG.33348.1	1.11124	1.18371e-07	5.87007e-06	up	2143	4843
MSTRG.29331.1	1.10146	1.1917e-07	5.90518e-06	up	5045	11324
Solyc02g093335.1.1	1.27631	1.20314e-07	5.9573e-06	up	187	474
Solyc02g063520.3.1	1.11675	1.21387e-07	6.00582e-06	up	1534	3480
MSTRG.2440.1	1.09318	1.23468e-07	6.1041e-06	up	163399	364661
Solyc05g012215.1.1	2.30748	1.23717e-07	6.10705e-06	up	14	73
Solyc10g083675.1.1	-2.20573	1.23717e-07	6.10705e-06	down	71	16
Solyc10g079690.2.1	1.09869	1.25429e-07	6.18658e-06	up	5668	12698
Solyc01g079670.2.1	1.14084	1.2552e-07	6.18658e-06	up	769	1774
Solyc07g008440.3.1	-2.13509	1.2608e-07	6.20109e-06	down	76	18
MSTRG.15078.1	-7.74006	1.26331e-07	6.20109e-06	down	26	0
Solyc09g091870.1.1	-7.74006	1.26331e-07	6.20109e-06	down	26	0
MSTRG.4427.2	7.67539	1.26331e-07	6.20109e-06	up	0	26
MSTRG.20575.1	7.67539	1.26331e-07	6.20109e-06	up	0	26
MSTRG.9265.1	-1.11865	1.26442e-07	6.20109e-06	down	2844	1370
MSTRG.31951.3	1.15448	1.26486e-07	6.20109e-06	up	596	1388
Solyc11g064835.1.1	-1.21085	1.3209e-07	6.47091e-06	down	664	300
MSTRG.7794.1	1.3477	1.38023e-07	6.75642e-06	up	122	325
MSTRG.9248.2	-1.83443	1.38699e-07	6.78436e-06	down	106	31
Solyc10g055200.1.1	1.27065	1.39115e-07	6.79958e-06	up	181	457
Solyc10g079870.2.1	1.12756	1.39272e-07	6.8021e-06	up	889	2032
Solyc03g063040.3.1	-1.30711	1.41773e-07	6.91901e-06	down	355	150
Solyc09g011590.3.1	-1.49332	1.42421e-07	6.94541e-06	down	194	72
MSTRG.25951.1	1.17509	1.46576e-07	7.14262e-06	up	400	945
MSTRG.24640.1	1.17172	1.46928e-07	7.15436e-06	up	423	997
MSTRG.15422.2	-2.84982	1.50047e-07	7.30076e-06	down	49	7
Solyc04g072280.3.1	-2.977	1.55474e-07	7.55909e-06	down	46	6
MSTRG.4274.2	1.48412	1.55711e-07	7.56491e-06	up	71	208
Solyc06g053620.3.1	-1.59426	1.56651e-07	7.6049e-06	down	159	55
Solyc03g096290.3.1	1.21943	1.58038e-07	7.66645e-06	up	252	614
Solyc01g095080.3.1	1.08913	1.58351e-07	7.67587e-06	up	6133	13649
MSTRG.7721.2	1.39732	1.58556e-07	7.68005e-06	up	99	273
Solyc04g074990.3.1	-4.02533	1.61919e-07	7.83705e-06	down	33	2
MSTRG.22548.2	-1.18199	1.69919e-07	8.21808e-06	down	794	366
Solyc09g010470.3.1	-1.34765	1.70977e-07	8.26306e-06	down	297	122
Solyc01g109890.3.1	1.08738	1.71486e-07	8.28145e-06	up	4964	11034
MSTRG.16844.1	1.11464	1.74147e-07	8.40372e-06	up	995	2254
Solyc02g080670.3.1	1.90205	1.76828e-07	8.52606e-06	up	26	102
MSTRG.5640.1	1.5108	1.76947e-07	8.52606e-06	up	65	194
Solyc01g060070.3.1	-1.24034	1.78713e-07	8.60473e-06	down	488	216
Solyc06g069710.3.1	-1.33671	1.79148e-07	8.61928e-06	down	302	125
Solyc04g064760.3.1	-1.38577	1.82917e-07	8.79405e-06	down	250	100
MSTRG.5887.1	-1.11604	1.84086e-07	8.84365e-06	down	1923	928
Solyc11g012640.1.1	1.36401	1.86402e-07	8.94826e-06	up	108	291
MSTRG.34774.1	1.1361	1.86613e-07	8.95173e-06	up	628	1444
Solyc01g109330.3.1	-1.26844	1.87511e-07	8.98813e-06	down	417	181
Solyc06g075690.3.1	1.19897	1.8895e-07	9.05038e-06	up	286	687
MSTRG.1125.1	-1.6093	1.91315e-07	9.15687e-06	down	149	51
MSTRG.6147.2	1.81834	1.9158e-07	9.16276e-06	up	30	111
Solyc02g084190.2.1	2.0894	1.92572e-07	9.2034e-06	up	19	85
Solyc02g068670.2.1	1.87583	1.93007e-07	9.21735e-06	up	27	104
MSTRG.5172.1	1.08031	1.93648e-07	9.24115e-06	up	7314	16178
MSTRG.25182.2	-1.63702	1.94006e-07	9.24456e-06	down	140	47
MSTRG.25423.1	1.63034	1.94006e-07	9.24456e-06	up	45	146
MSTRG.15364.1	-1.16863	1.94533e-07	9.26282e-06	down	849	395
Solyc07g007250.3.1	-1.45756	1.95421e-07	9.29828e-06	down	205	78
Solyc07g062700.3.1	1.24346	1.96307e-07	9.33353e-06	up	201	498
MSTRG.29251.2	1.07977	1.99508e-07	9.47876e-06	up	6466	14297
Solyc04g072890.3.1	-1.11969	2.00838e-07	9.53493e-06	down	1743	839
Solyc10g086520.2.1	1.12982	2.02624e-07	9.61266e-06	up	667	1527
Solyc06g084280.1.1	-1.2148	2.09554e-07	9.93412e-06	down	546	246
MSTRG.27499.2	-1.07509	2.09758e-07	9.93648e-06	down	26481	13148
MSTRG.22370.1	1.07513	2.1111e-07	9.99322e-06	up	11540	25434
Solyc12g070080.2.1	-1.35646	2.1502e-07	1.01708e-05	down	267	109
Solyc05g010470.3.1	-1.1645	2.157e-07	1.01955e-05	down	838	391
MSTRG.20922.1	-1.53112	2.16614e-07	1.02312e-05	down	166	60
Solyc09g007360.3.1	1.82757	2.26592e-07	1.06947e-05	up	29	108
Solyc11g032050.2.1	-7.68375	2.27396e-07	1.07248e-05	down	25	0
Solyc05g013530.3.1	-1.07465	2.29374e-07	1.08102e-05	down	12552	6234
Solyc04g079430.3.1	1.08642	2.32368e-07	1.09433e-05	up	1938	4305
Solyc04g014260.2.1	-3.30952	2.32792e-07	1.09473e-05	down	39	4
Solyc02g081505.1.1	3.25365	2.32792e-07	1.09473e-05	up	4	41
Solyc12g006860.2.1	-2.35318	2.33622e-07	1.09784e-05	down	64	13
Solyc08g007500.3.1	2.26747	2.38606e-07	1.12044e-05	up	14	71
MSTRG.30461.1	-1.14217	2.39063e-07	1.12177e-05	down	1053	499
MSTRG.13289.1	1.15877	2.44433e-07	1.14614e-05	up	384	897
MSTRG.5584.1	-1.31265	2.44794e-07	1.14699e-05	down	316	133
MSTRG.14149.3	-1.61698	2.46516e-07	1.15423e-05	down	141	48
Solyc01g091420.2.1	-1.20059	2.47833e-07	1.15955e-05	down	578	263
MSTRG.25186.1	-1.08898	2.48388e-07	1.16131e-05	down	3144	1546
MSTRG.21469.1	-1.83179	2.48706e-07	1.16195e-05	down	99	29
MSTRG.12306.1	1.13734	2.50147e-07	1.16784e-05	up	501	1153
MSTRG.33803.1	-1.18621	2.5675e-07	1.19738e-05	down	631	290
Solyc08g059710.3.1	1.30168	2.56846e-07	1.19738e-05	up	131	338
Solyc01g005400.3.1	-1.14749	2.58159e-07	1.20224e-05	down	951	449
MSTRG.31119.4	-1.35281	2.58261e-07	1.20224e-05	down	259	106
MSTRG.464.1	-1.35037	2.6234e-07	1.22035e-05	down	261	107
Solyc08g081360.3.1	-1.1645	2.73079e-07	1.26939e-05	down	763	356
MSTRG.12601.2	-1.30477	2.76537e-07	1.28454e-05	down	319	135
Solyc06g083850.3.1	-2.29158	2.80702e-07	1.30295e-05	down	66	14
MSTRG.32778.7	-1.06397	2.85696e-07	1.32518e-05	down	18777	9395
MSTRG.17648.1	1.11727	2.92998e-07	1.35808e-05	up	627	1423
MSTRG.6271.1	-1.07407	2.95498e-07	1.36868e-05	down	4758	2364
MSTRG.28894.1	1.06734	2.96364e-07	1.37171e-05	up	4049	8876
Solyc02g077670.3.1	1.06399	2.99989e-07	1.38749e-05	up	6041	13212
MSTRG.20654.2	1.38724	3.00787e-07	1.38947e-05	up	88	241
Solyc04g083140.2.1	1.16395	3.00847e-07	1.38947e-05	up	331	776
MSTRG.28219.1	4.68173	3.02271e-07	1.39505e-05	up	1	30
Solyc03g113410.2.1	-1.07317	3.068e-07	1.41494e-05	down	4572	2273
MSTRG.17973.1	-1.07534	3.11266e-07	1.43451e-05	down	3894	1933
Solyc07g052707.1.1	2.36961	3.14541e-07	1.44857e-05	up	11	60
Solyc06g074820.3.1	-1.18702	3.24145e-07	1.49174e-05	down	590	271
Solyc07g005330.3.1	1.12857	3.24876e-07	1.49404e-05	up	494	1130
MSTRG.14197.3	1.22368	3.29492e-07	1.51419e-05	up	196	479
Solyc07g053360.3.1	-1.06032	3.31541e-07	1.52252e-05	down	11780	5909
Solyc02g032910.2.1	-1.18988	3.42338e-07	1.57098e-05	down	565	259
MSTRG.16530.1	1.1956	3.45307e-07	1.58348e-05	up	237	568
MSTRG.9573.1	-1.0735	3.49178e-07	1.6001e-05	down	3376	1678
Solyc06g054540.3.1	-1.69635	3.52247e-07	1.61301e-05	down	118	38
MSTRG.14438.1	1.05462	3.53877e-07	1.61933e-05	up	11517	25025
Solyc06g076020.3.1	1.05324	3.61531e-07	1.65319e-05	up	13876	30122
MSTRG.4939.1	-1.05532	3.63182e-07	1.65956e-05	down	15047	7574
Solyc03g115370.3.1	1.05525	3.63473e-07	1.65971e-05	up	7386	16056
Solyc06g011350.3.1	-1.08757	3.66459e-07	1.67204e-05	down	1922	946
MSTRG.32779.1	-1.05866	3.66689e-07	1.67204e-05	down	8463	4250
MSTRG.13881.2	-1.21754	3.67722e-07	1.67556e-05	down	447	201
MSTRG.4424.1	-1.1318	3.71797e-07	1.69293e-05	down	947	452
Solyc06g072650.1.1	-1.07449	3.73309e-07	1.69862e-05	down	2871	1426
MSTRG.4436.1	1.08592	3.73928e-07	1.70024e-05	up	938	2083
MSTRG.13824.1	-1.19365	3.8655e-07	1.75639e-05	down	514	235
MSTRG.7108.2	-1.10061	3.87408e-07	1.75906e-05	down	1470	717
MSTRG.24851.1	1.07773	3.91833e-07	1.7779e-05	up	1139	2515
Solyc02g062560.3.1	-2.26959	3.9303e-07	1.78208e-05	down	65	14
MSTRG.13368.1	-1.42605	3.94139e-07	1.78585e-05	down	198	77
Solyc06g050700.3.1	-1.06084	3.94723e-07	1.78724e-05	down	5265	2640
MSTRG.26020.3	1.07189	3.95531e-07	1.78965e-05	up	1396	3070
MSTRG.28899.1	1.05896	3.96276e-07	1.79176e-05	up	2931	6388
MSTRG.21701.1	1.2923	3.96988e-07	1.79247e-05	up	126	323
MSTRG.32934.1	1.2923	3.96988e-07	1.79247e-05	up	126	323
Solyc12g095810.2.1	-1.18308	4.03582e-07	1.82097e-05	down	558	257
MSTRG.34896.1	-1.44497	4.04503e-07	1.82385e-05	down	185	71
Solyc01g090760.3.1	-7.62514	4.1078e-07	1.84443e-05	down	24	0
Solyc01g091540.2.1	-7.62514	4.1078e-07	1.84443e-05	down	24	0
Solyc11g010940.2.1	-7.62514	4.1078e-07	1.84443e-05	down	24	0
Solyc11g011310.2.1	-7.62514	4.1078e-07	1.84443e-05	down	24	0
Solyc04g007570.2.1	-7.62514	4.1078e-07	1.84443e-05	down	24	0
MSTRG.8308.1	7.5605	4.1078e-07	1.84443e-05	up	0	24
Solyc04g008110.3.1	-1.05813	4.16027e-07	1.86669e-05	down	5492	2759
MSTRG.7727.1	-1.06377	4.20463e-07	1.88528e-05	down	3745	1874
Solyc01g107700.3.1	-1.46175	4.22837e-07	1.89461e-05	down	174	66
MSTRG.27515.1	-1.06722	4.23271e-07	1.89524e-05	down	3133	1564
Solyc12g088980.2.1	1.4031	4.31929e-07	1.93267e-05	up	78	216
MSTRG.7946.1	1.17035	4.32985e-07	1.9348e-05	up	262	617
Solyc07g009380.3.1	1.04514	4.33006e-07	1.9348e-05	up	20922	45163
ENSRNA050030528-T1	1.07123	4.45171e-07	1.98778e-05	up	1191	2618
Solyc02g064680.3.1	1.04428	4.45974e-07	1.98999e-05	up	17444	37633
Solyc08g080150.1.1	1.49384	4.74578e-07	2.11616e-05	up	60	177
Solyc07g043420.3.1	-1.14054	4.77831e-07	2.1292e-05	down	742	352
Solyc06g071860.3.1	1.0949	4.90063e-07	2.1822e-05	up	618	1381
MSTRG.22416.1	2.08758	5.00719e-07	2.22658e-05	up	17	76
Solyc05g012210.3.1	-2.01921	5.00719e-07	2.22658e-05	down	74	19
MSTRG.19139.1	-1.06285	5.01607e-07	2.22899e-05	down	2802	1403
MSTRG.21218.1	1.12581	5.0567e-07	2.2455e-05	up	392	895
MSTRG.21936.2	1.12908	5.09755e-07	2.26208e-05	up	378	865
Solyc04g008060.3.1	-1.68499	5.22113e-07	2.31534e-05	down	114	37
Solyc03g117790.2.1	-4.70509	5.23325e-07	2.31912e-05	down	28	1
Solyc12g042590.2.1	2.40621	5.27277e-07	2.33424e-05	up	10	56
Solyc02g086400.2.1	1.3835	5.2746e-07	2.33424e-05	up	82	224
Solyc06g073250.1.1	2.16877	5.30842e-07	2.34759e-05	up	15	71
MSTRG.4099.2	-1.07171	5.38421e-07	2.37948e-05	down	1905	948
MSTRG.1353.1	-2.1486	5.50289e-07	2.43027e-05	down	64	15
MSTRG.23116.3	1.33194	5.54834e-07	2.44867e-05	up	96	253
Solyc06g072460.1.1	1.15932	5.59482e-07	2.46749e-05	up	273	638
MSTRG.30822.1	1.49995	5.61421e-07	2.47435e-05	up	54	160
Solyc11g073110.2.1	1.7256	5.63246e-07	2.4807e-05	up	32	111
MSTRG.15618.1	1.09333	5.66146e-07	2.49177e-05	up	590	1317
Solyc12g056600.3.1	1.09248	5.70484e-07	2.50916e-05	up	576	1285
MSTRG.32707.1	-1.10944	5.76442e-07	2.53364e-05	down	951	461
MSTRG.13243.1	-1.09912	5.89379e-07	2.58874e-05	down	1106	540
MSTRG.28900.1	1.09858	5.9264e-07	2.60129e-05	up	520	1165
Solyc04g079190.3.1	1.06389	5.98374e-07	2.62468e-05	up	1016	2222
MSTRG.17921.4	1.04122	6.00666e-07	2.63294e-05	up	3154	6790
MSTRG.11098.1	1.29046	6.04987e-07	2.65008e-05	up	116	297
Solyc01g014245.1.1	-1.17168	6.0985e-07	2.66957e-05	down	517	240
MSTRG.16791.1	-1.04375	6.11632e-07	2.67556e-05	down	4933	2503
Solyc11g007490.2.1	-1.34139	6.19565e-07	2.70843e-05	down	240	99
Solyc02g092820.3.1	1.63524	6.22028e-07	2.71735e-05	up	39	127
Solyc07g032385.1.1	2.01997	6.23797e-07	2.72324e-05	up	19	81
MSTRG.20306.1	1.07177	6.27734e-07	2.73858e-05	up	824	1812
MSTRG.2997.3	1.55868	6.4843e-07	2.82695e-05	up	46	142
Solyc10g080960.1.1	-1.44686	6.58547e-07	2.86912e-05	down	167	64
Solyc09g018840.3.1	-1.18685	6.69885e-07	2.91655e-05	down	455	209
Solyc10g081570.2.1	1.37992	6.72999e-07	2.92813e-05	up	80	218
Solyc04g064530.1.1	-1.0587	6.7704e-07	2.94374e-05	down	2093	1051
MSTRG.15106.1	-1.0431	6.77615e-07	2.94425e-05	down	3934	1997
MSTRG.12730.2	-1.13614	6.97286e-07	3.02768e-05	down	662	315
MSTRG.19138.1	-1.04428	7.04184e-07	3.05558e-05	down	3399	1724
MSTRG.11830.2	1.04419	7.05221e-07	3.05734e-05	up	1672	3607
Solyc11g006290.2.1	-1.07024	7.05537e-07	3.05734e-05	down	1612	803
Solyc01g095930.3.1	1.05572	7.14289e-07	3.09319e-05	up	1042	2266
MSTRG.25949.1	1.03815	7.16987e-07	3.10279e-05	up	2273	4883
MSTRG.24784.1	-1.21807	7.21858e-07	3.12178e-05	down	376	169
MSTRG.13863.1	-1.09302	7.23608e-07	3.1268e-05	down	1032	506
MSTRG.5823.2	-1.8189	7.23988e-07	3.1268e-05	down	88	26
MSTRG.12937.2	1.78142	7.28172e-07	3.14277e-05	up	28	101
Solyc03g093550.1.1	-1.06656	7.2873e-07	3.14308e-05	down	1706	852
MSTRG.21886.2	1.31801	7.38857e-07	3.18463e-05	up	100	261
MSTRG.159.1	-1.04615	7.4299e-07	3.19509e-05	down	2827	1432
MSTRG.635.3	-7.56406	7.44748e-07	3.19509e-05	down	23	0
Solyc10g007960.1.1	-7.56406	7.44748e-07	3.19509e-05	down	23	0
Solyc11g005390.2.1	-7.56406	7.44748e-07	3.19509e-05	down	23	0
Solyc05g005370.2.1	-7.56406	7.44748e-07	3.19509e-05	down	23	0
MSTRG.30743.1	-7.56406	7.44748e-07	3.19509e-05	down	23	0
MSTRG.15078.2	7.49943	7.44748e-07	3.19509e-05	up	0	23
MSTRG.34380.2	1.94589	7.51299e-07	3.21898e-05	up	21	85
Solyc02g080530.3.1	-1.14868	7.51313e-07	3.21898e-05	down	583	275
MSTRG.14162.2	-1.96503	7.57792e-07	3.24459e-05	down	75	20
Solyc02g088750.2.1	-3.88836	7.59982e-07	3.2518e-05	down	30	2
Solyc01g006820.2.1	1.49918	7.62758e-07	3.26152e-05	up	52	154
Solyc05g051240.1.1	1.02126	7.66542e-07	3.27554e-05	up	34359	72951
MSTRG.5933.2	1.15536	7.69377e-07	3.28548e-05	up	248	578
Solyc07g006600.1.1	-1.02797	7.69954e-07	3.28577e-05	down	8817	4523
Solyc11g032090.2.1	-1.73598	7.71296e-07	3.28932e-05	down	99	31
Solyc02g062100.3.1	1.06643	7.73838e-07	3.29798e-05	up	749	1641
MSTRG.11640.1	-1.17841	7.7775e-07	3.31247e-05	down	461	213
MSTRG.5311.2	-1.03611	7.78945e-07	3.31537e-05	down	4211	2148
Solyc12g099930.2.1	2.2454	7.86979e-07	3.34736e-05	up	12	60
MSTRG.3575.4	-1.13391	7.93694e-07	3.3737e-05	down	640	305
MSTRG.4246.5	-1.01913	7.95505e-07	3.37917e-05	down	170258	87878
MSTRG.32548.1	1.61013	7.96138e-07	3.37963e-05	up	40	128
MSTRG.22211.1	-1.04516	7.9773e-07	3.38296e-05	down	2612	1324
Solyc06g035610.3.1	1.15873	7.97969e-07	3.38296e-05	up	238	556
MSTRG.5305.3	-1.09073	8.15587e-07	3.45415e-05	down	1010	496
Solyc07g056250.3.1	1.91266	8.15832e-07	3.45415e-05	up	22	87
Solyc02g081030.3.1	1.10088	8.27155e-07	3.49894e-05	up	418	938
MSTRG.25862.2	1.05775	8.27494e-07	3.49894e-05	up	872	1899
MSTRG.7174.2	-1.05407	8.30167e-07	3.50794e-05	down	1862	938
Solyc07g053760.3.1	1.21883	8.34699e-07	3.52479e-05	up	156	380
Solyc06g053610.3.1	-1.37826	8.4507e-07	3.56625e-05	down	199	80
Solyc02g077590.1.1	-1.16662	8.56502e-07	3.61022e-05	down	483	225
MSTRG.31529.1	1.02262	8.56607e-07	3.61022e-05	up	4983	10590
MSTRG.26937.1	-1.0179	8.59642e-07	3.62065e-05	down	29333	15153
MSTRG.29583.4	-2.84612	8.65672e-07	3.64175e-05	down	42	6
Solyc09g055183.1.1	-1.13131	8.6578e-07	3.64175e-05	down	620	296
Solyc01g006150.3.1	-1.06391	8.72021e-07	3.66512e-05	down	1531	766
MSTRG.2372.3	-1.5221	8.72471e-07	3.66512e-05	down	143	52
MSTRG.13823.1	-1.22377	8.75278e-07	3.67452e-05	down	344	154
MSTRG.27622.3	-1.03128	8.78729e-07	3.68661e-05	down	4152	2125
Solyc12g096320.2.1	-1.15413	8.85352e-07	3.71198e-05	down	515	242
Solyc02g093300.3.1	-1.19617	8.88613e-07	3.72324e-05	down	401	183
MSTRG.11614.2	-1.19549	8.91163e-07	3.7315e-05	down	403	184
Solyc02g084330.3.1	1.36202	8.935e-07	3.73886e-05	up	81	218
Solyc07g049550.3.1	1.0181	8.963e-07	3.74815e-05	up	8080	17118
Solyc01g107460.2.1	3.427	8.97212e-07	3.74953e-05	up	3	35
MSTRG.14735.1	-4.65285	9.08175e-07	3.79044e-05	down	27	1
Solyc07g061720.3.1	4.53041	9.08175e-07	3.79044e-05	up	1	27
Solyc01g081620.3.1	-1.5522	9.28734e-07	3.87375e-05	down	132	47
MSTRG.11928.2	-1.38168	9.40561e-07	3.92054e-05	down	192	77
MSTRG.3630.1	1.05847	9.53157e-07	3.97048e-05	up	738	1608
MSTRG.27519.1	1.12987	9.60518e-07	3.99857e-05	up	283	648
Solyc06g009280.2.1	-1.2473	9.70775e-07	4.03866e-05	down	302	133
Solyc02g085360.3.1	1.02926	9.76054e-07	4.05801e-05	up	1799	3841
MSTRG.26999.1	1.10698	9.78177e-07	4.06194e-05	up	347	782
MSTRG.24402.1	-1.53527	9.78257e-07	4.06194e-05	down	136	49
Solyc10g076250.2.1	-1.17822	9.84465e-07	4.08509e-05	down	422	195
MSTRG.17106.1	-1.03433	9.87341e-07	4.09439e-05	down	2800	1430
MSTRG.23666.3	-1.11469	9.89656e-07	4.10135e-05	down	675	326
MSTRG.23420.1	-1.09035	9.97319e-07	4.13046e-05	down	910	447
Solyc03g114560.3.1	1.42033	9.99646e-07	4.13744e-05	up	66	185
MSTRG.21357.3	1.02014	1.00049e-06	4.13828e-05	up	3158	6700
MSTRG.33642.1	1.05837	1.00634e-06	4.1598e-05	up	705	1536
Solyc01g102490.3.1	1.0419	1.00985e-06	4.16951e-05	up	1020	2197
Solyc05g054450.1.1	1.10995	1.00998e-06	4.16951e-05	up	333	752
MSTRG.1065.1	-1.3005	1.01441e-06	4.18513e-05	down	238	101
Solyc01g006600.2.1	-1.9457	1.02248e-06	4.21576e-05	down	74	20
Solyc04g039730.3.1	-1.07098	1.02999e-06	4.24398e-05	down	1173	584
Solyc10g011960.2.1	-1.70485	1.03543e-06	4.26368e-05	down	100	32
MSTRG.34773.1	1.01009	1.04586e-06	4.30389e-05	up	12983	27353
Solyc03g114360.3.1	1.04132	1.05602e-06	4.34293e-05	up	980	2110
MSTRG.30722.1	-1.03831	1.08803e-06	4.47171e-05	down	2097	1068
Solyc01g080750.3.1	1.61718	1.09716e-06	4.50445e-05	up	37	119
MSTRG.3370.2	1.23012	1.09739e-06	4.50445e-05	up	134	329
Solyc11g066890.1.1	1.0763	1.1e-06	4.51232e-05	up	495	1092
Solyc02g083310.3.1	-1.03622	1.10537e-06	4.53145e-05	down	2192	1118
MSTRG.29089.1	1.02507	1.10704e-06	4.53543e-05	up	1699	3617
MSTRG.29186.1	-1.12274	1.11558e-06	4.5675e-05	down	608	292
MSTRG.4550.2	-2.30071	1.12187e-06	4.59036e-05	down	57	12
MSTRG.13534.1	-1.61032	1.13459e-06	4.63912e-05	down	117	40
Solyc10g008040.3.1	-1.17243	1.13522e-06	4.63912e-05	down	416	193
Solyc07g049660.3.1	1.06221	1.15976e-06	4.73637e-05	up	596	1302
MSTRG.15776.2	-1.35081	1.16113e-06	4.73897e-05	down	205	84
MSTRG.33145.1	1.12229	1.16824e-06	4.76386e-05	up	270	615
Solyc11g066330.1.1	-1.03341	1.1687e-06	4.76386e-05	down	2221	1135
MSTRG.12582.2	-1.03433	1.17204e-06	4.77447e-05	down	2148	1097
Solyc02g078040.3.1	-1.34478	1.18018e-06	4.80457e-05	down	209	86
MSTRG.16173.1	-1.66002	1.1818e-06	4.80817e-05	down	106	35
Solyc02g093890.1.1	-1.2825	1.18284e-06	4.80936e-05	down	249	107
Solyc07g049670.3.1	1.01337	1.19151e-06	4.84156e-05	up	3009	6354
Solyc05g013207.1.1	1.09021	1.22257e-06	4.96464e-05	up	378	842
MSTRG.6397.1	-1.11197	1.24885e-06	5.06818e-05	down	651	315
Solyc07g049610.1.1	1.0306	1.25301e-06	5.08186e-05	up	1094	2338
Solyc02g093290.3.1	-1.00018	1.26856e-06	5.14169e-05	down	86095	45025
Solyc01g107340.3.1	1.07438	1.28105e-06	5.18907e-05	up	443	976
MSTRG.7066.2	1.2421	1.29185e-06	5.22951e-05	up	124	307
Solyc06g074070.3.1	-1.76471	1.31039e-06	5.29794e-05	down	88	27
MSTRG.29214.2	-1.76471	1.31039e-06	5.29794e-05	down	88	27
Solyc09g089680.3.1	1.42359	1.31516e-06	5.31388e-05	up	63	177
Solyc08g036620.3.1	2.42168	1.32245e-06	5.34e-05	up	9	51
MSTRG.13238.2	-2.81145	1.33121e-06	5.372e-05	down	41	6
MSTRG.32579.1	1.02564	1.33843e-06	5.39777e-05	up	1179	2511
MSTRG.16599.1	1.33772	1.34924e-06	5.43484e-05	up	82	217
MSTRG.3261.2	2.27029	1.35258e-06	5.43484e-05	up	11	56
Solyc10g008030.3.1	-7.50028	1.3552e-06	5.43484e-05	down	22	0
Solyc10g008860.1.1	-7.50028	1.3552e-06	5.43484e-05	down	22	0
MSTRG.9229.1	-7.50028	1.3552e-06	5.43484e-05	down	22	0
MSTRG.15083.2	-7.50028	1.3552e-06	5.43484e-05	down	22	0
Solyc04g005410.2.1	-7.50028	1.3552e-06	5.43484e-05	down	22	0
Solyc04g079320.3.1	7.43566	1.3552e-06	5.43484e-05	up	0	22
Solyc07g063280.2.1	7.43566	1.3552e-06	5.43484e-05	up	0	22
MSTRG.32733.1	-1.11322	1.37265e-06	5.50143e-05	down	604	292
MSTRG.31702.2	1.38161	1.41429e-06	5.66417e-05	up	70	191
MSTRG.33242.1	1.30619	1.41501e-06	5.66417e-05	up	90	233
MSTRG.6863.1	-1.00841	1.4406e-06	5.76301e-05	down	4704	2446
Solyc02g086402.1.1	2.90479	1.44805e-06	5.78926e-05	up	5	40
Solyc08g082870.3.1	-1.00194	1.45155e-06	5.79963e-05	down	8242	4305
Solyc02g089890.3.1	-1.41679	1.47255e-06	5.8799e-05	down	161	63
Solyc08g065430.3.1	1.28761	1.47892e-06	5.9017e-05	up	99	253
Solyc11g056680.1.1	0.997888	1.49134e-06	5.94495e-05	no changes	6487	13552
MSTRG.28342.1	1.0253	1.4916e-06	5.94495e-05	up	1021	2174
Solyc09g005560.3.1	1.02083	1.49617e-06	5.9595e-05	up	1182	2509
Solyc02g091990.3.1	1.18903	1.50015e-06	5.97163e-05	up	158	377
MSTRG.17921.1	1.00769	1.51386e-06	6.01911e-05	up	2157	4537
MSTRG.14651.1	1.84887	1.51394e-06	6.01911e-05	up	23	87
Solyc06g076670.3.1	-0.994641	1.51897e-06	6.03528e-05	no changes	24100	12652
Solyc03g120090.1.1	0.99543	1.51987e-06	6.03528e-05	no changes	9481	19773
MSTRG.30908.1	1.01419	1.52906e-06	6.06804e-05	up	1488	3144
Solyc04g082270.3.1	1.0334	1.53031e-06	6.06899e-05	up	828	1773
MSTRG.22112.1	-1.12819	1.53118e-06	6.06899e-05	down	510	244
Solyc04g079340.3.1	-1.02175	1.53548e-06	6.08231e-05	down	2207	1137
Solyc09g011870.2.1	-1.63306	1.53992e-06	6.09615e-05	down	107	36
Solyc01g011460.2.1	1.32437	1.54236e-06	6.10206e-05	up	82	215
MSTRG.8.2	-1.00001	1.54491e-06	6.10841e-05	down	7579	3964
MSTRG.5311.3	-1.00311	1.55741e-06	6.15404e-05	down	5457	2848
MSTRG.15506.2	1.22794	1.57646e-06	6.22551e-05	up	124	304
MSTRG.26854.1	-4.59865	1.5797e-06	6.2345e-05	down	26	1
MSTRG.6381.2	1.62252	1.59193e-06	6.27894e-05	up	35	113
Solyc06g082560.2.1	1.3036	1.59752e-06	6.29715e-05	up	89	230
Solyc03g098010.3.1	-2.27523	1.59907e-06	6.29941e-05	down	56	12
Solyc01g080260.3.1	-1.00311	1.60091e-06	6.30278e-05	down	4978	2598
MSTRG.17494.2	-1.03027	1.61317e-06	6.34719e-05	down	1730	886
Solyc03g114440.1.1	-2.40061	1.62683e-06	6.39706e-05	down	51	10
MSTRG.33050.1	-1.4283	1.65638e-06	6.50929e-05	down	152	59
MSTRG.13805.1	-1.35474	1.66445e-06	6.53701e-05	down	186	76
MSTRG.10378.1	-1.24948	1.6959e-06	6.65648e-05	down	257	113
Solyc10g008655.1.1	-1.04944	1.7139e-06	6.72304e-05	down	1120	566
MSTRG.32545.2	0.998333	1.73596e-06	6.80545e-05	no changes	2796	5843
MSTRG.438.5	-0.991537	1.75422e-06	6.87287e-05	no changes	11606	6106
MSTRG.20832.2	-1.21107	1.75606e-06	6.87588e-05	down	310	140
Solyc09g008370.1.1	-1.06476	1.76425e-06	6.90379e-05	down	888	444
MSTRG.5646.1	-1.08313	1.7959e-06	7.02337e-05	down	709	350
MSTRG.21169.5	-1.08339	1.80197e-06	7.04283e-05	down	699	345
Solyc03g007030.3.1	2.08526	1.91127e-06	7.46551e-05	up	15	67
MSTRG.11226.1	1.06589	1.91455e-06	7.47379e-05	up	410	898
Solyc07g061800.3.1	1.22478	1.92016e-06	7.49119e-05	up	121	296
MSTRG.12346.1	-1.04409	1.928e-06	7.51722e-05	down	1106	561
MSTRG.20832.3	-2.32013	1.94744e-06	7.58844e-05	down	53	11
MSTRG.18238.1	1.00752	1.96106e-06	7.63692e-05	up	1260	2650
MSTRG.2237.1	-0.98128	1.97462e-06	7.68506e-05	no changes	129193	68455
MSTRG.860.1	-1.00438	1.98469e-06	7.71962e-05	down	2777	1448
Solyc07g006220.2.1	0.982658	1.99346e-06	7.74906e-05	no changes	14832	30660
Solyc07g025525.1.1	1.03228	2.008e-06	7.80086e-05	up	673	1440
Solyc11g069070.2.1	-1.29283	2.05716e-06	7.98704e-05	down	218	93
Solyc01g096040.3.1	0.979587	2.07834e-06	8.05981e-05	no changes	34166	70476
MSTRG.1290.2	-1.02355	2.0784e-06	8.05981e-05	down	1549	797
MSTRG.22731.1	-1.07456	2.1076e-06	8.16815e-05	down	735	365
MSTRG.18133.3	1.19564	2.11036e-06	8.17395e-05	up	141	338
MSTRG.2929.3	-1.0108	2.14322e-06	8.29622e-05	down	1963	1019
chrSL3.00SC0001422	-1.08804	2.14909e-06	8.31397e-05	down	622	306
MSTRG.23134.1	1.46776	2.1547e-06	8.33068e-05	up	49	142
MSTRG.31496.1	-1.02688	2.22393e-06	8.5932e-05	down	1350	693
MSTRG.29644.1	-1.11946	2.23093e-06	8.61509e-05	down	482	232
MSTRG.3320.1	1.15931	2.24373e-06	8.65933e-05	up	166	388
MSTRG.15617.1	0.977223	2.25089e-06	8.68178e-05	no changes	16740	34474
MSTRG.797.1	-2.92085	2.26763e-06	8.74116e-05	down	37	5
Solyc04g011340.3.1	-2.24929	2.27883e-06	8.77907e-05	down	55	12
Solyc03g112450.3.1	-1.00061	2.2834e-06	8.79141e-05	down	2523	1319
MSTRG.27136.3	0.981307	2.29342e-06	8.82473e-05	no changes	4890	10099
Solyc09g075730.3.1	1.02121	2.29704e-06	8.83339e-05	up	738	1567
MSTRG.22730.1	-1.30728	2.30783e-06	8.86962e-05	down	206	87
Solyc12g087870.2.1	-2.53788	2.31642e-06	8.8967e-05	down	45	8
MSTRG.14601.3	-1.00241	2.31763e-06	8.8967e-05	down	2304	1203
Solyc01g111950.3.1	1.09514	2.32217e-06	8.90441e-05	up	272	608
Solyc12g006600.2.1	1.07989	2.3224e-06	8.90441e-05	up	307	679
Solyc07g043240.3.1	-1.28189	2.3405e-06	8.96847e-05	down	221	95
Solyc02g088595.1.1	-1.05601	2.34441e-06	8.97775e-05	down	823	414
Solyc02g082617.1.1	1.20884	2.3457e-06	8.97775e-05	up	124	300
Solyc03g044460.1.1	-1.61865	2.34932e-06	8.98627e-05	down	103	35
MSTRG.33010.1	-1.01363	2.3693e-06	9.05736e-05	down	1687	874
MSTRG.21480.1	-3.11224	2.4095e-06	9.20559e-05	down	34	4
MSTRG.853.1	-1.60587	2.41739e-06	9.23024e-05	down	105	36
MSTRG.34772.1	1.10655	2.44129e-06	9.31598e-05	up	241	543
MSTRG.27648.1	0.976283	2.46696e-06	9.40647e-05	no changes	6753	13898
MSTRG.34257.1	1.04362	2.47084e-06	9.40647e-05	up	466	1005
MSTRG.33514.1	1.01885	2.47331e-06	9.40647e-05	up	726	1539
Solyc11g013260.2.1	-7.43354	2.47519e-06	9.40647e-05	down	21	0
Solyc02g077820.1.1	-7.43354	2.47519e-06	9.40647e-05	down	21	0
MSTRG.31060.1	-7.43354	2.47519e-06	9.40647e-05	down	21	0
Solyc09g082350.1.1	-7.43354	2.47519e-06	9.40647e-05	down	21	0
Solyc09g010640.2.1	0.979827	2.48475e-06	9.43724e-05	no changes	3802	7844
MSTRG.19995.2	1.0472	2.49385e-06	9.46621e-05	up	432	934
Solyc07g064190.2.1	0.970321	2.52928e-06	9.59508e-05	no changes	307916	631087
Solyc06g005630.2.1	-1.34123	2.54637e-06	9.65421e-05	down	177	73
MSTRG.3070.2	-0.983048	2.57149e-06	9.74374e-05	no changes	4828	2555
Solyc03g118100.3.1	1.11654	2.5761e-06	9.75548e-05	up	212	481
MSTRG.27452.1	-1.02635	2.5842e-06	9.78042e-05	down	1184	608
MSTRG.26545.1	2.10685	2.61601e-06	9.88344e-05	up	13	59
Solyc07g056690.2.1	2.10685	2.61601e-06	9.88344e-05	up	13	59
MSTRG.33178.1	2.10685	2.61601e-06	9.88344e-05	up	13	59
MSTRG.13502.1	1.4488	2.62228e-06	9.90134e-05	up	50	143
MSTRG.26106.4	2.06361	2.63117e-06	9.92329e-05	up	15	66
Solyc08g065590.2.1	-1.96946	2.63117e-06	9.92329e-05	down	64	17
MSTRG.14933.3	1.00319	2.64936e-06	9.98605e-05	up	939	1969
MSTRG.12025.1	1.06674	2.66988e-06	0.000100575	up	334	732
MSTRG.28225.1	-1.16953	2.7454e-06	0.00010336	down	327	152
Solyc10g006800.3.1	-4.54234	2.75402e-06	0.000103624	down	25	1
Solyc03g026000.3.1	-1.07655	2.77388e-06	0.00010431	down	609	302
Solyc02g080510.1.1	-1.05197	2.79998e-06	0.000105231	down	787	397
MSTRG.6315.1	-1.04574	2.8069e-06	0.000105429	down	829	420
MSTRG.22344.1	-1.38507	2.82497e-06	0.000106046	down	155	62
Solyc03g115610.3.1	-0.989023	2.83386e-06	0.000106318	no changes	2740	1444
MSTRG.8978.1	1.39263	2.85683e-06	0.000107118	up	60	165
MSTRG.30934.1	0.965646	2.99031e-06	0.000112058	no changes	12814	26178
Solyc03g059390.3.1	1.28233	3.00615e-06	0.000112586	up	86	219
Solyc01g016970.1.1	0.992625	3.09794e-06	0.000115956	no changes	1054	2194
MSTRG.16050.1	1.02876	3.13928e-06	0.000117436	up	498	1063
MSTRG.21711.3	-1.01718	3.1823e-06	0.000118976	down	1221	631
Solyc09g011370.2.1	-1.43722	3.20008e-06	0.000119572	down	140	54
Solyc06g060410.3.1	1.09674	3.20255e-06	0.000119594	up	227	508
MSTRG.12123.3	1.2106	3.21953e-06	0.000120159	up	116	281
MSTRG.23270.1	0.981406	3.23952e-06	0.00012077	no changes	1513	3125
MSTRG.32886.2	-1.76002	3.23964e-06	0.00012077	down	78	24
MSTRG.4341.2	0.962012	3.25932e-06	0.000121434	no changes	12387	25242
MSTRG.1548.1	-1.06697	3.28956e-06	0.000122459	down	629	314
Solyc06g066410.3.1	1.54203	3.29065e-06	0.000122459	up	38	116
Solyc08g081160.3.1	-1.09043	3.30147e-06	0.000122792	down	507	249
Solyc01g109040.3.1	1.05616	3.3112e-06	0.000123083	up	336	731
Solyc12g014590.2.1	-1.6459	3.33091e-06	0.000123744	down	93	31
MSTRG.6930.1	-1.23237	3.34309e-06	0.000124125	down	236	105
Solyc02g090820.3.1	0.959754	3.35377e-06	0.00012445	no changes	19860	40407
MSTRG.21963.3	-1.86566	3.38021e-06	0.000125359	down	70	20
MSTRG.19306.1	1.51712	3.40105e-06	0.00012606	up	40	120
MSTRG.30491.1	1.79832	3.40609e-06	0.000126174	up	23	84
MSTRG.26888.2	1.11075	3.41908e-06	0.000126582	up	204	461
MSTRG.4451.2	-1.32814	3.425e-06	0.000126729	down	173	72
MSTRG.12156.2	0.984647	3.44298e-06	0.000127321	no changes	1184	2451
Solyc06g050900.3.1	2.27161	3.44626e-06	0.00012737	up	10	51
Solyc01g006290.3.1	-0.97471	3.48768e-06	0.000128827	no changes	3502	1864
Solyc07g064930.3.1	-1.61674	3.53068e-06	0.000130341	down	97	33
Solyc02g086180.3.1	-2.88145	3.55231e-06	0.000131064	down	36	5
MSTRG.13804.2	-1.71717	3.56516e-06	0.000131463	down	82	26
Solyc12g038160.2.1	-1.02106	3.56813e-06	0.000131497	down	1007	519
MSTRG.1330.2	-0.970545	3.61806e-06	0.000133262	no changes	4067	2171
MSTRG.26882.1	0.956952	3.66557e-06	0.000134934	no changes	12203	24780
Solyc05g018850.1.1	1.22296	3.6801e-06	0.000135392	up	106	259
MSTRG.26796.1	-1.01002	3.69977e-06	0.000136029	down	1188	617
MSTRG.10109.2	-1.2193	3.70162e-06	0.000136029	down	245	110
MSTRG.10110.1	-0.973319	3.71523e-06	0.000136451	no changes	3249	1731
MSTRG.26179.2	-0.960701	3.87959e-06	0.000142407	no changes	7139	3837
Solyc04g015470.3.1	-1.28131	3.92086e-06	0.000143775	down	200	86
MSTRG.14743.2	-1.0181	3.92133e-06	0.000143775	down	1003	518
Solyc05g007830.3.1	-3.33258	3.93054e-06	0.000144031	down	30	3
MSTRG.29332.1	1.13761	3.96211e-06	0.000145106	up	162	373
Solyc02g088987.1.1	1.31361	3.9703e-06	0.000145323	up	73	190
MSTRG.31354.1	-0.978521	3.97608e-06	0.000145453	no changes	2285	1213
MSTRG.32578.1	1.34307	3.97883e-06	0.000145471	up	67	178
Solyc10g006960.2.1	1.54262	4.00579e-06	0.000146373	up	37	113
MSTRG.14933.1	0.989873	4.02239e-06	0.000146897	no changes	837	1739
MSTRG.18316.1	-0.9817	4.08508e-06	0.000149102	no changes	1971	1044
Solyc03g005020.3.1	0.950486	4.08822e-06	0.000149132	no changes	32467	65634
MSTRG.26068.1	-1.00542	4.10865e-06	0.000149793	down	1213	632
MSTRG.977.1	-1.64577	4.12517e-06	0.00015031	down	90	30
Solyc04g054930.3.1	-1.1289	4.20467e-06	0.000153121	down	366	175
Solyc02g093280.2.1	-1.01325	4.22103e-06	0.00015363	down	1017	527
MSTRG.11829.1	1.65785	4.24617e-06	0.000154458	up	29	96
MSTRG.21214.1	0.981317	4.26129e-06	0.00015492	no changes	964	1991
Solyc12g008660.1.1	-0.998033	4.26464e-06	0.000154955	no changes	1308	685
MSTRG.10747.1	-1.49766	4.27758e-06	0.00015525	down	119	44
Solyc11g040340.2.1	1.49419	4.27758e-06	0.00015525	up	42	124
MSTRG.23473.1	1.1069	4.29251e-06	0.000155705	up	197	444
Solyc02g063420.3.1	-1.04074	4.33918e-06	0.000157309	down	716	364
MSTRG.25783.2	1.15377	4.35682e-06	0.00015786	up	140	326
MSTRG.19095.2	1.01985	4.43125e-06	0.000160377	up	453	961
MSTRG.4203.1	-1.01692	4.43125e-06	0.000160377	down	919	475
MSTRG.27475.1	-1.71978	4.45997e-06	0.000161326	down	79	25
MSTRG.22171.2	-1.27185	4.46425e-06	0.00016139	down	201	87
MSTRG.31660.1	-1.05722	4.49522e-06	0.000162419	down	581	292
MSTRG.178.1	-1.09482	4.50183e-06	0.000162567	down	433	212
MSTRG.17323.1	-7.36357	4.53786e-06	0.000162956	down	20	0
Solyc05g050620.2.1	-7.36357	4.53786e-06	0.000162956	down	20	0
MSTRG.25262.3	-7.36357	4.53786e-06	0.000162956	down	20	0
Solyc07g063400.3.1	-7.36357	4.53786e-06	0.000162956	down	20	0
Solyc12g010930.2.1	7.29899	4.53786e-06	0.000162956	up	0	20
MSTRG.11682.1	7.29899	4.53786e-06	0.000162956	up	0	20
Solyc02g076770.1.1	7.29899	4.53786e-06	0.000162956	up	0	20
Solyc03g007395.1.1	7.29899	4.53786e-06	0.000162956	up	0	20
Solyc06g053590.3.1	7.29899	4.53786e-06	0.000162956	up	0	20
MSTRG.29795.3	7.29899	4.53786e-06	0.000162956	up	0	20
MSTRG.9247.1	-1.96333	4.56294e-06	0.000163494	down	60	16
MSTRG.14851.2	-1.96333	4.56294e-06	0.000163494	down	60	16
Solyc03g111510.3.1	-1.96333	4.56294e-06	0.000163494	down	60	16
Solyc06g073080.3.1	-1.96333	4.56294e-06	0.000163494	down	60	16
Solyc03g026170.3.1	-0.961993	4.59563e-06	0.000164574	no changes	3583	1924
MSTRG.32227.1	-1.30231	4.59971e-06	0.000164628	down	177	75
MSTRG.11011.1	-1.36122	4.63462e-06	0.000165786	down	150	61
MSTRG.34280.1	-1.05074	4.64025e-06	0.000165896	down	618	312
Solyc06g007180.3.1	-1.69949	4.64491e-06	0.000165896	down	81	26
Solyc01g079200.3.1	1.35413	4.6454e-06	0.000165896	up	62	166
Solyc04g007320.2.1	1.04371	4.64874e-06	0.000165923	up	325	701
MSTRG.2232.1	0.95192	4.66423e-06	0.000166299	no changes	4026	8147
MSTRG.14955.3	-0.954623	4.66441e-06	0.000166299	no changes	5788	3124
Solyc01g094460.3.1	-1.20999	4.67233e-06	0.000166489	down	239	108
MSTRG.26486.1	1.17658	4.71113e-06	0.000167779	up	123	291
Solyc05g015370.2.1	1.57204	4.74427e-06	0.000168773	up	34	106
Solyc06g054270.3.1	-1.5641	4.74427e-06	0.000168773	down	102	36
Solyc05g009420.1.1	1.08397	4.75706e-06	0.000169135	up	220	488
MSTRG.21219.1	-0.955048	4.77408e-06	0.000169647	no changes	5104	2754
Solyc02g078340.3.1	-2.70217	4.8473e-06	0.000172154	down	38	6
Solyc02g092000.3.1	0.996423	4.87737e-06	0.000173127	no changes	608	1269
MSTRG.15006.2	0.973131	4.8999e-06	0.000173831	no changes	1025	2105
MSTRG.16498.2	-1.01885	4.94453e-06	0.000175318	down	835	431
Solyc02g079840.2.1	-1.92375	4.98127e-06	0.000176523	down	62	17
MSTRG.508.1	-0.969788	4.99581e-06	0.000176863	no changes	2157	1152
Solyc06g076320.1.1	0.942683	4.99632e-06	0.000176863	no changes	16511	33198
Solyc11g012660.2.1	-2.31336	5.01418e-06	0.000177398	down	48	10
Solyc02g065550.3.1	-0.979744	5.03429e-06	0.000178012	no changes	1678	890
Solyc05g007490.3.1	1.00808	5.04482e-06	0.000178283	up	480	1010
Solyc09g015040.1.1	0.943312	5.04749e-06	0.000178283	no changes	10745	21614
MSTRG.13525.1	-0.94334	5.08296e-06	0.000179438	no changes	18405	10012
MSTRG.27724.1	-1.64562	5.13558e-06	0.000181196	down	87	29
Solyc01g099650.3.1	-2.47247	5.15833e-06	0.0001818	down	43	8
MSTRG.15323.1	-2.47247	5.15833e-06	0.0001818	down	43	8
Solyc08g078760.1.1	0.992454	5.19962e-06	0.000183155	no changes	614	1278
MSTRG.6864.1	-0.954493	5.20464e-06	0.000183216	no changes	4022	2171
Solyc01g103240.3.1	2.0572	5.20702e-06	0.000183216	up	13	57
ENSRNA050029735-T1	0.947104	5.22836e-06	0.000183867	no changes	3916	7898
MSTRG.25230.2	-0.954416	5.27946e-06	0.000185563	no changes	3881	2095
MSTRG.20191.1	1.01736	5.32623e-06	0.000187105	up	399	845
MSTRG.3031.1	1.45191	5.33314e-06	0.000187144	up	45	129
MSTRG.16317.4	-1.45042	5.33314e-06	0.000187144	down	123	47
MSTRG.24593.1	-0.950868	5.34574e-06	0.000187484	no changes	4764	2578
Solyc10g007660.3.1	-1.30292	5.36817e-06	0.000188169	down	170	72
MSTRG.12325.1	-1.43658	5.38454e-06	0.00018864	down	127	49
Solyc11g066270.2.1	-1.32462	5.42158e-06	0.000189835	down	163	68
Solyc02g092110.3.1	0.971491	5.42637e-06	0.000189899	no changes	935	1918
Solyc09g056385.1.1	1.01591	5.44902e-06	0.000190589	up	415	878
MSTRG.475.1	0.988465	5.52498e-06	0.000193141	no changes	621	1289
MSTRG.28547.3	1.09086	5.53313e-06	0.000193321	up	201	448
MSTRG.24710.1	-0.955417	5.6529e-06	0.000197399	no changes	3094	1669
Solyc03g112220.1.1	0.951603	5.71284e-06	0.000199384	no changes	1941	3927
MSTRG.15302.1	0.935279	5.84264e-06	0.000203804	no changes	21883	43774
MSTRG.20943.1	0.936717	5.85043e-06	0.000203966	no changes	10987	22000
MSTRG.28418.1	0.95852	5.93044e-06	0.000206541	no changes	1275	2592
MSTRG.298.1	1.06863	5.93069e-06	0.000206541	up	226	496
MSTRG.20679.1	-0.94085	5.9441e-06	0.000206896	no changes	7959	4337
Solyc01g098800.3.1	0.948518	5.98298e-06	0.000208034	no changes	2068	4175
Solyc03g123490.1.1	-0.939932	5.98323e-06	0.000208034	no changes	8649	4716
Solyc12g010745.1.1	-0.935578	6.00654e-06	0.000208647	no changes	20568	11249
MSTRG.12139.1	0.991496	6.00875e-06	0.000208647	no changes	562	1169
Solyc01g091690.3.1	-0.9368	6.01055e-06	0.000208647	no changes	14563	7958
MSTRG.9936.1	-0.935558	6.0617e-06	0.000210309	no changes	18242	9977
MSTRG.16446.1	0.943566	6.07161e-06	0.00021054	no changes	2851	5736
MSTRG.12670.1	-1.04082	6.08143e-06	0.000210767	down	600	305
Solyc09g010980.1.1	1.02058	6.09296e-06	0.000211054	up	359	762
Solyc02g082170.2.1	-3.73701	6.10365e-06	0.000211197	down	27	2
Solyc06g059730.2.1	3.61117	6.10365e-06	0.000211197	up	2	27
MSTRG.10004.2	1.02853	6.11681e-06	0.00021154	up	335	715
MSTRG.22314.1	0.949797	6.13501e-06	0.000212055	no changes	1791	3619
Solyc02g081500.3.1	1.06983	6.17891e-06	0.000213458	up	229	503
MSTRG.16539.1	-0.949042	6.19484e-06	0.000213894	no changes	3479	1885
Solyc12g088360.2.1	0.938961	6.20527e-06	0.000214045	no changes	4182	8387
Solyc03g083480.3.1	-0.972347	6.20584e-06	0.000214045	no changes	1540	821
MSTRG.29015.1	0.939765	6.26066e-06	0.000215821	no changes	3624	7272
MSTRG.2902.2	1.4922	6.26549e-06	0.000215872	up	39	115
MSTRG.26381.1	-0.933284	6.2967e-06	0.000216831	no changes	21972	12036
MSTRG.21963.1	1.95018	6.3245e-06	0.000217673	up	15	61
MSTRG.24756.1	1.06426	6.39717e-06	0.000220057	up	234	512
MSTRG.32365.1	-0.941201	6.40327e-06	0.000220149	no changes	5404	2944
MSTRG.31451.1	0.95931	6.41057e-06	0.000220283	no changes	1086	2209
MSTRG.12029.3	-1.00575	6.45635e-06	0.000221738	down	862	449
MSTRG.4490.1	-0.989351	6.48266e-06	0.000222523	no changes	1080	569
MSTRG.11444.3	1.3975	6.52184e-06	0.000223749	up	50	138
MSTRG.5452.1	1.04313	6.73888e-06	0.000231072	up	269	580
Solyc08g062450.1.1	0.931274	6.75642e-06	0.000231551	no changes	8316	16589
MSTRG.2773.2	1.03591	6.77118e-06	0.000231933	up	289	620
MSTRG.9626.3	-1.2585	6.785e-06	0.000232284	down	190	83
Solyc06g053930.3.1	1.81625	6.79901e-06	0.00023264	up	20	74
Solyc04g005610.3.1	-1.06767	6.84813e-06	0.000234197	down	465	232
Solyc06g066630.1.1	1.06301	6.89569e-06	0.000235689	up	231	505
MSTRG.3633.1	1.10927	6.89907e-06	0.000235689	up	163	368
Solyc10g084000.2.1	0.935623	6.94039e-06	0.000236975	no changes	3444	6891
Solyc01g010055.1.1	-1.15557	6.95202e-06	0.000237247	down	277	130
MSTRG.26479.1	-0.944139	6.99907e-06	0.000238726	no changes	3355	1824
Solyc03g005570.3.1	-1.58471	7.02145e-06	0.000239363	down	92	32
Solyc02g089140.2.1	-1.14388	7.07418e-06	0.000241034	down	298	141
Solyc11g005180.1.1	1.06598	7.12098e-06	0.0002425	up	215	471
MSTRG.14424.3	1.59174	7.13852e-06	0.000242969	up	31	98
Solyc08g007080.3.1	1.2961	7.15579e-06	0.000243429	up	70	180
Solyc01g095520.3.1	-2.28306	7.29297e-06	0.000247965	down	47	10
Solyc09g082860.3.1	-0.926302	7.33639e-06	0.00024931	no changes	23223	12783
MSTRG.4455.1	1.94925	7.34744e-06	0.000249423	up	16	65
Solyc11g005350.2.1	1.94925	7.34744e-06	0.000249423	up	16	65
Solyc01g091630.3.1	1.11805	7.48216e-06	0.000253863	up	151	343
MSTRG.861.1	-0.94031	7.52971e-06	0.000255342	no changes	3447	1879
MSTRG.28582.3	1.09231	7.54519e-06	0.000255732	up	173	386
MSTRG.34689.1	1.12153	7.64436e-06	0.000258958	up	148	337
Solyc04g015530.2.1	-1.08323	7.65608e-06	0.000259219	down	387	191
Solyc06g060960.2.1	1.12392	7.75656e-06	0.000262483	up	146	333
MSTRG.50.2	-1.41371	7.84426e-06	0.000265312	down	125	49
Solyc03g094120.3.1	-1.66348	7.87455e-06	0.000266197	down	79	26
Solyc03g006320.1.1	-1.10796	7.90348e-06	0.000267035	down	336	163
MSTRG.26743.1	0.921832	7.98452e-06	0.000269632	no changes	16601	32900
Solyc07g064160.3.1	0.920313	7.99304e-06	0.000269779	no changes	64885	128454
Solyc03g119310.3.1	-1.02928	8.01641e-06	0.000270426	down	564	289
MSTRG.24378.4	-0.938863	8.06658e-06	0.000271976	no changes	3143	1715
MSTRG.21546.1	-0.989826	8.09064e-06	0.000272645	no changes	900	474
Solyc01g097950.3.1	-1.26935	8.22544e-06	0.000277043	down	173	75
MSTRG.20893.2	0.922026	8.25101e-06	0.00027774	no changes	8985	17809
Solyc12g044610.2.1	-1.80258	8.25474e-06	0.00027774	down	67	20
MSTRG.33853.1	1.01055	8.34977e-06	0.000279964	up	343	723
MSTRG.480.1	-7.29003	8.35118e-06	0.000279964	down	19	0
Solyc10g006380.2.1	-7.29003	8.35118e-06	0.000279964	down	19	0
Solyc10g079610.2.1	-7.29003	8.35118e-06	0.000279964	down	19	0
MSTRG.26027.3	-7.29003	8.35118e-06	0.000279964	down	19	0
Solyc07g008380.2.1	-7.29003	8.35118e-06	0.000279964	down	19	0
Solyc08g023580.3.1	7.22548	8.35118e-06	0.000279964	up	0	19
MSTRG.5174.1	0.997184	8.43356e-06	0.000282579	no changes	396	827
MSTRG.12889.1	-1.29472	8.5726e-06	0.000286813	down	162	69
Solyc04g079830.2.1	-1.29472	8.5726e-06	0.000286813	down	162	69
Solyc02g069240.1.1	-0.926521	8.57325e-06	0.000286813	no changes	6196	3410
Solyc03g071560.3.1	1.14815	8.60204e-06	0.000287627	up	122	283
MSTRG.2449.5	0.983462	8.66072e-06	0.000289439	no changes	496	1026
MSTRG.17740.1	0.938456	8.66524e-06	0.00028944	no changes	1443	2893
MSTRG.14078.2	-0.93068	8.68716e-06	0.000290023	no changes	4173	2290
MSTRG.21088.2	-0.922001	8.7529e-06	0.000292066	no changes	9734	5374
Solyc10g085335.1.1	-1.04357	8.81051e-06	0.000293837	down	477	242
MSTRG.23779.1	-0.924547	8.81599e-06	0.000293868	no changes	6672	3677
Solyc04g071070.2.1	0.916495	9.04419e-06	0.000301319	no changes	14584	28796
Solyc01g095903.1.1	-1.1509	9.13503e-06	0.000304189	down	257	121
Solyc03g034010.3.1	1.54533	9.20702e-06	0.000306428	up	33	101
Solyc11g005480.2.1	1.10434	9.24725e-06	0.000307459	up	156	351
MSTRG.33152.1	-1.06818	9.24753e-06	0.000307459	down	391	195
MSTRG.3688.5	1.00357	9.26301e-06	0.000307815	up	348	730
MSTRG.10702.1	1.53067	9.28194e-06	0.000308286	up	34	103
Solyc07g055930.3.1	-1.03671	9.3278e-06	0.00030949	down	512	261
MSTRG.3874.1	0.929692	9.32808e-06	0.00030949	no changes	1915	3816
Solyc08g077560.3.1	0.928129	9.33258e-06	0.00030949	no changes	2111	4202
Solyc08g067270.3.1	-1.22137	9.45258e-06	0.000313148	down	203	91
Solyc09g089620.1.1	-1.22137	9.45258e-06	0.000313148	down	203	91
MSTRG.7254.1	-1.00332	9.84877e-06	0.000326105	down	690	360
ENSRNA050030201-T1	0.916061	9.85712e-06	0.000326215	no changes	5711	11273
Solyc12g017460.1.1	1.22729	9.89754e-06	0.000327217	up	82	201
Solyc09g090620.1.1	1.22729	9.89754e-06	0.000327217	up	82	201
MSTRG.31384.1	-0.973692	9.99289e-06	0.0003302	no changes	997	531
MSTRG.10698.4	-1.23556	1.01796e-05	0.000336198	down	187	83
MSTRG.34706.1	-1.05131	1.0203e-05	0.000336797	down	434	219
MSTRG.2580.1	0.913335	1.02858e-05	0.000339357	no changes	6640	13082
MSTRG.29334.1	0.988469	1.02952e-05	0.000339496	no changes	409	849
Solyc02g071475.1.1	-3.68281	1.03095e-05	0.000339793	down	26	2
MSTRG.28766.1	1.06907	1.04908e-05	0.000345592	up	179	393
Solyc06g005960.3.1	-0.91039	1.05279e-05	0.000346637	no changes	20115	11195
Solyc03g031420.1.1	0.915003	1.05751e-05	0.000348014	no changes	4141	8168
MSTRG.26047.1	-1.81013	1.05863e-05	0.000348157	down	64	19
Solyc09g010380.3.1	0.924431	1.05902e-05	0.000348157	no changes	1854	3681
MSTRG.30912.1	0.960958	1.06021e-05	0.000348371	no changes	603	1228
MSTRG.30205.1	1.05059	1.0886e-05	0.000357517	up	209	453
Solyc02g072170.3.1	-1.03693	1.09137e-05	0.000358244	down	465	237
Solyc09g075140.3.1	-0.927856	1.09466e-05	0.000359141	no changes	2699	1484
MSTRG.985.1	1.03911	1.09586e-05	0.000359351	up	233	501
MSTRG.6432.2	0.950093	1.09668e-05	0.00035944	no changes	756	1528
Solyc01g112000.3.1	0.928147	1.1085e-05	0.000363129	no changes	1380	2747
MSTRG.24977.4	1.08557	1.11077e-05	0.000363686	up	163	362
Solyc01g107695.1.1	0.924373	1.11275e-05	0.000364152	no changes	1640	3256
MSTRG.14031.1	-1.04274	1.11495e-05	0.000364684	down	459	233
MSTRG.4531.1	1.10873	1.11575e-05	0.000364761	up	144	325
Solyc04g011440.3.1	1.02795	1.11814e-05	0.000365358	up	247	527
MSTRG.6484.2	-0.964078	1.12528e-05	0.000367507	no changes	1037	556
MSTRG.18566.2	0.905434	1.12733e-05	0.00036799	no changes	28134	55126
MSTRG.24858.2	-0.908686	1.13165e-05	0.000369212	no changes	13128	7315
MSTRG.20879.2	1.02083	1.14553e-05	0.000373551	up	260	552
MSTRG.11151.1	-0.920946	1.14738e-05	0.000373641	no changes	3430	1895
MSTRG.2341.2	2.57374	1.14745e-05	0.000373641	up	6	38
Solyc09g097960.3.1	-1.09782	1.14754e-05	0.000373641	down	305	149
Solyc06g053780.3.1	-1.12064	1.15399e-05	0.000375536	down	287	138
MSTRG.22043.2	1.53099	1.15452e-05	0.000375536	up	33	100
MSTRG.8452.1	0.922304	1.15833e-05	0.000376585	no changes	1659	3289
MSTRG.17109.2	-0.953691	1.16475e-05	0.000378482	no changes	1261	681
Solyc05g013495.1.1	1.43274	1.16605e-05	0.000378715	up	41	116
Solyc02g071820.3.1	1.11649	1.17704e-05	0.000382092	up	130	295
Solyc04g077830.2.1	-1.28267	1.18646e-05	0.000384954	down	156	67
Solyc01g095460.3.1	0.910769	1.19983e-05	0.000389098	no changes	3453	6791
MSTRG.30400.2	1.24034	1.20261e-05	0.000389803	up	76	188
Solyc02g020940.3.1	0.927256	1.20348e-05	0.000389891	no changes	1222	2431
Solyc06g083310.3.1	0.910052	1.20762e-05	0.000391036	no changes	3617	7110
Solyc05g005290.3.1	-1.98183	1.21319e-05	0.000392447	down	57	15
Solyc08g044460.1.1	-1.98183	1.21319e-05	0.000392447	down	57	15
MSTRG.28197.1	1.02416	1.22529e-05	0.000396161	up	250	532
Solyc11g005200.2.1	-0.916702	1.23428e-05	0.000398869	no changes	3604	1997
Solyc10g005480.3.1	0.986517	1.24026e-05	0.0004006	no changes	356	738
[truncated: 62,568 more rows]

## Sheet: Light
#Transcripts	log2FC	pvalue	FDR	regulations	RL1	RL2	RL3	control1	control2	control3
Solyc03g005770.2.1	4.37244	1.40262e-110	3.0866e-106	up	62446	50767	57948	3212	2444	2773
MSTRG.15943.1	4.41206	6.15795e-89	6.7756e-85	up	36355	24267	32911	1758	1268	1441
MSTRG.13381.10	4.72134	3.0437e-88	2.23265e-84	up	907	830	733	35	38	24
Solyc02g071020.3.1	4.10645	8.46959e-79	4.65955e-75	up	18081	16524	18046	1322	872	938
Solyc07g055050.3.1	3.68952	4.39729e-67	1.68067e-63	up	1195	859	1008	95	82	67
MSTRG.12875.1	-3.52926	4.5824e-67	1.68067e-63	down	77	86	76	1010	1006	840
MSTRG.15949.1	3.87109	5.18311e-63	1.62942e-59	up	3484	3375	3825	325	213	214
Solyc05g056070.3.1	3.48437	8.02611e-48	2.20778e-44	up	9824	8909	8936	1163	700	673
MSTRG.20916.1	5.03281	1.31629e-47	3.21846e-44	up	550	499	396	7	15	23
Solyc11g012360.2.1	-1.98325	3.24331e-44	7.13722e-41	down	1539	1262	1412	5695	6472	5060
Solyc03g005760.1.1	3.67919	1.20873e-42	2.41811e-39	up	789	562	917	68	55	59
MSTRG.15350.1	3.18849	1.74138e-40	3.19339e-37	up	461	458	372	44	61	42
MSTRG.25198.1	3.16433	3.39295e-39	5.74348e-36	up	9954	8370	9189	1441	862	841
Solyc12g057070.2.1	3.14268	3.8071e-39	5.98422e-36	up	407	428	394	49	58	38
Solyc04g049670.3.1	4.13859	4.9095e-38	7.20257e-35	up	322	257	224	13	20	14
Solyc12g006050.2.1	-2.83052	3.2107e-37	4.41592e-34	down	867	1289	843	7281	8030	6890
Solyc07g064160.3.1	3.56893	8.48835e-37	1.09879e-33	up	13479	8908	9699	765	1541	553
Solyc03g115900.3.1	2.38468	8.05565e-35	9.84848e-32	up	35542	32689	34350	8098	6025	6040
MSTRG.15349.1	3.24377	4.05107e-33	4.69199e-30	up	387	434	306	34	47	42
Solyc10g079620.2.1	-1.97003	4.27318e-31	4.70178e-28	down	469	469	475	1879	1960	1869
MSTRG.34385.1	2.84458	1.18476e-30	1.24151e-27	up	1005	1165	720	165	141	110
Solyc07g024000.3.1	2.3181	8.43426e-30	8.43656e-27	up	675	606	541	140	120	115
MSTRG.13381.11	2.71545	1.71149e-29	1.63752e-26	up	4503	3395	4136	808	488	569
MSTRG.13381.1	2.37927	2.44189e-29	2.23901e-26	up	11517	10543	10846	2763	1890	1840
MSTRG.28099.1	2.1293	3.59583e-29	3.16519e-26	up	1754	1564	1650	345	531	313
MSTRG.28743.1	4.72449	1.78983e-28	1.51488e-25	up	290	247	172	7	5	15
MSTRG.21544.1	4.8736	2.6178e-27	2.1336e-24	up	193	135	186	6	5	7
Solyc08g082670.3.1	2.77732	1.20204e-26	9.44714e-24	up	1106	852	716	86	168	146
MSTRG.13381.8	2.07561	2.81001e-26	2.13231e-23	up	2837	2050	2427	663	536	570
Solyc07g043480.1.1	3.24441	4.07564e-25	2.98962e-22	up	876	822	881	64	168	59
Solyc11g011340.2.1	-2.48906	1.55389e-24	1.10306e-21	down	200	180	271	1450	1160	1163
MSTRG.25201.1	3.08965	7.67928e-24	5.28095e-21	up	1685	1061	1245	246	127	105
Solyc03g025720.3.1	-2.43928	1.03886e-23	6.92759e-21	down	723	877	1113	5638	4646	4966
MSTRG.11298.1	7.62634	5.59458e-23	3.62101e-20	up	246	290	225	0	2	2
MSTRG.964.1	-1.65695	6.31121e-23	3.96813e-20	down	342	325	305	1116	1110	938
Solyc02g070935.1.1	2.52092	1.08175e-21	6.61249e-19	up	10001	9311	9691	2505	1374	1311
Solyc05g051850.3.1	-2.00048	1.84361e-21	1.0965e-18	down	1267	1683	1594	6561	6159	6134
MSTRG.3753.1	7.42063	1.96959e-21	1.1406e-18	up	196	228	239	0	0	4
MSTRG.26787.1	-2.86123	2.25678e-21	1.27341e-18	down	60	57	51	519	305	415
MSTRG.13381.6	3.05526	3.2713e-21	1.79971e-18	up	4944	6530	5056	1088	488	476
MSTRG.13381.2	2.23617	8.48037e-21	4.55168e-18	up	12169	12826	12462	3685	2282	2220
Solyc06g069120.3.1	-2.29462	1.17402e-20	6.15128e-18	down	2771	2635	2463	14787	9498	14740
Solyc01g067660.3.1	-1.95506	4.15137e-20	2.12454e-17	down	1929	2253	1390	8189	8243	5985
MSTRG.25120.1	-2.60188	7.85048e-20	3.92631e-17	down	117	208	208	1263	1051	1062
MSTRG.22448.1	2.06293	1.09075e-19	5.33399e-17	up	951	1159	899	202	338	216
MSTRG.13381.3	2.41352	1.20797e-19	5.77882e-17	up	15692	15569	17780	4546	2578	2375
Solyc10g086500.1.1	3.4992	1.50529e-19	7.04797e-17	up	460	258	271	21	56	15
MSTRG.15185.2	-2.26088	3.5478e-19	1.62652e-16	down	393	488	386	2685	1693	1862
Solyc04g081290.3.1	-2.11439	3.92032e-19	1.76063e-16	down	228	245	221	1086	850	1127
MSTRG.32469.1	2.24121	4.52403e-19	1.97554e-16	up	2254	1833	1844	588	336	355
Solyc11g066680.2.1	2.69607	4.64154e-19	1.97554e-16	up	4038	3150	3913	358	1025	440
MSTRG.15568.1	-11.0508	4.73992e-19	1.97554e-16	down	0	0	0	618	401	202
MSTRG.12435.1	-1.69152	4.75795e-19	1.97554e-16	down	1674	1237	1659	5755	5057	4383
Solyc06g053140.3.1	1.52057	9.68696e-19	3.94761e-16	up	1216	921	1071	367	411	371
Solyc10g005080.3.1	-1.90953	9.95867e-19	3.98455e-16	down	364	511	378	1491	1983	1455
MSTRG.31116.3	10.6966	5.34359e-18	2.09984e-15	up	307	420	162	0	0	0
Solyc07g043490.1.1	3.72566	5.55791e-18	2.14574e-15	up	1201	1014	945	43	183	34
MSTRG.31394.1	2.56194	6.37511e-18	2.41881e-15	up	371	248	196	55	50	36
MSTRG.4194.1	1.97969	7.18703e-18	2.68064e-15	up	1601	1303	1340	452	291	351
MSTRG.4294.1	2.46185	1.26233e-17	4.62981e-15	up	461	854	620	120	132	116
MSTRG.31091.1	-1.66461	2.62878e-17	9.42583e-15	down	297	301	363	1026	1265	895
MSTRG.30856.1	1.74642	2.65565e-17	9.42583e-15	up	8958	8012	8020	3275	2427	1977
MSTRG.10204.1	-2.28777	2.76632e-17	9.66281e-15	down	115	103	156	596	889	449
MSTRG.7883.1	-2.23053	4.82417e-17	1.65876e-14	down	70	81	65	402	417	242
Solyc04g071990.3.1	4.46529	6.24719e-17	2.11501e-14	up	84	99	94	4	4	5
MSTRG.31803.2	-1.93704	7.23927e-17	2.41375e-14	down	126	137	108	481	457	516
Solyc06g074800.1.1	-1.87001	7.8306e-17	2.57194e-14	down	409	240	391	1394	1317	1186
Solyc01g105030.3.1	1.85078	1.92182e-16	6.21936e-14	up	12106	11392	12010	4401	2832	2872
MSTRG.31617.1	-2.57589	2.08362e-16	6.64525e-14	down	71	101	75	604	672	287
Solyc01g096620.3.1	2.44308	2.18747e-16	6.8436e-14	up	190	193	198	30	37	43
Solyc08g074480.1.1	1.84828	2.20802e-16	6.8436e-14	up	3770	2187	2103	639	862	771
MSTRG.6959.1	4.78606	1.2114e-15	3.70251e-13	up	100	99	66	2	6	2
MSTRG.23177.1	-2.60635	1.79614e-15	5.41451e-13	down	46	88	40	337	475	304
MSTRG.33453.2	2.21417	2.79438e-15	8.30989e-13	up	534	418	442	61	135	114
MSTRG.652.1	3.35741	5.48808e-15	1.61027e-12	up	179	96	130	7	14	19
Solyc01g079470.3.1	1.80351	5.71468e-15	1.6547e-12	up	3016	2382	2748	1057	809	549
MSTRG.11040.1	2.20782	5.8914e-15	1.68372e-12	up	7306	7564	7918	2534	1312	1238
MSTRG.26060.1	-2.11792	1.07286e-14	3.02685e-12	down	106	155	83	569	584	405
MSTRG.19938.1	-4.02069	1.57476e-14	4.3866e-12	down	33	16	11	469	456	90
Solyc03g113460.1.1	4.09176	1.84798e-14	5.08334e-12	up	117	67	67	6	5	4
Solyc06g006080.3.1	1.60515	2.25374e-14	6.12295e-12	up	2800	1893	2410	631	1078	716
MSTRG.18592.1	2.7281	3.39839e-14	9.12011e-12	up	308	322	193	50	25	50
MSTRG.1335.1	-1.81376	3.55567e-14	9.42725e-12	down	79	77	83	257	314	296
MSTRG.13543.2	2.42995	6.74168e-14	1.76616e-11	up	295	301	160	42	67	37
MSTRG.3848.1	-9.5622	7.93206e-14	2.05356e-11	down	0	1	0	83	422	341
MSTRG.22676.1	-3.44214	9.44245e-14	2.41617e-11	down	46	74	87	1355	324	629
MSTRG.3938.1	-2.21164	1.10423e-13	2.79308e-11	down	158	122	175	1038	655	487
Solyc03g032090.1.1	2.47844	1.25005e-13	3.12598e-11	up	804	575	680	65	220	105
MSTRG.11337.1	2.7671	1.32193e-13	3.25118e-11	up	176	97	152	28	20	16
MSTRG.23177.2	-2.03053	1.32967e-13	3.25118e-11	down	65	111	82	353	432	321
Solyc03g111690.3.1	-1.62324	1.50216e-13	3.59489e-11	down	2156	2300	1754	6028	5884	7554
Solyc04g080290.3.1	2.0232	1.50291e-13	3.59489e-11	up	220	211	170	46	68	40
Solyc04g079050.2.1	1.8116	1.67701e-13	3.9682e-11	up	274	324	270	95	91	71
MSTRG.13544.1	2.7171	1.77619e-13	4.15818e-11	up	165	207	116	17	33	27
MSTRG.8822.1	-1.34411	1.84888e-13	4.28279e-11	down	6444	5416	6979	17914	19123	12829
MSTRG.15531.1	-1.55032	1.99904e-13	4.58238e-11	down	273	243	289	726	812	881
MSTRG.5888.1	-2.52649	2.11143e-13	4.79011e-11	down	123	164	165	1413	804	510
MSTRG.31089.1	2.33647	2.15601e-13	4.84134e-11	up	201	135	126	33	29	31
MSTRG.29794.1	3.07918	2.72275e-13	6.0522e-11	up	228	138	134	11	38	13
MSTRG.30951.1	-1.70292	2.86253e-13	6.29929e-11	down	727	913	821	3510	2551	2250
Solyc02g081730.3.1	1.85165	3.10977e-13	6.77561e-11	up	312	329	369	79	132	83
Solyc02g078150.3.1	-2.34126	4.38748e-13	9.46577e-11	down	47	41	38	299	199	159
Solyc03g119860.3.1	1.88342	4.78737e-13	1.02282e-10	up	668	742	495	183	245	115
Solyc01g005300.3.1	3.17704	5.50994e-13	1.16588e-10	up	123	78	76	9	9	13
MSTRG.20975.1	-1.15367	6.26357e-13	1.31272e-10	down	1389	1218	1435	3225	3292	2782
MSTRG.18595.1	2.52323	7.59817e-13	1.57741e-10	up	143	157	116	25	36	15
MSTRG.5947.1	-1.15531	8.20726e-13	1.68793e-10	down	649	626	537	1427	1461	1271
MSTRG.21878.1	8.88584	8.46873e-13	1.72558e-10	up	111	74	71	0	0	0
MSTRG.8892.3	2.98744	1.03798e-12	2.09557e-10	up	91	85	126	12	18	10
MSTRG.10329.1	1.85503	1.04971e-12	2.09999e-10	up	502	484	403	109	118	163
MSTRG.17370.1	-1.31253	1.26013e-12	2.49824e-10	down	1161	931	853	2110	2716	2651
MSTRG.22817.1	-1.57692	1.27487e-12	2.50488e-10	down	106	98	99	315	310	304
MSTRG.4297.2	2.61203	1.29228e-12	2.51662e-10	up	395	229	215	35	34	67
Solyc05g011890.1.1	-1.85984	1.54704e-12	2.98633e-10	down	227	291	259	835	1478	692
MSTRG.30345.1	1.41014	1.56601e-12	2.99667e-10	up	1709	1303	1334	682	561	438
MSTRG.19927.1	-1.4045	1.61658e-12	3.06676e-10	down	212	176	206	596	550	475
MSTRG.18269.1	-8.79724	1.72188e-12	3.23861e-10	down	0	0	0	93	106	58
MSTRG.16302.4	9.22777	1.77849e-12	3.31673e-10	up	55	194	65	0	0	0
MSTRG.29793.2	3.8613	1.846e-12	3.41371e-10	up	82	49	80	5	6	4
MSTRG.13518.1	-2.93739	2.48325e-12	4.55386e-10	down	23	42	65	364	533	185
Solyc06g049050.3.1	-1.42867	2.52812e-12	4.59783e-10	down	3774	2905	3862	10328	8658	9979
MSTRG.13381.7	1.99231	2.58563e-12	4.66389e-10	up	8402	8304	9574	3407	1824	1593
Solyc04g074410.2.1	-2.65797	3.59203e-12	6.42653e-10	down	58	56	56	589	354	176
MSTRG.13343.1	1.4671	4.49767e-12	7.98192e-10	up	3830	2350	2940	1086	1509	834
MSTRG.2576.3	-2.51556	5.01851e-12	8.83498e-10	down	50	76	53	538	312	217
MSTRG.3338.3	-3.11431	5.10709e-12	8.91957e-10	down	34	35	7	297	193	178
MSTRG.20500.1	1.80895	6.21141e-12	1.07629e-09	up	300	260	239	55	102	79
MSTRG.12631.1	-2.58369	6.75124e-12	1.16069e-09	down	195	426	200	1572	2834	931
MSTRG.19664.1	2.72537	9.06984e-12	1.54722e-09	up	855	872	1019	65	293	93
Solyc04g050920.3.1	-8.89539	9.62474e-12	1.62925e-09	down	0	0	0	138	38	88
MSTRG.33932.1	-1.7018	1.04529e-11	1.75593e-09	down	1558	1242	1478	6060	3495	4574
Solyc06g074090.3.1	2.44389	1.13726e-11	1.89595e-09	up	716	722	879	78	277	104
MSTRG.17283.1	1.38648	1.39437e-11	2.30711e-09	up	1250	981	1003	354	593	344
MSTRG.32707.1	1.6149	1.45569e-11	2.39059e-09	up	576	348	368	163	151	117
MSTRG.3873.1	2.90618	1.73118e-11	2.82194e-09	up	124	90	76	16	8	15
Solyc12g094580.2.1	-2.93854	1.76042e-11	2.84851e-09	down	26	10	24	223	113	130
Solyc05g053850.3.1	5.11435	2.12271e-11	3.40966e-09	up	644	559	431	6	8	32
MSTRG.15949.2	5.13211	2.29259e-11	3.65585e-09	up	84	58	64	6	0	0
Solyc08g082590.3.1	-1.06741	2.46379e-11	3.90059e-09	down	1923	1709	1833	4346	4314	3214
MSTRG.22612.1	-1.09576	2.53932e-11	3.99145e-09	down	1157	1029	1244	2530	2876	2210
MSTRG.18477.1	1.63103	2.56112e-11	3.99717e-09	up	473	314	340	111	119	139
MSTRG.31092.1	-1.43809	2.60788e-11	4.04148e-09	down	179	213	222	569	696	479
MSTRG.8892.2	1.62716	2.65355e-11	4.08349e-09	up	751	620	804	184	352	204
MSTRG.12920.1	1.4237	2.83906e-11	4.33863e-09	up	363	304	314	130	122	123
MSTRG.21709.1	-3.23262	3.37782e-11	5.10367e-09	down	8	14	8	122	123	53
MSTRG.6755.1	-1.42383	3.38606e-11	5.10367e-09	down	339	341	383	1166	918	861
Solyc09g009040.3.1	1.88693	3.48511e-11	5.21723e-09	up	274	278	254	52	113	64
MSTRG.13381.4	2.05091	3.61918e-11	5.37146e-09	up	2436	1966	2299	869	388	396
MSTRG.26508.1	-1.08872	3.63695e-11	5.37146e-09	down	1039	811	856	2094	1956	1844
MSTRG.11299.2	8.33753	3.68077e-11	5.39993e-09	up	59	61	53	0	0	0
Solyc03g111260.3.1	1.45728	3.76871e-11	5.49234e-09	up	395	322	316	112	171	108
Solyc01g107460.2.1	-1.35741	3.95779e-11	5.72994e-09	down	1902	2376	1652	5796	5924	4127
Solyc06g009630.1.1	1.00621	4.01407e-11	5.77344e-09	up	3858	2959	3145	1814	1806	1481
Solyc02g089350.3.1	-1.58112	4.21273e-11	6.01983e-09	down	373	456	366	1467	1024	1178
MSTRG.15767.3	8.65579	4.78782e-11	6.79747e-09	up	89	104	25	0	0	0
MSTRG.1368.1	1.58121	5.11998e-11	7.22246e-09	up	1534	876	1313	493	377	395
Solyc10g086000.2.1	3.02435	5.4501e-11	7.63916e-09	up	74	75	69	6	14	8
Solyc12g006480.2.1	1.7113	5.76343e-11	8.02722e-09	up	1230	1435	1242	322	651	297
Solyc10g052470.1.1	2.81011	8.69354e-11	1.20321e-08	up	146	99	157	18	35	8
MSTRG.3162.1	1.77674	8.90327e-11	1.22453e-08	up	180	161	135	46	52	45
MSTRG.33453.1	2.52272	8.97793e-11	1.22713e-08	up	1492	1914	1535	167	611	161
Solyc03g006640.3.1	-1.81686	1.02311e-10	1.38978e-08	down	71	72	45	210	299	181
MSTRG.26200.1	4.67008	1.34155e-10	1.81118e-08	up	77	82	35	1	6	1
MSTRG.21543.1	4.24245	1.42798e-10	1.9161e-08	up	75	50	44	4	1	4
Solyc12g015680.1.1	1.3694	1.79378e-10	2.39037e-08	up	495	348	452	163	214	143
Solyc01g073650.3.1	2.20497	1.80315e-10	2.39037e-08	up	1213	1154	1301	137	501	214
Solyc02g086180.3.1	2.22804	1.83721e-10	2.42094e-08	up	10780	10808	13887	1270	4746	2123
MSTRG.1192.1	-1.7733	1.94703e-10	2.55038e-08	down	214	297	142	873	840	607
Solyc12g011450.2.1	1.49295	2.21163e-10	2.87984e-08	up	13648	13165	14363	6456	3961	4562
Solyc02g094400.3.1	-1.6983	2.96261e-10	3.83501e-08	down	70	64	62	250	194	207
Solyc02g080640.3.1	-1.4691	3.53863e-10	4.55387e-08	down	6985	5185	6635	23177	19113	11769
MSTRG.33932.2	-1.64737	3.59024e-10	4.59343e-08	down	701	669	741	2639	1589	2478
Solyc01g096630.3.1	2.47406	4.26447e-10	5.42451e-08	up	102	98	95	17	13	24
Solyc03g007860.1.1	1.5267	4.3089e-10	5.44952e-08	up	282	203	267	87	92	89
Solyc04g070983.1.1	2.26534	4.6534e-10	5.85159e-08	up	309	371	471	46	144	67
Solyc03g120920.1.1	-7.9438	5.08697e-10	6.36045e-08	down	0	0	0	49	53	39
MSTRG.3786.1	1.47237	5.84314e-10	7.26464e-08	up	386	358	267	122	162	95
MSTRG.17337.1	-1.58022	7.12273e-10	8.80577e-08	down	90	89	116	299	295	315
MSTRG.32247.1	-1.55871	7.24152e-10	8.90262e-08	down	164	156	151	625	435	370
MSTRG.4502.1	2.54022	7.38149e-10	9.02428e-08	up	99	62	84	15	13	15
Solyc03g123730.3.1	2.65315	7.76208e-10	9.43715e-08	up	123	133	194	15	46	16
MSTRG.7942.1	-1.77147	8.3514e-10	1.00978e-07	down	811	473	777	3034	1698	2372
Solyc01g081390.3.1	1.69912	8.69861e-10	1.04602e-07	up	452	239	364	108	148	81
Solyc08g081580.3.1	-1.12414	8.77738e-10	1.04976e-07	down	283	227	249	550	594	555
MSTRG.6591.1	-1.7157	1.07067e-09	1.27358e-07	down	92	95	106	382	426	207
MSTRG.14847.2	7.9181	1.07806e-09	1.27548e-07	up	33	53	42	0	0	0
Solyc09g075320.1.1	1.84661	1.10908e-09	1.30516e-07	up	168	122	171	36	56	41
MSTRG.12150.1	-7.82932	1.15444e-09	1.35131e-07	down	0	0	0	43	43	43
MSTRG.30370.1	-2.75396	1.17847e-09	1.37214e-07	down	19	18	26	237	124	81
MSTRG.18088.1	-2.73204	1.35035e-09	1.56398e-07	down	40	23	11	127	134	224
Solyc04g005100.3.1	-1.21892	1.36632e-09	1.5742e-07	down	999	787	1068	2282	2168	2355
Solyc01g056580.3.1	-1.56058	1.39298e-09	1.59656e-07	down	165	125	171	535	384	467
Solyc12g008600.2.1	-2.69869	1.43816e-09	1.6398e-07	down	10	23	32	173	187	92
MSTRG.5850.1	1.81074	1.51842e-09	1.7218e-07	up	1582	854	1736	285	589	369
Solyc11g012130.2.1	3.10355	1.52573e-09	1.7218e-07	up	278	215	276	13	74	11
MSTRG.7725.1	-2.42037	1.5831e-09	1.77743e-07	down	37	42	29	306	131	153
MSTRG.9746.1	-1.02612	1.61019e-09	1.79867e-07	down	2097	2266	1981	4402	4486	4420
MSTRG.23732.1	1.47013	1.64408e-09	1.82726e-07	up	2288	2300	2871	655	1281	893
Solyc03g095970.3.1	2.73486	1.66693e-09	1.84334e-07	up	106	74	115	10	28	9
Solyc10g008160.3.1	-1.66794	1.70523e-09	1.87626e-07	down	55	64	47	174	186	183
Solyc06g082910.3.1	1.22572	1.76012e-09	1.92637e-07	up	513	384	356	166	216	169
MSTRG.35971.3	-1.22049	1.76828e-09	1.92637e-07	down	506	413	567	1215	1471	934
MSTRG.12532.1	1.86792	1.8694e-09	2.0265e-07	up	159	175	152	35	68	37
MSTRG.2073.1	1.53264	1.95872e-09	2.11292e-07	up	1283	954	1085	261	591	349
Solyc04g080960.3.1	1.17332	2.14823e-09	2.30604e-07	up	2937	2667	2780	1162	1202	1431
MSTRG.6488.1	1.08788	2.22046e-09	2.37201e-07	up	1022	856	867	464	546	334
Solyc11g066270.2.1	2.33027	2.26059e-09	2.40322e-07	up	2626	1676	3042	189	780	559
Solyc04g070980.3.1	2.29082	2.30562e-09	2.4393e-07	up	107	146	135	17	43	24
MSTRG.15114.1	1.77544	2.39062e-09	2.51713e-07	up	6073	2310	4963	1125	1805	1098
MSTRG.2620.1	1.27403	2.40423e-09	2.5194e-07	up	802	472	587	270	277	239
MSTRG.21536.2	-1.30798	2.43801e-09	2.54269e-07	down	225	227	210	680	535	475
MSTRG.26835.1	1.72378	2.48978e-09	2.58444e-07	up	239	181	302	82	75	69
Solyc06g069385.1.1	1.65913	2.53144e-09	2.61535e-07	up	539	358	297	144	103	133
Solyc04g007790.3.1	1.81136	3.17725e-09	3.26722e-07	up	2184	1991	962	350	725	443
Solyc02g089610.2.1	-1.12655	3.21784e-09	3.29357e-07	down	809	851	897	1740	1998	2022
MSTRG.14258.2	2.40239	3.24756e-09	3.29371e-07	up	758	591	677	50	259	101
MSTRG.18619.1	2.31475	3.24791e-09	3.29371e-07	up	466	317	253	111	36	61
MSTRG.11782.1	-1.84317	3.31232e-09	3.34362e-07	down	81	109	87	437	252	329
Solyc04g077140.3.1	-1.39354	3.56135e-09	3.57859e-07	down	240	214	264	813	659	486
MSTRG.651.1	3.80096	3.74721e-09	3.74823e-07	up	64	36	52	3	2	6
Solyc09g092690.3.1	8.3407	3.84346e-09	3.82711e-07	up	112	8	60	0	0	0
MSTRG.18593.2	-1.95875	3.91285e-09	3.87866e-07	down	35	35	31	113	131	157
Solyc02g079190.3.1	-1.24834	4.12385e-09	4.06948e-07	down	795	1003	637	2041	2072	1864
MSTRG.23727.1	1.3823	4.33275e-09	4.25654e-07	up	229	230	222	98	98	75
MSTRG.15534.2	1.09524	4.69057e-09	4.58759e-07	up	771	861	789	357	441	378
MSTRG.3163.2	1.74184	4.88881e-09	4.76031e-07	up	218	125	145	45	56	48
MSTRG.18664.1	2.66744	5.03957e-09	4.88549e-07	up	82	82	67	6	20	12
Solyc05g007080.3.1	1.17685	5.25562e-09	5.0726e-07	up	1192	1064	997	386	667	446
Solyc08g006780.3.1	1.01105	6.04381e-09	5.80786e-07	up	1023	878	1049	501	534	476
MSTRG.3163.1	2.21178	6.24042e-09	5.97073e-07	up	220	118	148	20	39	47
Solyc10g008400.2.1	2.03101	6.36371e-09	6.06233e-07	up	750	1000	1076	123	411	208
Solyc04g009900.3.1	1.9687	6.56544e-09	6.22755e-07	up	128	83	102	25	30	27
MSTRG.16162.1	-1.3616	6.85081e-09	6.47034e-07	down	311	357	214	881	786	669
MSTRG.14867.1	3.87793	6.9995e-09	6.58253e-07	up	53	72	49	7	0	5
Solyc03g123390.3.1	1.58467	7.21862e-09	6.7597e-07	up	829	628	878	177	403	238
Solyc11g069450.1.1	-1.57263	7.4971e-09	6.99072e-07	down	81	99	56	238	274	215
Solyc08g006580.3.1	-1.57674	7.55436e-09	7.0144e-07	down	143	128	129	556	353	317
Solyc12g099390.2.1	-2.26843	7.802e-09	7.2139e-07	down	48	40	44	211	126	297
MSTRG.30520.1	0.900933	7.90738e-09	7.28075e-07	no change	5712	4643	5143	3006	3335	2275
MSTRG.18623.1	1.36986	8.70477e-09	7.98155e-07	up	1387	1157	941	423	393	544
Solyc02g088470.1.1	2.27588	8.92076e-09	8.14565e-07	up	98	86	69	12	24	18
Solyc04g077330.3.1	2.25174	9.43667e-09	8.58113e-07	up	119	187	107	23	47	22
Solyc10g005030.3.1	4.87661	9.87779e-09	8.9453e-07	up	57	59	25	2	3	0
MSTRG.29623.1	1.78202	1.03126e-08	9.30078e-07	up	364	316	303	56	110	126
MSTRG.22935.1	2.43688	1.06971e-08	9.60817e-07	up	470	541	344	37	177	56
Solyc02g076640.1.1	-2.82949	1.23487e-08	1.10465e-06	down	8	8	15	84	105	45
MSTRG.11299.1	7.51391	1.27765e-08	1.13829e-06	up	44	24	31	0	0	0
MSTRG.27179.2	1.1433	1.35639e-08	1.20358e-06	up	909	626	642	370	388	258
MSTRG.18809.3	-1.40065	1.5684e-08	1.38612e-06	down	132	164	143	466	363	367
MSTRG.23374.1	-1.10556	1.66633e-08	1.46677e-06	down	911	610	868	1907	1806	1570
MSTRG.2576.2	-1.22865	1.73396e-08	1.52022e-06	down	546	406	534	1028	1187	1340
MSTRG.4718.1	-1.55715	1.76023e-08	1.53713e-06	down	1492	1006	1353	4748	2602	4058
Solyc05g053120.1.1	4.70496	1.80132e-08	1.56679e-06	up	33	46	45	0	3	2
MSTRG.6414.1	-1.29876	2.04965e-08	1.77577e-06	down	156	146	116	415	361	284
Solyc06g060620.3.1	-1.1078	2.15333e-08	1.85828e-06	down	984	617	666	1438	1874	1673
MSTRG.17840.1	-1.47361	2.22893e-08	1.91601e-06	down	111	178	154	429	436	416
MSTRG.14847.1	-7.44795	2.2943e-08	1.96452e-06	down	0	0	0	27	52	23
MSTRG.9773.1	-1.18296	2.56202e-08	2.18527e-06	down	307	240	238	728	576	521
MSTRG.15083.1	-1.30422	2.99178e-08	2.53758e-06	down	170	189	229	558	496	453
MSTRG.21747.1	-1.73203	2.99814e-08	2.53758e-06	down	131	121	140	628	490	246
Solyc01g110440.3.1	1.27452	3.19738e-08	2.69585e-06	up	7948	8393	10717	2935	4884	3887
Solyc09g008320.3.1	2.02099	3.25429e-08	2.73336e-06	up	142	105	142	23	54	24
Solyc06g068520.3.1	-0.954647	3.66209e-08	3.06085e-06	no change	320	295	261	561	662	531
MSTRG.36214.1	1.01971	3.67202e-08	3.06085e-06	up	1860	1673	1722	843	849	958
MSTRG.35694.1	1.14137	3.75215e-08	3.11584e-06	up	620	651	643	248	393	267
Solyc03g097170.3.1	-2.54996	3.90307e-08	3.22899e-06	down	21	26	48	305	189	95
Solyc08g045850.3.1	1.2894	3.94064e-08	3.24786e-06	up	263	226	215	82	116	99
MSTRG.23977.1	-1.37477	4.52268e-08	3.71366e-06	down	278	212	240	864	578	500
MSTRG.7836.1	2.19899	4.58452e-08	3.75044e-06	up	93	87	65	12	23	20
Solyc09g009190.3.1	1.57693	4.74786e-08	3.86968e-06	up	620	582	335	122	236	174
MSTRG.28754.1	-2.01361	4.99595e-08	4.05686e-06	down	56	74	34	204	357	142
MSTRG.16842.2	-1.71979	5.18597e-08	4.18639e-06	down	48	62	33	179	175	134
MSTRG.1312.6	2.5582	5.19352e-08	4.18639e-06	up	101	120	78	30	10	12
MSTRG.25925.2	-1.23507	5.45526e-08	4.38133e-06	down	1090	781	1064	3006	2202	1894
MSTRG.21708.1	-3.32975	5.60254e-08	4.48325e-06	down	3	9	11	126	87	34
Solyc06g069600.2.1	2.01944	5.80376e-08	4.62745e-06	up	121	104	109	39	19	26
MSTRG.24717.1	2.43809	5.87381e-08	4.66639e-06	up	168	122	105	21	12	39
Solyc03g119610.1.1	1.33796	6.29919e-08	4.98633e-06	up	361	217	275	122	113	109
MSTRG.13381.5	1.89275	6.467e-08	5.10082e-06	up	1594	984	2019	648	411	231
Solyc03g114130.1.1	1.23671	6.54162e-08	5.14124e-06	up	523	403	580	247	216	196
MSTRG.15704.1	-1.71627	6.60594e-08	5.17332e-06	down	43	61	49	217	165	140
MSTRG.24816.1	4.01096	6.94257e-08	5.41766e-06	up	543	638	545	13	87	18
Solyc07g054810.1.1	-2.17465	7.19114e-08	5.59181e-06	down	19	33	22	127	88	127
Solyc03g093240.3.1	0.949979	7.71741e-08	5.97991e-06	no change	907	767	943	470	527	408
Solyc12g056410.2.1	1.28044	7.82133e-08	6.03916e-06	up	390	253	260	122	127	129
MSTRG.23268.1	0.93095	8.57976e-08	6.60162e-06	no change	866	679	740	365	478	393
MSTRG.32128.1	-1.36186	9.18275e-08	7.04096e-06	down	380	413	353	1219	759	1022
MSTRG.29650.1	1.58545	9.56525e-08	7.30878e-06	up	565	458	412	93	246	159
Solyc02g082270.3.1	-1.85807	1.02577e-07	7.81074e-06	down	383	259	326	1453	601	1433
MSTRG.21357.1	1.35732	1.05794e-07	8.02797e-06	up	595	578	669	167	338	247
Solyc11g012320.2.1	-1.13737	1.0625e-07	8.03482e-06	down	2245	1934	2283	6047	4223	4311
MSTRG.13578.1	7.17703	1.07541e-07	8.10462e-06	up	23	31	23	0	0	0
MSTRG.22571.1	1.01117	1.12384e-07	8.44073e-06	up	3767	2373	2805	1692	1523	1318
Solyc03g033270.3.1	7.27036	1.14521e-07	8.57191e-06	up	16	29	36	0	0	0
Solyc04g025990.3.1	1.1205	1.16701e-07	8.70552e-06	up	942	964	896	365	623	366
Solyc01g112160.3.1	7.36997	1.17503e-07	8.73572e-06	up	20	17	50	0	0	0
Solyc01g090760.3.1	-1.85983	1.1796e-07	8.74015e-06	down	51	63	57	260	140	231
MSTRG.19581.1	1.26267	1.18589e-07	8.75729e-06	up	3081	1721	2433	772	1365	974
Solyc02g081060.3.1	1.92004	1.24238e-07	9.14372e-06	up	84	110	102	24	27	30
Solyc02g064800.3.1	2.17963	1.26258e-07	9.26141e-06	up	151	78	84	14	28	28
MSTRG.5705.1	-2.31363	1.36593e-07	9.98624e-06	down	27	33	44	294	151	96
MSTRG.9507.1	2.06324	1.4223e-07	1.03639e-05	up	121	104	88	39	22	16
MSTRG.18662.1	2.99931	1.49212e-07	1.08368e-05	up	75	39	41	4	11	5
MSTRG.29785.1	2.08331	1.52329e-07	1.10268e-05	up	1162	1360	1203	144	626	187
MSTRG.17594.1	1.3562	1.59046e-07	1.14753e-05	up	271	344	317	100	165	117
MSTRG.26363.1	1.67828	1.70649e-07	1.22722e-05	up	203	137	177	41	53	70
Solyc12g062250.2.1	1.18	1.7165e-07	1.2304e-05	up	479	367	469	192	266	149
MSTRG.13381.9	1.25612	1.72651e-07	1.23356e-05	up	325	375	277	154	133	134
MSTRG.30528.1	-1.09847	1.74816e-07	1.24498e-05	down	343	434	426	948	925	807
MSTRG.22760.1	1.37399	1.76047e-07	1.24971e-05	up	823	502	772	201	314	313
MSTRG.10464.1	-1.33792	1.86497e-07	1.31963e-05	down	309	376	362	955	726	1024
Solyc10g078660.2.1	-1.10589	1.90116e-07	1.34093e-05	down	428	331	359	977	732	748
MSTRG.22939.1	1.60493	1.90725e-07	1.34093e-05	up	165	165	188	48	89	43
MSTRG.36453.1	-2.35106	2.07462e-07	1.45395e-05	down	17	29	47	212	213	85
Solyc09g075460.3.1	-1.30936	2.10555e-07	1.47095e-05	down	371	334	291	1145	727	658
Solyc01g110290.3.1	1.35029	2.20144e-07	1.53307e-05	up	976	1170	1421	352	651	471
Solyc03g005050.3.1	-1.19366	2.28048e-07	1.5831e-05	down	510	370	441	1104	845	1110
MSTRG.12598.1	-1.7288	2.32636e-07	1.60987e-05	down	55	69	39	242	186	132
MSTRG.16319.1	-4.34284	2.42039e-07	1.66969e-05	down	6	0	4	20	56	122
Solyc01g008110.3.1	1.1077	2.49218e-07	1.71384e-05	up	4970	5670	5728	2234	3712	2089
Solyc12g006470.2.1	1.84846	2.80939e-07	1.92596e-05	up	654	1013	790	139	436	164
Solyc02g067050.3.1	-1.65525	2.9244e-07	1.99858e-05	down	3906	2508	4280	16889	7324	9965
MSTRG.24882.1	4.77277	2.96873e-07	2.02259e-05	up	41	35	33	0	0	4
MSTRG.17376.1	-1.17852	3.02014e-07	2.05127e-05	down	114	100	97	266	242	216
Solyc06g054250.3.1	1.83037	3.10012e-07	2.09911e-05	up	193	106	181	30	53	55
MSTRG.14096.1	1.19352	3.14353e-07	2.12198e-05	up	213	199	197	85	101	89
MSTRG.21546.1	5.87898	3.1578e-07	2.12509e-05	up	39	33	43	0	0	2
MSTRG.9295.1	1.11543	3.3278e-07	2.22794e-05	up	418	304	426	179	200	168
Solyc01g079580.3.1	-1.23686	3.33088e-07	2.22794e-05	down	341	404	493	1205	1017	824
MSTRG.35971.2	-1.0064	3.54926e-07	2.36682e-05	down	232	267	243	490	571	486
Solyc06g065040.3.1	-1.40828	3.82259e-07	2.54139e-05	down	63	71	74	194	177	197
Solyc02g088910.3.1	-1.69395	3.89338e-07	2.58065e-05	down	39	44	66	201	172	131
Solyc08g007060.3.1	2.59501	4.00288e-07	2.64526e-05	up	60	70	47	7	18	6
Solyc06g035450.3.1	-0.881729	4.07747e-07	2.68649e-05	no change	1513	1341	1410	2370	2844	2853
MSTRG.8409.1	-1.49377	4.38253e-07	2.87886e-05	down	113	125	139	458	271	358
MSTRG.11794.1	1.27058	4.512e-07	2.95509e-05	up	574	366	549	161	251	223
MSTRG.2087.1	-2.18096	4.55265e-07	2.97286e-05	down	22	19	13	107	62	79
MSTRG.22020.5	-0.973443	4.646e-07	3.02485e-05	no change	1428	1208	1535	2868	2656	2874
MSTRG.15569.1	-1.7049	4.68462e-07	3.041e-05	down	100	88	88	439	346	156
MSTRG.14320.2	1.08113	4.75684e-07	3.07879e-05	up	760	481	473	288	318	225
MSTRG.1602.1	-0.837038	4.82184e-07	3.11171e-05	no change	689	702	639	1326	1300	1121
MSTRG.3742.3	1.81298	5.18394e-07	3.33561e-05	up	221	177	92	41	66	37
MSTRG.3338.5	-1.88053	5.34355e-07	3.42828e-05	down	30	22	47	148	118	111
Solyc01g091240.3.1	1.55655	5.38744e-07	3.4464e-05	up	114	113	122	35	54	35
Solyc02g069450.3.1	0.956364	5.4165e-07	3.45494e-05	no change	2581	2383	2516	1603	1355	1035
MSTRG.16302.2	3.34763	5.48718e-07	3.48991e-05	up	44	70	51	0	9	8
Solyc07g065340.1.1	-1.98015	5.80398e-07	3.68076e-05	down	17	17	21	78	92	57
MSTRG.16173.1	-1.23168	6.03483e-07	3.81616e-05	down	109	109	100	280	231	254
MSTRG.25925.1	-1.31903	6.1354e-07	3.86864e-05	down	203	173	234	660	430	471
Solyc04g071800.3.1	3.53478	6.45156e-07	4.05637e-05	up	48	96	48	0	6	11
MSTRG.6211.1	-0.85545	6.50796e-07	4.08017e-05	no change	514	423	485	798	1009	850
MSTRG.14240.1	-1.4173	6.59992e-07	4.12608e-05	down	108	94	99	365	226	232
Solyc08g078670.2.1	-0.782256	6.67148e-07	4.159e-05	no change	1030	979	914	1746	1768	1658
MSTRG.21545.1	3.79401	6.91977e-07	4.3016e-05	up	28	33	32	2	3	2
MSTRG.13484.1	-1.12526	7.22826e-07	4.48071e-05	down	170	225	164	426	481	364
Solyc04g008210.2.1	-1.29098	7.40859e-07	4.57959e-05	down	231	350	318	908	843	564
MSTRG.16314.2	-1.91813	7.46992e-07	4.60457e-05	down	68	145	72	319	619	226
MSTRG.26533.2	2.12249	7.50648e-07	4.61418e-05	up	106	124	60	21	35	14
Solyc07g051890.1.1	-2.69683	7.71942e-07	4.73185e-05	down	7	6	7	50	41	42
MSTRG.36445.1	-1.12768	7.91868e-07	4.84051e-05	down	194	165	161	470	418	288
Solyc03g083250.3.1	1.32887	7.98205e-07	4.86573e-05	up	172	156	155	78	63	57
Solyc04g074730.1.1	-1.75528	8.15217e-07	4.95571e-05	down	109	135	137	702	398	245
Solyc04g016200.1.1	1.41854	8.17981e-07	4.95882e-05	up	171	138	115	47	70	47
MSTRG.23427.1	-1.46742	8.64084e-07	5.22391e-05	down	83	82	119	346	261	210
MSTRG.31180.1	1.57314	9.37614e-07	5.65291e-05	up	153	112	135	36	45	56
MSTRG.7079.1	-2.20667	9.55873e-07	5.74725e-05	down	17	22	33	174	102	72
MSTRG.4536.1	0.955725	9.77766e-07	5.85262e-05	no change	471	433	412	216	299	192
MSTRG.5767.3	1.48713	9.78717e-07	5.85262e-05	up	170	100	138	50	59	41
Solyc11g072480.2.1	2.11351	9.87453e-07	5.88886e-05	up	72	55	53	11	19	13
MSTRG.7079.2	-1.93573	1.0345e-06	6.15274e-05	down	17	26	29	117	102	70
Solyc01g110510.3.1	-0.998376	1.05319e-06	6.24321e-05	no change	2707	2185	2762	6190	4673	4809
MSTRG.5291.2	1.15586	1.05538e-06	6.24321e-05	up	1217	979	1070	655	537	329
MSTRG.7914.1	-0.90326	1.06376e-06	6.27571e-05	no change	736	655	584	1436	1198	1150
MSTRG.6957.1	4.12206	1.06658e-06	6.27571e-05	up	49	48	22	6	1	0
Solyc02g063510.1.1	2.79622	1.11611e-06	6.54966e-05	up	49	40	34	5	5	8
MSTRG.15286.1	2.21587	1.14886e-06	6.71322e-05	up	60	52	64	9	14	16
MSTRG.27864.1	-0.949365	1.15009e-06	6.71322e-05	no change	268	204	229	510	483	400
Solyc01g087570.2.1	-1.551	1.15391e-06	6.71772e-05	down	65	47	77	192	159	213
MSTRG.2314.1	1.21134	1.17214e-06	6.80584e-05	up	315	236	247	147	115	92
MSTRG.24953.1	1.6173	1.24035e-06	7.18296e-05	up	110	144	139	34	62	39
Solyc08g078203.1.1	-1.49041	1.30504e-06	7.53774e-05	down	176	147	173	628	310	473
Solyc01g087560.3.1	-1.15749	1.31441e-06	7.56826e-05	down	294	284	415	867	824	622
Solyc06g074720.3.1	-0.912346	1.31721e-06	7.56826e-05	no change	750	624	501	1153	1222	1224
Solyc07g008100.3.1	-1.98318	1.34856e-06	7.71035e-05	down	14	20	22	89	74	67
Solyc06g073320.3.1	-0.749998	1.34894e-06	7.71035e-05	no change	44070	40488	42032	78320	72385	68358
MSTRG.12890.2	1.54236	1.3713e-06	7.81786e-05	up	112	98	138	41	45	38
Solyc11g005150.2.1	-1.7742	1.40787e-06	8.0056e-05	down	28	19	32	96	116	70
MSTRG.15285.1	1.83209	1.42213e-06	8.06583e-05	up	78	68	69	23	19	20
MSTRG.35096.1	1.01732	1.42605e-06	8.06726e-05	up	357	254	288	150	164	142
MSTRG.5377.1	-2.31237	1.44033e-06	8.11784e-05	down	19	17	17	124	48	93
Solyc02g084420.3.1	-2.42651	1.44237e-06	8.11784e-05	down	6	17	11	51	72	68
MSTRG.3598.2	-1.07005	1.4524e-06	8.15346e-05	down	511	526	330	1056	951	930
MSTRG.19911.1	-0.960507	1.46351e-06	8.19493e-05	no change	350	262	326	708	640	532
MSTRG.18293.1	1.70429	1.48457e-06	8.29171e-05	up	220	206	115	35	76	60
MSTRG.23387.1	1.4152	1.52265e-06	8.48292e-05	up	222	282	207	78	137	67
MSTRG.3479.3	-1.89207	1.53599e-06	8.52041e-05	down	25	23	19	112	80	64
MSTRG.15705.1	-1.3804	1.53797e-06	8.52041e-05	down	112	173	93	374	384	270
MSTRG.31901.1	1.32456	1.541e-06	8.52041e-05	up	182	193	249	76	101	83
Solyc04g078110.1.1	2.32099	1.55381e-06	8.55652e-05	up	60	154	87	14	23	26
Solyc01g080910.2.1	1.65862	1.55531e-06	8.55652e-05	up	118	96	111	27	54	27
Solyc12g044330.2.1	-1.4912	1.5943e-06	8.74917e-05	down	953	679	1054	3962	2075	1736
MSTRG.23463.1	1.07527	1.60266e-06	8.77319e-05	up	316	263	269	114	156	144
MSTRG.28181.1	0.828703	1.65945e-06	9.0615e-05	no change	1071	774	863	529	541	492
Solyc02g082690.3.1	1.15788	1.66983e-06	9.09562e-05	up	558	323	330	175	229	153
Solyc03g083560.1.1	-1.30641	1.67741e-06	9.11435e-05	down	472	365	711	1447	1251	1260
MSTRG.18862.1	1.1192	1.71124e-06	9.27526e-05	up	869	1123	826	389	621	358
MSTRG.20494.1	1.6056	1.74008e-06	9.40841e-05	up	114	110	79	28	43	32
Solyc01g005590.2.1	-1.38886	1.75966e-06	9.49093e-05	down	867	531	738	2799	1679	1258
MSTRG.12676.1	-2.05876	1.7729e-06	9.53898e-05	down	21	12	21	101	70	60
MSTRG.22938.1	1.95776	1.78677e-06	9.59018e-05	up	218	213	202	37	112	27
Solyc05g024010.3.1	3.03909	1.81868e-06	9.73769e-05	up	53	36	38	1	9	6
MSTRG.1589.1	-1.79713	1.88435e-06	0.000100648	down	285	488	178	641	1578	1237
MSTRG.3168.1	-2.77054	1.90982e-06	0.000101761	down	9	4	5	44	53	30
Solyc02g082120.3.1	-1.21667	1.953e-06	0.000103811	down	357	316	262	1006	648	572
Solyc06g062940.3.1	0.743703	1.98204e-06	0.000105101	no change	2845	2180	2271	1604	1557	1314
Solyc11g005190.2.1	-1.29107	1.99942e-06	0.000105767	down	141	127	78	268	387	225
MSTRG.32933.1	-1.14731	2.06501e-06	0.000108975	down	172	135	101	266	384	281
MSTRG.10988.1	1.00124	2.0912e-06	0.000110093	up	1061	963	876	505	428	540
MSTRG.29766.1	1.26173	2.09995e-06	0.00011029	up	195	170	131	69	74	69
Solyc05g005730.3.1	-1.06611	2.11262e-06	0.000110691	down	155	133	120	333	288	256
Solyc01g109655.1.1	1.29152	2.22378e-06	0.000116239	up	510	376	527	253	154	182
MSTRG.36558.1	0.813926	2.2537e-06	0.000117523	no change	943	735	836	498	502	468
MSTRG.31714.1	-1.89662	2.36676e-06	0.000123128	down	34	29	18	109	147	60
Solyc05g017760.3.1	1.97056	2.40866e-06	0.000125012	up	149	253	246	36	108	36
Solyc11g010810.2.1	1.21879	2.46741e-06	0.000127549	up	461	412	337	131	265	148
MSTRG.3468.2	-1.30717	2.46914e-06	0.000127549	down	96	88	73	257	182	209
Solyc11g073120.2.1	-1.41308	2.48205e-06	0.000127916	down	82	91	46	202	242	161
MSTRG.20071.1	6.38213	2.50837e-06	0.00012897	up	38	36	14	0	1	0
MSTRG.28048.3	-1.15684	2.68353e-06	0.000137654	down	202	195	189	562	378	399
MSTRG.25253.1	-1.00554	2.71196e-06	0.00013879	down	750	550	441	1249	1108	1183
Solyc12g042950.2.1	-1.02108	2.90348e-06	0.000148246	down	1612	1012	1174	3068	2283	2458
MSTRG.5153.1	2.53461	2.93377e-06	0.000149446	up	59	106	70	7	29	8
Solyc07g007690.3.1	0.907922	2.94684e-06	0.000149451	no change	422	433	425	216	265	226
Solyc05g008060.3.1	-0.687752	2.94746e-06	0.000149451	no change	1163	1089	1045	1713	2091	1692
MSTRG.29673.1	-1.58077	2.98336e-06	0.000150924	down	36	26	25	90	101	77
MSTRG.19840.1	-1.37174	3.06722e-06	0.000154493	down	66	46	42	118	154	136
MSTRG.22342.1	-1.84317	3.06797e-06	0.000154493	down	24	22	14	69	75	76
MSTRG.10974.1	-2.15404	3.14566e-06	0.000158044	down	9	16	19	83	68	54
Solyc09g060100.3.1	1.3232	3.19659e-06	0.000160237	up	259	203	212	88	137	58
Solyc05g014760.3.1	-0.792021	3.20417e-06	0.000160252	no change	659	623	613	1162	1118	1093
Solyc11g065000.2.1	-0.78091	3.21926e-06	0.000160642	no change	484	447	489	793	975	764
MSTRG.11236.1	1.09103	3.24038e-06	0.00016133	up	416	396	338	142	255	166
Solyc01g009430.3.1	-1.75978	3.27724e-06	0.00016255	down	61	41	39	199	100	178
MSTRG.18120.1	-1.25669	3.27966e-06	0.00016255	down	148	151	96	321	440	227
MSTRG.33402.1	-1.02612	3.31006e-06	0.000163458	down	364	271	305	803	603	554
MSTRG.17195.1	1.50622	3.31283e-06	0.000163458	up	125	110	83	39	48	29
MSTRG.29197.3	-1.07342	3.44556e-06	0.000169627	down	194	230	244	421	529	508
MSTRG.4297.1	1.19847	3.5283e-06	0.000173312	up	6075	4190	4828	3052	1687	1928
Solyc01g079830.3.1	-2.00012	3.68623e-06	0.000180666	down	19	13	13	72	58	54
Solyc02g063230.1.1	-1.89642	3.71237e-06	0.000181543	down	30	15	25	117	78	71
MSTRG.34506.1	0.716935	3.83679e-06	0.000187211	no change	2591	2347	2515	1631	1600	1444
Solyc01g106000.3.1	2.32165	3.92526e-06	0.000191105	up	88	41	46	9	18	9
Solyc02g087560.1.1	1.76325	3.95338e-06	0.000192049	up	97	98	88	20	47	21
Solyc07g009380.3.1	-0.919136	3.97102e-06	0.000192481	no change	748	486	579	1225	1441	885
MSTRG.22664.1	-0.941846	3.98212e-06	0.000192595	no change	707	596	714	1421	1695	944
MSTRG.20915.1	6.19941	4.04389e-06	0.000195153	up	22	23	31	0	1	0
Solyc02g070440.3.1	1.0563	4.11046e-06	0.000197932	up	816	776	1025	342	551	422
MSTRG.2760.1	-1.41743	4.11989e-06	0.000197952	down	107	92	143	423	313	216
Solyc10g051390.2.1	1.1953	4.1693e-06	0.00019989	up	357	291	370	198	138	122
MSTRG.19072.1	1.06002	4.34332e-06	0.000207781	up	1134	1333	1241	465	683	691
Solyc02g090890.3.1	2.63178	4.36811e-06	0.000208078	up	42	33	39	4	8	7
Solyc12g011030.2.1	-2.31801	4.36844e-06	0.000208078	down	6	23	12	69	84	63
Solyc04g015480.3.1	0.897281	4.37964e-06	0.00020816	no change	380	350	357	215	223	167
MSTRG.1443.1	-1.99832	4.40765e-06	0.000209041	down	18	35	14	105	82	89
MSTRG.22942.1	2.64186	4.67589e-06	0.000221285	up	74	110	85	4	34	9
MSTRG.8892.1	2.18796	4.93229e-06	0.000232918	up	72	66	91	23	8	20
Solyc03g043950.3.1	1.00775	5.13437e-06	0.000241942	up	270	234	267	137	133	125
MSTRG.9412.1	-1.31857	5.22715e-06	0.000245788	down	88	65	57	174	159	197
MSTRG.12675.1	1.6278	5.25426e-06	0.000246433	up	87	84	70	22	35	24
Solyc09g075860.3.1	1.32001	5.26327e-06	0.000246433	up	157	161	138	49	88	54
MSTRG.33095.2	-1.89449	5.27791e-06	0.000246594	down	247	174	326	1211	390	1172
Solyc09g091565.1.1	-4.25524	5.3564e-06	0.000249485	down	0	7	0	36	29	71
MSTRG.15778.2	-1.91597	5.36246e-06	0.000249485	down	58	54	114	341	448	132
MSTRG.12323.1	-0.966832	5.57558e-06	0.000258853	no change	344	241	305	603	558	612
Solyc01g103185.1.1	-1.20289	5.70727e-06	0.000264409	down	114	123	167	353	378	246
MSTRG.7881.1	-1.21024	5.80764e-06	0.000268493	down	1383	712	1175	3271	2188	2223
MSTRG.12004.1	-1.46173	5.82785e-06	0.000268863	down	2333	1726	2103	8543	3275	5285
MSTRG.19376.1	1.12882	5.86512e-06	0.000269782	up	372	261	376	131	213	137
Solyc10g085225.1.1	1.8529	5.87229e-06	0.000269782	up	144	215	260	33	105	47
MSTRG.6880.1	-1.17923	5.93119e-06	0.00027192	down	109	98	102	264	204	246
MSTRG.1040.2	-0.885018	5.95805e-06	0.000272584	no change	238	192	212	428	411	379
MSTRG.9227.1	-0.688425	6.06273e-06	0.000276798	no change	7748	6819	7419	13196	12544	10813
Solyc10g052490.2.1	1.33723	6.08604e-06	0.000277287	up	459	296	534	148	261	129
MSTRG.33023.1	1.13658	6.24708e-06	0.000284036	up	323	373	353	122	199	175
Solyc12g056450.2.1	1.25069	6.35689e-06	0.00028818	up	137	135	131	50	72	54
MSTRG.33758.1	-0.818885	6.36465e-06	0.00028818	no change	1183	1283	1328	2516	2343	2077
Solyc01g099970.3.1	1.67094	6.37753e-06	0.00028818	up	122	117	117	21	45	49
MSTRG.7196.1	-1.49867	6.50753e-06	0.000293452	down	31	42	31	105	109	91
Solyc11g013310.2.1	-0.921805	6.77417e-06	0.000304852	no change	200	153	188	345	420	298
MSTRG.29966.1	0.94118	6.87594e-06	0.0003088	no change	45028	27496	36318	23070	18525	16303
MSTRG.12731.2	2.1836	7.10392e-06	0.000318389	up	111	82	45	9	21	23
Solyc09g064630.3.1	1.01034	7.5015e-06	0.000335524	up	966	699	700	294	538	382
MSTRG.19668.1	-1.05404	7.52287e-06	0.000335798	down	309	307	355	780	584	702
MSTRG.19368.2	-1.26371	7.61756e-06	0.000339336	down	219	232	120	562	428	411
Solyc02g092550.3.1	-1.34523	7.66434e-06	0.00034073	down	122	104	176	412	289	348
MSTRG.6147.1	-1.74981	7.72743e-06	0.000342643	down	31	27	38	146	130	63
Solyc07g008020.3.1	1.23095	7.73851e-06	0.000342643	up	223	226	203	77	92	115
Solyc02g085745.1.1	1.29018	7.75889e-06	0.000342856	up	239	278	203	104	81	115
MSTRG.187.2	-0.857601	7.93541e-06	0.000349953	no change	4163	3633	3863	8112	6304	7153
Solyc03g112760.3.1	0.853029	7.97546e-06	0.000351016	no change	1462	1383	1360	640	1054	734
Solyc01g079350.3.1	-1.10101	7.99638e-06	0.000351234	down	200	157	136	427	312	336
MSTRG.28615.1	-0.852024	8.0132e-06	0.000351272	no change	1014	678	953	1521	1796	1590
MSTRG.19486.1	-2.93917	8.11533e-06	0.000354506	down	239	217	214	2761	2237	457
MSTRG.26390.2	-0.863774	8.11921e-06	0.000354506	no change	436	434	394	765	763	829
MSTRG.31510.2	-1.13007	8.1511e-06	0.000355194	down	126	89	95	266	213	213
Solyc10g055630.2.1	-0.93854	8.29445e-06	0.000360442	no change	3364	2484	3146	7235	6432	4208
MSTRG.16302.3	1.82083	8.30428e-06	0.000360442	up	509	647	636	86	361	107
MSTRG.29793.1	3.09196	8.32606e-06	0.000360676	up	30	41	26	2	7	3
MSTRG.5253.1	-0.818406	8.41015e-06	0.000363602	no change	1300	888	1227	2135	2179	1879
Solyc03g044600.2.1	3.09745	8.46115e-06	0.00036509	up	62	29	54	7	11	0
Solyc09g098030.3.1	1.1576	8.54623e-06	0.00036804	up	228	228	154	86	114	83
Solyc03g121620.1.1	-1.66175	8.86006e-06	0.00038081	down	34	31	34	150	100	74
Solyc12g006440.1.1	2.63774	8.98374e-06	0.000385373	up	38	34	30	6	7	4
Solyc03g123910.3.1	-1.38639	9.05813e-06	0.000387808	down	86	63	72	268	162	160
MSTRG.9774.1	-0.697581	9.11091e-06	0.00038931	no change	1698	1738	1581	2626	3412	2438
MSTRG.18431.1	-1.07829	9.21332e-06	0.000392923	down	206	145	185	457	340	358
MSTRG.17569.1	-1.80843	9.3427e-06	0.000397586	down	120	41	93	280	196	402
Solyc04g008230.3.1	-3.57929	9.35878e-06	0.000397586	down	4	0	6	57	53	16
MSTRG.33842.1	-1.78934	9.68261e-06	0.00041055	down	18	20	16	62	65	65
Solyc08g007140.3.1	-1.02091	9.8076e-06	0.00041505	down	193	150	141	391	311	301
Solyc03g007480.3.1	-1.00598	1.04067e-05	0.000439557	down	379	342	261	790	589	630
MSTRG.20071.2	4.7751	1.05073e-05	0.000442957	up	16	41	22	2	0	1
Solyc11g044540.2.1	0.935502	1.06542e-05	0.000448293	no change	688	531	684	293	360	368
MSTRG.10173.3	0.806254	1.071e-05	0.000449777	no change	1937	1355	1278	968	930	774
MSTRG.12858.1	-1.17271	1.09026e-05	0.000456995	down	172	139	205	502	360	337
MSTRG.3134.1	-0.985099	1.10975e-05	0.00046428	no change	5770	4457	5271	12484	8295	10374
Solyc04g054310.3.1	1.08269	1.12018e-05	0.000467754	up	188	174	199	81	108	86
MSTRG.32613.1	0.812805	1.13072e-05	0.000471261	no change	2966	2501	2436	1807	1421	1377
MSTRG.28643.1	0.849058	1.1466e-05	0.000476979	no change	1681	1622	1675	948	1261	695
Solyc02g082080.1.1	-4.3291	1.16113e-05	0.00048211	down	0	6	0	68	18	38
Solyc03g081240.3.1	5.45805	1.17809e-05	0.000488232	up	51	23	14	2	0	0
Solyc01g095270.3.1	1.11507	1.18677e-05	0.000490905	up	385	289	256	124	141	170
MSTRG.5816.1	-0.944998	1.19438e-05	0.000493055	no change	11275	8141	13262	22414	21430	20905
Solyc10g006900.3.1	1.04166	1.19645e-05	0.000493055	up	712	789	510	301	459	263
Solyc03g007770.3.1	1.60663	1.21091e-05	0.00049808	up	80	70	80	20	30	28
MSTRG.23516.1	-1.03021	1.21754e-05	0.000499872	down	132	86	102	222	257	194
MSTRG.13166.3	0.650239	1.25117e-05	0.000512274	no change	20652	18571	19388	13988	13940	10748
Solyc08g081195.1.1	-1.06273	1.2524e-05	0.000512274	down	749	433	549	1556	1266	887
Solyc06g069090.3.1	-1.27524	1.25493e-05	0.000512356	down	58	53	67	162	137	144
MSTRG.14275.1	-0.739426	1.2678e-05	0.000516076	no change	859	674	743	1289	1306	1295
Solyc02g076660.3.1	-1.90712	1.26873e-05	0.000516076	down	15	20	14	69	81	43
MSTRG.13394.3	0.962138	1.2784e-05	0.000518946	no change	714	504	473	233	359	298
Solyc10g081260.2.1	-0.733689	1.2805e-05	0.000518946	no change	997	866	799	1420	1939	1247
MSTRG.6759.1	-1.36374	1.3048e-05	0.000527819	down	183	119	119	529	356	227
MSTRG.6225.1	-1.27281	1.33534e-05	0.000539181	down	302	234	349	900	512	759
MSTRG.20822.3	4.08202	1.33963e-05	0.000539925	up	42	33	20	0	6	0
Solyc03g116630.3.1	-1.27519	1.34299e-05	0.000540288	down	74	54	67	167	140	173
Solyc08g083215.1.1	-2.00601	1.35864e-05	0.000545588	down	18	9	17	73	68	42
MSTRG.34052.1	1.19227	1.37183e-05	0.000549883	up	174	149	132	58	92	57
MSTRG.19089.1	1.25536	1.39256e-05	0.000557176	up	2908	1991	3047	1667	957	799
Solyc07g066020.3.1	2.74088	1.42806e-05	0.000570343	up	46	34	32	2	6	9
MSTRG.9951.1	-1.72609	1.4365e-05	0.000572673	down	38	24	29	123	137	55
Solyc01g111580.3.1	-1.10082	1.4475e-05	0.000576016	down	392	420	306	999	645	798
Solyc02g072260.3.1	-1.76213	1.46557e-05	0.000582154	down	30	31	17	109	112	55
Solyc03g114640.3.1	0.871482	1.50907e-05	0.000598355	no change	358	280	292	170	209	147
MSTRG.13529.1	-2.55567	1.5176e-05	0.000600651	down	6	11	12	80	80	23
Solyc04g071420.3.1	1.05738	1.53903e-05	0.000608039	up	390	374	438	167	286	156
MSTRG.3189.1	3.92145	1.54605e-05	0.000609719	up	26	21	25	2	3	0
MSTRG.13166.1	0.816084	1.55223e-05	0.000611063	no change	3463	3141	3052	2275	1994	1414
Solyc01g067290.2.1	0.996445	1.59658e-05	0.0006274	no change	1227	952	1064	558	791	360
Solyc11g011330.2.1	-2.47321	1.62872e-05	0.000638888	down	6	6	10	55	35	36
MSTRG.4599.2	-1.77955	1.64655e-05	0.000644007	down	25	34	47	151	170	68
MSTRG.13019.2	-1.43111	1.64762e-05	0.000644007	down	97	93	112	252	200	370
MSTRG.2726.2	2.79221	1.66233e-05	0.000648604	up	44	23	33	4	8	3
Solyc03g114720.3.1	-1.19044	1.70789e-05	0.000665201	down	118	146	110	298	408	196
Solyc05g005960.3.1	1.34895	1.73179e-05	0.000673047	up	183	202	159	59	116	51
MSTRG.23532.1	-0.899188	1.73415e-05	0.000673047	no change	1156	1006	1212	2394	1862	2177
Solyc02g082190.3.1	-1.01811	1.74818e-05	0.000677298	down	125	92	127	250	267	204
MSTRG.32820.1	-1.3675	1.78217e-05	0.00068925	down	187	175	102	530	291	387
MSTRG.137.1	1.1721	1.80299e-05	0.000696082	up	219	153	186	92	73	87
MSTRG.28535.1	-1.66229	1.82169e-05	0.000702068	down	125	129	170	648	224	486
MSTRG.33416.1	1.10522	1.82735e-05	0.000703018	up	227	215	189	79	139	88
MSTRG.9763.1	2.89391	1.86095e-05	0.000714696	up	42	29	24	7	3	3
MSTRG.21699.1	-1.19487	1.86857e-05	0.000716372	down	78	62	85	208	171	152
MSTRG.3567.1	-1.09136	1.9312e-05	0.000739094	down	218	148	123	318	346	389
MSTRG.18287.1	3.99183	1.98318e-05	0.000757672	up	38	24	18	0	1	4
Solyc05g050380.3.1	1.79474	1.99508e-05	0.000760896	up	95	71	99	18	46	17
MSTRG.8191.1	-1.10423	2.04836e-05	0.000779866	down	393	343	370	920	591	895
Solyc03g071620.1.1	1.04362	2.11728e-05	0.000804714	up	217	190	226	115	125	80
MSTRG.21535.1	1.29203	2.15619e-05	0.000815714	up	185	149	156	89	53	62
Solyc05g056270.3.1	1.07016	2.15851e-05	0.000815714	up	256	233	325	131	166	109
Solyc04g009510.3.1	-0.841957	2.15872e-05	0.000815714	no change	272	278	234	421	552	479
Solyc08g076540.3.1	-0.951346	2.16105e-05	0.000815714	no change	347	299	360	797	590	609
Solyc05g006550.3.1	-1.34697	2.17681e-05	0.000820254	down	122	146	72	372	250	262
MSTRG.30563.1	0.789461	2.22567e-05	0.000835402	no change	665	510	542	334	425	272
MSTRG.6091.1	-1.08013	2.2278e-05	0.000835402	down	469	319	353	882	1144	500
MSTRG.2000.1	-0.916804	2.2284e-05	0.000835402	no change	175	176	211	376	391	334
MSTRG.31388.1	-1.25513	2.24943e-05	0.000841851	down	536	359	546	1649	847	1004
MSTRG.19821.1	1.17457	2.26058e-05	0.000844588	up	259	219	228	101	87	129
Solyc02g089360.3.1	-1.47498	2.29371e-05	0.000855513	down	72	83	48	217	136	217
MSTRG.22208.1	-1.09943	2.3606e-05	0.000878974	down	99	97	119	275	233	192
Solyc04g050440.3.1	-1.16472	2.4272e-05	0.000902247	down	79	108	95	233	203	217
Solyc01g087565.1.1	-1.82891	2.43576e-05	0.000903902	down	54	23	30	156	76	144
Solyc04g074450.2.1	-2.44674	2.45351e-05	0.000908954	down	9	7	14	92	47	31
Solyc09g091050.3.1	1.65391	2.47743e-05	0.000916276	up	127	109	63	30	48	21
Solyc12g098310.2.1	-0.95007	2.48782e-05	0.000918574	no change	295	206	201	547	441	396
MSTRG.12939.1	-1.44475	2.49936e-05	0.000921288	down	121	80	48	182	222	275
Solyc02g082260.3.1	1.75725	2.54511e-05	0.000936584	up	122	126	86	21	62	22
Solyc02g063390.3.1	2.12274	2.66333e-05	0.00097828	up	62	65	91	10	34	10
MSTRG.31482.1	-1.87453	2.66731e-05	0.00097828	down	14	21	18	84	53	63
Solyc12g098740.2.1	-0.821445	2.69162e-05	0.000985514	no change	882	750	893	1564	1409	1591
MSTRG.15619.1	0.804634	2.69599e-05	0.000985514	no change	748	544	658	426	409	316
MSTRG.17584.1	-1.50626	2.73258e-05	0.000997234	down	460	294	552	1665	1726	546
Solyc09g083190.3.1	0.892036	2.7372e-05	0.000997264	no change	1442	1597	1436	709	1176	658
Solyc11g065870.2.1	0.90471	2.80211e-05	0.00101923	no change	315	267	242	159	179	118
MSTRG.27177.1	-0.953374	2.84214e-05	0.00103208	no change	163	194	164	326	449	283
Solyc06g005680.3.1	3.28272	2.88928e-05	0.00104588	up	40	26	20	6	2	1
Solyc10g078580.1.1	-1.34836	2.88965e-05	0.00104588	down	237	250	274	996	683	353
Solyc09g011570.3.1	2.22672	2.91616e-05	0.00105374	up	37	42	34	8	9	8
MSTRG.17421.1	1.76485	3.00365e-05	0.00108358	up	83	73	48	16	20	25
Solyc04g071360.3.1	-0.958801	3.01372e-05	0.00108476	no change	208	203	168	408	496	273
Solyc01g073640.3.1	2.65608	3.01679e-05	0.00108476	up	25442	20401	27776	1384	8197	3035
Solyc08g065190.3.1	-0.961325	3.06369e-05	0.00109983	no change	259	266	371	597	682	543
MSTRG.16211.1	-1.28681	3.07183e-05	0.00110096	down	219	141	197	630	321	424
Solyc03g117890.3.1	1.53164	3.12739e-05	0.00111905	up	70	85	67	27	31	22
MSTRG.12776.2	-0.805359	3.16202e-05	0.0011296	no change	229	197	233	400	443	350
Solyc08g006470.3.1	-1.8326	3.28481e-05	0.00117156	down	17	12	13	51	57	46
Solyc11g005630.1.1	1.2564	3.38847e-05	0.00120658	up	143	141	191	54	88	66
MSTRG.16542.1	-1.50217	3.41628e-05	0.0012134	down	100	74	52	262	136	240
Solyc12g087840.1.1	-1.40721	3.41864e-05	0.0012134	down	38	48	28	113	117	84
Solyc07g055120.3.1	-0.982782	3.45905e-05	0.00122576	no change	206	155	153	346	309	375
Solyc04g074000.3.1	1.38381	3.52365e-05	0.00124665	up	289	193	301	58	151	104
Solyc06g083300.3.1	-0.949871	3.54117e-05	0.00125084	no change	924	733	952	2105	1438	1608
MSTRG.35582.1	-1.00157	3.56952e-05	0.00125883	down	744	460	401	1321	1116	838
MSTRG.1934.1	-1.19842	3.58546e-05	0.00126097	down	155	111	138	436	309	212
Solyc01g067890.3.1	-0.9674	3.58705e-05	0.00126097	no change	180	146	128	355	287	266
MSTRG.18694.1	1.59202	3.62564e-05	0.0012725	up	145	67	103	35	29	41
MSTRG.2438.1	3.7445	3.68172e-05	0.00128831	up	34	35	29	0	8	0
MSTRG.1747.1	-1.43014	3.6824e-05	0.00128831	down	291	250	495	1267	1189	512
Solyc10g079820.2.1	0.833991	3.80309e-05	0.00132842	no change	804	679	600	395	370	424
MSTRG.18263.1	1.19911	3.89083e-05	0.00135692	up	275	194	209	66	119	117
Solyc02g069850.3.1	-1.18425	4.00072e-05	0.00139303	down	58	68	71	166	145	151
MSTRG.32935.1	-1.11554	4.06917e-05	0.00141463	down	154	199	111	299	454	298
MSTRG.32318.3	-1.034	4.09499e-05	0.00142136	down	186	195	110	329	380	325
Solyc10g080970.2.1	1.35542	4.11159e-05	0.00142488	up	115	116	115	33	69	40
Solyc03g058910.3.1	-1.60432	4.21132e-05	0.00145714	down	21	29	21	70	100	57
Solyc04g081550.3.1	1.26938	4.29134e-05	0.00147908	up	287	154	144	69	88	88
MSTRG.25623.3	-1.32113	4.29226e-05	0.00147908	down	64	39	46	149	149	87
MSTRG.13004.1	0.987961	4.29487e-05	0.00147908	no change	595	457	578	202	337	308
Solyc12g057075.1.1	1.43878	4.31932e-05	0.00148517	up	94	76	62	29	33	26
Solyc03g006870.3.1	0.811089	4.37395e-05	0.00150161	no change	1733	1164	1587	799	1131	727
MSTRG.22980.1	1.02343	4.43853e-05	0.0015207	up	224	261	218	115	157	91
Solyc05g013850.2.1	-0.996485	4.44339e-05	0.0015207	no change	114	97	112	252	213	198
MSTRG.32788.1	1.55291	4.47801e-05	0.00153017	up	397	433	354	75	271	89
MSTRG.2493.1	-0.896109	4.48857e-05	0.0015314	no change	184	196	148	358	337	316
MSTRG.16426.1	-0.576888	4.57108e-05	0.00155714	no change	1652	1405	1503	2342	2623	2069
Solyc12g096210.2.1	-2.21313	4.58057e-05	0.00155796	down	10	8	13	63	32	51
MSTRG.3598.1	-0.96152	4.60622e-05	0.00156427	no change	1270	1495	957	1868	3102	2546
Solyc03g121420.3.1	1.69638	4.63025e-05	0.00157	up	199	155	157	20	90	55
MSTRG.8004.1	-0.773509	4.65384e-05	0.00157557	no change	706	633	478	1043	1317	861
MSTRG.17279.1	0.744326	4.67009e-05	0.00157865	no change	1353	1171	1075	686	976	579
MSTRG.17928.1	-1.04334	4.68178e-05	0.00158017	down	283	179	279	639	470	454
MSTRG.16913.2	0.983765	4.69845e-05	0.00158337	no change	537	480	491	251	217	306
Solyc02g065760.2.1	-2.24265	4.73702e-05	0.00159393	down	25	16	23	194	81	38
Solyc10g008350.3.1	-1.2531	4.7581e-05	0.00159858	down	141	85	183	395	313	296
MSTRG.36061.1	-1.07567	4.77231e-05	0.00160091	down	242	289	170	467	709	377
Solyc12g009930.2.1	1.63604	4.78841e-05	0.00160386	up	2208	2344	1620	364	1440	355
Solyc08g082390.3.1	-0.869919	4.84615e-05	0.00162074	no change	2747	2358	2241	5955	4544	3352
MSTRG.12325.1	0.648824	4.94435e-05	0.00164951	no change	2619	2067	2402	1670	1702	1301
MSTRG.35688.1	1.58129	4.94719e-05	0.00164951	up	93	78	54	22	36	20
Solyc06g006100.3.1	1.08506	4.97432e-05	0.00165605	up	497	330	487	149	291	204
MSTRG.30475.2	3.20475	4.98776e-05	0.00165688	up	20	26	25	4	2	2
MSTRG.23316.2	-9.92832	4.99186e-05	0.00165688	down	0	0	0	179	5	332
Solyc09g010520.3.1	-0.783407	5.01036e-05	0.00166051	no change	1692	1426	1739	3033	2618	2905
Solyc05g007980.3.1	-0.928392	5.06584e-05	0.00167637	no change	446	631	469	999	1000	1042
MSTRG.25676.1	-1.50433	5.09565e-05	0.00168371	down	30	23	25	85	68	73
Solyc04g011500.3.1	-0.985717	5.26155e-05	0.00173592	no change	2312	1989	2318	6054	3622	3753
MSTRG.631.1	-1.51553	5.31315e-05	0.00175032	down	230	154	191	924	317	420
MSTRG.13032.1	-1.04383	5.33801e-05	0.00175588	down	465	460	618	1154	886	1214
Solyc01g007190.3.1	-2.43286	5.35898e-05	0.00176014	down	9	4	8	40	28	46
Solyc06g005755.1.1	1.31853	5.39745e-05	0.00177014	up	1476	1626	1566	424	1192	404
Solyc01g094700.3.1	-0.872989	5.48347e-05	0.00179567	no change	1949	1393	1737	3989	3330	2294
MSTRG.23588.1	-1.04154	5.58267e-05	0.00182544	down	83	106	87	182	214	193
MSTRG.14876.1	-1.41209	5.60416e-05	0.00182975	down	51	46	71	192	186	93
Solyc06g036310.3.1	1.40857	5.61436e-05	0.00183037	up	101	108	125	32	66	35
Solyc02g092570.1.1	-1.6296	5.65372e-05	0.00184047	down	38	37	42	194	105	76
MSTRG.6971.1	0.825032	5.68561e-05	0.00184812	no change	400	337	381	202	279	177
MSTRG.11442.1	0.885601	5.70475e-05	0.0018516	no change	5923	4699	5255	2930	2410	3354
Solyc09g007260.3.1	1.59356	5.79464e-05	0.00187631	up	62	60	77	19	30	20
MSTRG.25598.1	-1.56326	5.79791e-05	0.00187631	down	145	101	160	558	199	446
MSTRG.13295.11	-1.9058	5.83679e-05	0.00188611	down	20	12	25	55	122	50
MSTRG.26857.2	1.16355	5.92167e-05	0.00191074	up	158	162	180	94	66	70
MSTRG.1673.1	0.757986	5.93239e-05	0.00191139	no change	858	724	931	464	604	475
MSTRG.28174.1	-1.19391	6.07911e-05	0.0019558	down	92	92	122	251	196	269
Solyc09g009690.3.1	-1.17526	6.09429e-05	0.00195782	down	108	111	138	357	226	247
MSTRG.19349.1	-1.06043	6.24901e-05	0.0020046	down	236	184	212	503	339	491
MSTRG.29796.1	1.91092	6.31901e-05	0.00202375	up	61	56	48	8	25	13
MSTRG.23316.1	-0.96007	6.3271e-05	0.00202375	no change	651	498	465	1311	1279	673
Solyc05g051030.3.1	-1.06627	6.51058e-05	0.00207942	down	162	114	140	320	241	321
MSTRG.7637.1	-0.958908	6.52972e-05	0.00208251	no change	528	655	782	1086	1691	1243
MSTRG.33621.1	0.612516	6.56873e-05	0.00209192	no change	2978	2511	2784	1718	2275	1629
MSTRG.816.1	-0.924544	6.59526e-05	0.00209733	no change	466	328	431	956	685	731
Solyc03g115365.1.1	-1.07293	6.63283e-05	0.00210623	down	153	101	100	313	230	215
Solyc01g080640.3.1	1.39719	6.81045e-05	0.00215952	up	1032	1588	1057	242	803	444
Solyc07g006620.3.1	2.34176	6.87704e-05	0.0021775	up	54	58	27	8	17	4
MSTRG.11559.1	-1.76463	6.89451e-05	0.00217989	down	122	38	141	408	504	168
MSTRG.7942.2	-1.1621	6.90757e-05	0.00218089	down	357	703	362	1063	1290	989
Solyc05g012600.3.1	0.696334	7.02776e-05	0.00221566	no change	790	716	768	510	563	387
MSTRG.4227.13	1.56931	7.20808e-05	0.00226925	up	114	90	122	58	35	21
MSTRG.12717.1	-1.2386	7.248e-05	0.00227856	down	81	81	60	241	158	139
MSTRG.18703.1	-1.44716	7.27881e-05	0.00228499	down	81	61	101	278	313	112
MSTRG.25371.1	1.26577	7.30098e-05	0.00228868	up	683	748	757	207	559	212
Solyc01g108700.3.1	-2.27599	7.33443e-05	0.0022959	down	21	14	22	116	158	23
Solyc04g063210.3.1	2.29885	7.34697e-05	0.00229655	up	38	28	46	8	12	4
MSTRG.19502.1	0.690409	7.44537e-05	0.00232401	no change	2011	1971	2037	1087	1531	1254
MSTRG.16941.1	-2.01244	7.46195e-05	0.00232589	down	13	9	19	49	46	73
MSTRG.13546.1	0.973976	7.52444e-05	0.00234205	no change	750	635	582	227	454	355
Solyc02g085730.3.1	0.789372	7.54306e-05	0.00234453	no change	693	529	686	381	470	299
MSTRG.23635.1	-1.61288	7.71052e-05	0.00239048	down	107	78	100	318	137	408
MSTRG.660.1	-1.21703	7.71309e-05	0.00239048	down	46	55	61	145	125	120
Solyc07g043400.1.1	1.46663	7.72349e-05	0.00239048	up	281	312	316	68	215	72
Solyc08g005100.3.1	-1.2625	7.754e-05	0.00239316	down	48	45	33	88	130	95
Solyc01g111570.3.1	1.7504	7.75846e-05	0.00239316	up	78	83	39	17	23	21
MSTRG.3787.1	1.24427	7.76479e-05	0.00239316	up	146	184	119	54	92	53
MSTRG.32535.1	1.09213	7.84401e-05	0.00241166	up	252	232	199	83	165	88
MSTRG.22082.1	-3.03503	7.84671e-05	0.00241166	down	2	2	5	26	23	27
Solyc11g010625.1.1	-1.0904	8.11622e-05	0.00249047	down	185	184	153	447	280	400
Solyc01g109880.3.1	1.7941	8.1264e-05	0.00249047	up	71	38	81	16	25	16
Solyc02g032860.3.1	-1.29336	8.13709e-05	0.00249047	down	585	311	496	1657	1294	591
Solyc07g063530.3.1	1.18434	8.37546e-05	0.00255987	up	117	115	113	51	70	38
Solyc09g092480.2.1	-1.03743	8.50399e-05	0.00259443	down	638	1049	665	1716	2186	1212
Solyc04g009580.3.1	-1.04007	8.51275e-05	0.00259443	down	261	185	285	640	437	462
Solyc07g016150.3.1	-0.790439	8.52392e-05	0.00259443	no change	879	742	828	1622	1268	1435
MSTRG.9003.1	-0.881663	8.55049e-05	0.00259657	no change	875	526	681	1035	1469	1409
MSTRG.32610.1	1.0234	8.55456e-05	0.00259657	up	247	153	232	106	123	92
Solyc09g061860.3.1	1.40624	8.66114e-05	0.0026253	up	576	693	846	179	516	172
MSTRG.14053.1	-1.39883	8.87705e-05	0.00268705	down	75	85	108	364	231	145
MSTRG.15126.2	-1.05939	8.93461e-05	0.00270075	down	95	119	76	228	209	187
MSTRG.36579.1	-0.757003	9.19357e-05	0.00277522	no change	329	286	319	614	561	456
Solyc09g075830.3.1	0.621112	9.30422e-05	0.00280478	no change	2038	1791	1529	1104	1332	1147
MSTRG.11642.1	-3.18063	9.41316e-05	0.00283373	down	3	3	2	30	15	28
MSTRG.1674.1	0.87839	9.57179e-05	0.00287755	no change	299	329	317	203	179	151
MSTRG.1050.2	-1.31289	9.58812e-05	0.00287853	down	126	109	256	391	524	372
Solyc01g008115.1.1	1.32002	9.62109e-05	0.00288449	up	725	418	760	142	404	252
Solyc03g007220.3.1	1.63167	9.71628e-05	0.00290907	up	126	66	120	33	23	45
MSTRG.31269.2	-0.856445	9.76726e-05	0.00292036	no change	1835	1068	1556	3066	2545	2602
Solyc03g096550.3.1	-2.10793	9.79815e-05	0.00292562	down	42	11	51	139	81	223
MSTRG.32361.1	-0.841264	9.86222e-05	0.00294076	no change	373	326	336	692	546	652
MSTRG.16171.1	-1.32778	0.000100274	0.00298598	down	567	378	351	1245	589	1377
MSTRG.25106.1	0.879442	0.000100675	0.00299386	no change	981	931	589	405	591	411
MSTRG.16412.2	1.45643	0.00010149	0.00301401	up	90	78	90	20	39	38
MSTRG.35232.1	1.10592	0.000103761	0.0030773	up	211	219	157	67	123	93
MSTRG.9457.1	-0.997888	0.000104097	0.00308312	no change	125	98	127	291	235	195
MSTRG.16314.1	-2.27313	0.000104292	0.00308474	down	6	22	6	69	66	39
MSTRG.1699.1	1.46938	0.000105562	0.00311813	up	74	111	89	32	30	40
Solyc01g094940.3.1	-0.942742	0.000106339	0.00313687	no change	225	246	235	594	472	345
Solyc04g014390.3.1	-0.746572	0.000106627	0.00314116	no change	583	554	418	993	910	779
Solyc09g010850.3.1	1.08606	0.000107533	0.0031636	up	244	175	236	75	128	115
MSTRG.32839.1	-1.02935	0.000108511	0.0031881	down	345	332	308	671	519	840
Solyc07g017510.3.1	0.935637	0.000109306	0.00320719	no change	1031	862	751	319	580	521
Solyc02g087000.3.1	0.756802	0.000109664	0.0032134	no change	854	599	566	358	483	385
MSTRG.34416.1	0.701698	0.00011041	0.00323095	no change	1213	907	1142	742	777	558
Solyc12g017420.2.1	0.745285	0.000111596	0.00325718	no change	482	434	450	239	346	261
MSTRG.7741.1	-1.0148	0.000111602	0.00325718	down	251	290	277	761	495	453
Solyc01g105040.3.1	1.06938	0.000116608	0.00339877	up	165	128	119	74	79	50
MSTRG.24609.2	0.953977	0.00011706	0.00340744	no change	1094	1159	983	415	874	474
MSTRG.22344.1	-1.70669	0.000118538	0.00344592	down	34	14	17	92	73	51
MSTRG.15023.1	1.36532	0.000119426	0.00346714	up	178	88	108	35	68	46
MSTRG.21101.1	-1.06908	0.000120422	0.00349145	down	585	573	678	1677	911	1335
Solyc05g049990.3.1	-0.937449	0.000122751	0.00355428	no change	266	251	147	461	464	380
MSTRG.641.1	-1.09061	0.000123095	0.00355694	down	54	68	64	140	149	123
Solyc07g005510.3.1	-0.711126	0.000123166	0.00355694	no change	2245	2242	2355	4539	3923	3152
Solyc12g096560.2.1	-0.904729	0.000123627	0.00356557	no change	424	365	440	720	698	924
MSTRG.16732.1	0.839486	0.000124664	0.00359079	no change	557	438	417	281	352	189
MSTRG.11886.1	1.75002	0.000126381	0.00362983	up	150	57	82	19	49	21
MSTRG.34002.1	-0.774862	0.000126421	0.00362983	no change	965	767	679	1704	1365	1156
MSTRG.22020.2	-1.15265	0.000126515	0.00362983	down	198	159	177	338	315	540
MSTRG.19559.1	1.19239	0.000127938	0.00366588	up	241	305	226	74	175	107
MSTRG.1636.1	1.69779	0.000129199	0.00369551	up	63	44	83	15	26	20
Solyc03g121080.3.1	-1.67981	0.000129431	0.00369551	down	32	26	13	93	59	77
MSTRG.34786.1	0.936759	0.000129476	0.00369551	no change	220	190	241	100	140	113
Solyc03g044220.1.1	-0.760792	0.000129823	0.00370061	no change	249	188	223	383	396	369
MSTRG.17563.1	-2.24286	0.000130296	0.00370932	down	56	5	30	179	85	156
MSTRG.33622.1	1.02114	0.0001312	0.00373022	up	683	804	568	230	477	350
MSTRG.31646.1	-0.89598	0.000131645	0.00373805	no change	182	190	215	412	345	368
MSTRG.2098.1	-0.961366	0.000134516	0.00381464	no change	233	221	211	511	347	459
MSTRG.35892.1	0.902804	0.000135095	0.00382613	no change	344	358	310	172	260	137
Solyc06g068290.1.1	1.10123	0.00013599	0.00384652	up	172	115	158	84	75	55
MSTRG.21615.1	-0.880536	0.000138565	0.00391434	no change	773	481	752	1407	1149	1212
Solyc09g082780.3.1	0.851223	0.000139398	0.00393282	no change	1156	852	1126	497	596	680
Solyc02g065400.3.1	0.686604	0.00014003	0.0039456	no change	59367	42005	56035	36643	33483	30271
MSTRG.17777.1	-1.51942	0.000140838	0.00395875	down	35	30	30	92	65	117
MSTRG.3375.1	-0.735558	0.000140969	0.00395875	no change	1760	1993	1927	2891	3404	3469
MSTRG.19750.1	-0.976052	0.000141037	0.00395875	no change	166	135	114	349	262	225
MSTRG.27817.1	-1.17728	0.000141932	0.0039788	down	685	518	617	1970	847	1334
MSTRG.3522.2	-0.994159	0.00014349	0.00401734	no change	430	409	205	712	776	642
Solyc03g116320.3.1	-0.889888	0.000143884	0.00402327	no change	122	114	119	256	227	196
MSTRG.31756.4	-1.0926	0.000145817	0.00407214	down	131	162	239	385	404	394
MSTRG.13507.1	1.29069	0.000146164	0.00407666	up	83	78	68	32	38	27
MSTRG.11885.1	0.962009	0.000146649	0.004085	no change	337	233	316	121	211	141
Solyc04g054740.3.1	0.649478	0.000148485	0.00413093	no change	29231	23932	22506	15823	21658	12784
Solyc10g078300.2.1	-0.715314	0.00015103	0.00419641	no change	1660	1739	1558	3212	2598	2562
MSTRG.28615.2	-0.802658	0.000152184	0.00422316	no change	377	286	307	632	514	576
MSTRG.2367.1	0.976666	0.00015334	0.00424987	no change	915	772	768	281	649	378
MSTRG.26542.1	-1.26213	0.000153572	0.00425095	down	42	32	51	112	101	96
MSTRG.27223.1	-0.864304	0.000154332	0.00426663	no change	263	272	290	632	487	434
MSTRG.28878.1	-1.29615	0.000155153	0.00428394	down	116	100	111	377	166	269
MSTRG.8963.2	-0.974257	0.000155613	0.00429124	no change	255	322	190	423	579	552
MSTRG.12260.1	0.821396	0.00015622	0.00430261	no change	386	288	281	167	240	153
Solyc07g047940.3.1	-1.38972	0.00015764	0.00433627	down	91	160	54	239	364	236
Solyc10g009030.3.1	-1.12063	0.000158504	0.00435461	down	97	123	115	319	202	229
Solyc06g049040.3.1	-1.07933	0.000163553	0.0044877	down	111	106	85	283	185	185
Solyc04g047770.3.1	-0.691067	0.00016456	0.00450671	no change	460	460	357	684	756	682
MSTRG.29082.1	-0.750354	0.000164655	0.00450671	no change	227	252	224	387	487	358
MSTRG.1201.1	1.1762	0.000165246	0.00451727	up	235	117	143	79	92	54
Solyc10g050510.1.1	-1.73055	0.000167781	0.00458087	down	35	20	46	183	92	71
MSTRG.261.1	0.7594	0.000168585	0.00459624	no change	845	1027	1058	570	682	555
MSTRG.18150.1	-0.950625	0.000168761	0.00459624	no change	590	491	630	1262	859	1236
Solyc05g008440.2.1	-1.12482	0.000169342	0.00460636	down	63	94	74	192	161	168
Solyc02g082140.3.1	-0.736093	0.000169968	0.00461768	no change	756	502	612	1091	1022	1059
Solyc06g075190.1.1	-0.901912	0.000170853	0.00463599	no change	139	141	154	280	261	292
Solyc10g055640.2.1	-1.74381	0.0001711	0.00463697	down	14	11	15	50	52	37
MSTRG.6271.2	-1.19804	0.00017209	0.00465806	down	50	52	40	102	107	124
MSTRG.2726.1	2.8967	0.000172624	0.00466122	up	27	35	49	7	0	8
Solyc03g123370.3.1	0.613487	0.00017263	0.00466122	no change	796	756	773	511	574	487
MSTRG.33502.1	0.969718	0.000173127	0.0046689	no change	168	171	209	97	106	88
Solyc12g042380.2.1	-0.829222	0.000173555	0.00467472	no change	226	268	258	467	447	465
MSTRG.10413.2	0.661398	0.000175436	0.00471854	no change	1167	1070	1120	684	739	757
MSTRG.25072.1	-0.776302	0.000175611	0.00471854	no change	3350	3882	3108	6869	5382	5924
MSTRG.14514.1	-2.90043	0.000176088	0.0047256	down	1	7	3	32	39	17
Solyc10g006140.3.1	-0.943532	0.000178518	0.00478499	no change	424	495	543	1075	783	1026
Solyc02g086240.3.1	-0.766331	0.000179898	0.00481611	no change	1012	703	1017	1723	1540	1501
Solyc01g105990.3.1	1.08002	0.000180683	0.00483125	up	1014	762	989	654	342	342
Solyc01g102310.3.1	-1.77803	0.000182205	0.00486248	down	52	98	21	261	240	116
Solyc09g007160.3.1	1.30296	0.000182293	0.00486248	up	108	144	160	48	88	42
MSTRG.9922.1	-1.08866	0.000182902	0.0048728	down	82	58	69	166	131	155
Solyc09g008200.3.1	-1.05123	0.000183307	0.0048777	down	157	169	108	299	439	208
Solyc02g077040.3.1	1.09711	0.000183938	0.00488859	up	939	1225	1029	323	822	443
MSTRG.2208.1	1.25761	0.000185366	0.00492059	up	1042	1138	1046	305	872	280
Solyc12g035130.2.1	-0.723211	0.000186624	0.00494801	no change	5269	5855	5464	10383	8563	9215
Solyc01g090460.3.1	-1.87002	0.000189211	0.00501056	down	14	14	10	58	35	48
MSTRG.32638.1	1.14016	0.000190396	0.00503588	up	871	883	968	237	687	385
Solyc01g079170.3.1	-2.77405	0.000192497	0.00508533	down	2	4	4	24	24	23
MSTRG.7637.2	-0.837591	0.000194878	0.00514208	no change	476	418	333	854	639	735
Solyc12g006550.2.1	-1.11765	0.000196256	0.00517222	down	122	104	77	294	184	191
MSTRG.12752.1	0.702684	0.000198761	0.00523198	no change	1544	1032	1298	892	913	651
MSTRG.1118.1	-1.32884	0.000201781	0.00530489	down	50	55	41	113	99	159
MSTRG.20640.2	0.774012	0.000202013	0.00530489	no change	415	379	296	204	233	217
Solyc01g060030.3.1	-0.851568	0.000202523	0.00531193	no change	146	137	110	269	250	211
MSTRG.2331.1	-0.983823	0.000202965	0.00531719	no change	236	175	241	556	360	401
Solyc07g063460.2.1	1.48597	0.000204015	0.00533835	up	205	75	139	37	50	63
Solyc04g007640.3.1	-0.96483	0.000204454	0.00534348	no change	101	120	139	260	284	193
MSTRG.19206.2	4.2578	0.000205647	0.00536766	up	148	167	127	16	0	7
MSTRG.5236.1	-1.31172	0.000205867	0.00536766	down	46	43	29	127	91	82
MSTRG.26761.1	0.924954	0.00020884	0.00543874	no change	45337	39740	46387	32649	18811	19514
Solyc01g096370.3.1	0.872628	0.000210994	0.00548834	no change	278	208	240	159	143	107
MSTRG.16142.1	0.938075	0.000211649	0.00549887	no change	273	216	267	102	160	145
MSTRG.553.1	-0.722855	0.000212574	0.0055164	no change	781	727	755	1184	1231	1406
MSTRG.17304.1	2.17641	0.000214017	0.00554729	up	70	31	52	4	12	18
Solyc09g066430.3.1	-0.753633	0.000216779	0.00561228	no change	753	542	587	1310	1112	841
Solyc06g073370.3.1	-0.526971	0.000219246	0.00566948	no change	1284	1067	1059	1672	1884	1512
Solyc04g006950.3.1	-1.95808	0.000222497	0.0057468	down	34	16	33	132	42	144
Solyc08g074660.1.1	-0.911138	0.000223086	0.00575526	no change	348	253	314	747	493	516
MSTRG.18104.1	-0.804665	0.000224427	0.00577068	no change	422	577	546	980	1046	800
MSTRG.2365.1	0.678177	0.000224608	0.00577068	no change	651	477	587	351	431	326
MSTRG.24522.1	-1.02448	0.000224962	0.00577068	down	154	92	135	317	304	182
MSTRG.22916.2	1.8706	0.00022498	0.00577068	up	59	93	45	11	17	27
MSTRG.8793.1	-1.0362	0.000224995	0.00577068	down	412	332	389	1021	540	791
Solyc05g018810.3.1	-0.926423	0.000227207	0.00582062	no change	109	103	78	210	199	159
MSTRG.4427.1	-1.15582	0.000227961	0.00583316	down	82	64	94	244	178	132
Solyc02g089510.3.1	1.72887	0.000228993	0.00585116	up	67	79	48	31	14	15
MSTRG.11001.1	-1.57742	0.0002294	0.00585116	down	18	20	14	59	54	47
Solyc01g006280.3.1	0.797561	0.000229463	0.00585116	no change	2449	1962	2216	929	1676	1342
MSTRG.35581.1	-0.857971	0.000231862	0.00590149	no change	330	206	208	538	461	377
MSTRG.19507.1	-0.773098	0.000231973	0.00590149	no change	599	382	540	955	864	838
MSTRG.29383.1	-2.28084	0.000232831	0.00591649	down	8	4	6	35	32	23
MSTRG.12156.1	-1.39607	0.000235886	0.00598721	down	24	25	27	76	82	51
Solyc06g082740.3.1	1.44596	0.000236767	0.00599745	up	1745	711	1407	211	812	456
Solyc02g091680.3.1	1.69757	0.000236835	0.00599745	up	61	44	67	14	30	12
MSTRG.2508.1	1.6567	0.000238393	0.00602333	up	77	37	83	24	20	20
MSTRG.15660.3	1.24467	0.000238404	0.00602333	up	115	116	110	68	40	40
Solyc10g083940.1.1	-1.19282	0.000239327	0.0060397	down	92	174	130	233	353	358
Solyc04g080740.1.1	1.38304	0.000239626	0.00604032	up	207	124	142	35	106	49
Solyc04g080730.3.1	0.704794	0.000240168	0.00604706	no change	349	305	298	189	227	187
MSTRG.17302.1	1.94012	0.000241477	0.00607308	up	50	33	37	6	13	13
Solyc02g092670.2.1	1.11834	0.000242126	0.00608246	up	98	117	118	49	62	49
Solyc09g011020.3.1	-0.914726	0.000242872	0.00609424	no change	161	153	124	351	284	217
MSTRG.17034.3	-0.737624	0.000247703	0.00620838	no change	238	263	257	465	464	383
MSTRG.16485.2	0.563147	0.000248347	0.00621744	no change	1842	1643	1511	1222	1199	1057
MSTRG.5800.1	1.11911	0.000249756	0.00624561	up	450	290	451	144	305	131
MSTRG.16380.2	0.780736	0.000251733	0.00628789	no change	485	420	483	296	349	200
Solyc06g065190.1.1	-1.10956	0.00025218	0.00629191	down	77	59	110	192	205	156
MSTRG.29739.1	-2.10946	0.000254098	0.00633259	down	26	13	17	148	74	27
MSTRG.5825.2	-1.37943	0.000255956	0.00636469	down	46	49	101	207	160	164
MSTRG.25143.1	1.67637	0.000255964	0.00636469	up	49	47	88	21	20	19
Solyc06g076470.3.1	1.05695	0.000258089	0.00641028	up	176	134	146	87	61	75
Solyc01g087160.2.1	-0.856835	0.000260971	0.00647455	no change	653	444	582	1133	853	1094
MSTRG.27233.1	-1.0163	0.00026272	0.0065106	down	170	119	156	407	263	251
Solyc04g005610.3.1	-1.77879	0.000263583	0.00652464	down	21	14	14	58	38	72
Solyc03g111620.1.1	-1.80182	0.00026411	0.00653033	down	13	13	16	71	47	34
Solyc07g045080.3.1	2.3962	0.000264964	0.00654409	up	66	55	40	9	23	1
MSTRG.3086.1	-1.42813	0.000266381	0.00657174	down	48	35	36	147	131	56
MSTRG.14260.3	-1.58182	0.000266806	0.00657484	down	66	54	59	202	81	248
MSTRG.18010.1	-0.873639	0.000269496	0.0066337	no change	259	229	180	408	370	463
Solyc02g079360.2.1	-0.958449	0.000270022	0.00663923	no change	542	302	411	1050	684	735
Solyc05g006010.3.1	1.9122	0.000270732	0.00664925	up	48	63	60	9	31	9
Solyc01g091030.3.1	1.20396	0.000273512	0.00670162	up	134	80	139	45	61	52
MSTRG.483.2	-0.677684	0.000273577	0.00670162	no change	1978	1965	2168	3844	3258	2997
MSTRG.2040.1	-1.10822	0.000273778	0.00670162	down	96	90	75	253	152	169
Solyc09g011010.3.1	-0.74731	0.000276555	0.00676207	no change	803	509	554	1216	1172	829
Solyc03g123760.3.1	0.829148	0.000279041	0.0068153	no change	1061	1058	946	501	882	438
MSTRG.560.3	1.57231	0.000279511	0.00681921	up	63	79	74	13	35	28
MSTRG.26525.1	1.34682	0.00028239	0.00688181	up	99	59	82	40	33	24
Solyc09g005760.3.1	-0.967606	0.000283693	0.00690591	no change	181	181	100	319	306	298
Solyc03g033260.3.1	1.81261	0.000285782	0.00694908	up	48	47	99	19	15	23
MSTRG.36585.13	-0.993483	0.000286494	0.00695871	no change	579	492	386	1031	705	1171
MSTRG.14493.1	-0.982936	0.000288217	0.00699284	no change	181	213	197	465	310	419
MSTRG.36585.2	-0.883103	0.000288811	0.00699952	no change	2151	1852	1505	3863	2591	3778
MSTRG.34582.1	0.795475	0.000289931	0.00701896	no change	707	637	715	346	582	320
Solyc06g053750.3.1	-0.877527	0.000290706	0.00702997	no change	149	177	139	246	328	309
Solyc02g070630.3.1	-1.15515	0.000291948	0.00705227	down	159	161	183	512	248	380
Solyc06g068010.3.1	-0.883533	0.000292605	0.00706037	no change	1590	1428	1654	3847	2300	2666
MSTRG.36607.1	-1.18843	0.000299988	0.00722972	down	102	80	96	287	146	209
Solyc03g120550.3.1	1.28379	0.00030028	0.00722972	up	105	146	133	41	86	41
Solyc02g032660.3.1	1.50708	0.000300793	0.00723415	up	54	58	63	15	26	23
Solyc06g053455.1.1	-0.753239	0.000301835	0.0072513	no change	507	450	428	954	712	723
MSTRG.19977.1	-1.38776	0.000305699	0.0073361	down	42	43	42	145	73	119
Solyc08g065220.3.1	0.566828	0.000308011	0.00738354	no change	40271	40906	42495	30331	32440	24163
MSTRG.6737.1	-2.15864	0.000311349	0.00745545	down	5	9	8	44	36	23
Solyc01g097870.3.1	-0.577633	0.000312901	0.00748445	no change	2148	1963	1843	2694	3357	3093
MSTRG.12980.1	0.852545	0.000313756	0.00749249	no change	264	240	245	112	165	151
MSTRG.10052.1	1.19856	0.000313918	0.00749249	up	112	83	72	34	51	35
MSTRG.27522.1	-0.724391	0.000316251	0.00753999	no change	2113	1913	2617	4128	4323	3016
Solyc06g069570.3.1	1.0754	0.000317499	0.00755896	up	132	119	88	51	59	55
Solyc10g078920.2.1	1.00877	0.000317733	0.00755896	up	211	195	181	112	133	61
Solyc07g064240.3.1	-1.07857	0.00031948	0.00758488	down	134	125	158	405	231	267
MSTRG.9153.1	1.70527	0.000319512	0.00758488	up	92	137	59	14	43	35
MSTRG.1538.1	-1.20031	0.000321392	0.00762129	down	54	44	57	151	98	115
Solyc01g098500.3.1	0.687451	0.00032291	0.00764904	no change	1054	1016	915	510	805	610
Solyc12g094490.2.1	-0.936024	0.000324961	0.00767317	no change	150	153	142	322	237	309
MSTRG.2320.1	0.941077	0.000324964	0.00767317	no change	240	180	255	144	120	99
MSTRG.479.1	-0.816424	0.000324975	0.00767317	no change	175	220	208	356	452	306
MSTRG.16212.1	-0.924173	0.000329743	0.0077774	no change	292	245	373	653	508	609
MSTRG.34171.1	-1.44388	0.000332767	0.00784033	down	19	36	29	82	74	81
Solyc09g010210.3.1	-0.793826	0.000333344	0.00784069	no change	341	314	356	704	705	423
Solyc05g012580.1.1	0.968081	0.000333495	0.00784069	no change	1595	895	1118	839	507	520
MSTRG.30355.1	-0.773317	0.000334367	0.00785281	no change	207	166	176	268	371	327
Solyc12g088290.2.1	-0.74714	0.00033735	0.00791442	no change	211	172	193	287	413	303
MSTRG.16962.1	0.744536	0.000339602	0.00795877	no change	397	328	348	237	265	164
Solyc05g047590.3.1	1.77103	0.000341783	0.00800136	up	39	38	35	11	13	10
MSTRG.9230.1	-2.06896	0.000343106	0.00802379	down	11	13	8	75	34	29
MSTRG.22344.2	-1.43025	0.000344842	0.00805584	down	203	231	65	356	714	340
MSTRG.20976.1	-0.941208	0.000350369	0.00817626	no change	230	195	256	350	446	541
MSTRG.22576.1	-0.709357	0.00035298	0.00822847	no change	912	911	1009	1724	1459	1577
Solyc11g006390.2.1	-0.693595	0.000353962	0.00824245	no change	420	374	422	718	641	660
MSTRG.3338.2	-2.90255	0.000354329	0.00824245	down	5	0	19	86	33	65
MSTRG.4403.2	1.0843	0.000355904	0.00827035	up	2985	2986	4597	1024	2354	1858
Solyc10g007150.3.1	-0.780642	0.000356472	0.00827482	no change	267	207	230	427	375	430
Solyc10g054330.2.1	-0.858998	0.000358008	0.00830171	no change	246	230	278	531	399	471
MSTRG.3287.1	-0.63045	0.000358869	0.00831181	no change	1950	1541	1765	3019	2626	2679
Solyc06g068570.3.1	-2.61229	0.000359199	0.00831181	down	5	4	4	43	18	20
MSTRG.33147.1	-0.999575	0.000362808	0.00838651	no change	130	97	91	256	175	213
Solyc07g062870.3.1	0.646934	0.000365245	0.00843399	no change	897	806	859	636	618	444
Solyc08g007130.3.1	-1.19564	0.000370395	0.00853565	down	1383	1924	691	2497	4754	2410
Solyc03g033990.1.1	-1.16232	0.000370736	0.00853565	down	40	43	48	110	93	99
MSTRG.16471.1	1.75189	0.000370812	0.00853565	up	48	35	37	13	16	8
Solyc03g033330.3.1	-1.19232	0.000371915	0.00855211	down	47	36	60	122	104	110
MSTRG.1230.2	-0.662636	0.000374336	0.00859878	no change	1275	964	977	1898	1599	1686
MSTRG.3179.1	-0.709161	0.000376563	0.00864092	no change	634	494	501	1067	838	816
Solyc11g067080.2.1	-0.880281	0.000378163	0.00866859	no change	123	149	99	225	262	220
MSTRG.21106.1	-0.801645	0.000378989	0.00867364	no change	386	409	245	616	728	532
MSTRG.12599.1	-1.10642	0.000379171	0.00867364	down	58	59	50	132	162	83
MSTRG.18949.1	-0.875698	0.000382445	0.00873943	no change	185	134	148	351	259	264
Solyc07g045090.3.1	2.3838	0.000382916	0.00874113	up	26	38	24	4	11	3
Solyc01g096250.2.1	-1.01892	0.000385142	0.00878037	down	144	136	203	428	300	285
MSTRG.28851.1	-0.636277	0.000385433	0.00878037	no change	976	1027	828	1623	1499	1407
MSTRG.10144.1	0.961691	0.00038858	0.0088429	no change	231	246	176	141	125	82
MSTRG.16863.1	-0.628989	0.000390642	0.00888065	no change	420	336	321	601	595	514
MSTRG.29904.1	-1.35533	0.000392154	0.00890249	down	37	31	31	114	66	78
Solyc01g010440.3.1	-1.42571	0.000392455	0.00890249	down	96	71	88	331	112	243
Solyc01g010135.1.1	1.41328	0.000393056	0.00890249	up	63	61	53	21	21	26
MSTRG.30602.1	-1.01635	0.000393221	0.00890249	down	225	218	170	536	301	419
MSTRG.1239.1	0.786463	0.000393886	0.00890839	no change	673	582	802	454	387	388
MSTRG.28187.1	-0.709258	0.000396783	0.00895651	no change	1670	1246	1716	2766	2428	2559
MSTRG.28752.1	-2.71802	0.000396828	0.00895651	down	15	4	1	49	69	17
MSTRG.36585.7	-0.980967	0.000401378	0.00904991	no change	3055	2476	1813	6163	3370	5007
Solyc12g044280.2.1	2.61182	0.00040281	0.00907291	up	25	18	23	3	3	5
Solyc04g077150.3.1	0.672032	0.000403734	0.00908442	no change	556	497	547	300	433	312
MSTRG.19223.1	-0.622629	0.000410533	0.00922798	no change	720	496	608	930	1045	908
MSTRG.15493.1	-0.921316	0.000412465	0.00926195	no change	84	89	81	143	213	146
Solyc07g064100.1.1	1.06018	0.000419793	0.00941689	up	157	118	124	63	93	44
MSTRG.2088.1	-1.65289	0.000422354	0.00945721	down	22	19	18	60	42	84
Solyc07g056420.3.1	0.580666	0.00042245	0.00945721	no change	1422	1326	1359	874	1188	802
MSTRG.3743.3	0.994235	0.000425386	0.0095042	no change	820	1009	701	571	318	408
Solyc07g017580.1.1	-1.32978	0.000425413	0.0095042	down	120	83	134	441	173	246
MSTRG.187.3	0.763224	0.000426056	0.00950892	no change	590	568	477	378	395	231
MSTRG.13420.1	-1.03158	0.000426593	0.00951125	down	71	62	71	155	123	148
Solyc01g089890.3.1	1.73581	0.00042741	0.00951982	up	81	40	130	18	36	25
MSTRG.28050.1	-1.14591	0.000428807	0.00954128	down	66	34	53	130	126	92
MSTRG.13555.3	0.948615	0.000429527	0.00954766	no change	333	180	210	141	123	116
MSTRG.21172.1	1.62774	0.000433585	0.00962814	up	55	58	45	13	15	24
Solyc04g015340.3.1	1.30952	0.000436619	0.00968573	up	77	73	89	23	47	31
Solyc08g016080.3.1	-0.686586	0.000439159	0.00973226	no change	1418	1509	1173	2508	2706	1673
MSTRG.5858.1	-1.09901	0.000446327	0.00988117	down	697	541	604	1994	832	1165
MSTRG.2588.1	0.568387	0.000448635	0.00992227	no change	988	809	926	628	683	583
Solyc03g095840.3.1	-0.732218	0.000451417	0.00997377	no change	609	478	509	1104	979	660
MSTRG.28042.1	-0.886042	0.000451968	0.00997594	no change	385	217	264	600	461	552
MSTRG.12629.1	-0.866754	0.00045748	0.0100707	no change	269	188	247	558	414	347
Solyc11g012110.2.1	-0.711425	0.000457529	0.0100707	no change	1359	1007	1033	2344	1897	1475
Solyc07g052695.1.1	1.2228	0.000458161	0.0100707	up	90	127	85	38	61	37
MSTRG.12683.1	2.35344	0.000458453	0.0100707	up	27	32	24	2	9	6
Solyc09g014440.3.1	1.15094	0.000458549	0.0100707	up	207	279	310	76	162	138
MSTRG.32415.1	1.5998	0.000460133	0.0100886	up	40	51	43	15	17	14
MSTRG.15399.1	0.66975	0.000460408	0.0100886	no change	839	679	912	505	574	500
MSTRG.16673.1	-0.756887	0.000460739	0.0100886	no change	4860	4242	5469	10247	7438	7625
Solyc02g068760.3.1	2.06281	0.000464748	0.0101662	up	31	38	24	10	7	6
MSTRG.33015.1	0.716139	0.00046674	0.0101997	no change	799	684	776	545	549	339
Solyc07g041720.1.1	0.877189	0.000471889	0.010302	no change	7829	5443	6836	4995	4043	2318
MSTRG.821.1	-0.723507	0.000477312	0.01041	no change	286	221	245	454	519	318
MSTRG.5701.1	-2.16514	0.000478662	0.0104291	down	13	21	14	143	29	48
MSTRG.2857.1	1.15246	0.000480052	0.0104491	up	130	77	107	58	49	38
Solyc01g009010.3.1	0.828427	0.000483392	0.0105084	no change	226	190	183	113	149	89
Solyc03g083530.3.1	-0.796145	0.00048373	0.0105084	no change	1040	691	844	1768	1254	1506
MSTRG.30098.1	-0.741413	0.000487912	0.0105887	no change	423	571	430	785	985	720
Solyc10g080670.2.1	1.90501	0.000489994	0.0106135	up	46	54	24	8	13	13
MSTRG.26563.1	-1.27783	0.000490017	0.0106135	down	46	32	44	137	85	81
Solyc08g080370.3.1	0.615503	0.00049531	0.0107176	no change	858	685	855	507	613	499
MSTRG.5308.1	0.879911	0.00049921	0.0107901	no change	206	201	254	136	123	113
Solyc05g053780.3.1	-0.747223	0.000499642	0.0107901	no change	558	344	403	771	699	751
MSTRG.4660.1	-0.828708	0.000501301	0.0108153	no change	328	274	372	739	568	481
Solyc07g043500.1.1	2.59574	0.000502299	0.0108262	up	1739	1742	1585	86	651	179
Solyc08g080250.3.1	0.704577	0.000503446	0.0108403	no change	556	389	419	303	340	222
Solyc09g090470.3.1	0.9364	0.000509941	0.0109695	no change	144	128	164	81	90	66
Solyc03g080050.3.1	-1.06801	0.000512018	0.0110034	down	63	64	67	168	116	133
Solyc11g044560.2.1	1.08589	0.000512546	0.011004	up	133	110	105	39	70	60
MSTRG.21556.1	-0.81208	0.000514699	0.0110373	no change	157	103	116	230	233	212
MSTRG.26710.5	2.54074	0.000515292	0.0110373	up	33	46	37	0	12	9
Solyc04g008720.3.1	1.95352	0.0005156	0.0110373	up	38	57	32	9	20	6
MSTRG.5323.2	1.57738	0.000516242	0.0110403	up	53	53	37	14	16	19
MSTRG.24476.1	-0.888665	0.000518279	0.0110643	no change	265	246	206	593	379	385
Solyc02g067800.3.1	-1.01984	0.00051837	0.0110643	down	148	81	105	204	209	269
MSTRG.9450.1	0.648685	0.000523999	0.0111736	no change	498	369	422	266	331	252
MSTRG.13169.1	2.37713	0.000526471	0.0111983	up	7277	7303	5272	491	2821	832
MSTRG.25145.1	2.08185	0.000526658	0.0111983	up	25	43	50	11	15	4
Solyc06g073230.3.1	-0.999383	0.000526688	0.0111983	no change	86	73	67	178	130	152
Solyc01g099130.3.1	-0.97583	0.000528414	0.0112242	no change	151	135	121	366	223	229
Solyc04g077990.3.1	-2.3902	0.000532851	0.0113075	down	4	4	9	39	19	33
Solyc02g080620.3.1	1.00884	0.000534638	0.0113345	up	125	119	137	78	64	54
MSTRG.36585.5	-0.958815	0.000538065	0.0113962	no change	1661	1738	1181	4003	2139	2882
Solyc08g067310.1.1	-1.09027	0.000539026	0.0114056	down	58	66	46	96	164	117
MSTRG.15170.1	-0.871357	0.000539547	0.0114056	no change	135	158	153	220	340	289
MSTRG.2328.2	-1.20399	0.000540604	0.011417	down	54	59	31	132	102	105
MSTRG.19806.1	-0.96007	0.000542074	0.0114371	no change	103	81	89	227	162	155
Solyc02g076810.3.1	-0.904712	0.000546409	0.0115175	no change	126	108	107	261	187	204
MSTRG.18195.1	1.5442	0.000548312	0.0115466	up	45	51	65	14	26	18
MSTRG.4957.1	2.48982	0.000550202	0.0115753	up	30	22	18	4	7	2
Solyc08g077140.2.1	0.780472	0.000552128	0.0116047	no change	692	513	497	326	470	238
MSTRG.9122.1	0.973156	0.000555558	0.0116657	no change	136	116	161	71	79	68
MSTRG.11614.1	-0.699453	0.00055697	0.0116842	no change	1009	1059	758	1321	2041	1415
Solyc10g080420.2.1	0.610111	0.000561707	0.0117723	no change	971	709	733	516	667	452
Solyc04g054190.3.1	-0.570703	0.000562582	0.0117794	no change	2153	2156	2019	3050	4124	2653
Solyc01g101120.3.1	-0.879371	0.000565256	0.0118242	no change	129	123	102	264	201	202
Solyc03g063030.3.1	-1.02288	0.000567084	0.0118511	down	86	99	106	166	304	157
MSTRG.3178.1	-0.833541	0.000568471	0.0118689	no change	390	372	533	944	853	614
MSTRG.24782.1	3.96689	0.000570228	0.0118943	up	212	235	214	3	43	2
MSTRG.16764.1	0.954739	0.000573307	0.0119471	no change	241	348	253	171	180	106
MSTRG.29033.1	1.01202	0.00058431	0.0121482	up	356	243	294	93	219	148
MSTRG.19213.1	0.75954	0.000584329	0.0121482	no change	840	725	760	517	387	493
MSTRG.12983.3	-0.678822	0.000584611	0.0121482	no change	1328	882	1325	2011	2179	1660
Solyc07g047670.3.1	-0.646944	0.000586766	0.0121815	no change	598	510	449	811	812	864
MSTRG.823.1	-1.06944	0.000587423	0.0121836	down	49	42	40	99	93	90
Solyc03g118425.1.1	-0.805524	0.000591182	0.01225	no change	452	368	440	774	622	840
MSTRG.27057.1	-1.06063	0.000595085	0.0123193	down	163	111	147	430	248	221
MSTRG.23388.1	1.82161	0.000596198	0.0123308	up	41	71	41	8	25	13
MSTRG.16870.1	1.08611	0.000599612	0.0123897	up	146	175	183	55	117	78
Solyc09g011970.2.1	-1.70866	0.00060546	0.0124988	down	14	10	13	43	35	45
Solyc04g074310.3.1	-2.3294	0.000608123	0.012542	down	2	12	11	52	65	20
Solyc02g079220.3.1	0.816415	0.000611963	0.0125982	no change	328	237	252	143	218	122
MSTRG.4908.4	0.640492	0.000611991	0.0125982	no change	2656	1861	1660	1248	1447	1341
MSTRG.3176.1	-0.773601	0.000619895	0.012749	no change	531	463	493	979	706	901
MSTRG.1560.1	1.42258	0.000621985	0.01278	up	74	84	58	19	45	21
MSTRG.23291.1	-0.759823	0.0006248	0.0128152	no change	157	157	157	244	353	236
MSTRG.27039.1	-0.75403	0.000625365	0.0128152	no change	1127	790	1070	1898	1477	1749
Solyc12g010140.2.1	-0.99083	0.000625474	0.0128152	no change	63	82	59	148	140	131
MSTRG.33351.1	1.18912	0.000626028	0.0128152	up	241	217	212	49	153	105
Solyc01g095560.3.1	-0.953787	0.000626828	0.0128197	no change	93	93	82	177	154	198
Solyc06g053230.3.1	-1.01338	0.000630512	0.0128766	down	195	118	191	427	267	338
MSTRG.1337.1	-1.53772	0.00063078	0.0128766	down	26	37	51	58	150	139
Solyc01g099780.3.1	-0.893854	0.000637165	0.0129949	no change	709	592	564	1546	851	1113
MSTRG.7243.1	-1.48777	0.000644131	0.0131248	down	38	27	14	98	69	58
Solyc01g079180.3.1	-2.32211	0.000645289	0.0131335	down	10	6	2	40	33	19
MSTRG.30825.1	-0.657462	0.000645751	0.0131335	no change	3065	3316	2960	5918	4688	4569
MSTRG.30624.1	-0.760903	0.000651447	0.0132371	no change	4197	3659	4813	8238	6164	7548
Solyc03g025430.1.1	1.57935	0.000653113	0.0132587	up	79	39	38	17	20	16
MSTRG.16134.1	1.66736	0.000662719	0.0134413	up	70	43	48	10	16	25
MSTRG.5767.2	1.08937	0.000664054	0.013456	up	173	99	166	86	66	59
MSTRG.1383.1	0.585061	0.000667117	0.0135056	no change	2944	2347	2963	1685	2179	1825
MSTRG.32938.1	0.649352	0.000670026	0.0135455	no change	5927	5602	5983	4449	4451	2763
MSTRG.11796.1	1.03122	0.000670923	0.0135455	up	114	105	144	56	66	62
MSTRG.21451.3	-1.80928	0.000670937	0.0135455	down	23	10	22	31	77	88
MSTRG.2804.1	-1.15022	0.000676897	0.0136533	down	69	46	57	177	110	103
MSTRG.3037.1	-1.17513	0.00067802	0.0136635	down	83	131	153	362	214	281
MSTRG.32640.1	1.77793	0.000679873	0.0136805	up	51	70	55	6	28	20
MSTRG.21437.1	-1.27991	0.00068038	0.0136805	down	364	345	393	1346	413	934
MSTRG.26643.1	2.74997	0.000681324	0.0136805	up	9	45	86	3	14	6
MSTRG.14975.1	-1.07261	0.000681352	0.0136805	down	47	44	42	105	90	92
MSTRG.23098.1	1.01637	0.000689388	0.0138137	up	105	101	87	53	56	41
MSTRG.4375.1	0.719524	0.000689407	0.0138137	no change	357	301	312	165	251	194
MSTRG.16771.1	0.991416	0.000689871	0.0138137	no change	186	195	165	82	143	65
Solyc01g067300.3.1	0.990028	0.000691413	0.013832	no change	216	195	155	130	97	67
MSTRG.16450.1	0.671637	0.000693395	0.0138591	no change	746	752	694	384	545	493
MSTRG.7277.1	-2.42253	0.000698253	0.013931	down	5	3	8	28	50	14
MSTRG.336.1	-0.959173	0.000698261	0.013931	no change	880	604	790	1950	1011	1498
MSTRG.20134.1	1.30192	0.000700298	0.013959	up	108	126	116	36	86	30
MSTRG.9034.1	0.775172	0.000701901	0.0139783	no change	385	281	285	181	255	142
Solyc11g013880.1.1	0.686066	0.000712485	0.0141523	no change	506	375	445	238	341	272
Solyc01g102300.3.1	-0.945489	0.000712546	0.0141523	no change	163	175	116	341	384	191
MSTRG.15313.1	0.699159	0.000712569	0.0141523	no change	1696	1866	1925	1142	1562	863
Solyc10g076990.2.1	-0.80643	0.000718191	0.0142511	no change	378	375	379	794	543	684
MSTRG.13083.1	2.21581	0.000719959	0.0142733	up	30	28	18	5	8	4
Solyc02g088000.3.1	0.65932	0.000720723	0.0142756	no change	1384	1236	1587	785	1100	885
Solyc09g008550.3.1	0.689532	0.000731486	0.0144641	no change	425	411	484	266	347	242
Solyc11g005670.2.1	-0.870556	0.000731552	0.0144641	no change	1604	1162	1273	3172	1788	2488
Solyc05g007910.3.1	1.50668	0.000738307	0.0145846	up	56	57	35	16	23	15
Solyc08g082250.3.1	0.764051	0.000739266	0.0145904	no change	1154	825	888	500	843	424
Solyc11g056680.1.1	-0.963209	0.000743065	0.0146522	no change	64	55	65	128	151	95
MSTRG.31820.1	0.918317	0.000751671	0.0148087	no change	174	142	166	66	109	89
MSTRG.14290.1	-1.00079	0.000753653	0.0148344	down	379	211	361	802	478	643
MSTRG.3479.2	-2.17165	0.000757664	0.0149	down	8	10	6	63	25	23
Solyc06g083520.3.1	-1.10957	0.000758502	0.0149032	down	40	34	43	92	86	82
MSTRG.33419.4	2.81054	0.000759619	0.0149118	up	28	19	31	4	0	7
MSTRG.1290.2	-6.30394	0.000761919	0.0149319	down	1	2	0	1	141	106
Solyc01g110520.3.1	-0.902999	0.000761996	0.0149319	no change	250	248	307	639	405	499
MSTRG.36585.12	-0.925876	0.000763575	0.0149495	no change	1751	1668	1196	3890	2068	2899
Solyc02g079170.3.1	-0.986828	0.000766609	0.0149956	no change	132	95	131	232	197	289
MSTRG.8494.1	-0.933461	0.000773806	0.0151169	no change	157	150	183	408	257	295
Solyc09g008350.3.1	0.987756	0.000774187	0.0151169	no change	135	98	115	50	79	53
Solyc01g028860.3.1	-0.624272	0.000774883	0.0151171	no change	1942	1567	2048	2799	2982	3018
Solyc12g088930.1.1	-1.38004	0.000778143	0.0151664	down	52	31	30	145	100	57
Solyc10g079090.2.1	-0.912066	0.000779022	0.0151664	no change	115	88	88	216	226	127
MSTRG.23040.1	-0.902672	0.000779479	0.0151664	no change	267	165	253	424	373	499
Solyc06g065900.3.1	-1.00256	0.000780414	0.0151712	down	91	96	101	246	155	190
MSTRG.15461.1	-1.3332	0.000785583	0.0152582	down	23	33	25	83	82	49
Solyc01g111350.3.1	2.66302	0.000787281	0.0152777	up	26	15	28	6	1	4
MSTRG.11685.1	-0.918494	0.000791975	0.0153552	no change	332	201	238	647	396	432
Solyc02g087190.1.1	-0.996885	0.000793347	0.0153683	no change	197	196	192	564	422	233
MSTRG.24133.1	-0.657118	0.0008012	0.0154935	no change	450	418	402	813	710	548
MSTRG.4383.1	0.995266	0.00080122	0.0154935	no change	167	188	248	82	137	99
Solyc01g107590.3.1	-0.9411	0.000803724	0.0155283	no change	333	483	227	605	859	625
MSTRG.527.1	0.929643	0.000805002	0.0155394	no change	422	217	397	210	196	153
MSTRG.7761.1	-0.802744	0.000806646	0.0155527	no change	362	321	191	538	584	444
MSTRG.23797.1	-1.73585	0.000807107	0.0155527	down	10	19	14	30	65	55
Solyc10g006050.3.1	-0.682237	0.000807836	0.0155531	no change	203	160	173	267	340	280
MSTRG.25105.1	-0.641758	0.000811033	0.0155896	no change	509	438	577	816	871	772
MSTRG.29912.3	0.655082	0.000811454	0.0155896	no change	355	274	303	197	227	186
MSTRG.1820.1	-0.880684	0.000811856	0.0155896	no change	397	293	358	467	682	814
MSTRG.30270.1	-0.594669	0.00081523	0.0156358	no change	4137	3823	4031	5636	6241	6691
Solyc03g007230.3.1	-0.864513	0.00081568	0.0156358	no change	231	123	209	336	436	289
MSTRG.18652.1	-0.784661	0.000817176	0.0156508	no change	177	135	159	306	253	270
MSTRG.32577.1	0.808356	0.000827326	0.0158314	no change	246	194	276	132	168	125
MSTRG.1801.1	-0.722817	0.000830795	0.0158733	no change	426	418	417	788	614	726
MSTRG.26480.1	-0.798705	0.000830958	0.0158733	no change	586	538	521	976	780	1141
Solyc07g007790.3.1	0.611281	0.000833252	0.0159033	no change	1836	1955	1795	1056	1454	1278
MSTRG.35473.1	0.74672	0.000834078	0.0159053	no change	454	322	293	192	231	226
MSTRG.34053.2	-2.5201	0.000835164	0.0159122	down	0	8	15	39	47	54
Solyc01g111020.3.1	0.823896	0.000841921	0.0160271	no change	180	155	178	97	125	80
MSTRG.18145.1	-1.72471	0.000849206	0.0161447	down	14	15	17	82	40	35
MSTRG.6276.1	0.636679	0.00085007	0.0161447	no change	2932	1758	2295	1430	1694	1472
MSTRG.34989.1	0.913089	0.000850302	0.0161447	no change	271	168	178	119	143	77
Solyc03g025280.3.1	-0.615641	0.000852147	0.0161658	no change	601	516	508	940	803	806
MSTRG.6664.1	-0.793007	0.000855049	0.0162069	no change	449	487	412	1042	719	647
MSTRG.7441.1	-0.870662	0.000858306	0.0162306	no change	215	141	166	392	269	307
MSTRG.3108.1	-0.781486	0.00085869	0.0162306	no change	1870	1128	1621	3390	2472	2248
MSTRG.11045.1	-1.84486	0.00085984	0.0162306	down	9	16	14	60	68	22
Solyc02g091860.3.1	0.746858	0.000859977	0.0162306	no change	291	227	274	137	200	152
Solyc04g071140.3.1	-1.03637	0.000859989	0.0162306	down	899	940	885	2576	1106	1967
MSTRG.31460.1	0.609431	0.000872254	0.016448	no change	1757	1101	1335	905	1029	879
MSTRG.34987.1	0.777185	0.000875945	0.0164897	no change	4605	5898	4273	2344	4241	2511
MSTRG.1469.1	-0.83048	0.000875962	0.0164897	no change	182	163	171	379	263	296
MSTRG.26410.1	-1.60277	0.000879413	0.0165285	down	39	44	56	229	60	139
MSTRG.1365.1	1.21448	0.000879527	0.0165285	up	116	172	166	67	105	38
Solyc02g089520.2.1	-2.21797	0.000883192	0.0165318	down	5	15	3	42	29	39
Solyc05g051280.3.1	1.03567	0.000883877	0.0165318	up	130	102	77	49	61	45
Solyc06g007470.3.1	-1.04349	0.0008845	0.0165318	down	93	57	47	138	130	142
Solyc11g007020.2.1	1.04259	0.000884791	0.0165318	up	119	152	175	60	99	69
MSTRG.20309.1	0.624158	0.000885138	0.0165318	no change	506	426	463	292	392	258
Solyc08g069120.3.1	-1.07613	0.000885293	0.0165318	down	78	45	67	154	113	139
MSTRG.23383.1	1.14715	0.00088568	0.0165318	up	857	645	413	216	520	177
MSTRG.3479.1	-1.00802	0.000885711	0.0165318	down	193	122	271	467	408	346
MSTRG.31269.1	0.746737	0.000886816	0.0165384	no change	1072	1403	1042	810	858	531
MSTRG.36529.1	0.890897	0.000887587	0.0165387	no change	300	218	205	121	193	93
Solyc08g067950.3.1	-0.925529	0.000891805	0.0166033	no change	220	125	196	410	290	342
Solyc08g006150.3.1	-1.02341	0.000896196	0.01666	down	112	81	78	257	176	132
MSTRG.15537.1	-0.55367	0.000896876	0.01666	no change	3708	3330	3483	5907	6061	4094
Solyc07g045470.2.1	1.69885	0.000897122	0.01666	up	49	42	34	7	20	13
MSTRG.30658.1	0.503996	0.000910314	0.0168907	no change	1316	1091	1141	864	999	728
MSTRG.4322.1	1.43267	0.000918288	0.0170243	up	87	50	96	22	48	21
MSTRG.26975.1	-2.19109	0.000921723	0.0170736	down	20	7	17	117	78	15
MSTRG.4820.1	-0.84899	0.000923575	0.0170935	no change	111	143	96	224	231	198
Solyc07g041900.3.1	1.5866	0.000925266	0.0171104	up	46	46	62	10	27	17
MSTRG.10479.1	-0.814564	0.000932814	0.0172299	no change	539	540	702	1380	1008	863
MSTRG.1424.1	-1.2061	0.000933295	0.0172299	down	43	26	45	92	80	96
MSTRG.8190.2	-1.09991	0.000940276	0.0173328	down	63	43	50	119	92	127
Solyc02g068270.3.1	0.976313	0.00094044	0.0173328	no change	599	749	535	261	542	219
MSTRG.19824.1	-0.706082	0.000946844	0.0174181	no change	481	454	536	904	738	821
MSTRG.21462.1	-0.899491	0.000946874	0.0174181	no change	261	264	211	640	480	305
Solyc04g008330.1.1	1.45548	0.000948197	0.0174181	up	96	78	66	13	47	31
MSTRG.27160.1	-1.31351	0.000948235	0.0174181	down	24	28	25	80	75	45
MSTRG.7338.1	-0.708575	0.000951838	0.0174697	no change	344	325	263	555	658	376
Solyc10g007120.3.1	0.681788	0.000955623	0.0175245	no change	729	582	461	420	409	306
Solyc02g091270.3.1	-0.808186	0.000967466	0.0177269	no change	106	87	77	165	180	142
MSTRG.4438.1	-2.33543	0.000970349	0.017765	down	4	3	10	43	29	18
MSTRG.27694.1	-0.55727	0.000973164	0.0178017	no change	2327	2121	2329	3460	3353	3430
MSTRG.14991.1	-0.83052	0.000976971	0.0178565	no change	264	355	392	705	717	472
MSTRG.27052.1	1.13563	0.000978956	0.0178779	up	219	315	253	187	110	77
MSTRG.31617.5	2.65564	0.000984415	0.0179627	up	40	34	55	5	0	15
MSTRG.21417.1	2.08847	0.000986725	0.0179899	up	21	34	44	5	14	6
Solyc07g017610.3.1	-1.12451	0.000988901	0.0180052	down	48	31	40	90	81	93
MSTRG.30101.1	-2.19288	0.000989631	0.0180052	down	8	8	2	33	27	24
MSTRG.12261.1	0.997588	0.000990015	0.0180052	no change	153	112	144	54	101	59
MSTRG.18336.1	-0.839924	0.000991904	0.0180246	no change	83	77	91	155	167	143
Solyc01g089980.3.1	-1.00526	0.000999581	0.0181492	down	47	50	44	88	117	89
MSTRG.22004.2	1.38111	0.00100043	0.0181496	up	91	149	67	32	63	30
Solyc12g099970.2.1	-1.14607	0.00100252	0.0181726	down	188	211	261	755	314	429
MSTRG.27277.1	1.67388	0.00101266	0.0183412	up	56	33	38	15	9	16
Solyc05g005870.3.1	2.49424	0.0010152	0.0183721	up	25	45	24	11	1	5
Solyc06g068550.3.1	-2.57154	0.00102484	0.0185314	down	7	7	0	36	29	20
Solyc12g010900.1.1	-0.916602	0.00103193	0.0186443	no change	255	159	190	422	292	431
Solyc04g018110.1.1	0.676851	0.00103467	0.0186783	no change	623	461	486	306	331	363
MSTRG.14095.1	0.718124	0.00103695	0.01869	no change	282	236	277	143	201	157
MSTRG.19488.1	-0.746603	0.00103701	0.01869	no change	857	619	778	1564	1078	1209
MSTRG.1421.1	-1.03192	0.00104071	0.0187413	down	93	85	83	186	134	219
Solyc01g005380.2.1	0.840336	0.00104673	0.0188342	no change	203	133	180	99	105	92
MSTRG.35497.1	0.610834	0.00105611	0.0189876	no change	41922	44074	51976	34000	32911	27109
MSTRG.29748.1	-0.973471	0.00106069	0.0190504	no change	1316	2486	1438	3127	5230	2638
Solyc09g018010.3.1	0.558281	0.00106134	0.0190504	no change	2323	1681	1904	1233	1729	1194
Solyc03g117690.3.1	0.986198	0.00106373	0.0190777	no change	236	281	152	96	160	97
Solyc01g102280.3.1	-1.53949	0.00106574	0.0190983	down	15	27	28	94	49	67
MSTRG.30251.1	-0.8851	0.00106779	0.0191194	no change	713	604	713	1585	880	1332
MSTRG.13513.2	-1.1739	0.00107612	0.019241	down	198	287	121	363	778	317
MSTRG.14599.1	-0.797701	0.00107707	0.019241	no change	844	895	511	1152	1819	1108
MSTRG.2038.1	-1.41477	0.0010772	0.019241	down	22	18	14	50	48	49
MSTRG.1336.1	-1.32759	0.00108664	0.0193938	down	27	25	25	45	78	76
MSTRG.30550.1	1.25058	0.00108887	0.0194179	up	78	62	79	21	45	30
Solyc08g008410.3.1	0.957488	0.00109974	0.0195933	no change	241	181	197	82	103	138
MSTRG.31664.1	-0.882238	0.00110048	0.0195933	no change	117	99	145	248	209	227
Solyc11g010100.2.1	-0.970067	0.0011058	0.0196719	no change	52	59	66	111	149	103
Solyc09g042250.1.1	1.7991	0.00110765	0.019689	up	27	37	38	8	15	8
MSTRG.25469.1	-0.859082	0.0011156	0.0197998	no change	3034	2285	2474	6079	3281	4882
MSTRG.15365.4	1.39959	0.00111568	0.0197998	up	223	265	185	31	152	87
Solyc12g057160.1.1	-1.49688	0.00112199	0.019883	down	19	12	14	46	50	35
MSTRG.5000.1	-0.744725	0.00112218	0.019883	no change	193	200	234	371	453	279
Solyc06g009210.3.1	-0.669966	0.00113668	0.0201238	no change	3555	2765	3617	6572	5055	4629
MSTRG.1312.4	3.32177	0.0011385	0.0201398	up	25	35	18	8	0	0
Solyc03g116200.2.1	3.75225	0.0011463	0.0202615	up	69	133	381	5	41	4
MSTRG.11816.1	-1.08892	0.00115247	0.0203541	down	162	174	126	432	203	356
MSTRG.9861.4	-0.816295	0.0011563	0.0204053	no change	96	78	98	174	182	140
MSTRG.34220.2	-0.671246	0.0011609	0.0204647	no change	808	462	509	958	1096	842
MSTRG.12776.1	-1.0001	0.00116152	0.0204647	down	201	185	158	513	251	339
Solyc02g088800.2.1	0.96127	0.00117232	0.0206385	no change	118	142	127	76	62	67
MSTRG.19564.1	-1.06782	0.00117668	0.0206987	down	51	52	54	124	91	121
Solyc02g086095.1.1	-1.30199	0.00118314	0.0207956	down	95	96	98	299	113	301
Solyc08g082345.1.1	-0.989937	0.00118509	0.0208134	no change	102	87	106	252	150	195
Solyc10g012050.3.1	1.18263	0.00119029	0.0208879	up	139	168	107	54	103	37
Solyc01g097330.3.1	-0.870494	0.00120463	0.0211227	no change	274	225	316	669	427	435
Solyc10g081000.1.1	-1.64548	0.00121378	0.0212663	down	16	13	24	66	35	67
Solyc03g119600.1.1	2.17219	0.00122005	0.0213591	up	42	44	38	4	23	3
Solyc02g093820.3.1	-0.962278	0.00122144	0.0213665	no change	104	105	84	259	163	163
Solyc02g085780.3.1	1.42208	0.00122441	0.0214013	up	88	54	45	28	17	25
MSTRG.7219.1	-0.673217	0.00123016	0.0214849	no change	3279	3296	3338	6600	4694	4940
Solyc03g096780.1.1	1.76613	0.00124197	0.0216615	up	91	30	63	25	24	7
Solyc05g007780.3.1	0.878158	0.00124224	0.0216615	no change	1459	1723	878	696	1066	557
MSTRG.27840.1	-1.18358	0.00124354	0.021667	down	59	36	67	139	95	139
MSTRG.33592.1	-0.801268	0.00125113	0.021782	no change	1436	1024	912	2683	1732	1563
Solyc04g009630.3.1	0.563057	0.00125431	0.02182	no change	859	684	737	466	596	526
Solyc02g089600.3.1	-1.28589	0.00125642	0.0218395	down	53	34	19	103	86	73
MSTRG.33586.1	-0.800899	0.00126474	0.0219668	no change	100	78	89	164	187	131
Solyc06g075790.3.1	1.26994	0.00127377	0.0221061	up	65	66	54	19	30	30
Solyc05g053760.3.1	-0.949543	0.0012789	0.0221777	no change	164	128	155	377	212	287
Solyc09g091250.3.1	-0.724085	0.00129288	0.0224025	no change	411	316	350	726	519	568
MSTRG.29668.1	-1.30608	0.00129402	0.0224045	down	49	69	24	148	133	84
MSTRG.16514.1	1.56516	0.00129986	0.0224768	up	147	103	68	12	54	44
MSTRG.17317.1	-0.819808	0.00130024	0.0224768	no change	131	97	122	252	204	179
Solyc06g051080.3.1	0.588784	0.00130788	0.0225755	no change	772	733	759	454	664	453
MSTRG.9400.1	-0.795069	0.00130847	0.0225755	no change	242	189	148	416	326	284
MSTRG.21661.1	1.24293	0.00130902	0.0225755	up	310	265	340	54	167	177
Solyc03g005110.3.1	-0.888098	0.0013175	0.0227039	no change	104	86	102	215	156	181
Solyc01g095530.2.1	-0.557157	0.00133014	0.0229037	no change	1400	1355	1270	2217	2409	1548
Solyc10g055760.2.1	1.24487	0.0013518	0.0232441	up	79	72	61	25	48	21
Solyc02g094300.3.1	1.24004	0.00135201	0.0232441	up	57	69	67	25	39	22
MSTRG.34427.1	-0.678681	0.00136134	0.0233861	no change	219	199	155	324	323	294
MSTRG.5483.1	-1.23716	0.0013713	0.0234947	down	56	107	45	137	252	132
MSTRG.13819.1	-1.32212	0.00137154	0.0234947	down	30	37	20	92	59	71
Solyc02g065590.3.1	1.67674	0.00137178	0.0234947	up	37	33	31	11	15	7
MSTRG.19106.1	-0.580174	0.00137193	0.0234947	no change	580	408	440	782	807	608
MSTRG.14387.1	-0.721479	0.00139267	0.0238314	no change	380	320	403	766	582	526
MSTRG.36542.1	0.686573	0.0013963	0.0238749	no change	518	523	413	340	377	225
Solyc01g080480.3.1	-1.05421	0.00140319	0.0239698	down	52	52	39	115	87	101
MSTRG.14751.1	-0.84996	0.00140403	0.0239698	no change	320	193	287	597	403	464
Solyc09g008370.1.1	2.19422	0.00140787	0.0240168	up	32	56	62	2	26	8
MSTRG.13117.1	0.693233	0.00141901	0.0241879	no change	730	690	574	322	567	394
MSTRG.12184.1	0.628451	0.00142338	0.0242436	no change	1209	1357	914	754	900	681
MSTRG.13219.1	-0.77693	0.00143331	0.0243941	no change	864	633	826	1806	1184	1091
MSTRG.14681.1	2.08273	0.00143693	0.0244367	up	22	21	31	6	5	7
Solyc03g083420.3.1	1.34311	0.00144158	0.0244968	up	972	300	910	293	481	136
Solyc08g076650.3.1	0.865578	0.00144272	0.0244973	no change	312	242	200	110	207	114
Solyc07g053270.3.1	1.08863	0.00145319	0.0246561	up	73	88	75	34	42	39
MSTRG.24967.1	-0.940251	0.00145844	0.024726	no change	115	73	89	228	199	122
Solyc11g008520.2.1	-0.654078	0.00146618	0.0248381	no change	298	225	229	422	386	399
MSTRG.14535.1	-1.23542	0.00146894	0.0248395	down	79	102	119	391	166	174
MSTRG.25698.1	-0.663237	0.00146939	0.0248395	no change	242	233	240	448	390	332
MSTRG.16199.2	1.05211	0.00146965	0.0248395	up	101	69	73	43	41	36
Solyc01g080410.3.1	1.54064	0.00147266	0.0248537	up	91	79	81	37	47	8
MSTRG.7496.1	-1.00176	0.00147275	0.0248537	down	80	60	47	155	114	112
Solyc08g067030.3.1	-0.616335	0.00147574	0.0248852	no change	2573	1882	2537	4215	4007	2879
MSTRG.11175.2	-0.922408	0.00147822	0.024908	no change	177	148	186	436	247	305
Solyc08g065260.3.1	0.954434	0.00149474	0.0251669	no change	136	121	98	77	59	52
MSTRG.1662.1	-1.65045	0.00149658	0.0251786	down	16	17	8	48	33	49
MSTRG.6062.1	-0.562069	0.00150091	0.0252323	no change	13592	12702	13710	23715	19966	17311
Solyc02g087840.3.1	-2.25602	0.00150476	0.0252777	down	5	3	6	25	18	25
MSTRG.30324.1	0.823943	0.00150659	0.0252891	no change	248	149	183	96	138	103
MSTRG.32830.1	0.735056	0.00150851	0.025302	no change	222	202	214	122	134	138
MSTRG.16868.1	0.663393	0.00151262	0.0253517	no change	460	408	489	245	365	281
MSTRG.8824.1	-1.00669	0.00152244	0.0254967	down	126	62	84	223	153	175
MSTRG.5123.2	-0.758698	0.00152473	0.0255157	no change	283	189	283	483	402	421
Solyc12g099960.1.1	-1.19784	0.00152675	0.0255226	down	57	40	40	148	76	94
Solyc05g005930.2.1	1.86612	0.00152746	0.0255226	up	32	33	20	7	9	8
Solyc02g093850.3.1	-1.05617	0.00153063	0.0255562	down	38	34	34	79	84	65
Solyc11g011390.2.1	0.597719	0.00153334	0.025582	no change	1061	1135	924	620	776	730
Solyc01g058500.3.1	-1.29704	0.00153639	0.0256135	down	120	78	102	436	163	152
MSTRG.28372.1	0.651716	0.00154539	0.0257294	no change	482	443	503	336	380	234
Solyc02g086200.2.1	1.28219	0.00154701	0.0257294	up	85	75	54	18	42	31
Solyc08g081190.3.1	-0.503729	0.00154706	0.0257294	no change	25634	19610	18428	33612	31992	26917
Solyc06g069170.3.1	0.641908	0.00154901	0.0257294	no change	1813	2254	1741	1130	1662	1111
MSTRG.28244.1	0.893325	0.00154919	0.0257294	no change	1654	1567	2015	665	1590	751
Solyc06g005070.2.1	0.70544	0.00155408	0.0257912	no change	405	296	427	254	266	197
MSTRG.358.1	1.09169	0.00155723	0.0258239	up	176	157	150	60	134	47
Solyc04g014720.3.1	-0.591657	0.00156452	0.0259252	no change	796	545	642	1059	1238	798
MSTRG.11895.1	1.28901	0.00156849	0.0259716	up	76	73	98	21	56	30
MSTRG.26515.2	-0.581962	0.00157046	0.0259847	no change	4056	3425	4184	6060	5675	6154
Solyc03g117050.3.1	-1.9421	0.00158627	0.0262259	down	7	8	7	19	33	35
MSTRG.14666.5	-0.745895	0.00158742	0.0262259	no change	511	467	465	1091	719	675
Solyc07g052690.3.1	1.30277	0.00159754	0.0263732	up	88	65	107	27	61	24
MSTRG.27815.2	-2.30221	0.00160167	0.0264216	down	10	14	0	39	49	34
MSTRG.28399.3	-0.94804	0.00161374	0.0266007	no change	60	45	56	117	122	83
MSTRG.9027.1	-1.03099	0.0016156	0.0266114	down	101	68	68	198	118	171
Solyc08g077510.3.1	0.984899	0.00161756	0.0266238	no change	306	236	261	133	222	75
MSTRG.1696.1	-0.770058	0.00162295	0.0266926	no change	175	221	191	382	314	336
MSTRG.3269.1	-0.588358	0.00162864	0.0267661	no change	423	386	374	648	585	591
MSTRG.3731.1	0.55155	0.0016312	0.0267881	no change	1621	1744	1812	1118	1414	1145
Solyc03g071720.3.1	0.800528	0.00164678	0.0270238	no change	322	239	276	201	189	109
Solyc11g006590.2.1	1.52169	0.00165357	0.0271151	up	139	182	49	44	68	24
Solyc07g066150.1.1	0.723497	0.00165613	0.0271368	no change	36210	23728	37139	24912	20096	15639
MSTRG.29753.1	0.912438	0.00166684	0.027292	no change	352	353	412	129	238	246
MSTRG.30731.1	-1.59008	0.00167368	0.0273836	down	22	34	32	153	90	37
Solyc04g079210.3.1	2.17946	0.00167994	0.0274656	up	19	33	18	5	5	6
MSTRG.10384.2	1.12145	0.00169529	0.027696	up	285	223	100	107	87	88
MSTRG.27992.1	0.534079	0.0017035	0.0278095	no change	1519	1090	1388	930	1058	858
Solyc02g094160.1.1	1.09886	0.00171952	0.0280333	up	125	76	122	50	74	34
MSTRG.30226.1	-0.669364	0.00172006	0.0280333	no change	5120	5328	7033	10891	10192	7944
MSTRG.19943.1	-1.21235	0.00172103	0.0280333	down	32	26	20	66	74	47
MSTRG.32940.1	0.739503	0.00172396	0.0280602	no change	672	631	808	382	621	333
Solyc03g019790.3.1	-1.29275	0.00173022	0.0281237	down	34	43	19	79	113	55
MSTRG.31510.3	-1.213	0.00173041	0.0281237	down	74	43	42	181	125	72
MSTRG.8270.1	-1.21028	0.00173393	0.02816	down	370	261	403	1415	477	548
MSTRG.4757.1	-0.866211	0.00173917	0.0282243	no change	70	58	55	114	122	107
Solyc12g044720.2.1	-0.580814	0.00174146	0.0282406	no change	1666	1363	1565	2648	2169	2219
MSTRG.17378.1	-1.32779	0.00174397	0.0282605	down	20	23	16	44	58	51
Solyc04g056340.3.1	-0.998781	0.00174827	0.0283094	no change	128	95	179	363	253	216
MSTRG.16883.1	0.506622	0.00175036	0.0283224	no change	1857	1429	1377	1195	1251	935
MSTRG.33094.1	-0.763922	0.00175319	0.0283474	no change	190	184	185	397	282	295
MSTRG.13366.1	-0.883147	0.00176062	0.0284465	no change	175	88	145	254	241	268
MSTRG.25351.2	-1.20269	0.00177371	0.0286371	down	39	23	40	91	67	81
MSTRG.27454.1	-0.821472	0.0017778	0.0286821	no change	127	90	122	234	187	192
Solyc02g091500.1.1	-0.69949	0.00178192	0.0287274	no change	168	126	163	273	278	216
Solyc05g024260.3.1	-0.550885	0.00178863	0.0287993	no change	813	556	645	996	1057	966
MSTRG.20115.1	-1.45453	0.0017902	0.0287993	down	29	18	12	55	45	62
MSTRG.24683.1	-0.86175	0.00179031	0.0287993	no change	114	151	99	232	295	168
Solyc09g005000.1.1	1.35216	0.00179414	0.0288335	up	99	105	93	16	63	43
Solyc03g115630.3.1	0.760978	0.00179518	0.0288335	no change	433	450	459	290	369	177
Solyc02g087060.3.1	0.870176	0.00179636	0.0288335	no change	709	628	441	237	330	417
Solyc02g086660.3.1	1.31252	0.0018098	0.0290281	up	93	165	85	30	77	40
MSTRG.2025.1	-0.98497	0.00182159	0.0291648	no change	108	146	101	334	231	166
MSTRG.4011.1	-0.910125	0.00182165	0.0291648	no change	87	57	55	144	128	110
MSTRG.19433.1	-0.875866	0.0018223	0.0291648	no change	295	310	304	770	415	520
MSTRG.22940.1	1.75354	0.00184369	0.0294856	up	32	35	32	6	17	8
MSTRG.20571.1	-1.28089	0.00185487	0.0296429	down	23	41	35	69	77	102
Solyc06g071810.1.1	0.771693	0.00186108	0.0297205	no change	156	158	170	94	108	92
Solyc11g007940.2.1	1.1109	0.0018629	0.029728	up	274	110	144	97	100	53
MSTRG.13790.1	-0.838466	0.00187705	0.0299254	no change	120	92	102	242	188	148
MSTRG.1361.1	-0.89212	0.00187799	0.0299254	no change	85	80	84	194	136	144
Solyc06g073950.3.1	-0.674734	0.00188009	0.0299293	no change	211	179	189	370	315	267
MSTRG.33190.7	1.60235	0.00188095	0.0299293	up	133	79	170	76	43	13
MSTRG.3287.5	-1.01867	0.00188279	0.0299368	down	639	470	236	1167	704	856
MSTRG.24971.1	-0.931593	0.00188705	0.0299831	no change	124	143	81	227	314	156
Solyc05g005860.2.1	0.785007	0.00189235	0.0300455	no change	156	155	162	82	112	91
MSTRG.27929.1	-0.591895	0.00191435	0.0303729	no change	294	249	245	449	427	348
MSTRG.12979.1	0.727125	0.00192411	0.0305057	no change	264	190	258	158	153	132
Solyc09g011340.3.1	0.680214	0.0019331	0.0306262	no change	251	203	214	128	159	142
Solyc07g043320.3.1	-0.998692	0.0019435	0.0307688	no change	422	442	172	658	975	523
MSTRG.15761.1	-0.629545	0.00195668	0.0309359	no change	639	625	608	999	893	1067
Solyc02g082200.3.1	0.581929	0.00195687	0.0309359	no change	1513	1091	1547	941	1043	878
MSTRG.3830.1	-0.947763	0.00195874	0.0309433	no change	3284	2764	3619	9240	7160	3186
Solyc09g091670.3.1	0.800991	0.00198104	0.0312731	no change	877	782	809	329	511	606
Solyc03g122090.3.1	-0.85131	0.00199648	0.0314943	no change	186	155	168	346	234	349
Solyc01g099830.3.1	-0.687789	0.00199811	0.0314974	no change	1610	1164	1608	2907	2105	2205
Solyc08g006690.1.1	1.19517	0.00200339	0.0315581	up	171	178	126	76	115	30
Solyc05g013870.3.1	-0.909853	0.00201308	0.031688	no change	129	218	159	399	299	290
Solyc02g065280.3.1	0.93914	0.00201808	0.0317441	no change	183	238	209	81	171	96
Solyc03g043770.3.1	0.947939	0.00202257	0.0317919	no change	124	80	95	49	66	45
MSTRG.6693.1	-0.727017	0.00203479	0.0319612	no change	148	127	96	201	240	191
MSTRG.17250.1	-0.635601	0.00204236	0.0320571	no change	179	165	187	283	322	251
MSTRG.9319.1	-1.80849	0.00204593	0.0320903	down	13	31	8	68	99	29
MSTRG.14873.1	0.920942	0.00205366	0.0321886	no change	207	202	158	66	129	114
Solyc05g006000.2.1	1.28472	0.00206701	0.0323748	up	54	49	57	22	32	15
Solyc12g006320.2.1	-0.728151	0.00207025	0.0323828	no change	116	122	137	221	231	193
Solyc05g007250.3.1	-1.08088	0.00207046	0.0323828	down	57	41	53	126	145	64
MSTRG.5707.1	-1.95398	0.00207884	0.0324908	down	8	13	13	80	42	17
Solyc04g048900.3.1	0.76614	0.00208885	0.0326241	no change	300	212	218	112	191	140
Solyc04g009770.3.1	-0.489606	0.00210243	0.0328113	no change	1533	1445	1568	2197	2290	2101
MSTRG.25741.1	-1.86555	0.00210382	0.0328113	down	20	8	14	87	52	19
Solyc07g006410.1.1	0.793091	0.0021264	0.03314	no change	305	202	165	123	151	122
MSTRG.5416.2	-0.832768	0.00212869	0.0331521	no change	183	151	159	376	232	285
MSTRG.16448.1	2.16692	0.00213292	0.0331945	up	45	27	25	3	17	3
Solyc01g096660.3.1	0.533897	0.00213617	0.0332215	no change	2623	2308	2579	2037	1914	1427
MSTRG.18248.2	-0.872948	0.00213963	0.0332519	no change	347	208	306	629	394	566
MSTRG.1384.1	-0.884686	0.00215117	0.0334077	no change	56	59	66	119	131	98
MSTRG.23518.1	0.884471	0.00215419	0.0334309	no change	186	139	136	62	119	78
MSTRG.10802.2	0.720117	0.00216577	0.0335795	no change	1898	2824	2401	1739	1621	1177
MSTRG.822.1	-0.800403	0.00216681	0.0335795	no change	241	125	214	375	353	306
MSTRG.21168.2	-1.03192	0.00218082	0.0337728	down	58	69	42	100	115	138
MSTRG.7260.1	0.638912	0.00218385	0.0337959	no change	350	284	300	230	231	160
MSTRG.32254.1	0.615352	0.00218965	0.0338397	no change	829	665	750	447	688	397
MSTRG.26808.1	-0.594591	0.00218975	0.0338397	no change	304	244	256	410	520	332
Solyc03g044630.2.1	1.88102	0.00219503	0.0338974	up	29	27	19	7	8	6
ENSRNA050030206-T1	-1.68879	0.00220165	0.0339758	down	58	34	47	297	51	101
MSTRG.15389.1	1.11353	0.00220836	0.0340556	up	93	59	61	33	32	35
MSTRG.29152.1	1.28386	0.00222423	0.0342538	up	169	158	113	24	96	68
Solyc04g080380.3.1	0.86503	0.00222694	0.0342538	no change	857	1306	1158	701	861	385
MSTRG.20859.2	0.88455	0.00222767	0.0342538	no change	170	97	128	72	86	62
Solyc01g090910.3.1	-0.766512	0.00222906	0.0342538	no change	139	121	161	262	229	245
Solyc06g053840.3.1	-0.711328	0.00222965	0.0342538	no change	159	165	148	256	351	203
MSTRG.30384.1	0.716185	0.00223056	0.0342538	no change	1493	1072	1435	968	675	832
Solyc08g080380.3.1	1.9435	0.00223305	0.0342632	up	34	36	26	10	3	12
Solyc01g044360.3.1	-0.531584	0.00223657	0.0342632	no change	996	866	968	1270	1488	1449
MSTRG.19295.1	2.00186	0.00223713	0.0342632	up	23	47	40	5	20	5
Solyc04g007900.3.1	1.53814	0.0022374	0.0342632	up	39	66	33	13	23	14
MSTRG.19746.2	0.575507	0.00224128	0.0342988	no change	505	457	495	306	424	289
MSTRG.20163.1	-1.15345	0.00225287	0.0344521	down	42	37	55	84	162	71
MSTRG.27432.1	0.658743	0.00225536	0.0344664	no change	325	286	245	158	231	172
Solyc08g083370.3.1	1.31611	0.00226082	0.0345257	up	78	44	44	28	23	17
Solyc05g015500.3.1	-0.830809	0.00226876	0.0346229	no change	663	616	670	1581	832	1116
MSTRG.24655.1	-0.813971	0.0022718	0.0346453	no change	123	96	103	217	164	195
Solyc05g008920.3.1	-1.14822	0.00227411	0.0346565	down	33	55	41	70	124	105
MSTRG.15586.1	0.865021	0.00227828	0.034696	no change	297	378	286	128	200	216
MSTRG.1695.2	2.33404	0.00228821	0.0348086	up	57	59	55	0	29	8
MSTRG.17768.1	0.659049	0.00229009	0.0348086	no change	263	240	249	147	208	141
MSTRG.16542.2	-0.697822	0.00229042	0.0348086	no change	239	209	226	386	329	400
Solyc02g064770.3.1	0.629144	0.00230479	0.0350028	no change	459	365	313	265	249	237
MSTRG.32200.1	0.723241	0.00230847	0.0350346	no change	263	208	250	120	190	143
MSTRG.26235.2	-2.31682	0.0023129	0.0350777	down	5	2	8	38	15	23
Solyc09g065030.3.1	0.900265	0.00231459	0.0350791	no change	124	115	101	52	86	52
Solyc10g084230.2.1	-1.90754	0.00232051	0.0351447	down	5	12	11	31	63	20
MSTRG.13034.1	-0.750344	0.00232648	0.0351965	no change	114	118	90	199	213	150
Solyc01g067360.3.1	-1.77554	0.00232713	0.0351965	down	13	6	13	42	24	44
Solyc02g089160.3.1	-1.94951	0.00232956	0.035209	down	6	9	4	25	28	23
Solyc01g111170.3.1	0.530564	0.00234424	0.0354065	no change	13932	13741	14481	9063	10428	10561
Solyc09g098300.3.1	0.772197	0.00234669	0.0354193	no change	142	141	151	86	100	78
MSTRG.14714.1	-0.862517	0.00235079	0.0354369	no change	85	79	66	161	126	140
MSTRG.19708.1	-0.705486	0.00235267	0.0354369	no change	118	124	106	181	225	182
Solyc04g007795.1.1	0.989763	0.00235269	0.0354369	no change	217	164	97	66	106	75
MSTRG.12155.1	-1.12047	0.00235492	0.0354462	down	38	57	48	122	143	65
Solyc01g096880.3.1	-1.69872	0.00237284	0.0356916	down	25	10	29	122	56	36
Solyc01g066870.3.1	-0.631004	0.002383	0.0358198	no change	313	325	334	578	603	392
MSTRG.10328.1	-0.871569	0.00238734	0.0358605	no change	276	160	124	400	318	314
MSTRG.16892.1	1.14454	0.00241336	0.0362267	up	57	60	65	30	34	22
MSTRG.22179.2	-1.14029	0.00241512	0.0362285	down	103	87	44	170	270	101
MSTRG.27681.1	-0.757702	0.00242674	0.0363779	no change	278	175	169	433	350	289
Solyc07g044760.3.1	-0.572435	0.00245537	0.0367821	no change	486	473	455	694	709	754
MSTRG.17217.1	0.896924	0.00247361	0.0369986	no change	932	775	823	461	300	599
MSTRG.6846.3	0.778869	0.00247485	0.0369986	no change	405	204	275	181	193	152
MSTRG.22039.1	-0.768309	0.0024761	0.0369986	no change	502	505	438	1097	650	765
Solyc08g074410.3.1	-0.69465	0.00247714	0.0369986	no change	127	103	101	172	214	167
MSTRG.35770.1	-0.899598	0.00247823	0.0369986	no change	105	102	113	219	156	232
MSTRG.6576.1	0.92103	0.00248328	0.0370489	no change	105	91	90	42	62	52
Solyc09g092740.3.1	-1.45584	0.00249607	0.0372145	down	32	32	16	111	81	36
MSTRG.3306.1	-0.683514	0.00249825	0.0372218	no change	831	772	825	1616	1085	1283
MSTRG.28842.1	-0.656359	0.00250917	0.0373582	no change	465	488	394	891	759	551
Solyc12g049560.2.1	1.59579	0.00251081	0.0373582	up	36	32	41	8	20	10
MSTRG.10436.1	1.2672	0.00251406	0.0373813	up	43	52	55	22	24	19
Solyc01g107320.3.1	0.820515	0.00251738	0.0374055	no change	188	145	126	71	113	84
MSTRG.27217.1	0.879032	0.00253861	0.0376839	no change	160	101	136	60	88	74
Solyc08g082010.3.1	-1.24748	0.00253955	0.0376839	down	286	387	96	552	974	403
MSTRG.11894.1	1.28182	0.00254845	0.0377905	up	59	63	68	28	41	14
MSTRG.7168.1	-0.692977	0.00255227	0.0378182	no change	335	294	315	639	594	357
Solyc10g083490.2.1	0.589143	0.00255539	0.0378182	no change	981	747	838	561	777	442
Solyc01g109520.3.1	-1.56885	0.00255547	0.0378182	down	14	19	18	78	32	45
MSTRG.18370.3	-0.594455	0.00255856	0.0378386	no change	382	383	317	637	605	450
MSTRG.5885.1	0.700768	0.00256367	0.0378886	no change	2719	2291	2742	1112	2145	1698
MSTRG.28385.1	-0.656451	0.00256939	0.0379477	no change	264	214	281	402	404	422
MSTRG.14236.1	0.852105	0.00259035	0.0382316	no change	306	383	277	123	243	192
MSTRG.785.1	1.18213	0.00259651	0.0382968	up	65	90	57	31	29	36
Solyc09g072770.1.1	-1.02785	0.00260799	0.0384403	down	179	80	81	243	186	259
Solyc12g006975.1.1	-0.807559	0.0026219	0.0386195	no change	1234	1226	1361	3312	1975	1632
Solyc11g069700.2.1	-0.771949	0.00262426	0.0386284	no change	2140	1945	2059	2936	2994	4671
Solyc10g083160.2.1	-0.672782	0.00263791	0.0388034	no change	639	400	583	1042	881	732
Solyc05g050340.3.1	0.929861	0.00264479	0.0388768	no change	92	109	91	55	63	42
MSTRG.5010.2	3.38472	0.00264892	0.0388768	up	11	15	47	0	8	0
Solyc01g094690.3.1	-0.688625	0.00264953	0.0388768	no change	840	519	866	1382	1314	1007
MSTRG.6151.1	-0.506845	0.00265275	0.0388768	no change	4870	3844	4449	7242	6407	5587
MSTRG.16820.3	0.651106	0.0026528	0.0388768	no change	624	747	662	407	444	483
Solyc08g079230.1.1	-0.885998	0.00265356	0.0388768	no change	243	174	188	482	260	384
Solyc04g017720.3.1	-0.728449	0.00265527	0.0388768	no change	677	639	566	1427	1090	716
[truncated: 20,503 more rows]

## Sheet: Low_temperature
#Transcripts	log2FC	pvalue	FDR	regulations	Low_temperature1	Low_temperature2	Low_temperature3	Control1	Control2	Control3
[truncated: 38,273 more rows]

[truncated: 1 more sheets: SA]
