# Supplementary material for: Genome-Wide Characterization of SlABCG Genes in Tomato Reveals Their Role in Saline–Alkali Tolerance
Source: Genes (Basel). 2025 Dec 26;17(1):19. doi: 10.3390/genes17010019 (PMC12841099; doi:10.3390/genes17010019)
Supplement: Supplementary file 1 [file genes-17-00019-s001.zip › genes-4063062-supplementary/Supplementary File/Table S4.xlsx]

## Sheet: report_Filtered_data_stat
Table S4. RNA-seq analysis of tomato under saline-alkali stress.
Sample	RawReads(M)	RawBases(G)	CleanReads(M)	CleanBases(G)	ValidBases(%)	Q30(%)	GC(%)
CK1	22.5	6.73	22.32	6.68	99.19	97.16	42.41
CK2	23.22	6.95	23.02	6.89	99.15	97.02	42.14
CK3	20.68	6.19	20.5	6.14	99.17	96.96	42.56
N4-1	23.26	6.96	23.06	6.9	99.13	97.02	42.08
N4-2	23.38	7	23.23	6.96	99.34	97.14	42.41
N4-3	23.36	6.99	23.18	6.94	99.25	97.3	41.84
N8-1	23.33	6.98	23.17	6.94	99.3	97.2	42.69
N8-2	23.66	7.07	23.46	7.01	99.14	97.23	41.47
N8-3	21.55	6.44	21.35	6.38	99.06	96.99	43.59
