# Supplementary material for: Genome-Wide Characterization of SlABCG Genes in Tomato Reveals Their Role in Saline–Alkali Tolerance
Source: Genes (Basel). 2025 Dec 26;17(1):19. doi: 10.3390/genes17010019 (PMC12841099; doi:10.3390/genes17010019)
Supplement: Supplementary file 1 [file genes-17-00019-s001.zip › genes-4063062-supplementary/Supplementary File/Table S5.xlsx]

## Sheet: TPM_anno
Table S5. Expression level of tomato gene.
Gene ID	CK1	CK2	CK3	N4-1	N4-2	N4-3	N8-1	N8-2	N8-3	symbol	description	GO_ID	GO_term	pathway	pathway_description
Solyc00g007010.3	10.2823	11.3895	12.057	9.90024	10.9279	9.4331	6.03254	13.9845	8.80857	SAC6	Phosphoinositide phosphatase SAC6	GO:0005783,GO:0005789,GO:0043812,GO:0046856,GO:0009651	endoplasmic reticulum|endoplasmic reticulum membrane|phosphatidylinositol-4-phosphate phosphatase activity|phosphatidylinositol dephosphorylation|response to salt stress	ko00562,ko04070	Inositol phosphate metabolism|Phosphatidylinositol signaling system
Solyc00g007060.3	24.0112	33.6148	27.4515	33.2409	31.9111	34.4416	43.7293	40.356	30.9971	PIX13	Probable serine/threonine-protein kinase PIX13	GO:0005634,GO:0005886,GO:0005524,GO:0106310,GO:0004674,GO:0006952,GO:0006468	nucleus|plasma membrane|ATP binding|protein serine kinase activity|protein serine/threonine kinase activity|defense response|protein phosphorylation
Solyc00g007070.3	58.3796	59.3199	51.6913	62.6776	64.2736	53.1854	55.8772	55.6601	45.8187
Solyc00g007080.3	2.91698	0.362152	1.9261	0.172729	0.409153	0.460901	0.307822	0.885038	0.308889	GET1	Protein GET1	GO:0005783,GO:0005789,GO:0043529,GO:0043621,GO:0048767,GO:0071816	endoplasmic reticulum|endoplasmic reticulum membrane|GET complex|protein self-association|root hair elongation|tail-anchored membrane protein insertion into ER membrane
Solyc00g007090.3	13.2736	14.1674	13.749	16.0791	14.5989	16.2171	19.3585	13.0927	14.3674					ko00563	Glycosylphosphatidylinositol (GPI)-anchor biosynthesis
Solyc00g007100.3	9.80815	11.5091	8.7259	10.4258	9.48412	8.62292	10.0241	15.494	13.4397	AFC3	Serine/threonine-protein kinase AFC3	GO:0005634,GO:0005524,GO:0106310,GO:0004674,GO:0004712,GO:0004713,GO:0046777,GO:0006468	nucleus|ATP binding|protein serine kinase activity|protein serine/threonine kinase activity|protein serine/threonine/tyrosine kinase activity|protein tyrosine kinase activity|protein autophosphorylation|protein phosphorylation
Solyc00g007110.3	4.67128	3.7133	4.9091	3.45581	2.55981	3.23158	2.98407	3.21159	3.08336	EHD1	EH domain-containing protein 1	GO:0005737,GO:0005768,GO:0010008,GO:0043231,GO:0016020,GO:0005886,GO:0009506,GO:0005509,GO:0003925,GO:0005525,GO:0032456,GO:0006897,GO:0016197,GO:0042538,GO:0051260	cytoplasm|endosome|endosome membrane|intracellular membrane-bounded organelle|membrane|plasma membrane|plasmodesma|calcium ion binding|G protein activity|GTP binding|endocytic recycling|endocytosis|endosomal transport|hyperosmotic salinity response|protein homooligomerization	ko04144	Endocytosis
Solyc00g007130.3	0.327633	0.296358	0.850633	0.683186	0.781247	0.518604	1.12209	1.56531	0.674057	AVT3C	Amino acid transporter AVT3C	GO:0005774,GO:0015179,GO:0015175,GO:0003333,GO:0015804	vacuolar membrane|L-amino acid transmembrane transporter activity|neutral L-amino acid transmembrane transporter activity|amino acid transmembrane transport|neutral amino acid transport	ko04138,ko04974	Autophagy - yeast|Protein digestion and absorption
Solyc00g007150.3	24.2847	2.95704	6.6852	2.32241	3.76398	4.52542	6.05964	0.666704	2.33158
Solyc00g007195.1	1.33092	0.169106	1.29911	0.233005	0.303561	0.116575	0.16987	0	0.243062	At3g51470	Probable protein phosphatase 2C 47	GO:0046872,GO:0017018,GO:0006470	metal ion binding|myosin phosphatase activity|protein dephosphorylation
Solyc00g007200.3	13.7275	12.8461	15.5543	9.10224	11.9509	10.1607	7.43453	8.66338	3.57961	MLO10	MLO-like protein 10	GO:0016020,GO:0005516,GO:0006952,GO:0009607	membrane|calmodulin binding|defense response|response to biotic stimulus
Solyc00g007220.3	1.43127	0.167309	0.795664	7.31928	4.77806	5.65149	3.58539	4.45804	17.4519	ATL80	RING-H2 finger protein ATL80	GO:0005886,GO:0046872,GO:0061630,GO:0070417,GO:0006952,GO:0009909,GO:0010966	plasma membrane|metal ion binding|ubiquitin protein ligase activity|cellular response to cold|defense response|regulation of flower development|regulation of phosphate transport
Solyc00g007260.3	11.4596	9.59755	10.4769	11.026	15.3624	12.5989	17.1622	10.8474	11.5097	ULP2B	Probable ubiquitin-like-specific protease 2B	GO:0070139,GO:0016926	SUMO-specific endopeptidase activity|protein desumoylation
Solyc00g007270.3	151.062	159.578	154.546	147.624	188.874	143.952	244.385	196.741	150.254	EIF6-2	Eukaryotic translation initiation factor 6-2	GO:0005829,GO:0005730,GO:0005634,GO:0030687,GO:0043023,GO:0043022,GO:0003743,GO:1902626,GO:0071215,GO:0042256,GO:0009793,GO:0000460,GO:0000470,GO:0000054	cytosol|nucleolus|nucleus|preribosome, large subunit precursor|ribosomal large subunit binding|ribosome binding|translation initiation factor activity|assembly of large subunit precursor of preribosome|cellular response to abscisic acid stimulus|cytosolic ribosome assembly|embryo development ending in seed dormancy|maturation of 5.8S rRNA|maturation of LSU-rRNA|ribosomal subunit export from nucle…	ko03008	Ribosome biogenesis in eukaryotes
Solyc00g007300.3	7.97449	5.54562	5.58186	10.0704	8.31757	4.3754	17.0019	10.0197	30.462	PIRL4	Plant intracellular Ras-group-related LRR protein 4	GO:0005886	plasma membrane
Solyc00g008680.3	67.844	56.1328	57.0124	73.5492	67.7693	71.1494	61.0145	63.0261	58.304		Calmodulin OS=Triticum aestivum OX=4565 PE=1 SV=3	GO:0005737,GO:0005509,GO:0019904	cytoplasm|calcium ion binding|protein domain specific binding
Solyc01g005000.3	15.0736	0.962024	7.59425	0.313943	0.247884	0.0174522	0.983327	0.259451	0.478246	GAD4	Glutamate decarboxylase 4	GO:0005829,GO:0005739,GO:0005516,GO:0004351,GO:0030170,GO:0006538	cytosol|mitochondrion|calmodulin binding|glutamate decarboxylase activity|pyridoxal phosphate binding|glutamate catabolic process	ko00650,ko00250,ko00410,ko00430,ko02024,ko04727	Butanoate metabolism|Alanine, aspartate and glutamate metabolism|beta-Alanine metabolism|Taurine and hypotaurine metabolism|Quorum sensing|GABAergic synapse
Solyc01g005010.3	6.24282	8.74184	8.34247	4.79184	7.04609	5.34507	3.41073	9.06279	2.12278	XRI1	Protein XRI1	GO:0005634,GO:0006281,GO:0007143,GO:0007140,GO:0009555,GO:0010165	nucleus|DNA repair|female meiotic nuclear division|male meiotic nuclear division|pollen development|response to X-ray
Solyc01g005020.3	23.011	22.4686	27.3845	16.3875	18.6338	19.0005	13.6605	23.4881	13.6367	NHX7	Sodium/hydrogen exchanger 7	GO:0009941,GO:0005886,GO:0015386,GO:0015385,GO:0071805,GO:0051453,GO:2000377,GO:0042542,GO:0006979,GO:0000302,GO:0009651,GO:0098719,GO:0006814	chloroplast envelope|plasma membrane|potassium:proton antiporter activity|sodium:proton antiporter activity|potassium ion transmembrane transport|regulation of intracellular pH|regulation of reactive oxygen species metabolic process|response to hydrogen peroxide|response to oxidative stress|response to reactive oxygen species|response to salt stress|sodium ion import across plasma membrane|sodium…
Solyc01g005030.3	5.58428	8.21321	8.21527	6.43815	6.77633	7.23648	4.60001	8.56856	4.42239	TMN2	Transmembrane 9 superfamily member 2	GO:0005768,GO:0010008,GO:0005576,GO:0005794,GO:0000139,GO:0000138,GO:0016020,GO:0005802,GO:0072657	endosome|endosome membrane|extracellular region|Golgi apparatus|Golgi membrane|Golgi trans cisterna|membrane|trans-Golgi network|protein localization to membrane
Solyc01g005080.3	14.2025	12.8174	18.4267	8.17772	9.43374	8.4515	5.80694	7.43318	3.78772	MAP65-6	65-kDa microtubule-associated protein 6	GO:0005737,GO:0005874,GO:0005739,GO:0005634,GO:0009524,GO:0009536,GO:0009574,GO:0005819,GO:0008017,GO:0007049,GO:0051301,GO:0000226	cytoplasm|microtubule|mitochondrion|nucleus|phragmoplast|plastid|preprophase band|spindle|microtubule binding|cell cycle|cell division|microtubule cytoskeleton organization
Solyc01g005090.3	1.19569	0.873559	0.566088	0.283716	0.203652	0.223674	0.392789	0.110841	0.953231	IP5P9	Type IV inositol polyphosphate 5-phosphatase 9	GO:0004445,GO:0034595,GO:0034485,GO:0004439,GO:0071472,GO:0046855,GO:0046856,GO:2000369,GO:2000377	inositol-polyphosphate 5-phosphatase activity|phosphatidylinositol phosphate 5-phosphatase activity|phosphatidylinositol-3,4,5-trisphosphate 5-phosphatase activity|phosphatidylinositol-4,5-bisphosphate 5-phosphatase activity|cellular response to salt stress|inositol phosphate dephosphorylation|phosphatidylinositol dephosphorylation|regulation of clathrin-dependent endocytosis|regulation of reacti…
Solyc01g005100.3	10.8922	10.7753	10.9744	6.36054	5.25107	4.33402	2.63556	5.68211	1.11813
Solyc01g005110.3	14.2313	13.0831	11.362	11.3583	14.1988	10.9621	15.7778	14.0983	7.94999	DPMS3	Dolichol-phosphate mannose synthase subunit 3	GO:0033185,GO:0005783,GO:0005789,GO:0006506,GO:0097502,GO:0006486	dolichol-phosphate-mannose synthase complex|endoplasmic reticulum|endoplasmic reticulum membrane|GPI anchor biosynthetic process|mannosylation|protein glycosylation	ko00510	N-Glycan biosynthesis
Solyc01g005120.3	15.6225	4.47839	8.76029	5.1636	7.0647	2.03672	5.60247	3.14473	6.4625	XTH28	Probable xyloglucan endotransglucosylase/hydrolase protein 28	GO:0048046,GO:0004553,GO:0030247,GO:0016762,GO:0042546,GO:0071555,GO:0010154,GO:0080086,GO:0010411	apoplast|hydrolase activity, hydrolyzing O-glycosyl compounds|polysaccharide binding|xyloglucan:xyloglucosyl transferase activity|cell wall biogenesis|cell wall organization|fruit development|stamen filament development|xyloglucan metabolic process
Solyc01g005130.2	19.9443	36.0407	34.362	40.707	49.2668	33.4536	68.6738	33.2998	52.3462	ZFP4	Zinc finger protein 4	GO:0005634,GO:0003700,GO:0046872,GO:0000976,GO:0009738,GO:0019760,GO:0009788,GO:0006355	nucleus|DNA-binding transcription factor activity|metal ion binding|transcription cis-regulatory region binding|abscisic acid-activated signaling pathway|glucosinolate metabolic process|negative regulation of abscisic acid-activated signaling pathway|regulation of DNA-templated transcription
Solyc01g005140.3	3.56011	8.13116	5.54771	8.68619	7.65463	10.9	26.0389	15.1401	34.3737	CYB561C	Probable transmembrane ascorbate ferrireductase 3	GO:0016020,GO:0046872,GO:0016491,GO:0140571	membrane|metal ion binding|oxidoreductase activity|transmembrane ascorbate ferrireductase activity
Solyc01g005160.3	17.4156	34.4256	9.56883	2.56105	3.92667	3.0053	13.828	4.24843	6.05099	PUB21	U-box domain-containing protein 21	GO:0061630	ubiquitin protein ligase activity
Solyc01g005180.1	1.71753	0	2.75422	0.756421	1.02387	2.05443	1.99577	1.5003	1.15945	ZPR4	Protein LITTLE ZIPPER 4
Solyc01g005200.2	0.338357	0.329601	1.83123	1.51145	1.775	1.68281	3.12468	1.58337	2.03035	ZFP3	Zinc finger protein 3	GO:0005634,GO:0003700,GO:0046872,GO:0000976,GO:0009738,GO:0009788,GO:0006355	nucleus|DNA-binding transcription factor activity|metal ion binding|transcription cis-regulatory region binding|abscisic acid-activated signaling pathway|negative regulation of abscisic acid-activated signaling pathway|regulation of DNA-templated transcription
Solyc01g005210.3	50.562	56.7428	78.4542	51.943	50.4867	62.5907	57.9076	41.3735	25.3994	TPS6	Alpha,alpha-trehalose-phosphate synthase [UDP-forming] 6	GO:0003825,GO:0004805,GO:0005992,GO:0070413	alpha,alpha-trehalose-phosphate synthase (UDP-forming) activity|trehalose-phosphatase activity|trehalose biosynthetic process|trehalose metabolism in response to stress	ko00500	Starch and sucrose metabolism
Solyc01g005220.3	17.8818	24.9474	25.5719	25.9409	16.3665	26.1422	25.8512	32.0595	38.8638	At1g14780	MACPF domain-containing protein At1g14780	GO:0009626,GO:2000031	plant-type hypersensitive response|regulation of salicylic acid mediated signaling pathway
Solyc01g005230.3	14.265	21.6034	17.1025	37.586	19.2523	32.3739	22.0401	35.516	60.6471	LAMT	Loganic acid O-methyltransferase	GO:0030749,GO:0046872,GO:0035834,GO:0032259	loganate O-methyltransferase activity|metal ion binding|indole alkaloid metabolic process|methylation
Solyc01g005240.3	35.5824	33.2234	35.1987	20.0028	20.2905	30.1532	14.4354	14.2237	15.5929	AK2	Aspartokinase 2, chloroplastic	GO:0009570,GO:0004072,GO:0005524,GO:0009090,GO:0009089,GO:0016310,GO:0009088	chloroplast stroma|aspartate kinase activity|ATP binding|homoserine biosynthetic process|lysine biosynthetic process via diaminopimelate|phosphorylation|threonine biosynthetic process	ko00260,ko00270,ko00300,ko00261	Glycine, serine and threonine metabolism|Cysteine and methionine metabolism|Lysine biosynthesis|Monobactam biosynthesis
Solyc01g005250.3	40.335	21.6419	29.5232	17.1884	19.7191	21.8607	23.7376	11.2029	5.66291					ko00260,ko00270,ko00300,ko00261	Glycine, serine and threonine metabolism|Cysteine and methionine metabolism|Lysine biosynthesis|Monobactam biosynthesis
Solyc01g005260.3	9.83593	12.9014	8.72541	13.874	13.773	16.5027	13.4571	18.7732	8.68283
Solyc01g005270.3	20.2797	30.0954	25.2033	17.0016	24.5716	23.4597	8.68186	40.2063	10.6479	SFH9	Phosphatidylinositol/phosphatidylcholine transfer protein SFH9	GO:0000139,GO:0005886,GO:0015031	Golgi membrane|plasma membrane|protein transport
Solyc01g005280.3	6.18774	0.79836	3.94277	0.495014	0.742624	1.11448	1.64404	0.490911	0.0491792	SFH8	Phosphatidylinositol/phosphatidylcholine transfer protein SFH8	GO:0000139,GO:0005886,GO:0015031	Golgi membrane|plasma membrane|protein transport
Solyc01g005290.3	17.1975	14.928	25.6665	1.71406	1.94888	0.171513	3.66555	0	0
Solyc01g005295.1	13.5792	14.7739	19.4189	1.24269	0.504622	2.66458	3.45133	0	0.846584
Solyc01g005300.3	38.5617	53.7989	55.3951	18.1706	18.4169	25.7872	7.81217	4.03392	4.01039	ADO3	Adagio protein 3	GO:0005829,GO:0005634,GO:0019005,GO:0009881,GO:0007623,GO:0009908,GO:2001007,GO:0009911,GO:0016567,GO:0006355,GO:0010468,GO:0009637	cytosol|nucleus|SCF ubiquitin ligase complex|photoreceptor activity|circadian rhythm|flower development|negative regulation of cellulose biosynthetic process|positive regulation of flower development|protein ubiquitination|regulation of DNA-templated transcription|regulation of gene expression|response to blue light	ko04712	Circadian rhythm - plant
Solyc01g005310.3	23.8895	12.0491	22.9125	8.10829	8.127	7.89479	8.26268	5.8747	12.9296	DRP1C	Phragmoplastin DRP1C	GO:0005938,GO:0009504,GO:0030136,GO:0005737,GO:0005576,GO:0016020,GO:0005874,GO:0009524,GO:0005886,GO:0009506,GO:0005525,GO:0003924,GO:0008017,GO:0007049,GO:0051301,GO:0000266,GO:0007005,GO:0010152	cell cortex|cell plate|clathrin-coated vesicle|cytoplasm|extracellular region|membrane|microtubule|phragmoplast|plasma membrane|plasmodesma|GTP binding|GTPase activity|microtubule binding|cell cycle|cell division|mitochondrial fission|mitochondrion organization|pollen maturation
Solyc01g005340.3	4.82443	7.57338	8.12281	8.87547	11.6803	9.29588	6.86742	13.1987	5.46713	At2g01680	Ankyrin repeat-containing protein At2g01680	GO:0005886,GO:0008157,GO:0019888,GO:0035304	plasma membrane|protein phosphatase 1 binding|protein phosphatase regulator activity|regulation of protein dephosphorylation
Solyc01g005370.3	20.8362	5.95009	9.03215	20.2853	16.6068	22.4256	16.4786	18.1796	35.077	CML25	Probable calcium-binding protein CML25	GO:0005737,GO:0005634,GO:0005509,GO:0048767	cytoplasm|nucleus|calcium ion binding|root hair elongation	ko04626	Plant-pathogen interaction
Solyc01g005385.1	9.54618	7.59493	8.21317	7.9443	7.90811	9.84561	5.48935	6.72041	1.62036	PTAC14	Protein PLASTID TRANSCRIPTIONALLY ACTIVE 14	GO:0042644,GO:0009534,GO:0000427,GO:0016279,GO:0009658,GO:0018026,GO:0042793,GO:0009416,GO:0010027	chloroplast nucleoid|chloroplast thylakoid|plastid-encoded plastid RNA polymerase complex|protein-lysine N-methyltransferase activity|chloroplast organization|peptidyl-lysine monomethylation|plastid transcription|response to light stimulus|thylakoid membrane organization
Solyc01g005390.3	17.3701	14.5788	11.8731	33.1991	28.5818	45.9076	28.2292	48.9802	39.3357	NUDT17	Nudix hydrolase 17, mitochondrial	GO:0005737,GO:0005739,GO:0005634,GO:0016787,GO:0046872	cytoplasm|mitochondrion|nucleus|hydrolase activity|metal ion binding
Solyc01g005400.3	0.442626	0.514625	0.915862	1.04925	0.857978	1.85532	2.6127	1.3684	3.42714	PXG4	Probable peroxygenase 4	GO:0005811,GO:0102070,GO:0005509,GO:0004497,GO:1990137,GO:0009819,GO:0009737	lipid droplet|18-hydroxyoleate peroxygenase activity|calcium ion binding|monooxygenase activity|plant seed peroxidase activity|drought recovery|response to abscisic acid	ko00073	Cutin, suberine and wax biosynthesis
Solyc01g005410.3	94.5528	196.661	158.456	370.181	351.177	498.603	279.9	833.624	192.183	PXG4	Probable peroxygenase 4	GO:0005811,GO:0102070,GO:0005509,GO:0004497,GO:1990137,GO:0009819,GO:0009737	lipid droplet|18-hydroxyoleate peroxygenase activity|calcium ion binding|monooxygenase activity|plant seed peroxidase activity|drought recovery|response to abscisic acid	ko00073	Cutin, suberine and wax biosynthesis
Solyc01g005420.2	76.2	127.134	61.8918	18.2482	15.9233	14.4706	14.1626	13.6264	7.78202
Solyc01g005430.3	38.348	63.7675	42.8944	24.9635	21.4854	23.0477	29.7695	21.8782	33.5111	PUX2	Plant UBX domain-containing protein 2	GO:0016020,GO:0005739,GO:0046872,GO:0050832,GO:0009620	membrane|mitochondrion|metal ion binding|defense response to fungus|response to fungus	ko04141	Protein processing in endoplasmic reticulum
Solyc01g005440.3	80.798	85.3147	62.549	227.603	187.212	176.245	204.713	197.247	276.619	TIFY6B	Protein TIFY 6B	GO:0005634,GO:0042802,GO:0006952,GO:0009867,GO:0031347,GO:2000022,GO:0009611	nucleus|identical protein binding|defense response|jasmonic acid mediated signaling pathway|regulation of defense response|regulation of jasmonic acid mediated signaling pathway|response to wounding	ko04075	Plant hormone signal transduction
Solyc01g005460.3	3.71886	3.03445	4.1224	3.56404	3.08897	5.28029	3.33016	4.64416	2.48682		Dynein 8 kDa light chain, flagellar outer arm OS=Chlamydomonas reinhardtii OX=3055 PE=1 SV=1	GO:0005930,GO:0097014,GO:0030286,GO:0005874,GO:0031514,GO:0007017,GO:0044458	axoneme|ciliary plasm|dynein complex|microtubule|motile cilium|microtubule-based process|motile cilium assembly
Solyc01g005470.3	176.739	367.134	182.37	161.232	194.063	180.506	108.408	129.943	135.459	PCR2	Protein PLANT CADMIUM RESISTANCE 2	GO:0005886,GO:0006979	plasma membrane|response to oxidative stress
Solyc01g005480.3	7.38298	6.19994	6.12378	4.42084	4.43156	3.65428	13.6081	3.58995	2.00507	At3g19330	UPF0496 protein At3g19330	GO:0016020	membrane
Solyc01g005490.3	19.2772	22.6133	20.9642	23.3313	29.3165	26.2316	15.7887	30.9797	23.0685	ILL7	IAA-amino acid hydrolase ILR1-like 7	GO:0016787,GO:0010179,GO:0009850	hydrolase activity|IAA-Ala conjugate hydrolase activity|auxin metabolic process
Solyc01g005500.3	0.455069	5.08621	1.86918	1.32607	1.00516	0.747892	1.66401	1.05207	1.43721	ADH1	Short chain aldehyde dehydrogenase 1	GO:0016491,GO:0016114	oxidoreductase activity|terpenoid biosynthetic process
Solyc01g005520.3	36.1497	46.6554	39.3154	19.8669	19.3519	26.6675	10.5744	36.4011	3.29281	MET1	Protein MET1, chloroplastic	GO:0009507,GO:0009941,GO:0031969,GO:0009570,GO:0009534,GO:0009535,GO:0009575,GO:0035448,GO:0005634,GO:0009523,GO:0009579,GO:0015979,GO:0010207,GO:0010206,GO:0009644,GO:0009416,GO:0009611	chloroplast|chloroplast envelope|chloroplast membrane|chloroplast stroma|chloroplast thylakoid|chloroplast thylakoid membrane|chromoplast stroma|extrinsic component of thylakoid membrane|nucleus|photosystem II|thylakoid|photosynthesis|photosystem II assembly|photosystem II repair|response to high light intensity|response to light stimulus|response to wounding
Solyc01g005530.3	7.18327	6.3651	6.83125	6.79548	6.27362	5.81175	4.96831	5.52957	1.35025
Solyc01g005540.3	16.523	11.423	12.3096	10.8841	5.87672	10.8376	13.3676	6.41549	2.33757	OVA5	Lysine--tRNA ligase, chloroplastic/mitochondrial	GO:0009507,GO:0005829,GO:0005739,GO:0005524,GO:0003677,GO:0004824,GO:0046872,GO:0003729,GO:0000049,GO:0006430,GO:0048481	chloroplast|cytosol|mitochondrion|ATP binding|DNA binding|lysine-tRNA ligase activity|metal ion binding|mRNA binding|tRNA binding|lysyl-tRNA aminoacylation|plant ovule development	ko00970	Aminoacyl-tRNA biosynthesis
Solyc01g005550.3	72.4623	27.9248	56.5402	14.3782	20.1204	17.5795	20.5998	14.4451	3.4937
Solyc01g005560.3	346.435	589.182	481.375	414.522	511.934	395.819	344.095	508.966	270.412	ICDH-1	Isocitrate dehydrogenase [NADP]	GO:0005739,GO:0004450,GO:0000287,GO:0051287,GO:0006097,GO:0006102,GO:0006739,GO:0006099	mitochondrion|isocitrate dehydrogenase (NADP+) activity|magnesium ion binding|NAD binding|glyoxylate cycle|isocitrate metabolic process|NADP metabolic process|tricarboxylic acid cycle	ko00020,ko00720,ko00480,ko04146	Citrate cycle (TCA cycle)|Carbon fixation pathways in prokaryotes|Glutathione metabolism|Peroxisome
Solyc01g005570.3	20.8788	24.9623	22.7187	19.6124	30.0638	15.7498	16.1501	21.9585	3.64873
Solyc01g005575.1	34.0109	38.1882	36.7254	28.1034	42.0472	35.1356	36.1097	47.7956	14.7748
Solyc01g005590.2	15.7351	6.6283	7.12276	5.56536	4.05629	2.71303	4.43884	2.40582	0.170127	AGP14	Arabinogalactan protein 14	GO:0005886,GO:0048767	plasma membrane|root hair elongation
Solyc01g005600.3	23.5338	32.4427	28.7408	34.2078	41.4418	38.2037	27.0265	34.2156	32.5725	APRL5	5'-adenylylsulfate reductase-like 5	GO:0016020	membrane
Solyc01g005620.3	263.489	169.358	192.449	146.313	148.051	115.379	113.742	133.569	94.6788	DTC	Mitochondrial dicarboxylate/tricarboxylate transporter DTC	GO:0009941,GO:0005743,GO:0005739,GO:0009505,GO:0000325,GO:0009506,GO:0009536,GO:0005310,GO:0022857,GO:0015142,GO:0006835,GO:0035674	chloroplast envelope|mitochondrial inner membrane|mitochondrion|plant-type cell wall|plant-type vacuole|plasmodesma|plastid|dicarboxylic acid transmembrane transporter activity|transmembrane transporter activity|tricarboxylic acid transmembrane transporter activity|dicarboxylic acid transport|tricarboxylic acid transmembrane transport
Solyc01g005640.3	14.0858	19.8313	16.6835	21.528	22.1129	18.0914	23.2516	19.3621	19.628
Solyc01g005670.3	5.78926	8.52553	7.28128	6.58198	8.47764	8.06113	4.99848	13.0209	3.71913	At3g05675	BTB/POZ domain-containing protein At3g05675	GO:0016567	protein ubiquitination
Solyc01g005680.3	42.6882	69.7191	59.4335	40.5677	53.0851	56.0929	12.9322	45.4346	15.6374	LOG8	Cytokinin riboside 5'-monophosphate phosphoribohydrolase LOG8	GO:0005829,GO:0005634,GO:0005886,GO:0016799,GO:0102682,GO:0042803,GO:0009691	cytosol|nucleus|plasma membrane|hydrolase activity, hydrolyzing N-glycosyl compounds|N6-(Delta2-isopentenyl)-adenosine 5'-monophosphate phosphoribohydrolase activity|protein homodimerization activity|cytokinin biosynthetic process
Solyc01g005690.3	30.5383	20.8321	33.7372	12.4233	17.9772	15.6645	8.65916	12.6884	3.90445
Solyc01g005700.3	6.55188	6.01218	6.33964	4.1729	4.79949	5.69494	2.45631	4.78205	1.78266
Solyc01g005715.1	0.859018	2.11759	0.449802	0.211772	0.150491	0.123611	0	0.105009	0.0631181	HCR9-0	Receptor-like protein Cf-9 homolog	GO:0005886	plasma membrane
Solyc01g005730.3	0.239704	0.412518	0.316052	0.233256	0.312463	0.209257	0.0234557	1.03696	0.0191783	9DC3	Receptor-like protein 9DC3	GO:0005886,GO:0050832	plasma membrane|defense response to fungus
Solyc01g005755.1	1.81241	2.10781	3.63791	0.856387	1.86981	0.558864	0.380035	3.10175	0	CF-9	Receptor-like protein Cf-9	GO:0005886,GO:0050832,GO:0002238	plasma membrane|defense response to fungus|response to molecule of fungal origin
Solyc01g005775.1	0.350835	0.57745	0.55613	0.840302	1.05004	1.20641	0.864172	0.821259	1.07439	CF-9	Receptor-like protein Cf-9	GO:0005886,GO:0050832,GO:0002238	plasma membrane|defense response to fungus|response to molecule of fungal origin
Solyc01g005790.1	4.00195	2.09591	2.89823	3.59542	3.09882	3.85774	5.24242	3.86633	2.47889	PCMP-E71	Putative pentatricopeptide repeat-containing protein At1g10330	GO:0003723,GO:0009451	RNA binding|RNA modification
Solyc01g005800.3	6.46545	4.59755	4.28608	3.15718	3.49484	3.14894	31.5735	7.04224	6.1149	IQM2	IQ domain-containing protein IQM2	GO:0005737,GO:0005634	cytoplasm|nucleus
Solyc01g005810.3	47.3823	31.6631	38.7657	32.3965	39.7057	26.0372	39.6003	27.0483	22.0811
Solyc01g005820.3	158.65	132.678	138.929	159.558	177.757	110.66	150.519	137.783	141.55	SCL30A	Serine/arginine-rich SC35-like splicing factor SCL30A	GO:0005737,GO:0005829,GO:0016607,GO:0005681,GO:0003729,GO:0003723,GO:0000398,GO:0008380	cytoplasm|cytosol|nuclear speck|spliceosomal complex|mRNA binding|RNA binding|mRNA splicing, via spliceosome|RNA splicing	ko03040	Spliceosome
Solyc01g005830.3	20.5507	10.4574	15.5386	4.68998	3.73908	4.57142	2.68519	2.73949	1.13998	At3g13560	Glucan endo-1,3-beta-glucosidase 4	GO:0005829,GO:0005886,GO:0042973,GO:0005975,GO:0006952	cytosol|plasma membrane|glucan endo-1,3-beta-D-glucosidase activity|carbohydrate metabolic process|defense response	ko00500	Starch and sucrose metabolism
Solyc01g005840.3	25.0172	38.9983	30.9488	52.2784	52.67	57.6038	46.041	56.0076	49.0224	COP10	Constitutive photomorphogenesis protein 10	GO:0005634,GO:0061631,GO:0004842,GO:0000209,GO:0009585,GO:0010099	nucleus|ubiquitin conjugating enzyme activity|ubiquitin-protein transferase activity|protein polyubiquitination|red, far-red light phototransduction|regulation of photomorphogenesis	ko04120	Ubiquitin mediated proteolysis
Solyc01g005850.2	2.2354	0.39001	1.07005	1.24269	0.859221	1.57955	2.22005	1.39893	1.88193
Solyc01g005860.2	11.5705	1.70774	2.34272	1.94125	0.501636	1.14782	2.57318	2.10017	2.73512
Solyc01g005865.1	1.51338	0.850513	0	0	0.0555183	0	0	0.232435	0	CF-9	Receptor-like protein Cf-9	GO:0005886,GO:0050832,GO:0002238	plasma membrane|defense response to fungus|response to molecule of fungal origin
Solyc01g005880.1	1.56083	0.0276444	0.0303387	0.0285676	0	0	0.138847	0	0
Solyc01g005895.1	1.10029	0.0522839	0.0573796	0.0270151	0.179177	0.054064	1.05041	0.0267911	0	FACT	Fatty alcohol:caffeoyl-CoA acyltransferase	GO:0009536,GO:0016747,GO:0090430,GO:0090431,GO:0071555	plastid|acyltransferase activity, transferring groups other than amino-acyl groups|caffeoyl-CoA: alcohol caffeoyl transferase activity|alkyl caffeate ester biosynthetic process|cell wall organization
Solyc01g005910.3	10.4395	15.3198	13.7314	10.6278	13.5962	12.8417	6.44921	14.5223	4.39652	At3g13620	Probable polyamine transporter At3g13620	GO:0005886,GO:0015203,GO:0015293,GO:0015846	plasma membrane|polyamine transmembrane transporter activity|symporter activity|polyamine transport
Solyc01g005930.3	8.76562	22.5313	14.0674	16.1464	14.9479	20.9521	9.17722	15.3395	7.65078
Solyc01g005950.3	28.0184	26.7259	24.4669	14.8285	18.7069	16.3188	11.5368	21.4353	5.45999		Serine/threonine-protein phosphatase PP2A catalytic subunit OS=Nicotiana tabacum OX=4097 PE=2 SV=1	GO:0005737,GO:0005634,GO:0046872,GO:0017018,GO:0004722,GO:0000082	cytoplasm|nucleus|metal ion binding|myosin phosphatase activity|protein serine/threonine phosphatase activity|G1/S transition of mitotic cell cycle	ko03015,ko04013,ko04350,ko04390,ko04391,ko04071,ko04151,ko04152,ko04140,ko04138,ko04136,ko04110,ko04111,ko04113,ko04114,ko04530,ko04261,ko04728,ko04730	mRNA surveillance pathway|MAPK signaling pathway - fly|TGF-beta signaling pathway|Hippo signaling pathway|Hippo signaling pathway - fly|Sphingolipid signaling pathway|PI3K-Akt signaling pathway|AMPK signaling pathway|Autophagy - animal|Autophagy - yeast|Autophagy - other|Cell cycle|Cell cycle - yeast|Meiosis - yeast|Oocyte meiosis|Tight junction|Adrenergic signaling in cardiomyocytes|Dopaminergic…
Solyc01g005960.3	33.247	33.5582	32.6008	29.2309	30.4207	31.2877	19.2596	29.1041	47.95	RH37	DEAD-box ATP-dependent RNA helicase 37	GO:0005829,GO:0005634,GO:0005777,GO:0005524,GO:0016887,GO:0003729,GO:0003723,GO:0003724	cytosol|nucleus|peroxisome|ATP binding|ATP hydrolysis activity|mRNA binding|RNA binding|RNA helicase activity	ko04622	RIG-I-like receptor signaling pathway
Solyc01g005970.3	8.63622	8.21017	12.0312	6.60033	9.08902	8.23094	6.94257	6.58226	4.49228	At1g55270	F-box/kelch-repeat protein At1g55270	GO:2000762	regulation of phenylpropanoid metabolic process
Solyc01g005980.3	2.35423	1.69083	2.23954	3.85611	2.87345	2.49197	3.37743	7.26987	3.40002
Solyc01g005990.3	23.5172	4.29104	6.91198	8.94023	2.77844	4.0793	5.66615	1.38312	0.170535	LTPG14	Non-specific lipid transfer protein GPI-anchored 14	GO:0005829,GO:0005886,GO:0008289,GO:0010150,GO:0006869,GO:0080027,GO:0009625	cytosol|plasma membrane|lipid binding|leaf senescence|lipid transport|response to herbivore|response to insect
Solyc01g006000.3	7.20272	7.05421	6.6714	8.5325	7.97329	7.31396	8.57942	6.55982	9.55407					ko00563	Glycosylphosphatidylinositol (GPI)-anchor biosynthesis
Solyc01g006010.3	6.64342	4.53193	5.68998	4.6351	4.91219	3.74126	4.73039	3.9564	3.13633	SF1	Splicing factor-like protein 1	GO:0005730,GO:0005654,GO:0005634,GO:0005681,GO:0003729,GO:0008270,GO:0009738,GO:0006397,GO:0048024,GO:0009737,GO:0008380	nucleolus|nucleoplasm|nucleus|spliceosomal complex|mRNA binding|zinc ion binding|abscisic acid-activated signaling pathway|mRNA processing|regulation of mRNA splicing, via spliceosome|response to abscisic acid|RNA splicing
Solyc01g006020.3	85.5048	157.437	118.651	77.7264	63.9555	74.4009	32.9678	46.2164	16.18
Solyc01g006040.3	9.078	7.38039	8.3523	7.22021	7.9462	7.38597	7.28696	7.39626	5.90017	HUB2	E3 ubiquitin-protein ligase BRE1-like 2	GO:0033503,GO:0005634,GO:0046872,GO:0042803,GO:0061630,GO:0006325,GO:0071894,GO:0033523,GO:0010390,GO:0045087,GO:0009965,GO:0010162,GO:0010228	HULC complex|nucleus|metal ion binding|protein homodimerization activity|ubiquitin protein ligase activity|chromatin organization|histone H2B conserved C-terminal lysine ubiquitination|histone H2B ubiquitination|histone monoubiquitination|innate immune response|leaf morphogenesis|seed dormancy process|vegetative to reproductive phase transition of meristem
Solyc01g006050.2	0.809957	0.477552	0.182294	3.41159	3.21215	1.82495	14.8293	2.596	9.46469
Solyc01g006060.3	2.5585	1.44553	1.03937	0.206042	0.878512	0.103086	0.500712	0	0.307051	DIR19	Dirigent protein 19	GO:0048046,GO:0009699	apoplast|phenylpropanoid biosynthetic process
Solyc01g006090.3	4.15384	1.43816	2.43437	0.629743	2.48219	1.08384	2.08129	0.724447	0.480494	EBP2	Probable rRNA-processing protein EBP2 homolog	GO:0034399,GO:0005730,GO:0030687,GO:0003924,GO:0003723,GO:0042273,GO:0006364	nuclear periphery|nucleolus|preribosome, large subunit precursor|GTPase activity|RNA binding|ribosomal large subunit biogenesis|rRNA processing
Solyc01g006100.3	18.3326	1.18201	4.32404	0.875398	0.530455	1.25281	1.18735	0.0504734	0.279113	CMT3	DNA (cytosine-5)-methyltransferase CMT3	GO:0005634,GO:0003682,GO:0003886,GO:0003677,GO:0032776,GO:0010216	nucleus|chromatin binding|DNA (cytosine-5-)-methyltransferase activity|DNA binding|DNA methylation on cytosine|maintenance of DNA methylation	ko00270	Cysteine and methionine metabolism
Solyc01g006110.3	35.8399	44.4855	39.6551	40.7048	48.3051	40.0168	47.8328	47.8389	44.8217	TAP46	PP2A regulatory subunit TAP46	GO:0005737,GO:0005634,GO:0009966,GO:0031929	cytoplasm|nucleus|regulation of signal transduction|TOR signaling	ko04140,ko04138,ko04136	Autophagy - animal|Autophagy - yeast|Autophagy - other
Solyc01g006120.3	71.8898	59.999	68.7881	71.251	71.5086	66.3833	88.8108	62.6796	85.6106	HD16	Casein kinase 1-like protein HD16	GO:0005737,GO:0005634,GO:0005524,GO:0106310,GO:0004674,GO:0006897,GO:0009908,GO:0009740,GO:0010476,GO:0018105,GO:0048586,GO:0007165	cytoplasm|nucleus|ATP binding|protein serine kinase activity|protein serine/threonine kinase activity|endocytosis|flower development|gibberellic acid mediated signaling pathway|gibberellin mediated signaling pathway|peptidyl-serine phosphorylation|regulation of long-day photoperiodism, flowering|signal transduction
Solyc01g006130.3	36.6551	39.4278	41.2442	30.2943	24.7543	33.5737	30.7318	39.8538	13.8586	PSA2	Protein PHOTOSYSTEM I ASSEMBLY 2, chloroplastic	GO:0009507,GO:0009543,GO:0031977,GO:0046872,GO:0047134,GO:0048564	chloroplast|chloroplast thylakoid lumen|thylakoid lumen|metal ion binding|protein-disulfide reductase (NAD(P)) activity|photosystem I assembly
Solyc01g006140.3	1.94979	0.138976	0.627031	0.287235	0.362874	0.383221	0.558418	0.664661	0.932194	CDT1A	CDT1-like protein a, chloroplastic	GO:0009507,GO:0005634,GO:0004693,GO:0003677,GO:0070182,GO:0019901,GO:0009658,GO:0051276,GO:0006260,GO:0000076,GO:0071163,GO:0048229,GO:0000278,GO:0030174	chloroplast|nucleus|cyclin-dependent protein serine/threonine kinase activity|DNA binding|DNA polymerase binding|protein kinase binding|chloroplast organization|chromosome organization|DNA replication|DNA replication checkpoint signaling|DNA replication preinitiation complex assembly|gametophyte development|mitotic cell cycle|regulation of DNA-templated DNA replication initiation	ko04110	Cell cycle
Solyc01g006150.3	27.0077	42.4911	33.185	43.8684	62.2487	48.2938	49.6411	72.0651	35.1074	MTP4	Metal tolerance protein 4	GO:0016020,GO:0009705,GO:0035618,GO:0008324,GO:0005384,GO:0006826,GO:0048316,GO:0009845,GO:0097577	membrane|plant-type vacuole membrane|root hair|cation transmembrane transporter activity|manganese ion transmembrane transporter activity|iron ion transport|seed development|seed germination|sequestering of iron ion
Solyc01g006160.3	557.65	317.03	429.963	259.623	388.513	202.041	304.816	262.283	156.572	RPP1C	60S acidic ribosomal protein P1-3	GO:0022625,GO:0022626,GO:0009536,GO:0030295,GO:0043021,GO:0003735,GO:0002181,GO:0006414	cytosolic large ribosomal subunit|cytosolic ribosome|plastid|protein kinase activator activity|ribonucleoprotein complex binding|structural constituent of ribosome|cytoplasmic translation|translational elongation	ko03010	Ribosome
Solyc01g006170.3	17.6475	6.04427	12.3765	4.9212	12.4769	3.21972	6.15045	3.94187	4.22294	EBP2	Probable rRNA-processing protein EBP2 homolog	GO:0034399,GO:0005730,GO:0030687,GO:0003924,GO:0003723,GO:0042273,GO:0006364	nuclear periphery|nucleolus|preribosome, large subunit precursor|GTPase activity|RNA binding|ribosomal large subunit biogenesis|rRNA processing
Solyc01g006180.3	5.00877	3.95857	5.02635	4.31672	4.90135	2.96291	5.37516	5.15364	6.69166	BPG2	GTP-binding protein BRASSINAZOLE INSENSITIVE PALE GREEN 2, chloroplastic	GO:0009507,GO:0009570,GO:0005739,GO:0005525,GO:0016787,GO:0003729,GO:0019843,GO:0009742,GO:0009658,GO:1901259,GO:0032502,GO:1904143,GO:1902326,GO:0006355,GO:0009646,GO:0009741,GO:0009416,GO:0009651	chloroplast|chloroplast stroma|mitochondrion|GTP binding|hydrolase activity|mRNA binding|rRNA binding|brassinosteroid mediated signaling pathway|chloroplast organization|chloroplast rRNA processing|developmental process|positive regulation of carotenoid biosynthetic process|positive regulation of chlorophyll biosynthetic process|regulation of DNA-templated transcription|response to absence of lig…
Solyc01g006190.3	86.7727	85.8661	66.6614	100.381	90.4465	72.2421	118.592	116.651	89.5242	SINAT2	E3 ubiquitin-protein ligase SINAT2	GO:0005776,GO:0005737,GO:0005771,GO:0061630,GO:0008270,GO:0016567,GO:2000785,GO:0006511	autophagosome|cytoplasm|multivesicular body|ubiquitin protein ligase activity|zinc ion binding|protein ubiquitination|regulation of autophagosome assembly|ubiquitin-dependent protein catabolic process	ko04120,ko04013,ko04310,ko04115	Ubiquitin mediated proteolysis|MAPK signaling pathway - fly|Wnt signaling pathway|p53 signaling pathway
Solyc01g006195.1	22.2205	18.8032	17.1565	36.0381	25.7969	23.1738	35.5801	33.4987	12.6603
Solyc01g006200.3	2.22498	2.64652	3.00461	4.03163	5.07095	3.25564	3.78146	3.22663	0.309187
Solyc01g006210.3	2.43229	0.604941	1.27248	0.286525	0.345523	0.26064	0.405117	0	0.0931612	rpoC1	DNA-directed RNA polymerase subunit beta'	GO:0009507,GO:0000428,GO:0003677,GO:0003899,GO:0000287,GO:0008270,GO:0006351	chloroplast|DNA-directed RNA polymerase complex|DNA binding|DNA-directed 5'-3' RNA polymerase activity|magnesium ion binding|zinc ion binding|DNA-templated transcription
Solyc01g006220.2	8.55746	2.74458	4.54618	3.68183	2.92102	4.19534	7.29489	2.32357	3.27633	ASHH3	Histone-lysine N-methyltransferase ASHH3	GO:0000785,GO:0000775,GO:0005783,GO:0005634,GO:0009506,GO:0046975,GO:0016279,GO:0006325,GO:0006355	chromatin|chromosome, centromeric region|endoplasmic reticulum|nucleus|plasmodesma|histone H3K36 methyltransferase activity|protein-lysine N-methyltransferase activity|chromatin organization|regulation of DNA-templated transcription
Solyc01g006230.3	31.6643	41.1025	35.646	57.0644	51.8196	59.8234	52.6794	60.4488	76.9947	ATG4	Cysteine protease ATG4	GO:0005737,GO:0019786,GO:0006914,GO:0015031,GO:0006508	cytoplasm|Atg8-specific peptidase activity|autophagy|protein transport|proteolysis	ko04140,ko04138,ko04136	Autophagy - animal|Autophagy - yeast|Autophagy - other
Solyc01g006240.3	2.91209	1.19225	2.6169	1.82686	1.77121	0.382607	2.39528	0.210665	0.607804	RTM1	Protein RESTRICTED TEV MOVEMENT 1	GO:0005737,GO:0030246,GO:0043621,GO:0051607,GO:0009615,GO:0046741	cytoplasm|carbohydrate binding|protein self-association|defense response to virus|response to virus|transport of virus in host, tissue to tissue
Solyc01g006250.2	1.83894	2.48799	2.40282	2.53681	4.32003	3.25875	1.73281	3.87566	0.367826	FBL13	F-box/LRR-repeat protein 13
Solyc01g006260.3	6.99788	5.28228	6.38005	6.89199	6.35679	8.02535	6.58083	7.5002	4.43548	EMB1687	Probable ribonuclease P/MRP protein subunit POP5	GO:0005655,GO:0000325,GO:0000172,GO:0004526,GO:0033204,GO:0006364,GO:0001682,GO:0008033	nucleolar ribonuclease P complex|plant-type vacuole|ribonuclease MRP complex|ribonuclease P activity|ribonuclease P RNA binding|rRNA processing|tRNA 5'-leader removal|tRNA processing	ko03008	Ribosome biogenesis in eukaryotes
Solyc01g006280.3	73.1764	65.6005	80.5554	58.2064	71.928	48.8235	54.1476	54.8623	31.3465		Formate--tetrahydrofolate ligase OS=Spinacia oleracea OX=3562 PE=1 SV=3	GO:0005524,GO:0004329,GO:0035999	ATP binding|formate-tetrahydrofolate ligase activity|tetrahydrofolate interconversion	ko00720,ko00670	Carbon fixation pathways in prokaryotes|One carbon pool by folate
Solyc01g006290.3	82.0538	45.6706	91.722	19.5284	9.8647	0.834577	37.0148	18.0545	8.98342		Lignin-forming anionic peroxidase OS=Nicotiana tabacum OX=4097 PE=2 SV=1	GO:0005576,GO:0020037,GO:0140825,GO:0046872,GO:0042744,GO:0006979	extracellular region|heme binding|lactoperoxidase activity|metal ion binding|hydrogen peroxide catabolic process|response to oxidative stress	ko00940	Phenylpropanoid biosynthesis
Solyc01g006300.3	181.167	590.312	450.808	304.475	496.356	286.568	104.811	730.455	21.8194		Lignin-forming anionic peroxidase OS=Nicotiana tabacum OX=4097 PE=2 SV=1	GO:0005576,GO:0020037,GO:0140825,GO:0046872,GO:0042744,GO:0006979	extracellular region|heme binding|lactoperoxidase activity|metal ion binding|hydrogen peroxide catabolic process|response to oxidative stress	ko00940	Phenylpropanoid biosynthesis
Solyc01g006320.3	15.9976	3.48804	4.75412	4.30219	1.59748	1.04713	15.8802	5.18902	1.2476	NDR1	Protein NDR1	GO:0016020,GO:0005886,GO:0009506,GO:0042742,GO:0050832,GO:0098542,GO:0009626,GO:0010942	membrane|plasma membrane|plasmodesma|defense response to bacterium|defense response to fungus|defense response to other organism|plant-type hypersensitive response|positive regulation of cell death
Solyc01g006340.3	7.06335	6.56954	5.82372	4.59739	4.92822	5.12658	5.57669	6.32698	5.95705	RH41	DEAD-box ATP-dependent RNA helicase 41	GO:0005524,GO:0016887,GO:0046872,GO:0003723,GO:0003724	ATP binding|ATP hydrolysis activity|metal ion binding|RNA binding|RNA helicase activity
Solyc01g006350.3	44.6279	39.8338	51.6435	42.999	48.311	42.9233	40.8669	41.535	46.1406	CALS9	Callose synthase 9	GO:0000148,GO:0005829,GO:0005794,GO:0005886,GO:0003843,GO:0046527,GO:0006075,GO:0052543,GO:0048589,GO:0055047,GO:0009556,GO:0009555,GO:0009846,GO:0008360,GO:0080092	1,3-beta-D-glucan synthase complex|cytosol|Golgi apparatus|plasma membrane|1,3-beta-D-glucan synthase activity|glucosyltransferase activity|(1->3)-beta-D-glucan biosynthetic process|callose deposition in cell wall|developmental growth|generative cell mitosis|microsporogenesis|pollen development|pollen germination|regulation of cell shape|regulation of pollen tube growth
Solyc01g006360.3	25.2394	10.7462	27.3304	15.9517	13.53	24.7338	11.0584	11.3268	14.1553	CALS9	Callose synthase 9	GO:0000148,GO:0005829,GO:0005794,GO:0005886,GO:0003843,GO:0046527,GO:0006075,GO:0052543,GO:0048589,GO:0055047,GO:0009556,GO:0009555,GO:0009846,GO:0008360,GO:0080092	1,3-beta-D-glucan synthase complex|cytosol|Golgi apparatus|plasma membrane|1,3-beta-D-glucan synthase activity|glucosyltransferase activity|(1->3)-beta-D-glucan biosynthetic process|callose deposition in cell wall|developmental growth|generative cell mitosis|microsporogenesis|pollen development|pollen germination|regulation of cell shape|regulation of pollen tube growth
Solyc01g006370.3	49.2716	12.6975	30.158	16.6799	14.8516	15.0584	22.6408	5.57822	15.2069	CALS3	Callose synthase 3	GO:0000148,GO:0005886,GO:0003843,GO:0046527,GO:0006075,GO:0071555,GO:0008360	1,3-beta-D-glucan synthase complex|plasma membrane|1,3-beta-D-glucan synthase activity|glucosyltransferase activity|(1->3)-beta-D-glucan biosynthetic process|cell wall organization|regulation of cell shape
Solyc01g006380.2	2.49358	1.42144	0.533158	1.46892	2.62504	0.725617	1.28328	0.663832	3.41378	LIN	Putative E3 ubiquitin-protein ligase LIN	GO:0004842,GO:0009877	ubiquitin-protein transferase activity|nodulation
Solyc01g006400.3	182.964	14.1029	34.309	20.3042	11.2864	38.0152	49.1228	21.2098	6.724
Solyc01g006430.3	265.995	268.411	328.55	258.834	294.072	193.902	334.201	220.564	222.316	FAD12	Delta(12)-acyl-lipid-desaturase	GO:0016020,GO:0016717,GO:0006636	membrane|oxidoreductase activity, acting on paired donors, with oxidation of a pair of donors resulting in the reduction of molecular oxygen to two molecules of water|unsaturated fatty acid biosynthetic process	ko01040	Biosynthesis of unsaturated fatty acids
Solyc01g006450.3	39.8069	11.2985	17.5319	6.03195	3.67649	5.59452	7.04635	3.21836	2.22885	MOD1	Enoyl-[acyl-carrier-protein] reductase [NADH], chloroplastic	GO:0009507,GO:0009941,GO:0009570,GO:0005835,GO:0005739,GO:0009579,GO:0005507,GO:0004318,GO:0016631,GO:0006633	chloroplast|chloroplast envelope|chloroplast stroma|fatty acid synthase complex|mitochondrion|thylakoid|copper ion binding|enoyl-[acyl-carrier-protein] reductase (NADH) activity|enoyl-[acyl-carrier-protein] reductase activity|fatty acid biosynthetic process	ko00061,ko00780,ko00333	Fatty acid biosynthesis|Biotin metabolism|Prodigiosin biosynthesis
Solyc01g006480.3	11.808	8.87665	12.2155	8.50074	9.82915	9.61138	8.82341	10.3354	4.43741
Solyc01g006490.3	11.8537	17.4203	18.1827	15.8551	22.9774	19.9965	11.8533	21.1423	11.4037
Solyc01g006500.3	5.50553	7.71445	10.0394	17.3422	15.9744	18.1691	22.2773	14.6237	17.064	At5g48730	Pentatricopeptide repeat-containing protein At5g48730, chloroplastic	GO:0009507	chloroplast
Solyc01g006510.3	84.1186	129.054	122.081	130.92	113.534	151.042	77.2307	116.407	95.9982	SDH	Sorbitol dehydrogenase	GO:0005737,GO:0005829,GO:0031966,GO:0005886,GO:0009506,GO:0009536,GO:0046526,GO:0003939,GO:0050255,GO:0009010,GO:0008270,GO:0006060	cytoplasm|cytosol|mitochondrial membrane|plasma membrane|plasmodesma|plastid|D-xylulose reductase activity|L-iditol 2-dehydrogenase activity|ribitol 2-dehydrogenase activity|sorbitol-6-phosphate 2-dehydrogenase activity|zinc ion binding|sorbitol metabolic process	ko00040,ko00051	Pentose and glucuronate interconversions|Fructose and mannose metabolism
Solyc01g006530.2	1.60033	2.87481	2.6541	4.27554	5.44979	4.05143	15.6597	4.13683	15.5181	RLK1	G-type lectin S-receptor-like serine/threonine-protein kinase RLK1	GO:0005886,GO:0005524,GO:0005516,GO:0030246,GO:0106310,GO:0004674,GO:0031625,GO:0006468	plasma membrane|ATP binding|calmodulin binding|carbohydrate binding|protein serine kinase activity|protein serine/threonine kinase activity|ubiquitin protein ligase binding|protein phosphorylation
Solyc01g006540.3	2.41033	4.50445	1.31605	2.6763	1.5787	1.1358	1.39692	0.206546	0.111735	LOX2.1	Linoleate 13S-lipoxygenase 2-1, chloroplastic	GO:0009570,GO:0009534,GO:0016165,GO:0046872,GO:0016702,GO:0006633,GO:0010597,GO:0034440,GO:0031408	chloroplast stroma|chloroplast thylakoid|linoleate 13S-lipoxygenase activity|metal ion binding|oxidoreductase activity, acting on single donors with incorporation of molecular oxygen, incorporation of two atoms of oxygen|fatty acid biosynthetic process|green leaf volatile biosynthetic process|lipid oxidation|oxylipin biosynthetic process	ko00591,ko00592	Linoleic acid metabolism|alpha-Linolenic acid metabolism
Solyc01g006545.1	2.16157	6.99303	1.20843	0.598888	0.321553	0.159804	0.155241	1.02947	0	HCR9-0	Receptor-like protein Cf-9 homolog	GO:0005886	plasma membrane
Solyc01g006560.3	10.0141	35.4217	19.0253	32.5088	47.9835	23.6956	4.15541	34.5464	1.44597	LOX2.1	Linoleate 13S-lipoxygenase 2-1, chloroplastic	GO:0009570,GO:0009534,GO:0016165,GO:0046872,GO:0016702,GO:0006633,GO:0010597,GO:0034440,GO:0031408	chloroplast stroma|chloroplast thylakoid|linoleate 13S-lipoxygenase activity|metal ion binding|oxidoreductase activity, acting on single donors with incorporation of molecular oxygen, incorporation of two atoms of oxygen|fatty acid biosynthetic process|green leaf volatile biosynthetic process|lipid oxidation|oxylipin biosynthetic process	ko00591,ko00592	Linoleic acid metabolism|alpha-Linolenic acid metabolism
Solyc01g006565.1	3.57006	13.8308	11.0989	10.2445	20.8614	16.575	1.76678	11.3476	0.492473	LOX2.1	Linoleate 13S-lipoxygenase 2-1, chloroplastic	GO:0009570,GO:0009534,GO:0016165,GO:0046872,GO:0016702,GO:0006633,GO:0010597,GO:0034440,GO:0031408	chloroplast stroma|chloroplast thylakoid|linoleate 13S-lipoxygenase activity|metal ion binding|oxidoreductase activity, acting on single donors with incorporation of molecular oxygen, incorporation of two atoms of oxygen|fatty acid biosynthetic process|green leaf volatile biosynthetic process|lipid oxidation|oxylipin biosynthetic process	ko00591,ko00592	Linoleic acid metabolism|alpha-Linolenic acid metabolism
Solyc01g006580.3	5.44639	3.02117	10.0008	5.96492	3.79991	5.02892	4.07111	3.37308	30.5332	AOP1.2	Probable 2-oxoglutarate-dependent dioxygenase AOP1.2	GO:0051213,GO:0046872	dioxygenase activity|metal ion binding
Solyc01g006590.2	2.20022	3.28855	5.74577	1.45403	3.15589	3.90805	1.21618	5.95237	1.53191	LECRK2	G-type lectin S-receptor-like serine/threonine-protein kinase LECRK2	GO:0016020,GO:0005524,GO:0030246,GO:0106310,GO:0004674,GO:0006952,GO:0006468	membrane|ATP binding|carbohydrate binding|protein serine kinase activity|protein serine/threonine kinase activity|defense response|protein phosphorylation
Solyc01g006630.3	21.9457	13.8225	14.4866	9.19867	9.25426	8.09691	6.73166	8.70709	4.56493	psbC	Photosystem II CP43 reaction center protein	GO:0009535,GO:0009523,GO:0016168,GO:0045156,GO:0046872,GO:0009772	chloroplast thylakoid membrane|photosystem II|chlorophyll binding|electron transporter, transferring electrons within the cyclic electron transport pathway of photosynthesis activity|metal ion binding|photosynthetic electron transport in photosystem II
Solyc01g006650.2	1.70703	1.70065	1.52769	2.7208	2.1339	3.1654	3.13829	2.12374	4.56291	EIL3	ETHYLENE INSENSITIVE 3-like 3 protein	GO:0005634,GO:0003677,GO:0003700,GO:0000976,GO:0009970,GO:0009873,GO:0006355,GO:0042762	nucleus|DNA binding|DNA-binding transcription factor activity|transcription cis-regulatory region binding|cellular response to sulfate starvation|ethylene-activated signaling pathway|regulation of DNA-templated transcription|regulation of sulfur metabolic process	ko04016,ko04075	MAPK signaling pathway - plant|Plant hormone signal transduction
Solyc01g006660.2	15.2376	23.2743	21.402	9.97873	10.3586	10.158	10.9469	5.59797	4.39552	CRSP	CO(2)-response secreted protease	GO:0048046,GO:0004252,GO:0008236,GO:0008240,GO:1900425,GO:2000122,GO:0006508,GO:2000038,GO:0010037	apoplast|serine-type endopeptidase activity|serine-type peptidase activity|tripeptidyl-peptidase activity|negative regulation of defense response to bacterium|negative regulation of stomatal complex development|proteolysis|regulation of stomatal complex development|response to carbon dioxide
Solyc01g006690.3	6.22263	4.08407	5.75597	5.10898	2.94655	3.49703	2.53349	2.76095	0.494331	IRKI	IRK-interacting protein
Solyc01g006700.3	21.7407	13.1216	14.2264	10.4333	10.4181	10.4868	17.529	11.1481	19.7117
Solyc01g006710.3	10.7118	6.54193	7.5841	5.46903	4.85765	4.22549	6.08194	4.3095	2.5634	At1g48650	DExH-box ATP-dependent RNA helicase DExH3	GO:0005524,GO:0016887,GO:0003723,GO:0003724	ATP binding|ATP hydrolysis activity|RNA binding|RNA helicase activity	ko03018	RNA degradation
Solyc01g006720.3	3.33418	2.0798	3.72078	7.92968	11.0655	4.91988	17.057	19.8837	13.5721	ABCG22	ABC transporter G family member 22	GO:0016020,GO:0140359,GO:0005524,GO:0016887,GO:0042626,GO:0009414,GO:0055085,GO:0010148	membrane|ABC-type transporter activity|ATP binding|ATP hydrolysis activity|ATPase-coupled transmembrane transporter activity|response to water deprivation|transmembrane transport|transpiration	ko02010,ko04976	ABC transporters|Bile secretion
Solyc01g006740.3	3.91993	3.44553	4.42455	3.34036	3.70408	3.23226	2.46202	2.78483	3.04145	SPP1	Sucrose-phosphatase 1	GO:0000287,GO:0050307,GO:0005986	magnesium ion binding|sucrose-phosphate phosphatase activity|sucrose biosynthetic process	ko00500	Starch and sucrose metabolism
Solyc01g006780.3	2.53266	0.791343	5.41516	2.83815	4.64903	2.45485	2.24448	1.52658	8.14359
Solyc01g006800.3	30.1409	25.2574	25.4859	25.6278	25.1042	23.9343	20.6022	24.9462	19.3555	MAP2B	Methionine aminopeptidase 2B	GO:0005737,GO:0005829,GO:0004177,GO:0046872,GO:0070006,GO:0008235,GO:0035551,GO:0016485	cytoplasm|cytosol|aminopeptidase activity|metal ion binding|metalloaminopeptidase activity|metalloexopeptidase activity|protein initiator methionine removal involved in protein maturation|protein processing
Solyc01g006810.3	9.30986	5.23419	6.66182	3.49331	3.7192	2.34913	3.99816	2.70071	3.4034	RHF2A	E3 ubiquitin-protein ligase RHF2A	GO:0046872,GO:0004842,GO:0009561,GO:0055046,GO:0051603,GO:0051726	metal ion binding|ubiquitin-protein transferase activity|megagametogenesis|microgametogenesis|proteolysis involved in protein catabolic process|regulation of cell cycle
Solyc01g006825.1	49.5253	33.6352	37.4869	6.45586	7.74501	3.68436	3.34055	3.0186	2.37044	FLA17	Fasciclin-like arabinogalactan protein 17	GO:0005576,GO:0000325	extracellular region|plant-type vacuole
Solyc01g006830.3	33.2031	32.8553	36.7553	13.0554	18.1354	11.62	7.19226	14.6329	3.47391	WDL4	Protein WVD2-like 4	GO:0005783,GO:0005874,GO:0008017,GO:0000226,GO:0072657	endoplasmic reticulum|microtubule|microtubule binding|microtubule cytoskeleton organization|protein localization to membrane
Solyc01g006840.3	1.51745	1.20283	2.44132	0.546622	0.915236	1.60343	0.327543	2.59164	0.562406	CPK17	Calcium-dependent protein kinase 17	GO:0005737,GO:0016020,GO:0005634,GO:0005524,GO:0005509,GO:0009931,GO:0005516,GO:0004683,GO:0106310,GO:0035556,GO:0018105,GO:0046777	cytoplasm|membrane|nucleus|ATP binding|calcium ion binding|calcium-dependent protein serine/threonine kinase activity|calmodulin binding|calmodulin-dependent protein kinase activity|protein serine kinase activity|intracellular signal transduction|peptidyl-serine phosphorylation|protein autophosphorylation	ko04626	Plant-pathogen interaction
Solyc01g006850.1	1.16926	0.665882	0.980784	0.497982	0.892203	0.715732	0.308043	0.502834	0.39939	At5g06400	Putative pentatricopeptide repeat-containing protein At5g06400, mitochondrial	GO:0005739	mitochondrion
Solyc01g006870.3	13.0612	14.1554	14.3846	11.5717	14.6019	13.8754	13.3645	17.8145	10.4202	HSCB	Iron-sulfur cluster co-chaperone protein HscB homolog	GO:0005829,GO:0005739,GO:0001671,GO:0051087,GO:0044571,GO:0055072,GO:0016226,GO:0051259	cytosol|mitochondrion|ATPase activator activity|chaperone binding|[2Fe-2S] cluster assembly|iron ion homeostasis|iron-sulfur cluster assembly|protein complex oligomerization
Solyc01g006880.3	6.96704	5.96633	9.80842	8.00173	6.57392	9.42236	5.90553	8.27869	4.8565	ATXR7	Histone-lysine N-methyltransferase ATXR7	GO:0005737,GO:0005634,GO:0048188,GO:0140954,GO:0042800,GO:0006325,GO:0009908,GO:0010452,GO:0051568,GO:0009909,GO:0010228	cytoplasm|nucleus|Set1C/COMPASS complex|histone H3K36 dimethyltransferase activity|histone H3K4 methyltransferase activity|chromatin organization|flower development|histone H3-K36 methylation|histone H3-K4 methylation|regulation of flower development|vegetative to reproductive phase transition of meristem
Solyc01g006890.3	9.59874	4.10745	7.18425	9.01983	9.02	7.25919	18.3092	9.49149	10.1451
Solyc01g006900.3	248.52	331.514	295.204	207.685	214.294	185.264	193.084	297.027	136.726	ROSY1	MD-2-related lipid-recognition protein ROSY1	GO:0005737,GO:0008429,GO:0032934,GO:0032366,GO:0009958,GO:0009651,GO:0015918	cytoplasm|phosphatidylethanolamine binding|sterol binding|intracellular sterol transport|positive gravitropism|response to salt stress|sterol transport
Solyc01g006910.3	2.1705	4.17582	2.8425	5.13464	3.15712	5.41115	0.530974	6.28385	5.99121	ATL70	RING-H2 finger protein ATL70	GO:0016020,GO:0046872,GO:0016740,GO:0016567	membrane|metal ion binding|transferase activity|protein ubiquitination
Solyc01g006925.1	1.61094	0.341143	1.42269	0.705074	0.734863	0.705516	0.274149	0.69923	0.504348
Solyc01g006930.3	9.59681	12.5824	9.50406	6.85236	8.98499	7.03463	5.13215	9.45066	1.31691	NFYA10	Nuclear transcription factor Y subunit A-10	GO:0016602,GO:0003700,GO:0000981,GO:0000978,GO:0006357	CCAAT-binding factor complex|DNA-binding transcription factor activity|DNA-binding transcription factor activity, RNA polymerase II-specific|RNA polymerase II cis-regulatory region sequence-specific DNA binding|regulation of transcription by RNA polymerase II	ko04612	Antigen processing and presentation
Solyc01g006940.3	30.4084	31.9775	31.4312	30.8391	20.9058	25.4024	21.9899	19.3913	0.786114		33 kDa ribonucleoprotein, chloroplastic OS=Nicotiana sylvestris OX=4096 PE=1 SV=1	GO:0009507,GO:1990904,GO:0003723,GO:0006397	chloroplast|ribonucleoprotein complex|RNA binding|mRNA processing
Solyc01g006950.3	153.122	247.375	141.487	69.171	63.2614	74.7897	98.7519	77.3971	88.152	SYP121	Syntaxin-121	GO:0009504,GO:0005829,GO:0012505,GO:0016020,GO:0005886,GO:0009506,GO:0031201,GO:0005802,GO:0043495,GO:0005484,GO:0000149,GO:0006952,GO:0050832,GO:0006887,GO:0006886,GO:0072660,GO:0031348,GO:0072659,GO:0006612,GO:0010119,GO:0009737,GO:0009620,GO:0032940,GO:0010148,GO:0048278,GO:0006906,GO:0016192	cell plate|cytosol|endomembrane system|membrane|plasma membrane|plasmodesma|SNARE complex|trans-Golgi network|protein-membrane adaptor activity|SNAP receptor activity|SNARE binding|defense response|defense response to fungus|exocytosis|intracellular protein transport|maintenance of protein location in plasma membrane|negative regulation of defense response|protein localization to plasma membrane|…	ko04130,ko04721	SNARE interactions in vesicular transport|Synaptic vesicle cycle
Solyc01g006960.3	16.3916	16.4423	20.5241	17.92	18.2422	18.1967	19.4435	15.5286	11.441
Solyc01g006970.3	15.0388	14.6321	15.3458	13.3712	13.2877	14.831	14.1607	9.40364	5.74957	At2g35920	DExH-box ATP-dependent RNA helicase DExH1	GO:0005634,GO:0005524,GO:0016887,GO:0003729,GO:0003723,GO:0003724	nucleus|ATP binding|ATP hydrolysis activity|mRNA binding|RNA binding|RNA helicase activity	ko03018	RNA degradation
Solyc01g006980.3	47.5562	24.8532	32.6509	23.979	17.6981	21.8112	28.7261	20.3493	12.7597					ko00061,ko00333	Fatty acid biosynthesis|Prodigiosin biosynthesis
Solyc01g006990.3	16.7971	21.2249	19.8645	26.2327	25.0727	21.7373	54.1565	22.5857	27.2881	SKIP22	F-box protein SKIP22	GO:0005634,GO:0016567	nucleus|protein ubiquitination
Solyc01g007010.3	47.1981	48.2943	19.4333	7.03517	11.157	10.5594	39.0914	17.838	11.1235	PUB23	E3 ubiquitin-protein ligase PUB23	GO:0005829,GO:0061630,GO:0004842,GO:0006952,GO:0051865,GO:0016567,GO:0002679,GO:0009414	cytosol|ubiquitin protein ligase activity|ubiquitin-protein transferase activity|defense response|protein autoubiquitination|protein ubiquitination|respiratory burst involved in defense response|response to water deprivation
Solyc01g007020.3	153.37	137.52	67.3852	31.0525	38.2789	32.0627	108.842	45.5249	45.9921	PUB22	E3 ubiquitin-protein ligase PUB22	GO:0005829,GO:0061630,GO:0004842,GO:0006952,GO:0051865,GO:0016567,GO:0002679,GO:0009414	cytosol|ubiquitin protein ligase activity|ubiquitin-protein transferase activity|defense response|protein autoubiquitination|protein ubiquitination|respiratory burst involved in defense response|response to water deprivation
Solyc01g007025.1	2.84098	1.05427	0.433884	0.136185	0.258071	1.09017	0.99285	0.607755	0.405896	PUB23	E3 ubiquitin-protein ligase PUB23	GO:0005829,GO:0061630,GO:0004842,GO:0006952,GO:0051865,GO:0016567,GO:0002679,GO:0009414	cytosol|ubiquitin protein ligase activity|ubiquitin-protein transferase activity|defense response|protein autoubiquitination|protein ubiquitination|respiratory burst involved in defense response|response to water deprivation
Solyc01g007030.3	192.359	172.994	62.2259	43.5932	21.9235	30.3275	70.8959	38.4768	43.2657	PUB22	E3 ubiquitin-protein ligase PUB22	GO:0005829,GO:0061630,GO:0004842,GO:0006952,GO:0051865,GO:0016567,GO:0002679,GO:0009414	cytosol|ubiquitin protein ligase activity|ubiquitin-protein transferase activity|defense response|protein autoubiquitination|protein ubiquitination|respiratory burst involved in defense response|response to water deprivation
Solyc01g007040.3	143.29	119.869	43.6564	23.1156	12.4246	26.6698	52.3502	24.3152	25.2313	PUB22	E3 ubiquitin-protein ligase PUB22	GO:0005829,GO:0061630,GO:0004842,GO:0006952,GO:0051865,GO:0016567,GO:0002679,GO:0009414	cytosol|ubiquitin protein ligase activity|ubiquitin-protein transferase activity|defense response|protein autoubiquitination|protein ubiquitination|respiratory burst involved in defense response|response to water deprivation
Solyc01g007050.2	1.88843	5.70265	2.37776	2.6614	1.38092	1.98674	5.11247	2.51366	0.579179	PUB24	E3 ubiquitin-protein ligase PUB24	GO:0061630,GO:0004842,GO:0006952	ubiquitin protein ligase activity|ubiquitin-protein transferase activity|defense response
Solyc01g007060.3	16.2533	14.4627	15.4325	16.4149	13.7055	12.9771	12.6325	11.7091	4.63365	At3g05675	BTB/POZ domain-containing protein At3g05675	GO:0016567	protein ubiquitination
Solyc01g007070.3	20.4741	36.65	44.6624	37.5263	43.5207	36.0016	48.8651	50.8532	28.0328	BLH1	BEL1-like homeodomain protein 1	GO:0005737,GO:0005634,GO:0003677,GO:0003700,GO:0000981,GO:0046982,GO:0042803,GO:0000978,GO:0010197,GO:0006357,GO:0009737,GO:0010201,GO:0009610	cytoplasm|nucleus|DNA binding|DNA-binding transcription factor activity|DNA-binding transcription factor activity, RNA polymerase II-specific|protein heterodimerization activity|protein homodimerization activity|RNA polymerase II cis-regulatory region sequence-specific DNA binding|polar nucleus fusion|regulation of transcription by RNA polymerase II|response to abscisic acid|response to continuou…
Solyc01g007080.3	0.919804	0.220071	1.01783	0.341131	0.123132	0.471381	0	0	0	ALMT8	Aluminum-activated malate transporter 8	GO:0009705,GO:0098656,GO:0015743	plant-type vacuole membrane|anion transmembrane transport|malate transport
Solyc01g007100.3	12.191	13.5619	17.4991	4.51857	7.72223	8.10302	5.81244	19.1974	8.63409	DGD1	Digalactosyldiacylglycerol synthase 1, chloroplastic	GO:0009707,GO:0043661,GO:0046481,GO:0009877	chloroplast outer membrane|peribacteroid membrane|digalactosyldiacylglycerol synthase activity|nodulation	ko00561	Glycerolipid metabolism
Solyc01g007120.3	2.31741	1.45828	1.54615	0.391645	0.548558	1.04788	0.579328	1.01321	0.284209	PSE1	Protein LEAD-SENSITIVE 1	GO:0005737,GO:0071284,GO:0015692,GO:0046938,GO:0010288	cytoplasm|cellular response to lead ion|lead ion transport|phytochelatin biosynthetic process|response to lead ion	ko03008	Ribosome biogenesis in eukaryotes
Solyc01g007130.3	8.99489	2.36963	8.43246	1.63523	3.0448	1.31063	3.89871	2.32359	2.71572	TMK3	Receptor-like kinase TMK3	GO:0009505,GO:0005886,GO:0009506,GO:0005524,GO:0106310,GO:0004674,GO:0009555,GO:0006468	plant-type cell wall|plasma membrane|plasmodesma|ATP binding|protein serine kinase activity|protein serine/threonine kinase activity|pollen development|protein phosphorylation
Solyc01g007140.3	4.65039	2.13077	2.29092	1.36055	1.84887	1.54949	2.13171	1.42028	1.3339
Solyc01g007150.3	42.0432	26.8907	35.9885	21.5095	21.8452	23.0787	19.2635	21.6975	8.71504	At4g31480	Coatomer subunit beta-1	GO:0030126,GO:0000139,GO:0005886,GO:0009506,GO:0005198,GO:0006888,GO:0006891,GO:0006886	COPI vesicle coat|Golgi membrane|plasma membrane|plasmodesma|structural molecule activity|endoplasmic reticulum to Golgi vesicle-mediated transport|intra-Golgi vesicle-mediated transport|intracellular protein transport
Solyc01g007170.3	11.4742	0.26778	2.28572	0.461205	0.320461	0.24613	0.468243	0.0203281	2.18715	QKY	Protein QUIRKY	GO:0005829,GO:0016020,GO:0009506,GO:0099402,GO:0009911	cytosol|membrane|plasmodesma|plant organ development|positive regulation of flower development
Solyc01g007180.3	5.15415	5.47722	5.0092	7.69199	7.73508	5.62739	6.87748	5.39734	3.41723
Solyc01g007190.3	5.22032	2.47606	6.2529	21.2679	21.8458	10.2414	80.7154	24.8843	44.1505
Solyc01g007200.2	5.66324	0	1.93859	0.337001	0.0532181	0.168606	2.18389	0	0.0334807
Solyc01g007220.3	295.901	512.142	263.399	187.013	272.635	197.782	300.305	275.823	141.779	NHL1	NDR1/HIN1-like protein 1	GO:0005886,GO:0009506,GO:0051607	plasma membrane|plasmodesma|defense response to virus
Solyc01g007230.3	9.53229	10.2058	9.04303	10.8925	10.3616	8.953	19.7896	13.8885	12.9859	NHL10	NDR1/HIN1-like protein 10	GO:0009507,GO:0005886,GO:0009506,GO:0051607,GO:0010150,GO:0051707	chloroplast|plasma membrane|plasmodesma|defense response to virus|leaf senescence|response to other organism
Solyc01g007250.3	15.0888	14.5291	13.3134	10.2622	15.3586	9.71439	8.92691	10.0904	6.53434					ko03008	Ribosome biogenesis in eukaryotes
Solyc01g007260.3	1.3031	1.10189	1.28668	1.25712	1.1048	0.875064	1.80642	1.11119	0.868822	SMXL3	Protein SMAX1-LIKE 3
Solyc01g007265.1	5.44058	6.24168	4.13469	4.56158	3.71645	3.37246	2.92313	5.99328	1.93976	BAS1	2-Cys peroxiredoxin BAS1, chloroplastic	GO:0009507,GO:0051920,GO:0140824,GO:0045454,GO:0042744	chloroplast|peroxiredoxin activity|thioredoxin-dependent peroxiredoxin activity|cell redox homeostasis|hydrogen peroxide catabolic process	ko04214	Apoptosis - fly
Solyc01g007740.3	29.9065	29.8805	36.3369	18.5833	16.942	20.8798	11.3711	19.6486	5.86327	BAS1	2-Cys peroxiredoxin BAS1, chloroplastic	GO:0048046,GO:0009507,GO:0009941,GO:0009570,GO:0005829,GO:0010319,GO:0009579,GO:0004601,GO:0051920,GO:1901149,GO:0140824,GO:0045454,GO:0009409	apoplast|chloroplast|chloroplast envelope|chloroplast stroma|cytosol|stromule|thylakoid|peroxidase activity|peroxiredoxin activity|salicylic acid binding|thioredoxin-dependent peroxiredoxin activity|cell redox homeostasis|response to cold	ko04214	Apoptosis - fly
Solyc01g007750.3	2.48052	2.86714	4.61102	5.07792	5.0232	5.68711	2.45443	3.27098	0.766448	MTERF1	Transcription termination factor MTEF1, chloroplastic	GO:0009507,GO:0003690,GO:0071452,GO:0009658,GO:0032502,GO:0006353,GO:0009793,GO:0006355	chloroplast|double-stranded DNA binding|cellular response to singlet oxygen|chloroplast organization|developmental process|DNA-templated transcription termination|embryo development ending in seed dormancy|regulation of DNA-templated transcription
Solyc01g007760.3	8.80389	4.14882	5.45464	4.34493	5.04378	3.19596	7.30025	6.39203	3.9107	E2FA	Transcription factor E2FA	GO:0005737,GO:0090575,GO:0003677,GO:0000981,GO:0046983,GO:0000978,GO:0007049,GO:0045893,GO:0051446,GO:0006357	cytoplasm|RNA polymerase II transcription regulator complex|DNA binding|DNA-binding transcription factor activity, RNA polymerase II-specific|protein dimerization activity|RNA polymerase II cis-regulatory region sequence-specific DNA binding|cell cycle|positive regulation of DNA-templated transcription|positive regulation of meiotic cell cycle|regulation of transcription by RNA polymerase II	ko04110,ko04218	Cell cycle|Cellular senescence
Solyc01g007780.3	3.15681	3.69989	2.39533	3.94923	3.52739	2.72676	5.32225	4.15763	9.47641	HVA22I	HVA22-like protein i
Solyc01g007790.3	5.50334	3.95978	5.33186	4.13925	3.56404	3.38592	2.46311	4.18298	1.74499
Solyc01g007800.3	7.60922	0.0525696	1.38464	0.977856	0.308839	1.57642	0.422458	0.32325	0	OFP6	Transcription repressor OFP6	GO:0005634,GO:0045892	nucleus|negative regulation of DNA-templated transcription
Solyc01g007810.1	2.14691	0.160874	0.459037	1.09723	0.504059	0.532322	0	0	0	OFP13	Transcription repressor OFP13	GO:0005634,GO:0045892	nucleus|negative regulation of DNA-templated transcription
Solyc01g007830.2	0.776662	0.400534	0.818091	0.689852	0.631847	0.747809	0.581165	0.934984	1.05546	CAPH	Condensin complex subunit 2	GO:0000793,GO:0000796,GO:0005737,GO:0003682,GO:0051301,GO:0007076	condensed chromosome|condensin complex|cytoplasm|chromatin binding|cell division|mitotic chromosome condensation	ko04111	Cell cycle - yeast
Solyc01g007840.3	16.2985	12.5803	14.1387	11.4015	11.1323	12.1043	15.8472	13.7201	3.89547	CAF1-9	Probable CCR4-associated factor 1 homolog 9	GO:0030015,GO:0005634,GO:0000932,GO:0008408,GO:0046872,GO:0004535,GO:0003723,GO:0042742,GO:0002213,GO:0043928,GO:0000289,GO:0009611	CCR4-NOT core complex|nucleus|P-body|3'-5' exonuclease activity|metal ion binding|poly(A)-specific ribonuclease activity|RNA binding|defense response to bacterium|defense response to insect|exonucleolytic catabolism of deadenylated mRNA|nuclear-transcribed mRNA poly(A) tail shortening|response to wounding	ko03018	RNA degradation
Solyc01g007850.2	4.90013	4.81932	7.44904	5.36045	4.76383	7.92208	4.41612	6.6733	3.56925	PCMP-H42	Pentatricopeptide repeat-containing protein At4g13650	GO:0003723,GO:0008270,GO:0009451	RNA binding|zinc ion binding|RNA modification
Solyc01g007855.1	2.46749	3.69922	3.34883	4.84452	4.80717	4.08958	4.1098	6.77852	4.74647	UEV1C	Ubiquitin-conjugating enzyme E2 variant 1C	GO:0005829,GO:0005783,GO:0005634,GO:0031372,GO:1902916,GO:0006301,GO:0070534,GO:0000209	cytosol|endoplasmic reticulum|nucleus|UBC13-MMS2 complex|positive regulation of protein polyubiquitination|postreplication repair|protein K63-linked ubiquitination|protein polyubiquitination	ko04624	Toll and Imd signaling pathway
Solyc01g007860.3	29.5865	26.5121	32.8094	23.0369	31.1432	24.6979	31.3105	21.1733	17.1162	UEV1D	Ubiquitin-conjugating enzyme E2 variant 1D	GO:0005634,GO:0006301,GO:0070534,GO:0000209	nucleus|postreplication repair|protein K63-linked ubiquitination|protein polyubiquitination	ko04624	Toll and Imd signaling pathway
Solyc01g007870.3	3.80579	0.46928	0.360512	0.872916	2.02177	1.11609	3.11125	0.817587	0.231262	GIR2	Protein GL2-INTERACTING REPRESSOR 2	GO:0005634,GO:0080147	nucleus|root hair cell development
Solyc01g007880.3	3.73768	2.20885	3.96919	1.78095	1.54485	1.8239	2.46267	1.12771	0.618028	ARC3	Protein ACCUMULATION AND REPLICATION OF CHLOROPLASTS 3, chloroplastic	GO:0009707,GO:0009570,GO:0005829,GO:0035452,GO:0005525,GO:0043621,GO:0010020,GO:0009657	chloroplast outer membrane|chloroplast stroma|cytosol|extrinsic component of plastid membrane|GTP binding|protein self-association|chloroplast fission|plastid organization
Solyc01g007890.2	7.69542	9.98771	7.13805	7.60995	9.88735	6.72558	4.03086	3.00519	1.5483
Solyc01g007895.1	1.49203	2.76842	0.151912	0.429131	0.0677669	0.0715667	2.22474	1.41858	0.34107	BHLH111	Transcription factor bHLH111	GO:0005634,GO:0000981,GO:0046983,GO:0000978,GO:0006357	nucleus|DNA-binding transcription factor activity, RNA polymerase II-specific|protein dimerization activity|RNA polymerase II cis-regulatory region sequence-specific DNA binding|regulation of transcription by RNA polymerase II
Solyc01g007900.3	13.3162	8.72096	9.14058	11.6543	12.2096	8.85568	12.1952	10.9147	11.6525	TOM3	Tobamovirus multiplication protein 3	GO:0009705,GO:0046786	plant-type vacuole membrane|viral replication complex formation and maintenance
Solyc01g007910.3	71.886	69.9882	58.9698	63.2072	85.0528	58.1303	46.0949	85.1074	35.1857	SCOA	Succinate--CoA ligase [ADP-forming] subunit alpha-1, mitochondrial	GO:0005739,GO:0009361,GO:0000166,GO:0004775,GO:0004776,GO:0006105,GO:0006104,GO:0006099	mitochondrion|succinate-CoA ligase complex (ADP-forming)|nucleotide binding|succinate-CoA ligase (ADP-forming) activity|succinate-CoA ligase (GDP-forming) activity|succinate metabolic process|succinyl-CoA metabolic process|tricarboxylic acid cycle	ko00020,ko00640	Citrate cycle (TCA cycle)|Propanoate metabolism
Solyc01g007920.2	12.3685	12.4265	13.029	9.0125	12.5375	10.7123	5.7476	11.1593	3.78856	NIC2	Nicotinamidase 2	GO:0008936,GO:0019674,GO:0019363	nicotinamidase activity|NAD metabolic process|pyridine nucleotide biosynthetic process
Solyc01g007930.3	9.46608	11.5443	10.0414	23.5642	19.2475	19.1256	24.8086	11.8127	21.6201	At1g70590	F-box protein At1g70590
Solyc01g007950.3	0.0379352	0.0184768	0	1.06926	0.0180914	1.26099	0.445447	1.06039	3.91532	PER56	Peroxidase 56	GO:0005576,GO:0009505,GO:0020037,GO:0140825,GO:0046872,GO:0004601,GO:0042744,GO:0006979	extracellular region|plant-type cell wall|heme binding|lactoperoxidase activity|metal ion binding|peroxidase activity|hydrogen peroxide catabolic process|response to oxidative stress	ko00940	Phenylpropanoid biosynthesis
Solyc01g007955.1	1.30426	0.47644	0.53872	4.69973	2.26184	7.77807	2.33496	4.9567	11.6506
Solyc01g007960.3	8.10433	12.7618	10.5832	15.8083	15.4421	14.8501	12.8049	22.1849	11.9434	CRK2	Cysteine-rich receptor-like protein kinase 2	GO:0005886,GO:0009506,GO:0005524,GO:0016301,GO:0004672,GO:0106310,GO:0004674,GO:0052545,GO:0046777,GO:0006468,GO:0072593,GO:0010193	plasma membrane|plasmodesma|ATP binding|kinase activity|protein kinase activity|protein serine kinase activity|protein serine/threonine kinase activity|callose localization|protein autophosphorylation|protein phosphorylation|reactive oxygen species metabolic process|response to ozone
Solyc01g008000.3	213.805	229.765	210.648	257.965	288.074	196.299	234.044	224.545	168.371	ARF	ADP-ribosylation factor 2	GO:0005737,GO:0005794,GO:0005525,GO:0003924,GO:0006886,GO:0016192	cytoplasm|Golgi apparatus|GTP binding|GTPase activity|intracellular protein transport|vesicle-mediated transport	ko04072,ko04144	Phospholipase D signaling pathway|Endocytosis
Solyc01g008005.1	0	0.0668072	0	1.17365	0	0.0690818	0.469765	0.821595	0.905375	TBP	TATA-box-binding protein	GO:0005634,GO:0003677,GO:0140223,GO:0016251,GO:0006352	nucleus|DNA binding|general transcription initiation factor activity|RNA polymerase II general transcription initiation factor activity|DNA-templated transcription initiation	ko03022	Basal transcription factors
Solyc01g008010.3	14.1615	19.6262	14.4174	18.1011	17.7728	17.1036	14.564	27.2521	14.0605
Solyc01g008020.3	40.5854	57.5058	59.6197	47.0211	47.7725	49.5221	41.447	39.0437	53.0248	ENT1	Equilibrative nucleotide transporter 1	GO:0005739,GO:0000325,GO:0005886,GO:0005774,GO:0005337	mitochondrion|plant-type vacuole|plasma membrane|vacuolar membrane|nucleoside transmembrane transporter activity
Solyc01g008050.3	3.04779	4.14269	3.68767	4.54267	7.88723	3.09381	4.06894	7.6656	1.41772	XGOAT1	Xyloglucan O-acetyltransferase 1	GO:0005794,GO:0000139,GO:0016413,GO:1990538,GO:1990937	Golgi apparatus|Golgi membrane|O-acetyltransferase activity|xylan O-acetyltransferase activity|xylan acetylation
Solyc01g008070.3	40.9402	63.9872	54.9274	77.7892	69.0126	94.1791	59.0683	105.987	122.156
Solyc01g008090.3	450.46	304.322	363.61	250.568	384.182	182.081	321.888	191.814	173.749	RPS27B	40S ribosomal protein S27-2	GO:0022626,GO:0022627,GO:0009505,GO:0009506,GO:0042788,GO:0005840,GO:0046872,GO:0003729,GO:0003723,GO:0003735,GO:0000028,GO:0006412	cytosolic ribosome|cytosolic small ribosomal subunit|plant-type cell wall|plasmodesma|polysomal ribosome|ribosome|metal ion binding|mRNA binding|RNA binding|structural constituent of ribosome|ribosomal small subunit assembly|translation	ko03010	Ribosome
Solyc01g008100.3	26.5219	23.7131	26.2117	20.7234	15.8374	17.1795	16.8605	13.6011	3.27613	At4g14100	Uncharacterized protein At4g14100	GO:0000325,GO:0099503	plant-type vacuole|secretory vesicle
Solyc01g008110.3	77.2144	43.7969	62.3186	29.9784	34.2602	28.6742	32.6674	22.1221	9.23737	CYP51G1	Sterol 14-demethylase	GO:0005783,GO:0005794,GO:0016020,GO:0020037,GO:0005506,GO:0008168,GO:0004497,GO:0016491,GO:0008398,GO:0032259,GO:0016126,GO:0016125	endoplasmic reticulum|Golgi apparatus|membrane|heme binding|iron ion binding|methyltransferase activity|monooxygenase activity|oxidoreductase activity|sterol 14-demethylase activity|methylation|sterol biosynthetic process|sterol metabolic process	ko00100	Steroid biosynthesis
Solyc01g008120.3	24.8755	21.3439	26.0223	26.6165	23.785	32.6724	29.6251	24.5881	28.8152	HAC1	Histone acetyltransferase HAC1	GO:0000123,GO:0005634,GO:0005667,GO:0031490,GO:0004402,GO:0003713,GO:0008270,GO:0006325,GO:0016573,GO:0045944	histone acetyltransferase complex|nucleus|transcription regulator complex|chromatin DNA binding|histone acetyltransferase activity|transcription coactivator activity|zinc ion binding|chromatin organization|histone acetylation|positive regulation of transcription by RNA polymerase II	ko03250,ko04310,ko04330,ko04350,ko04630,ko04066,ko04068,ko04024,ko04110,ko04520,ko04922,ko04935,ko04919,ko04916,ko04720	Viral life cycle - HIV-1|Wnt signaling pathway|Notch signaling pathway|TGF-beta signaling pathway|JAK-STAT signaling pathway|HIF-1 signaling pathway|FoxO signaling pathway|cAMP signaling pathway|Cell cycle|Adherens junction|Glucagon signaling pathway|Growth hormone synthesis, secretion and action|Thyroid hormone signaling pathway|Melanogenesis|Long-term potentiation
Solyc01g008130.3	9.29267	10.1883	12.9851	26.465	19.8924	26.844	24.2929	32.2156	54.6153
Solyc01g008140.3	22.8098	37.5322	45.7611	37.6778	38.3937	46.7369	41.0375	38.299	18.3393	PSKR	Phytosulfokine receptor 1	GO:0005886,GO:0005524,GO:0106310,GO:0004674,GO:0050832,GO:0006468	plasma membrane|ATP binding|protein serine kinase activity|protein serine/threonine kinase activity|defense response to fungus|protein phosphorylation
Solyc01g008150.1	1.97516	0.192405	0	0	0	0	0	0	0
Solyc01g008160.3	30.9741	13.181	19.8131	8.06943	11.9886	9.17262	7.40468	8.64275	1.46228	SG1	protein SLOW GREEN 1, chloroplastic	GO:0009507,GO:0009941,GO:0005829,GO:0009536,GO:0009658	chloroplast|chloroplast envelope|cytosol|plastid|chloroplast organization
Solyc01g008170.3	17.2194	15.5502	17.7119	16.7734	17.4413	18.0612	25.6514	16.4569	9.52915	At2g02160	Zinc finger CCCH domain-containing protein 17	GO:0005634,GO:0003677,GO:0046872,GO:0003729,GO:0016973,GO:0045893	nucleus|DNA binding|metal ion binding|mRNA binding|poly(A)+ mRNA export from nucleus|positive regulation of DNA-templated transcription
Solyc01g008180.3	17.3819	12.6175	13.2238	8.18054	7.36054	6.47355	7.19924	4.97911	2.12922
Solyc01g008190.3	21.1911	14.1858	18.3599	30.3301	18.6796	22.7619	33.8067	14.0367	32.1817
Solyc01g008200.3	10.5173	11.4658	10.2867	16.2639	15.6235	10.8644	20.6267	14.8334	22.3437
Solyc01g008220.3	9.19179	4.68234	3.36569	4.38597	5.52307	2.97301	9.98464	4.71443	4.08192
Solyc01g008230.3	51.0776	26.7828	51.4801	30.6995	29.8413	21.9647	35.2147	19.7971	14.4597	TCP7	Transcription factor TCP7	GO:0005634,GO:0001216,GO:0003700,GO:0043565,GO:0140537,GO:0048578,GO:0042752,GO:0006355	nucleus|DNA-binding transcription activator activity|DNA-binding transcription factor activity|sequence-specific DNA binding|transcription regulator activator activity|positive regulation of long-day photoperiodism, flowering|regulation of circadian rhythm|regulation of DNA-templated transcription	ko04712	Circadian rhythm - plant
Solyc01g008240.3	10.7129	19.3677	14.6669	14.3093	12.3605	13.274	8.6906	12.4313	3.56671	STP10	Sugar transport protein 10	GO:0005886,GO:0055055,GO:0005354,GO:0009679,GO:0015578,GO:0071333,GO:0008645	plasma membrane|D-glucose:proton symporter activity|galactose transmembrane transporter activity|hexose:proton symporter activity|mannose transmembrane transporter activity|cellular response to glucose stimulus|hexose transmembrane transport
Solyc01g008260.3	7.60074	9.11656	8.34679	4.7886	8.01406	7.89051	6.88098	7.92344	2.88548
Solyc01g008270.3	45.6357	32.4392	42.5614	34.0638	34.184	27.5569	30.5109	24.4491	13.2262	PFD5	Prefoldin subunit 5	GO:0005737,GO:0005634,GO:0009536,GO:0016272,GO:0051082,GO:0071370,GO:0009631,GO:0043622,GO:0006397,GO:0006457,GO:1901703,GO:0009409,GO:0009651	cytoplasm|nucleus|plastid|prefoldin complex|unfolded protein binding|cellular response to gibberellin stimulus|cold acclimation|cortical microtubule organization|mRNA processing|protein folding|protein localization involved in auxin polar transport|response to cold|response to salt stress
Solyc01g008280.3	20.7064	25.6019	24.3805	28.0417	30.9908	25.1741	24.3911	34.8599	24.9027
Solyc01g008290.3	14.4293	7.25418	8.38921	4.99764	7.79027	4.80719	6.53477	3.75713	5.05479	PYRD	Dihydroorotate dehydrogenase (quinone), mitochondrial	GO:0005743,GO:0005739,GO:0009536,GO:0106430,GO:0004152,GO:0006207,GO:0044205,GO:0009220	mitochondrial inner membrane|mitochondrion|plastid|dihydroorotate dehydrogenase (quinone) activity|dihydroorotate dehydrogenase activity|'de novo' pyrimidine nucleobase biosynthetic process|'de novo' UMP biosynthetic process|pyrimidine ribonucleotide biosynthetic process	ko00240	Pyrimidine metabolism
Solyc01g008300.2	1.97796	3.68958	4.07167	4.91428	4.9774	6.48584	3.87098	3.57114	2.77785	BAHD1	BAHD acyltransferase At5g47980	GO:0016746	acyltransferase activity	ko00940,ko00945,ko00941	Phenylpropanoid biosynthesis|Stilbenoid, diarylheptanoid and gingerol biosynthesis|Flavonoid biosynthesis
Solyc01g008310.3	49.704	37.1414	44.049	37.3626	37.3207	42.1332	36.6366	37.8766	29.5554	At1g72550	Phenylalanine--tRNA ligase beta subunit, cytoplasmic	GO:0005829,GO:0005739,GO:0009328,GO:0005524,GO:0000287,GO:0004826,GO:0003723,GO:0006432	cytosol|mitochondrion|phenylalanine-tRNA ligase complex|ATP binding|magnesium ion binding|phenylalanine-tRNA ligase activity|RNA binding|phenylalanyl-tRNA aminoacylation	ko00970	Aminoacyl-tRNA biosynthesis
Solyc01g008320.3	37.6968	25.6493	34.4148	24.8304	22.6636	26.9784	20.6417	22.1293	18.2502	POPTRDRAFT_831870	Biotin carboxylase 1, chloroplastic	GO:0009507,GO:0003989,GO:0005524,GO:0004075,GO:0046872,GO:0006633,GO:2001295	chloroplast|acetyl-CoA carboxylase activity|ATP binding|biotin carboxylase activity|metal ion binding|fatty acid biosynthetic process|malonyl-CoA biosynthetic process
Solyc01g008340.3	10.1271	5.08139	7.86393	2.97426	4.91711	2.99665	2.69176	2.92926	3.08124	At4g17560	50S ribosomal protein L19-1, chloroplastic	GO:0009507,GO:0009941,GO:0009570,GO:0005829,GO:1990904,GO:0005840,GO:0003729,GO:0019843,GO:0003735,GO:0006412	chloroplast|chloroplast envelope|chloroplast stroma|cytosol|ribonucleoprotein complex|ribosome|mRNA binding|rRNA binding|structural constituent of ribosome|translation	ko03010	Ribosome
Solyc01g008360.3	25.7598	20.9347	25.5885	24.0948	27.4584	23.7056	26.1349	24.0043	22.6826	At5g12190	Splicing factor 3B subunit 6-like protein	GO:0071013,GO:0071011,GO:0005689,GO:0005686,GO:0005684,GO:0003723,GO:0000398	catalytic step 2 spliceosome|precatalytic spliceosome|U12-type spliceosomal complex|U2 snRNP|U2-type spliceosomal complex|RNA binding|mRNA splicing, via spliceosome	ko03040	Spliceosome
Solyc01g008370.3	122.846	93.2616	97.761	112.998	104.845	100.998	108.879	94.2767	100.235	RPN8A	26S proteasome non-ATPase regulatory subunit 7 homolog A	GO:0005886,GO:0000502,GO:0005838,GO:0008237,GO:0045087,GO:0009965,GO:0043161	plasma membrane|proteasome complex|proteasome regulatory particle|metallopeptidase activity|innate immune response|leaf morphogenesis|proteasome-mediated ubiquitin-dependent protein catabolic process	ko03050	Proteasome
Solyc01g008390.2	16.8598	29.9769	26.3946	6.59108	9.08133	6.12805	4.91195	25.9279	0.916743	9DC1	Receptor-like protein 9DC1	GO:0005886,GO:0050832	plasma membrane|defense response to fungus
Solyc01g008400.3	7.26633	11.0124	8.19736	2.61066	3.14753	2.31306	1.56348	8.23999	0.202354	9DC3	Receptor-like protein 9DC3	GO:0005886,GO:0050832	plasma membrane|defense response to fungus
Solyc01g008440.3	6.09172	7.96996	10.9683	6.72996	9.03829	8.3968	7.23909	10.5862	4.64586	CPK8	Calcium-dependent protein kinase 8	GO:0005737,GO:0005634,GO:0005886,GO:0005524,GO:0005509,GO:0009931,GO:0005516,GO:0004683,GO:0106310,GO:0035556,GO:0018105,GO:0046777	cytoplasm|nucleus|plasma membrane|ATP binding|calcium ion binding|calcium-dependent protein serine/threonine kinase activity|calmodulin binding|calmodulin-dependent protein kinase activity|protein serine kinase activity|intracellular signal transduction|peptidyl-serine phosphorylation|protein autophosphorylation	ko04626	Plant-pathogen interaction
Solyc01g008450.1	0.31972	0.103816	0.227867	0.643697	1.28757	0	1.07761	0.0709291	0.852675
Solyc01g008460.3	15.0767	13.3773	14.4312	16.6771	16.972	10.5658	11.465	12.601	6.66247	MFDX1	Adrenodoxin-like protein 1, mitochondrial	GO:0005829,GO:0005759,GO:0005739,GO:0051537,GO:0009055,GO:0046872,GO:0009102,GO:0022900,GO:0140647,GO:0048868	cytosol|mitochondrial matrix|mitochondrion|2 iron, 2 sulfur cluster binding|electron transfer activity|metal ion binding|biotin biosynthetic process|electron transport chain|P450-containing electron transport chain|pollen tube development
Solyc01g008470.3	11.6834	7.26107	10.6772	9.69564	9.88559	7.17083	11.9858	6.50076	8.09131					ko03060,ko04141	Protein export|Protein processing in endoplasmic reticulum
Solyc01g008480.3	4.04603	5.04745	5.60915	6.31967	5.32809	7.45426	6.73056	4.97734	2.70981	At2g01390/At2g01380	Pentatricopeptide repeat-containing protein At2g01390
Solyc01g008485.1	11.7462	16.1795	11.1177	16.042	20.6946	17.4086	11.2011	15.3115	13.5582					ko03060,ko04141	Protein export|Protein processing in endoplasmic reticulum
Solyc01g008490.3	3.48736	6.52837	4.7332	6.13587	4.77247	4.70406	8.75374	4.51078	4.47641	NFYA9	Nuclear transcription factor Y subunit A-9	GO:0016602,GO:0003700,GO:0000981,GO:0000978,GO:0009793,GO:0055046,GO:0045892,GO:0009555,GO:0006357,GO:0048316,GO:0010262	CCAAT-binding factor complex|DNA-binding transcription factor activity|DNA-binding transcription factor activity, RNA polymerase II-specific|RNA polymerase II cis-regulatory region sequence-specific DNA binding|embryo development ending in seed dormancy|microgametogenesis|negative regulation of DNA-templated transcription|pollen development|regulation of transcription by RNA polymerase II|seed de…	ko04612	Antigen processing and presentation
Solyc01g008493.1	5.84117	5.74868	7.66088	5.09201	6.54777	3.09351	9.42803	2.76537	4.33616	NFYA1	Nuclear transcription factor Y subunit A-1	GO:0016602,GO:0003700,GO:0000981,GO:0000978,GO:0000976,GO:0009793,GO:0055046,GO:0006355,GO:0048510,GO:0006357,GO:0048316,GO:0010262	CCAAT-binding factor complex|DNA-binding transcription factor activity|DNA-binding transcription factor activity, RNA polymerase II-specific|RNA polymerase II cis-regulatory region sequence-specific DNA binding|transcription cis-regulatory region binding|embryo development ending in seed dormancy|microgametogenesis|regulation of DNA-templated transcription|regulation of timing of transition from …	ko04612	Antigen processing and presentation
Solyc01g008497.1	5.6003	7.53073	4.12236	1.79349	1.52108	0.847109	1.38373	2.10823	0.0672853	LRK10	Rust resistance kinase Lr10	GO:0005886,GO:0005524,GO:0106310,GO:0004674,GO:0006468	plasma membrane|ATP binding|protein serine kinase activity|protein serine/threonine kinase activity|protein phosphorylation
Solyc01g008510.3	0.255408	0.331732	0.91016	0.257109	0.324814	0	5.1651	0.169985	0		Photosystem II 5 kDa protein, chloroplastic OS=Petunia hybrida OX=4102 PE=1 SV=1	GO:0009535,GO:0009523,GO:0015979	chloroplast thylakoid membrane|photosystem II|photosynthesis
Solyc01g008520.3	2.56337	1.53803	2.30353	3.73976	1.89573	2.6569	4.32596	1.44642	0.334387	XRCC2	DNA repair protein XRCC2 homolog	GO:0033063,GO:0005657,GO:0005524,GO:0140664,GO:0003677,GO:0000724,GO:0007131	Rad51B-Rad51C-Rad51D-XRCC2 complex|replication fork|ATP binding|ATP-dependent DNA damage sensor activity|DNA binding|double-strand break repair via homologous recombination|reciprocal meiotic recombination	ko03440	Homologous recombination
Solyc01g008550.3	73.9286	98.5764	88.7103	101.066	126.251	93.765	86.923	76.1714	66.8378	PAR	Phenylacetaldehyde reductase	GO:0016491	oxidoreductase activity
Solyc01g008560.3	111.219	99.836	89.4047	67.3105	53.9221	38.7699	104.616	51.8767	118.772	NADK1	NAD(H) kinase 1	GO:0005524,GO:0003951,GO:0042736,GO:0019674,GO:0006741,GO:0016310	ATP binding|NAD+ kinase activity|NADH kinase activity|NAD metabolic process|NADP biosynthetic process|phosphorylation	ko00760	Nicotinate and nicotinamide metabolism
Solyc01g008600.3	12.6956	0.856813	5.35153	0.931002	1.24608	0.736148	1.79732	0.374479	1.07112	Os07g0682400	Zinc finger CCCH domain-containing protein 53	GO:0003677,GO:0046872,GO:0003723	DNA binding|metal ion binding|RNA binding
Solyc01g008620.3	46.5263	89.5176	93.0105	30.1401	44.5381	14.5453	29.2271	91.0667	1.47549		Glucan endo-1,3-beta-glucosidase A OS=Solanum lycopersicum OX=4081 PE=1 SV=1	GO:0005615,GO:0005886,GO:0042973,GO:0005975,GO:0006952	extracellular space|plasma membrane|glucan endo-1,3-beta-D-glucosidase activity|carbohydrate metabolic process|defense response
Solyc01g008640.3	0.163523	0.839901	0.651589	1.64612	1.34701	4.52217	1.39647	2.07769	4.54938	CYP71D55	Premnaspirodiene oxygenase	GO:0016020,GO:0020037,GO:0005506,GO:0004497,GO:0016705	membrane|heme binding|iron ion binding|monooxygenase activity|oxidoreductase activity, acting on paired donors, with incorporation or reduction of molecular oxygen
Solyc01g008650.3	1.79464	5.07593	3.41644	13.3276	12.4477	38.6441	6.70094	56.0431	21.9347	CYP71D55	Premnaspirodiene oxygenase	GO:0016020,GO:0020037,GO:0005506,GO:0004497,GO:0016705	membrane|heme binding|iron ion binding|monooxygenase activity|oxidoreductase activity, acting on paired donors, with incorporation or reduction of molecular oxygen
Solyc01g008660.3	2.69821	1.75226	2.75258	1.59775	3.34732	2.07837	4.22788	0.44014	1.12172	CPR1	F-box protein CPR1	GO:0005737,GO:0005634,GO:0031348,GO:0042177,GO:0009626,GO:0016567	cytoplasm|nucleus|negative regulation of defense response|negative regulation of protein catabolic process|plant-type hypersensitive response|protein ubiquitination
Solyc01g008670.3	1.88135	7.12278	5.3409	15.1192	14.3405	24.8907	12.3994	11.1586	20.9658	CYP71D55	Premnaspirodiene oxygenase	GO:0016020,GO:0020037,GO:0005506,GO:0004497,GO:0016705	membrane|heme binding|iron ion binding|monooxygenase activity|oxidoreductase activity, acting on paired donors, with incorporation or reduction of molecular oxygen
Solyc01g008700.3	9.58209	5.17133	7.46507	9.00282	8.50916	8.00999	7.88906	7.74071	9.17332	MOC1	Holliday junction resolvase MOC1, chloroplastic	GO:0042644,GO:0008821,GO:0000400,GO:0046872,GO:0006310,GO:0090143	chloroplast nucleoid|crossover junction endodeoxyribonuclease activity|four-way junction DNA binding|metal ion binding|DNA recombination|nucleoid organization
Solyc01g008730.3	13.5139	20.7957	16.2555	16.7943	19.6487	21.0912	16.6037	23.0007	14.2525	TGA2.2	Transcription factor TGA2.2	GO:0005634,GO:0003700,GO:0043565,GO:0006952	nucleus|DNA-binding transcription factor activity|sequence-specific DNA binding|defense response	ko04075	Plant hormone signal transduction
Solyc01g008760.3	4.10185	3.35945	2.87688	3.70835	3.93729	2.52642	3.52803	2.32133	2.47704	At5g64680	Mediator-associated protein 2	GO:0016592,GO:0005730	mediator complex|nucleolus
Solyc01g008770.3	17.4923	9.01765	14.9649	8.55989	10.4337	8.39731	12.5981	6.88234	6.73373	ROPGAP7	Rho GTPase-activating protein 7	GO:0009535,GO:0005737,GO:0005886,GO:0005096,GO:0009920,GO:0007165	chloroplast thylakoid membrane|cytoplasm|plasma membrane|GTPase activator activity|cell plate formation involved in plant-type cell wall biogenesis|signal transduction
Solyc01g008780.3	11.9302	22.1923	17.5781	25.5924	23.8919	26.6062	27.0958	39.6636	19.5482
Solyc01g008790.3	1.51808	0.500102	1.46948	0.366764	0.17902	0.31695	0.064821	0.121241	0.0795004	NPC2	Non-specific phospholipase C2	GO:0009507,GO:0005576,GO:0005794,GO:0004629,GO:0042742,GO:0048229,GO:0009395,GO:0048364	chloroplast|extracellular region|Golgi apparatus|phospholipase C activity|defense response to bacterium|gametophyte development|phospholipid catabolic process|root development
Solyc01g008800.2	6.72391	4.81868	6.67524	9.92738	8.42533	9.51927	11.9309	5.74912	13.0188	N	TMV resistance protein N	GO:0005737,GO:0043531,GO:0005524,GO:0050135,GO:0061809,GO:0050832,GO:0009626,GO:0007165	cytoplasm|ADP binding|ATP binding|NAD(P)+ nucleosidase activity|NAD+ nucleotidase, cyclic ADP-ribose generating|defense response to fungus|plant-type hypersensitive response|signal transduction
Solyc01g008820.3	35.8759	35.8999	38.6036	41.4635	65.4575	43.0095	44.3603	47.3578	42.775	SPP	Signal peptide peptidase	GO:0098554,GO:0005783,GO:0005789,GO:0098553,GO:0042500,GO:0033619,GO:0009555,GO:0009846,GO:0006465	cytoplasmic side of endoplasmic reticulum membrane|endoplasmic reticulum|endoplasmic reticulum membrane|lumenal side of endoplasmic reticulum membrane|aspartic endopeptidase activity, intramembrane cleaving|membrane protein proteolysis|pollen development|pollen germination|signal peptide processing
Solyc01g008830.2	2.339	4.79352	2.80116	2.26451	2.35287	1.96981	1.46332	1.64603	0.521537	AAO	L-ascorbate oxidase	GO:0005576,GO:0005507,GO:0008447,GO:0016491	extracellular region|copper ion binding|L-ascorbate oxidase activity|oxidoreductase activity	ko00053	Ascorbate and aldarate metabolism
Solyc01g008840.3	59.0403	85.5466	88.999	87.6808	77.1536	77.4686	104.412	115.191	101.801	CIPK3	CBL-interacting serine/threonine-protein kinase 3	GO:0005524,GO:0106310,GO:0004674,GO:0006468,GO:0007165	ATP binding|protein serine kinase activity|protein serine/threonine kinase activity|protein phosphorylation|signal transduction
Solyc01g008870.2	0.619036	3.36568	1.00038	0.231873	0.631635	0.333526	1.92993	0.0862315	0.0172772	PBL3	Probable serine/threonine-protein kinase PBL3	GO:0005737,GO:0005634,GO:0005886,GO:0005524,GO:0106310,GO:0004674,GO:0006952,GO:0006468	cytoplasm|nucleus|plasma membrane|ATP binding|protein serine kinase activity|protein serine/threonine kinase activity|defense response|protein phosphorylation
Solyc01g008890.3	11.5076	13.2438	12.1535	11.4908	13.6758	12.7132	15.0745	16.0279	6.62682	CRF4	Ethylene-responsive transcription factor CRF4	GO:0005737,GO:0005634,GO:0003677,GO:0003700,GO:0009736,GO:0009873,GO:0048366	cytoplasm|nucleus|DNA binding|DNA-binding transcription factor activity|cytokinin-activated signaling pathway|ethylene-activated signaling pathway|leaf development
Solyc01g008900.3	3.50318	2.53796	3.16171	3.06575	3.6268	2.96128	4.08254	2.70643	2.59861	At3g26115	D-cysteine desulfhydrase 2, mitochondrial	GO:0005739,GO:0019148,GO:0080146,GO:0009093	mitochondrion|D-cysteine desulfhydrase activity|L-cysteine desulfhydrase activity|cysteine catabolic process	ko00270,ko00470	Cysteine and methionine metabolism|D-Amino acid metabolism
Solyc01g008910.2	1.25274	1.63219	2.57808	4.13005	4.13726	2.12941	3.46301	2.67322	1.31552	SCL3	Scarecrow-like protein 3	GO:0005634,GO:0003700,GO:0043565,GO:0006355,GO:0009739	nucleus|DNA-binding transcription factor activity|sequence-specific DNA binding|regulation of DNA-templated transcription|response to gibberellin
Solyc01g008920.3	5.98584	10.9759	15.5948	7.89922	6.71686	15.6563	2.70716	11.148	2.53544
Solyc01g008925.1	15.0871	33.8745	27.5811	19.0087	16.6914	19.928	6.83072	24.4712	8.9953	SARED1	Sanguinarine reductase	GO:0016491,GO:0009636	oxidoreductase activity|response to toxic substance
Solyc01g008930.3	7.16931	2.06989	3.32434	1.72165	0.972169	0.730857	3.26257	0.482897	0.228059	HY2	Phytochromobilin:ferredoxin oxidoreductase, chloroplastic	GO:0009507,GO:0050897,GO:0050619,GO:0010019,GO:0010024	chloroplast|cobalt ion binding|phytochromobilin:ferredoxin oxidoreductase activity|chloroplast-nucleus signaling pathway|phytochromobilin biosynthetic process	ko00860	Porphyrin metabolism
Solyc01g008935.1	4.89341	1.04003	3.70952	0.26869	0.424306	0.627337	0.261182	0.977032	0					ko00860	Porphyrin metabolism
Solyc01g008940.2	7.66361	10.4668	2.36496	8.98715	16.2771	10.3457	4.17473	10.7267	3.98233
Solyc01g008950.3	292.917	288.815	264.668	258.283	278.166	238.747	215.192	280.719	210.525	PCM5	Calmodulin-5/6/7/8	GO:0005509	calcium ion binding	ko04016,ko04014,ko04015,ko04371,ko04020,ko04070,ko04024,ko04022,ko04114,ko04218,ko04625,ko04910,ko04922,ko04912,ko04915,ko04921,ko04916,ko04924,ko04925,ko04261,ko04270,ko04970,ko04971,ko04728,ko04720,ko04722,ko04744,ko04745,ko04740,ko04750,ko04713,ko04626	MAPK signaling pathway - plant|Ras signaling pathway|Rap1 signaling pathway|Apelin signaling pathway|Calcium signaling pathway|Phosphatidylinositol signaling system|cAMP signaling pathway|cGMP-PKG signaling pathway|Oocyte meiosis|Cellular senescence|C-type lectin receptor signaling pathway|Insulin signaling pathway|Glucagon signaling pathway|GnRH signaling pathway|Estrogen signaling pathway|Oxyto…
Solyc01g008960.3	163.662	70.2883	116.738	76.087	72.0081	71.3552	103.047	63.8036	53.9764	AGO4	Protein argonaute 4	GO:0015030,GO:0005737,GO:0000791,GO:0005730,GO:0005654,GO:1990904,GO:0003682,GO:0004521,GO:0035198,GO:0003723,GO:0035197,GO:0042742,GO:0051607,GO:0006306,GO:0080188,GO:0031507,GO:0051567,GO:0019048,GO:0006417,GO:0031048,GO:0035194,GO:0030422	Cajal body|cytoplasm|euchromatin|nucleolus|nucleoplasm|ribonucleoprotein complex|chromatin binding|endoribonuclease activity|miRNA binding|RNA binding|siRNA binding|defense response to bacterium|defense response to virus|DNA methylation|gene silencing by RNA-directed DNA methylation|heterochromatin formation|histone H3-K9 methylation|modulation by virus of host process|regulation of translation|R…	ko04361	Axon regeneration
Solyc01g008970.3	196.635	134.632	165.355	175.082	161.011	167.536	197.006	117.548	177.593	UBA2A	UBP1-associated protein 2A	GO:0005634,GO:0035925,GO:0003729,GO:0009738,GO:0008219,GO:0006952,GO:0009693,GO:0010150,GO:0048255	nucleus|mRNA 3'-UTR AU-rich region binding|mRNA binding|abscisic acid-activated signaling pathway|cell death|defense response|ethylene biosynthetic process|leaf senescence|mRNA stabilization	ko03040	Spliceosome
Solyc01g008973.1	1.05378	1.8951	2.6864	0.938394	1.39168	2.24539	1.78468	0.323693	1.55651	DPBF3	ABSCISIC ACID-INSENSITIVE 5-like protein 2	GO:0005634,GO:0003700,GO:0000976,GO:0009738,GO:0045893	nucleus|DNA-binding transcription factor activity|transcription cis-regulatory region binding|abscisic acid-activated signaling pathway|positive regulation of DNA-templated transcription	ko04075	Plant hormone signal transduction
Solyc01g008977.1	7.13252	8.07975	8.6602	11.4685	9.51195	6.76189	8.02153	10.8579	8.44371	DPBF4	ABSCISIC ACID-INSENSITIVE 5-like protein 3	GO:0005634,GO:0003677,GO:0001216,GO:0003700,GO:0043565,GO:0000976,GO:0009738,GO:0010115,GO:0009414,GO:0090332	nucleus|DNA binding|DNA-binding transcription activator activity|DNA-binding transcription factor activity|sequence-specific DNA binding|transcription cis-regulatory region binding|abscisic acid-activated signaling pathway|regulation of abscisic acid biosynthetic process|response to water deprivation|stomatal closure	ko04075	Plant hormone signal transduction
Solyc01g008990.3	19.1396	14.7244	16.8854	14.1528	16.0965	13.3003	18.1872	12.3281	12.0735	THO7A	THO complex subunit 7A	GO:0000347,GO:0000445,GO:0003723,GO:0006406,GO:0006397,GO:0008380	THO complex|THO complex part of transcription export complex|RNA binding|mRNA export from nucleus|mRNA processing|RNA splicing	ko03013	Nucleocytoplasmic transport
Solyc01g009000.3	32.5994	40.2603	48.4205	39.6103	44.0566	31.995	45.2287	31.1845	24.1131	RHC1A	Probable E3 ubiquitin-protein ligase RHC1A	GO:0005634,GO:0009505,GO:0046872,GO:0061630,GO:0009938,GO:0016567,GO:0009651,GO:0006511	nucleus|plant-type cell wall|metal ion binding|ubiquitin protein ligase activity|negative regulation of gibberellic acid mediated signaling pathway|protein ubiquitination|response to salt stress|ubiquitin-dependent protein catabolic process
Solyc01g009010.3	14.9942	18.1421	14.4857	11.3253	12.1265	10.337	7.58718	15.633	6.70534	ISPE	4-diphosphocytidyl-2-C-methyl-D-erythritol kinase, chloroplastic/chromoplastic (Fragment)	GO:0009507,GO:0009509,GO:0050515,GO:0005524,GO:0019288,GO:0016310,GO:0016114	chloroplast|chromoplast|4-(cytidine 5'-diphospho)-2-C-methyl-D-erythritol kinase activity|ATP binding|isopentenyl diphosphate biosynthetic process, methylerythritol 4-phosphate pathway|phosphorylation|terpenoid biosynthetic process	ko00900	Terpenoid backbone biosynthesis
Solyc01g009020.3	234.957	328.357	283.902	234.336	266.026	217.758	136.991	362.73	103.934		Cysteine proteinase inhibitor OS=Vigna unguiculata OX=3917 PE=1 SV=1	GO:0004869,GO:0010466	cysteine-type endopeptidase inhibitor activity|negative regulation of peptidase activity
Solyc01g009030.3	16.3652	14.4528	14.5836	13.3274	16.9027	14.3429	10.5259	13.2743	13.282	DGS1	Protein DGS1, mitochondrial	GO:0005741,GO:0005739,GO:0032991,GO:0019375,GO:0050665,GO:0007005,GO:0009414	mitochondrial outer membrane|mitochondrion|protein-containing complex|galactolipid biosynthetic process|hydrogen peroxide biosynthetic process|mitochondrion organization|response to water deprivation
Solyc01g009040.3	35.0726	1.30137	11.4979	1.36185	1.46778	1.14127	0.827375	0	0.507371		G2/mitotic-specific cyclin-2 OS=Antirrhinum majus OX=4151 PE=2 SV=1	GO:0016538,GO:0051301,GO:0044772	cyclin-dependent protein serine/threonine kinase regulator activity|cell division|mitotic cell cycle phase transition
Solyc01g009050.3	20.5149	22.9545	20.9804	14.763	14.384	14.5332	12.7947	11.8333	6.60722	CNX1	Molybdopterin biosynthesis protein CNX1	GO:0005737,GO:0005829,GO:0005524,GO:0030151,GO:0061598,GO:0061599,GO:0008940,GO:0009734,GO:0006777,GO:0018315,GO:0032324,GO:0010038	cytoplasm|cytosol|ATP binding|molybdenum ion binding|molybdopterin adenylyltransferase activity|molybdopterin molybdotransferase activity|nitrate reductase activity|auxin-activated signaling pathway|Mo-molybdopterin cofactor biosynthetic process|molybdenum incorporation into molybdenum-molybdopterin complex|molybdopterin cofactor biosynthetic process|response to metal ion	ko00790,ko04727	Folate biosynthesis|GABAergic synapse
Solyc01g009060.3	18.8055	16.7117	17.0251	21.5345	19.7105	20.872	23.9701	18.1177	17.1155	BPM4	BTB/POZ and MATH domain-containing protein 4	GO:0005829,GO:0071472,GO:0042631,GO:0016567,GO:0006970	cytosol|cellular response to salt stress|cellular response to water deprivation|protein ubiquitination|response to osmotic stress	ko04340,ko04341	Hedgehog signaling pathway|Hedgehog signaling pathway - fly
Solyc01g009070.3	4.80615	5.2362	4.85639	5.46413	7.11748	5.00043	3.71285	14.0785	2.66895	GAM1	Transcription factor GAMYB	GO:0005634,GO:0003677,GO:0048653,GO:0030154,GO:0009555,GO:0006355	nucleus|DNA binding|anther development|cell differentiation|pollen development|regulation of DNA-templated transcription
Solyc01g009080.3	8.86548	7.93485	10.2878	11.4798	6.93822	7.93787	7.00683	26.7029	1.54594
Solyc01g009090.3	40.9078	32.3298	39.8461	39.9601	42.1303	36.1256	53.9229	27.5299	45.805	SE	Serrate RNA effector molecule	GO:0016604,GO:0005846,GO:0010445,GO:0016607,GO:0005730,GO:0005634,GO:0003677,GO:0003700,GO:0046872,GO:0003723,GO:0006397,GO:0031053,GO:2000011,GO:0000381,GO:0006355,GO:0048509,GO:0008380,GO:0048367,GO:0010267	nuclear body|nuclear cap binding complex|nuclear dicing body|nuclear speck|nucleolus|nucleus|DNA binding|DNA-binding transcription factor activity|metal ion binding|RNA binding|mRNA processing|primary miRNA processing|regulation of adaxial/abaxial pattern formation|regulation of alternative mRNA splicing, via spliceosome|regulation of DNA-templated transcription|regulation of meristem development…
Solyc01g009100.3	123.829	68.4848	73.5387	53.6222	84.3353	42.9402	57.6555	65.4654	31.4859	RPL30	60S ribosomal protein L30	GO:0022625,GO:0003723,GO:0003735	cytosolic large ribosomal subunit|RNA binding|structural constituent of ribosome	ko03010	Ribosome
Solyc01g009120.3	9.34272	15.7094	13.8752	16.3696	14.4666	17.9399	14.825	18.4355	14.162	HDA14	Histone deacetylase 14, chloroplastic	GO:0009507,GO:0009570,GO:0005737,GO:0005829,GO:0000118,GO:0005739,GO:0005634,GO:0043014,GO:0048487,GO:0019213,GO:0004407,GO:0033558,GO:0051721,GO:0043621,GO:0042903,GO:0008270,GO:0006325,GO:0016575,GO:0030186,GO:0000122,GO:0006476,GO:0042548,GO:0090042	chloroplast|chloroplast stroma|cytoplasm|cytosol|histone deacetylase complex|mitochondrion|nucleus|alpha-tubulin binding|beta-tubulin binding|deacetylase activity|histone deacetylase activity|protein lysine deacetylase activity|protein phosphatase 2A binding|protein self-association|tubulin deacetylase activity|zinc ion binding|chromatin organization|histone deacetylation|melatonin metabolic proc…
Solyc01g009150.3	9.59013	8.98419	8.94364	7.02481	7.74587	5.96044	6.06978	7.78139	4.11398
Solyc01g009160.2	86.6407	70.3198	40.9828	8.03968	9.55885	7.3181	18.9073	7.33005	13.3569	NHL13	NDR1/HIN1-like protein 13	GO:0005886,GO:0009506,GO:0042742	plasma membrane|plasmodesma|defense response to bacterium
Solyc01g009170.3	101.209	149.424	165.232	120.019	138.121	120.881	68.3678	140.397	74.507	EIN3	Protein ETHYLENE INSENSITIVE 3	GO:0005634,GO:0003682,GO:0003677,GO:0003700,GO:0042393,GO:0019900,GO:0000976,GO:0042742,GO:0040029,GO:0009873,GO:0006355,GO:2000082,GO:0009723,GO:0001666,GO:0010182	nucleus|chromatin binding|DNA binding|DNA-binding transcription factor activity|histone binding|kinase binding|transcription cis-regulatory region binding|defense response to bacterium|epigenetic regulation of gene expression|ethylene-activated signaling pathway|regulation of DNA-templated transcription|regulation of L-ascorbic acid biosynthetic process|response to ethylene|response to hypoxia|su…	ko04016,ko04075	MAPK signaling pathway - plant|Plant hormone signal transduction
Solyc01g009180.3	18.513	17.9161	20.4615	11.9188	16.3366	14.0856	12.2527	15.1234	7.61266	METE	5-methyltetrahydropteroyltriglutamate--homocysteine methyltransferase	GO:0005737,GO:0003871,GO:0008270,GO:0009086,GO:0032259	cytoplasm|5-methyltetrahydropteroyltriglutamate-homocysteine S-methyltransferase activity|zinc ion binding|methionine biosynthetic process|methylation	ko00270,ko00450	Cysteine and methionine metabolism|Selenocompound metabolism
Solyc01g009220.3	1.73653	0.345224	0.719854	0.499455	0.777455	0.0713955	0.658891	0.247658	0.0425317	RTM2	Inactive protein RESTRICTED TEV MOVEMENT 2	GO:0005886,GO:0006952	plasma membrane|defense response
Solyc01g009230.3	15.3455	6.21616	16.5677	6.57671	3.04326	12.0904	5.20355	5.7638	2.73512
Solyc01g009235.1	15.5716	13.7878	16.8796	8.37096	9.63156	11.2884	6.04956	10.9707	3.81504	AAO3	Abscisic-aldehyde oxidase	GO:0005737,GO:0051537,GO:0010293,GO:0004031,GO:0071949,GO:0050302,GO:0005506,GO:0016491,GO:0031625,GO:0009688,GO:0009851	cytoplasm|2 iron, 2 sulfur cluster binding|abscisic aldehyde oxidase activity|aldehyde oxidase activity|FAD binding|indole-3-acetaldehyde oxidase activity|iron ion binding|oxidoreductase activity|ubiquitin protein ligase binding|abscisic acid biosynthetic process|auxin biosynthetic process	ko00906	Carotenoid biosynthesis
Solyc01g009245.1	4.9379	5.55836	5.74817	3.59	1.6746	2.76327	1.12744	1.04069	0	CRR42	Protein CHLORORESPIRATORY REDUCTION 42, chloroplastic	GO:0009570,GO:0009536,GO:0010258	chloroplast stroma|plastid|NADH dehydrogenase complex (plastoquinone) assembly
Solyc01g009250.3	1.09731	0.791789	0.782063	0.572764	0.852804	0.736872	0.874906	1.46061	0.43897
Solyc01g009280.3	17.8245	19.1786	24.3152	17.8931	19.6477	19.2142	16.0639	17.7035	17.8628	BSL3	Serine/threonine-protein phosphatase BSL3	GO:0005634,GO:0005777,GO:0046872,GO:0017018,GO:0009742	nucleus|peroxisome|metal ion binding|myosin phosphatase activity|brassinosteroid mediated signaling pathway
Solyc01g009290.3	17.0745	17.2638	15.1802	15.4083	16.3631	15.5675	18.1476	12.4508	10.6751	CLPS3	Protein CLP1 homolog	GO:0005849,GO:0005634,GO:0005524,GO:0051731,GO:0009908,GO:0006378,GO:0006397,GO:0048827,GO:0006396,GO:0006388,GO:0010228	mRNA cleavage factor complex|nucleus|ATP binding|polynucleotide 5'-hydroxyl-kinase activity|flower development|mRNA polyadenylation|mRNA processing|phyllome development|RNA processing|tRNA splicing, via endonucleolytic cleavage and ligation|vegetative to reproductive phase transition of meristem	ko03015	mRNA surveillance pathway
Solyc01g009300.3	16.5752	12.5614	14.4574	6.12907	5.82869	5.12332	6.66776	5.45103	5.21544	NEK5	Serine/threonine-protein kinase Nek5	GO:0055028,GO:0005524,GO:0004672,GO:0106310,GO:0004674,GO:0043622,GO:0009913,GO:0007017,GO:0006468	cortical microtubule|ATP binding|protein kinase activity|protein serine kinase activity|protein serine/threonine kinase activity|cortical microtubule organization|epidermal cell differentiation|microtubule-based process|protein phosphorylation
Solyc01g009310.3	86.6751	84.9998	96.493	63.6839	77.3328	47.2015	58.8808	60.7236	23.669	DWF5	7-dehydrocholesterol reductase	GO:0005789,GO:0005794,GO:0005634,GO:0047598,GO:0016627,GO:0009918,GO:0016132,GO:0006695,GO:0016126,GO:0009826	endoplasmic reticulum membrane|Golgi apparatus|nucleus|7-dehydrocholesterol reductase activity|oxidoreductase activity, acting on the CH-CH group of donors|sterol delta7 reductase activity|brassinosteroid biosynthetic process|cholesterol biosynthetic process|sterol biosynthetic process|unidimensional cell growth	ko00100	Steroid biosynthesis
Solyc01g009320.2	1.2167	3.78782	1.35437	0.467193	1.4596	1.42773	4.13634	1.03934	1.56557	PUB23	E3 ubiquitin-protein ligase PUB23	GO:0005829,GO:0061630,GO:0004842,GO:0006952,GO:0051865,GO:0016567,GO:0002679,GO:0009414	cytosol|ubiquitin protein ligase activity|ubiquitin-protein transferase activity|defense response|protein autoubiquitination|protein ubiquitination|respiratory burst involved in defense response|response to water deprivation
Solyc01g009340.3	2.85196	0.10332	1.33548	0.699941	0.505826	1.27018	2.14493	0.0705905	0	CAF1-9	Probable CCR4-associated factor 1 homolog 9	GO:0030015,GO:0005634,GO:0000932,GO:0008408,GO:0046872,GO:0004535,GO:0003723,GO:0042742,GO:0002213,GO:0043928,GO:0000289,GO:0009611	CCR4-NOT core complex|nucleus|P-body|3'-5' exonuclease activity|metal ion binding|poly(A)-specific ribonuclease activity|RNA binding|defense response to bacterium|defense response to insect|exonucleolytic catabolism of deadenylated mRNA|nuclear-transcribed mRNA poly(A) tail shortening|response to wounding
Solyc01g009370.2	1.56842	0.0140169	0.430724	0.825645	0.548981	2.40602	1.18274	0.531503	2.17587	CYP98A2	Cytochrome P450 98A2	GO:0016020,GO:0020037,GO:0005506,GO:0016709	membrane|heme binding|iron ion binding|oxidoreductase activity, acting on paired donors, with incorporation or reduction of molecular oxygen, NAD(P)H as one donor, and incorporation of one atom of oxygen	ko00940,ko00945,ko00941	Phenylpropanoid biosynthesis|Stilbenoid, diarylheptanoid and gingerol biosynthesis|Flavonoid biosynthesis
Solyc01g009380.3	9.46966	7.28569	6.59006	5.0153	7.31784	7.82537	8.26297	6.67178	8.54167
Solyc01g009390.3	9.04088	11.6884	13.4396	21.0837	18.953	16.1952	23.4591	20.7185	29.3155	At1g08370	mRNA-decapping enzyme-like protein	GO:0005737,GO:0005576,GO:0000932,GO:0008047,GO:0016787,GO:0003729,GO:0042803,GO:0000290,GO:0031087,GO:0006952,GO:0006397,GO:0043085	cytoplasm|extracellular region|P-body|enzyme activator activity|hydrolase activity|mRNA binding|protein homodimerization activity|deadenylation-dependent decapping of nuclear-transcribed mRNA|deadenylation-independent decapping of nuclear-transcribed mRNA|defense response|mRNA processing|positive regulation of catalytic activity	ko03018	RNA degradation
Solyc01g009400.3	3.42796	0	0.147243	0	0	0	0.0149748	0.0152776	0	PER60	Peroxidase 60	GO:0005576,GO:0009505,GO:0020037,GO:0140825,GO:0046872,GO:0004601,GO:0042744,GO:0006979	extracellular region|plant-type cell wall|heme binding|lactoperoxidase activity|metal ion binding|peroxidase activity|hydrogen peroxide catabolic process|response to oxidative stress	ko00940	Phenylpropanoid biosynthesis
Solyc01g009420.3	138.249	151.382	166.89	173.889	162.277	150.309	102.734	160.194	46.8374	AXS2	UDP-D-apiose/UDP-D-xylose synthase 2	GO:0048046,GO:0005737,GO:0005829,GO:0005576,GO:0016831,GO:0071555	apoplast|cytoplasm|cytosol|extracellular region|carboxy-lyase activity|cell wall organization	ko00520	Amino sugar and nucleotide sugar metabolism
Solyc01g009430.3	20.7523	65.8281	65.2898	106.679	157.194	94.915	33.8875	82.6327	7.80663	At4g22758	Uncharacterized protein At4g22758
Solyc01g009440.2	0	0	0	0.494331	4.78786	0	12.0129	0	0.196445	DREB1D	Dehydration-responsive element-binding protein 1D	GO:0005634,GO:0003700,GO:0000976,GO:0009738,GO:0019760	nucleus|DNA-binding transcription factor activity|transcription cis-regulatory region binding|abscisic acid-activated signaling pathway|glucosinolate metabolic process
Solyc01g009470.2	33.4304	25.8575	25.3957	26.897	24.9382	24.0831	24.1274	23.7917	16.8889	PARP3	Protein ADP-ribosyltransferase PARP3	GO:0005730,GO:0003677,GO:0046872,GO:0003950,GO:1990404,GO:0016779,GO:0006302,GO:0070212	nucleolus|DNA binding|metal ion binding|NAD+ ADP-ribosyltransferase activity|NAD+-protein ADP-ribosyltransferase activity|nucleotidyltransferase activity|double-strand break repair|protein poly-ADP-ribosylation	ko03410,ko04210,ko04212	Base excision repair|Apoptosis|Longevity regulating pathway - worm
Solyc01g009480.3	0.441024	0.322209	0.0841934	0.285403	0.420652	0.11106	5.87222	0.801939	0.623799
Solyc01g009490.1	0	0	0	0.274249	1.754	4.32214	0.666464	0.951917	0.490435
Solyc01g009500.3	9.62349	7.46346	10.3872	9.57871	13.3338	10.9851	17.5187	11.4578	7.71195
Solyc01g009520.3	212.404	124.34	155.957	101.022	120.047	98.5334	81.7421	91.1229	38.4973	RPL10AA	60S ribosomal protein L10a-1	GO:0022625,GO:0022626,GO:0005576,GO:0009506,GO:0042788,GO:0003723,GO:0003735,GO:0000470,GO:0006412	cytosolic large ribosomal subunit|cytosolic ribosome|extracellular region|plasmodesma|polysomal ribosome|RNA binding|structural constituent of ribosome|maturation of LSU-rRNA|translation	ko03010	Ribosome
Solyc01g009565.1	9.17662	12.0892	11.3987	8.26995	7.41898	10.476	3.84839	14.5706	3.8808
Solyc01g009610.3	19.7988	21.3007	23.6795	29.7961	25.8544	23.4809	28.6586	19.9068	16.5205	I-2	Protein phosphatase inhibitor 2	GO:0005737,GO:0005634,GO:0004864,GO:0043666,GO:0009966	cytoplasm|nucleus|protein phosphatase inhibitor activity|regulation of phosphoprotein phosphatase activity|regulation of signal transduction
Solyc01g009620.3	16.2831	11.2755	12.8874	8.05989	8.15158	7.18898	9.77133	7.81347	5.68617	CFIS2	Pre-mRNA cleavage factor Im 25 kDa subunit 2	GO:0005829,GO:0005849,GO:0046872,GO:0003729,GO:0006378,GO:0006397,GO:0006364	cytosol|mRNA cleavage factor complex|metal ion binding|mRNA binding|mRNA polyadenylation|mRNA processing|rRNA processing	ko03015	mRNA surveillance pathway
Solyc01g009630.3	32.5449	28.7065	22.6309	26.5007	28.7981	25.7199	27.3978	25.5811	17.4797	CFIS2	Pre-mRNA cleavage factor Im 25 kDa subunit 2	GO:0005829,GO:0005849,GO:0046872,GO:0003729,GO:0006378,GO:0006397,GO:0006364	cytosol|mRNA cleavage factor complex|metal ion binding|mRNA binding|mRNA polyadenylation|mRNA processing|rRNA processing	ko03015	mRNA surveillance pathway
Solyc01g009670.3	3.72896	2.47141	2.78509	3.27385	2.95581	4.33929	9.49712	2.56678	5.68087
Solyc01g009680.3	1.36626	2.33694	2.05867	1.906	2.74995	1.05113	2.28435	4.97253	0.322772	LOX2.1	Linoleate 13S-lipoxygenase 2-1, chloroplastic	GO:0009570,GO:0009534,GO:0016165,GO:0046872,GO:0016702,GO:0006633,GO:0010597,GO:0034440,GO:0031408	chloroplast stroma|chloroplast thylakoid|linoleate 13S-lipoxygenase activity|metal ion binding|oxidoreductase activity, acting on single donors with incorporation of molecular oxygen, incorporation of two atoms of oxygen|fatty acid biosynthetic process|green leaf volatile biosynthetic process|lipid oxidation|oxylipin biosynthetic process	ko00590	Arachidonic acid metabolism
Solyc01g009700.2	0.368296	0.797258	0.554142	0.576719	0.676546	0.3435	0.840905	3.73122	0	CF-9	Receptor-like protein Cf-9	GO:0005886,GO:0050832,GO:0002238	plasma membrane|defense response to fungus|response to molecule of fungal origin
Solyc01g009710.1	1.29945	1.18143	1.66703	0.261619	0.661025	0.349045	0	0.691869	0
Solyc01g009715.1	1.1269	0.653083	0.716734	0.416425	1.03402	0.158053	0.963117	0.185126	1.09563	LAX2	Protein LAX PANICLE 2	GO:0005634,GO:0045893,GO:2000032	nucleus|positive regulation of DNA-templated transcription|regulation of secondary shoot formation
Solyc01g009750.3	54.2125	61.9896	63.0869	67.7705	85.9705	56.0788	103.579	73.2145	104.917
Solyc01g009760.3	7.11436	4.43537	4.80005	2.48273	1.56826	0.764397	2.22771	2.61998	1.2902	At5g13200	GEM-like protein 5	GO:0009536,GO:0009793,GO:0098755,GO:0010029,GO:0009845	plastid|embryo development ending in seed dormancy|maintenance of seed dormancy by absisic acid|regulation of seed germination|seed germination
Solyc01g009770.3	5.46878	0.85984	1.9078	1.33284	1.31777	1.60427	3.58635	1.70492	1.24356	CFL1	Protein CURLY FLAG LEAF 1	GO:0005524,GO:0004386,GO:0016787,GO:0042335	ATP binding|helicase activity|hydrolase activity|cuticle development
Solyc01g009780.3	79.1899	115.657	75.9852	87.9956	98.5031	84.8334	75.5855	118.42	96.5798	GILP	GSH-induced LITAF domain protein	GO:0005886,GO:0008270,GO:0071456,GO:0034051	plasma membrane|zinc ion binding|cellular response to hypoxia|negative regulation of plant-type hypersensitive response	ko04142	Lysosome
Solyc01g009790.1	0	0	0.782063	0.552308	0	3.13171	0	1.09546	0.219485					ko00908	Zeatin biosynthesis
Solyc01g009810.3	6.09233	24.5704	13.1714	16.6994	16.4334	12.2539	15.8341	15.0502	4.05163	LRR1	Leucine-rich repeat protein 1	GO:0005737,GO:0098542	cytoplasm|defense response to other organism
Solyc01g009820.3	30.5486	38.0341	27.114	37.1062	22.7806	36.9232	82.3662	43.8609	74.2388	At2g33490	Uncharacterized protein At2g33490
Solyc01g009845.1	36.0055	22.7813	24.7816	21.471	25.3152	18.9975	21.2736	24.0316	14.8975
Solyc01g009860.3	71.27	159.609	114.837	331.069	336.73	367.999	259.991	453.478	381.231	NAC083	NAC domain-containing protein 83	GO:0005634,GO:0003677,GO:0003700,GO:0010150,GO:0045892,GO:0009737,GO:0009651,GO:0010089	nucleus|DNA binding|DNA-binding transcription factor activity|leaf senescence|negative regulation of DNA-templated transcription|response to abscisic acid|response to salt stress|xylem development
Solyc01g009870.3	4.99691	5.07841	1.998	3.44587	2.06406	2.29869	12.1663	1.82649	12.0411	GDPD3	Glycerophosphodiester phosphodiesterase GDPD3	GO:0008889,GO:0006071,GO:0046475	glycerophosphodiester phosphodiesterase activity|glycerol metabolic process|glycerophospholipid catabolic process	ko00564	Glycerophospholipid metabolism
Solyc01g009900.3	1.14265	0.0795061	0.17451	0.328646	0	0.493278	0	0	0.195904	GRXC5	Glutaredoxin-C5	GO:0005737,GO:0005634	cytoplasm|nucleus
Solyc01g009930.2	12.0069	14.7949	8.73524	3.57895	2.37969	2.19898	3.72308	6.00889	0.0748559	9DC1	Receptor-like protein 9DC1	GO:0005886,GO:0050832	plasma membrane|defense response to fungus
Solyc01g009935.1	2.041	2.11645	1.90041	1.65692	0.565176	0.596866	1.93275	2.43192	5.61003	SAUR32	Auxin-responsive protein SAUR32	GO:0005737,GO:0005634,GO:0005886,GO:0009734,GO:1900140	cytoplasm|nucleus|plasma membrane|auxin-activated signaling pathway|regulation of seedling development
Solyc01g009970.3	17.0756	14.8545	13.3279	9.44981	7.81928	10.611	8.47915	11.7462	4.40952
Solyc01g009990.3	157.421	90.1194	104.02	53.0654	51.8341	62.1597	56.3067	61.2557	16.7878	PNSL5	Photosynthetic NDH subunit of lumenal location 5, chloroplastic	GO:0009507,GO:0009533,GO:0009534,GO:0009535,GO:0005737,GO:0009536,GO:0009579,GO:0031977,GO:0016018,GO:0003755,GO:0043424,GO:0010275,GO:0006457,GO:0000413	chloroplast|chloroplast stromal thylakoid|chloroplast thylakoid|chloroplast thylakoid membrane|cytoplasm|plastid|thylakoid|thylakoid lumen|cyclosporin A binding|peptidyl-prolyl cis-trans isomerase activity|protein histidine kinase binding|NAD(P)H dehydrogenase complex assembly|protein folding|protein peptidyl-prolyl isomerization
Solyc01g010000.3	8.02481	11.5138	10.7005	6.6238	12.6351	7.08384	8.49977	6.53414	2.98742	ACR4	ACT domain-containing protein ACR4	GO:0009506	plasmodesma
Solyc01g010020.3	54.6826	77.6745	69.4733	76.4026	67.3327	85.8456	72.7763	86.663	93.4273	CML16	Probable calcium-binding protein CML16	GO:0005509,GO:0030234	calcium ion binding|enzyme regulator activity	ko04626	Plant-pathogen interaction
Solyc01g010030.3	7.06861	4.13142	5.111	2.21887	2.4721	1.87573	4.85666	1.17612	1.05812	PERK9	Proline-rich receptor-like protein kinase PERK9	GO:0005886,GO:0005524,GO:0019901,GO:0106310,GO:0004674,GO:0071456,GO:0006468	plasma membrane|ATP binding|protein kinase binding|protein serine kinase activity|protein serine/threonine kinase activity|cellular response to hypoxia|protein phosphorylation
Solyc01g010050.3	51.9704	77.3006	75.8645	113.461	122.862	118.864	155.517	120.297	168.396	SAMDC1	S-adenosylmethionine decarboxylase proenzyme	GO:0004014,GO:0008295,GO:0006597	adenosylmethionine decarboxylase activity|spermidine biosynthetic process|spermine biosynthetic process	ko00270,ko00330	Cysteine and methionine metabolism|Arginine and proline metabolism
Solyc01g010055.1	1.52718	4.36382	17.3062	4.71454	4.85547	8.20435	1.19551	1.93117	2.9325
Solyc01g010060.2	15.3201	20.7205	13.6711	5.7355	11.07	4.97389	4.2537	14.7466	2.83642
Solyc01g010080.3	30.7786	38.3864	43.7143	23.3319	26.0891	35.7673	11.2246	35.407	32.4437	KAT3	Potassium channel KAT3	GO:0005783,GO:0005886,GO:0005249,GO:0071805,GO:0034765,GO:0009624	endoplasmic reticulum|plasma membrane|voltage-gated potassium channel activity|potassium ion transmembrane transport|regulation of ion transmembrane transport|response to nematode
Solyc01g010135.1	5.01039	1.85778	4.56951	1.39777	0.973341	0.876258	1.62063	0.392473	0.461773	BHLH49	Transcription factor bHLH49	GO:0005634,GO:0003700,GO:0046983,GO:0000976,GO:0006355	nucleus|DNA-binding transcription factor activity|protein dimerization activity|transcription cis-regulatory region binding|regulation of DNA-templated transcription
Solyc01g010150.3	2.95734	3.83758	3.30005	1.68409	3.64431	3.28331	2.67205	2.90925	2.215	ACR4	ACT domain-containing protein ACR4	GO:0009506	plasmodesma
Solyc01g010180.3	14.4993	13.1873	11.9418	7.37238	5.00968	1.67659	8.36076	13.5886	1.73122
Solyc01g010190.2	2.19223	2.13551	2.61936	3.01816	4.76618	1.26647	2.77609	2.80004	1.23809
Solyc01g010200.3	12.3199	14.9742	7.4409	10.6784	14.4844	7.31086	6.77433	10.7757	3.03749
Solyc01g010220.3	6.05367	5.16857	4.22568	4.73179	10.0536	2.86955	4.46019	9.88284	0.982933
Solyc01g010230.2	17.83	19.3275	15.0008	15.1147	25.0621	8.32732	6.5591	12.1789	3.16416
Solyc01g010250.3	12.3222	16.5408	11.0307	27.262	35.4914	27.2518	32.0387	36.9853	14.0731	OsI_025867	Probable 6-phosphogluconolactonase 2	GO:0017057,GO:0005975,GO:0006098	6-phosphogluconolactonase activity|carbohydrate metabolic process|pentose-phosphate shunt	ko00030	Pentose phosphate pathway
Solyc01g010270.3	41.7757	54.2243	52.4533	35.848	51.0526	34.8476	46.095	52.4574	25.3727	SP1L1	Protein SPIRAL1-like 1	GO:0010005,GO:0043622	cortical microtubule, transverse to long axis|cortical microtubule organization
Solyc01g010290.3	14.4489	30.58	22.9187	19.4488	31.9399	24.7233	8.28978	22.741	8.3596	UPS1	Ureide permease 1	GO:0016020,GO:0005274,GO:0005524,GO:0015210,GO:0015505,GO:0015720,GO:0043100,GO:0015857	membrane|allantoin:proton symporter activity|ATP binding|uracil transmembrane transporter activity|uracil:cation symporter activity|allantoin transport|pyrimidine nucleobase salvage|uracil transport
Solyc01g010295.1	2.18037	3.74815	4.3534	2.22716	3.73114	5.68444	1.22365	5.56977	0.34633	UPS2	Ureide permease 2	GO:0016020,GO:0005274,GO:0005524,GO:0015210,GO:0015505,GO:0015720,GO:0043100,GO:0015857	membrane|allantoin:proton symporter activity|ATP binding|uracil transmembrane transporter activity|uracil:cation symporter activity|allantoin transport|pyrimidine nucleobase salvage|uracil transport
Solyc01g010310.3	55.8714	7.66056	19.0628	7.82436	8.80907	7.73716	12.5271	2.09963	5.59686	PDCB2	PLASMODESMATA CALLOSE-BINDING PROTEIN 2	GO:0005886,GO:0009506,GO:0001872,GO:0030247,GO:0009408	plasma membrane|plasmodesma|(1->3)-beta-D-glucan binding|polysaccharide binding|response to heat
Solyc01g010350.3	2.32612	0.548592	0.811471	0.0985938	0.303607	0.221975	1.2459	0	3.11487	TPT	Triose phosphate/phosphate translocator, chloroplastic	GO:0031969,GO:0005794,GO:0015297,GO:0015605,GO:0015120	chloroplast membrane|Golgi apparatus|antiporter activity|organophosphate ester transmembrane transporter activity|phosphoglycerate transmembrane transporter activity
Solyc01g010370.3	4.39449	1.69653	2.32735	1.38624	1.59354	2.00927	2.6752	0.940089	1.31241	At2g03480	Probable methyltransferase PMT5	GO:0005737,GO:0005789,GO:0005794,GO:0000138,GO:0008168,GO:0032259	cytoplasm|endoplasmic reticulum membrane|Golgi apparatus|Golgi trans cisterna|methyltransferase activity|methylation
Solyc01g010390.3	3.92618	4.24502	5.52204	4.83529	6.89207	7.54497	8.17421	5.42067	17.0765	BGLU40	Beta-glucosidase 40	GO:0048046,GO:0008422,GO:0102483,GO:0005975	apoplast|beta-glucosidase activity|scopolin beta-glucosidase activity|carbohydrate metabolic process	ko00500,ko00460,ko00999	Starch and sucrose metabolism|Cyanoamino acid metabolism|Biosynthesis of various plant secondary metabolites
Solyc01g010420.3	1.99964	1.9479	0.654412	1.47891	0.700632	1.8909	2.27617	1.58887	4.65271
Solyc01g010430.3	175.352	176.784	124.469	101.987	75.9815	92.1557	206.917	95.5877	254.032
Solyc01g010440.3	53.0428	40.869	51.4072	59.5034	47.8604	55.8448	52.6283	23.633	23.2537
Solyc01g010460.3	4.2607	2.99602	4.46446	3.56475	1.60133	5.15863	2.88532	2.69014	0.389429	PTST2	Protein PTST homolog 2, chloroplastic	GO:0009507,GO:2001071,GO:0030247,GO:0010581,GO:0019252	chloroplast|maltoheptaose binding|polysaccharide binding|regulation of starch biosynthetic process|starch biosynthetic process
Solyc01g010465.1	3.50597	3.56537	3.37742	5.27458	1.65364	5.74358	1.73419	2.07696	0.924747	PTST2	Protein PTST homolog 2, chloroplastic	GO:0009507,GO:2001071,GO:0030247,GO:0010581,GO:0019252	chloroplast|maltoheptaose binding|polysaccharide binding|regulation of starch biosynthetic process|starch biosynthetic process
Solyc01g010480.3	15.9598	34.0244	22.5529	5.55246	6.12183	7.74223	1.47199	9.58262	1.9085	TLP1	Protein TWIN LOV 1	GO:0005634,GO:0009881,GO:0009637	nucleus|photoreceptor activity|response to blue light
Solyc01g010493.1	0	0	0.191961	0	0	0	0.0878521	1.03073	0
Solyc01g010510.3	1.04811	0.534238	0.859916	0.87106	1.09269	0.503322	1.04946	0.632672	0.424163	PCMP-E54	Pentatricopeptide repeat-containing protein At1g26900, mitochondrial	GO:0005739,GO:0003723,GO:0009451	mitochondrion|RNA binding|RNA modification
Solyc01g010520.3	12.6197	10.9754	9.13525	6.42657	6.62414	6.49707	6.11785	8.87652	1.62341
Solyc01g010525.1	0.515259	0.418271	0.275422	1.29672	0.655277	0.432512	0.0840325	0.51439	0
Solyc01g010540.3	105.281	57.4688	81.2482	48.7406	88.9273	39.6266	56.9672	47.0131	27.6359	RPS9C	40S ribosomal protein S9-2	GO:0022627,GO:0009506,GO:0009536,GO:0015935,GO:0003729,GO:0019843,GO:0003735,GO:0042274,GO:0006412	cytosolic small ribosomal subunit|plasmodesma|plastid|small ribosomal subunit|mRNA binding|rRNA binding|structural constituent of ribosome|ribosomal small subunit biogenesis|translation	ko03010	Ribosome
Solyc01g010570.3	18.7287	16.7186	18.7327	17.9374	18.9536	18.8439	21.7848	12.2112	16.4068	GCD1	Protein GAMETE CELL DEFECTIVE 1, mitochondrial	GO:0005739,GO:0007154,GO:0009793,GO:0010342,GO:0009960,GO:0048229,GO:0007006,GO:0051647,GO:0009555,GO:0009846,GO:0048868,GO:0010468,GO:0043067,GO:0010581,GO:0007033	mitochondrion|cell communication|embryo development ending in seed dormancy|endosperm cellularization|endosperm development|gametophyte development|mitochondrial membrane organization|nucleus localization|pollen development|pollen germination|pollen tube development|regulation of gene expression|regulation of programmed cell death|regulation of starch biosynthetic process|vacuole organization
Solyc01g010580.3	272.095	174.976	228.761	137.495	184.087	119.11	152.874	91.2405	94.6869	RPS9C	40S ribosomal protein S9-2	GO:0022627,GO:0009506,GO:0009536,GO:0015935,GO:0003729,GO:0019843,GO:0003735,GO:0042274,GO:0006412	cytosolic small ribosomal subunit|plasmodesma|plastid|small ribosomal subunit|mRNA binding|rRNA binding|structural constituent of ribosome|ribosomal small subunit biogenesis|translation	ko03010	Ribosome
Solyc01g010590.2	18.6287	21.7087	22.4085	17.5064	18.29	19.0835	14.4815	24.691	11.3339	CYP23	Peptidyl-prolyl cis-trans isomerase CYP23	GO:0005783,GO:0005768,GO:0005794,GO:0005802,GO:0003755,GO:0000413	endoplasmic reticulum|endosome|Golgi apparatus|trans-Golgi network|peptidyl-prolyl cis-trans isomerase activity|protein peptidyl-prolyl isomerization
Solyc01g010600.3	1.40436	0.794332	0.678027	0	0	0.045632	0	0	0	ATHB-13	Homeobox-leucine zipper protein ATHB-13	GO:0005634,GO:0003700,GO:0000981,GO:0043565,GO:0000976,GO:0048826,GO:0009965,GO:0045893,GO:0080022,GO:0009744	nucleus|DNA-binding transcription factor activity|DNA-binding transcription factor activity, RNA polymerase II-specific|sequence-specific DNA binding|transcription cis-regulatory region binding|cotyledon morphogenesis|leaf morphogenesis|positive regulation of DNA-templated transcription|primary root development|response to sucrose
Solyc01g010640.3	28.9434	51.5132	44.8016	43.2504	38.1034	43.6846	35.045	38.8882	34.1387
Solyc01g010650.3	15.8821	21.4154	20.735	26.7429	26.0052	22.1652	15.2998	22.9727	24.4852	UTR3	UDP-galactose/UDP-glucose transporter 3	GO:0005789,GO:0000139,GO:0015297,GO:0022857,GO:0005459,GO:0005460,GO:0008643,GO:0009553,GO:0030968,GO:0009555,GO:0072334	endoplasmic reticulum membrane|Golgi membrane|antiporter activity|transmembrane transporter activity|UDP-galactose transmembrane transporter activity|UDP-glucose transmembrane transporter activity|carbohydrate transport|embryo sac development|endoplasmic reticulum unfolded protein response|pollen development|UDP-galactose transmembrane transport
Solyc01g010660.3	51.8237	40.1438	39.3761	32.8819	35.4853	22.8463	43.9768	41.6245	33.8892	PBL3	Probable serine/threonine-protein kinase PBL3	GO:0005737,GO:0005634,GO:0005886,GO:0005524,GO:0106310,GO:0004674,GO:0006952,GO:0006468	cytoplasm|nucleus|plasma membrane|ATP binding|protein serine kinase activity|protein serine/threonine kinase activity|defense response|protein phosphorylation
Solyc01g010700.3	7.95344	8.93602	12.8557	20.8134	15.6103	14.1875	35.2235	22.5389	25.8023	CBSCBS2	SNF1-related protein kinase regulatory subunit gamma-1-like	GO:0005739,GO:0005975	mitochondrion|carbohydrate metabolic process
Solyc01g010710.3	5.24222	2.46722	4.84864	2.13457	3.37083	1.48327	1.26801	0	0.989645	SCPL41	Serine carboxypeptidase-like 41	GO:0005576,GO:0004185,GO:0006508	extracellular region|serine-type carboxypeptidase activity|proteolysis
Solyc01g010720.3	3.97279	1.04372	2.93441	0.896799	1.79129	0.497187	1.02488	0	0.852432	SCPL46	Serine carboxypeptidase-like 46	GO:0005783,GO:0005576,GO:0009505,GO:0009506,GO:0004185,GO:0006508	endoplasmic reticulum|extracellular region|plant-type cell wall|plasmodesma|serine-type carboxypeptidase activity|proteolysis
Solyc01g010750.3	179.879	229.159	212.649	199.29	217.9	152.509	221.019	220.69	211.058	R40G2	Ricin B-like lectin R40G2	GO:0030246	carbohydrate binding
Solyc01g010760.3	2.38695	1.52646	2.06482	1.61412	2.46787	1.68855	1.80081	2.20103	1.57446		Mitochondrial outer membrane protein porin of 36 kDa OS=Solanum tuberosum OX=4113 PE=1 SV=2	GO:0005741,GO:0046930,GO:0015288,GO:0008308	mitochondrial outer membrane|pore complex|porin activity|voltage-gated anion channel activity	ko04020,ko04022,ko04216,ko04217,ko04218,ko04613,ko04621,ko04979	Calcium signaling pathway|cGMP-PKG signaling pathway|Ferroptosis|Necroptosis|Cellular senescence|Neutrophil extracellular trap formation|NOD-like receptor signaling pathway|Cholesterol metabolism
Solyc01g010770.3	6.07656	11.6769	8.58177	13.3538	14.0225	17.0163	9.98324	16.1851	15.1432	HIR1	Hypersensitive-induced response protein 1	GO:0005886	plasma membrane
Solyc01g010780.3	21.4711	25.4653	25.8818	19.0577	22.778	23.664	19.7627	22.6578	13.7206	PBL34	Serine/threonine-protein kinase PBL34	GO:0005886,GO:0005524,GO:0106310,GO:0004674,GO:0006952,GO:0031663,GO:0002221,GO:0006468	plasma membrane|ATP binding|protein serine kinase activity|protein serine/threonine kinase activity|defense response|lipopolysaccharide-mediated signaling pathway|pattern recognition receptor signaling pathway|protein phosphorylation
Solyc01g010810.3	4.57866	3.54081	4.89488	2.78603	3.39398	2.09404	2.33377	2.99212	1.37757
Solyc01g010820.3	15.6254	13.755	15.9001	15.3294	14.2746	15.6286	16.6551	18.68	15.5661	CUL3A	Cullin-3A	GO:0031461,GO:0031625,GO:0009911,GO:0016567,GO:0009639,GO:0006511	cullin-RING ubiquitin ligase complex|ubiquitin protein ligase binding|positive regulation of flower development|protein ubiquitination|response to red or far red light|ubiquitin-dependent protein catabolic process	ko04120,ko04340,ko04341	Ubiquitin mediated proteolysis|Hedgehog signaling pathway|Hedgehog signaling pathway - fly
Solyc01g010830.3	4.34966	5.48402	4.78292	2.75227	4.25542	3.34235	3.92792	3.98253	2.61006
Solyc01g010835.1	1.41083	1.19108	2.2624	0.994154	1.74935	1.70533	1.5646	2.15962	0.620828
Solyc01g010860.3	7.33971	9.81788	11.9039	12.6146	15.282	11.9193	11.5614	13.4394	10.0976	SBH1	Sphinganine C4-monooxygenase 1	GO:0005783,GO:0005789,GO:0005794,GO:0016020,GO:0005506,GO:0016491,GO:0009640,GO:0046520	endoplasmic reticulum|endoplasmic reticulum membrane|Golgi apparatus|membrane|iron ion binding|oxidoreductase activity|photomorphogenesis|sphingoid biosynthetic process	ko00600	Sphingolipid metabolism
Solyc01g010870.3	23.9334	23.5328	24.7529	17.4928	22.4899	23.5605	22.5641	25.3554	14.3048	At1g26850	Probable methyltransferase PMT2	GO:0005737,GO:0005768,GO:0005794,GO:0005797,GO:0000139,GO:0005634,GO:0005802,GO:0008168,GO:0032259	cytoplasm|endosome|Golgi apparatus|Golgi medial cisterna|Golgi membrane|nucleus|trans-Golgi network|methyltransferase activity|methylation
Solyc01g010880.3	10.7751	11.641	10.3868	11.1467	12.3613	9.75326	12.876	9.28632	6.29688	SUD1	Probable E3 ubiquitin ligase SUD1	GO:0005789,GO:0004842,GO:0008270,GO:0042335,GO:0010143,GO:0008299,GO:1900486,GO:0009414,GO:0010345,GO:0030433,GO:0010025	endoplasmic reticulum membrane|ubiquitin-protein transferase activity|zinc ion binding|cuticle development|cutin biosynthetic process|isoprenoid biosynthetic process|positive regulation of isopentenyl diphosphate biosynthetic process, mevalonate pathway|response to water deprivation|suberin biosynthetic process|ubiquitin-dependent ERAD pathway|wax biosynthetic process
Solyc01g010930.3	3.24697	2.19732	2.23845	1.99578	1.86205	2.13967	1.43521	2.7063	0.959019	RRT4	Rhamnogalacturonan I rhamnosyltransferase 1	GO:0005737,GO:0000139,GO:0016757,GO:0071555,GO:0006004,GO:0045489	cytoplasm|Golgi membrane|glycosyltransferase activity|cell wall organization|fucose metabolic process|pectin biosynthetic process
Solyc01g010940.3	39.991	39.2471	37.3889	46.6912	53.3271	50.5411	82.5022	67.9803	51.9011	At1g26690	Transmembrane emp24 domain-containing protein p24delta9	GO:0030134,GO:0005783,GO:0005789,GO:0005793,GO:0005794,GO:0032580,GO:0006888,GO:0007030,GO:0006886	COPII-coated ER to Golgi transport vesicle|endoplasmic reticulum|endoplasmic reticulum membrane|endoplasmic reticulum-Golgi intermediate compartment|Golgi apparatus|Golgi cisterna membrane|endoplasmic reticulum to Golgi vesicle-mediated transport|Golgi organization|intracellular protein transport
Solyc01g010950.3	3.98808	7.52697	6.75864	7.34495	8.22369	9.09565	9.42353	6.33398	8.83814	VIK	Serine/threonine-protein kinase VIK	GO:0005576,GO:0000325,GO:0005524,GO:0004709,GO:0004674,GO:0004712,GO:0009734,GO:0009742,GO:0071333,GO:0010305,GO:0010828,GO:0006468,GO:0009733,GO:1902074	extracellular region|plant-type vacuole|ATP binding|MAP kinase kinase kinase activity|protein serine/threonine kinase activity|protein serine/threonine/tyrosine kinase activity|auxin-activated signaling pathway|brassinosteroid mediated signaling pathway|cellular response to glucose stimulus|leaf vascular tissue pattern formation|positive regulation of glucose transmembrane transport|protein phosp…
Solyc01g010970.3	1.24577	1.08145	1.67609	0.563051	0.994232	0.682914	0.638536	0.989862	0.0711944	AGO7	Protein argonaute 7	GO:0005737,GO:1990904,GO:0004521,GO:0003723,GO:0051607,GO:0010599,GO:0035195,GO:0040034,GO:0006417,GO:0035194,GO:0010267,GO:0010050	cytoplasm|ribonucleoprotein complex|endoribonuclease activity|RNA binding|defense response to virus|lsiRNA processing|miRNA-mediated gene silencing|regulation of development, heterochronic|regulation of translation|RNA-mediated post-transcriptional gene silencing|ta-siRNA processing|vegetative phase change	ko04361	Axon regeneration
Solyc01g010990.2	10.3918	9.19924	8.06838	4.53895	5.90648	6.86143	3.88191	7.95943	1.50958
Solyc01g011000.3	234.361	190.2	168.264	164.148	228.087	161.412	149.124	199.24	99.0586		Eukaryotic translation initiation factor 5A-3 OS=Solanum lycopersicum OX=4081 PE=2 SV=1	GO:0043022,GO:0003723,GO:0003746,GO:0003743,GO:0045901,GO:0045905,GO:0006414	ribosome binding|RNA binding|translation elongation factor activity|translation initiation factor activity|positive regulation of translational elongation|positive regulation of translational termination|translational elongation
Solyc01g011010.3	9.67755	9.53247	5.08627	8.27252	11.7057	8.38663	10.1575	12.252	6.03423
Solyc01g011025.1	3.79838	2.36806	2.76129	2.90599	4.05768	3.06085	3.2708	3.18526	2.91746
Solyc01g011030.3	8.09064	7.03046	7.98596	8.39902	6.26999	6.66786	7.84944	6.35605	3.80667
Solyc01g011040.3	35.2543	28.2455	25.566	24.0591	25.7122	22.7584	20.1562	22.8136	12.4034
Solyc01g011080.3	6.69359	3.04641	3.05005	4.19754	5.23311	4.4765	1.34219	3.94366	1.18522
Solyc01g011090.3	12.3114	7.55644	16.5858	9.0683	5.29853	9.6285	8.42312	4.8463	7.20741	ALA3	Phospholipid-transporting ATPase 3	GO:0005783,GO:0005789,GO:0005768,GO:0005794,GO:0000139,GO:0005634,GO:0005886,GO:0090404,GO:0055037,GO:0005802,GO:0031982,GO:0015247,GO:0005524,GO:0016887,GO:0140326,GO:0000287,GO:0042742,GO:0050832,GO:0006893,GO:0048194,GO:0045332,GO:0008104,GO:1901703,GO:0015031,GO:0002237,GO:0002238,GO:0048364,GO:0048367,GO:0016192	endoplasmic reticulum|endoplasmic reticulum membrane|endosome|Golgi apparatus|Golgi membrane|nucleus|plasma membrane|pollen tube tip|recycling endosome|trans-Golgi network|vesicle|aminophospholipid flippase activity|ATP binding|ATP hydrolysis activity|ATPase-coupled intramembrane lipid transporter activity|magnesium ion binding|defense response to bacterium|defense response to fungus|Golgi to pla…
Solyc01g011092.1	3.20296	1.99338	5.23137	2.32865	1.61236	1.34429	2.17652	0.532926	2.02875	ALA3	Phospholipid-transporting ATPase 3	GO:0005783,GO:0005789,GO:0005768,GO:0005794,GO:0000139,GO:0005634,GO:0005886,GO:0090404,GO:0055037,GO:0005802,GO:0031982,GO:0015247,GO:0005524,GO:0016887,GO:0140326,GO:0000287,GO:0042742,GO:0050832,GO:0006893,GO:0048194,GO:0045332,GO:0008104,GO:1901703,GO:0015031,GO:0002237,GO:0002238,GO:0048364,GO:0048367,GO:0016192	endoplasmic reticulum|endoplasmic reticulum membrane|endosome|Golgi apparatus|Golgi membrane|nucleus|plasma membrane|pollen tube tip|recycling endosome|trans-Golgi network|vesicle|aminophospholipid flippase activity|ATP binding|ATP hydrolysis activity|ATPase-coupled intramembrane lipid transporter activity|magnesium ion binding|defense response to bacterium|defense response to fungus|Golgi to pla…
Solyc01g011093.1	21.0815	22.7509	24.4913	16.9032	19.3139	18.4781	16.9346	13.234	13.3556	ALA3	Phospholipid-transporting ATPase 3	GO:0005783,GO:0005789,GO:0005768,GO:0005794,GO:0000139,GO:0005634,GO:0005886,GO:0090404,GO:0055037,GO:0005802,GO:0031982,GO:0015247,GO:0005524,GO:0016887,GO:0140326,GO:0000287,GO:0042742,GO:0050832,GO:0006893,GO:0048194,GO:0045332,GO:0008104,GO:1901703,GO:0015031,GO:0002237,GO:0002238,GO:0048364,GO:0048367,GO:0016192	endoplasmic reticulum|endoplasmic reticulum membrane|endosome|Golgi apparatus|Golgi membrane|nucleus|plasma membrane|pollen tube tip|recycling endosome|trans-Golgi network|vesicle|aminophospholipid flippase activity|ATP binding|ATP hydrolysis activity|ATPase-coupled intramembrane lipid transporter activity|magnesium ion binding|defense response to bacterium|defense response to fungus|Golgi to pla…
Solyc01g011200.3	0.34406	0.707553	0.735644	1.00057	0.838649	0.539105	2.20707	1.56474	1.14698	A36	Aspartic proteinase 36	GO:0005737,GO:0005829,GO:0005886,GO:0090406,GO:0004190,GO:0009555,GO:0009846,GO:0009860,GO:0010183,GO:0030163,GO:0006508	cytoplasm|cytosol|plasma membrane|pollen tube|aspartic-type endopeptidase activity|pollen development|pollen germination|pollen tube growth|pollen tube guidance|protein catabolic process|proteolysis
Solyc01g011220.2	0.817741	0.428928	0.80697	0.379931	1.07995	0.950424	1.10794	1.88391	1.13237	A36	Aspartic proteinase 36	GO:0005737,GO:0005829,GO:0005886,GO:0090406,GO:0004190,GO:0009555,GO:0009846,GO:0009860,GO:0010183,GO:0030163,GO:0006508	cytoplasm|cytosol|plasma membrane|pollen tube|aspartic-type endopeptidase activity|pollen development|pollen germination|pollen tube growth|pollen tube guidance|protein catabolic process|proteolysis
Solyc01g011225.1	0.681089	0.110577	0.485419	1.48552	1.08271	0.571711	1.33293	1.81317	2.17971
Solyc01g011230.3	0.102873	0.300633	1.09978	0.517789	0	0.828981	0.301992	2.67018	0.24692
Solyc01g011233.1	0.490195	0.210105	0.670784	0.552673	1.06602	0.967785	0.901778	0.998311	0.494168		Retrovirus-related Pol polyprotein from transposon TNT 1-94 OS=Nicotiana tabacum OX=4097 PE=2 SV=1	GO:0004190,GO:0004519,GO:0003676,GO:0003964,GO:0008270,GO:0015074,GO:0006508	aspartic-type endopeptidase activity|endonuclease activity|nucleic acid binding|RNA-directed DNA polymerase activity|zinc ion binding|DNA integration|proteolysis
Solyc01g011340.3	6.16871	5.41673	8.36407	6.12774	6.9481	7.56502	5.52097	6.50252	4.96558	PP2A2	Serine/threonine-protein phosphatase PP2A-2 catalytic subunit	GO:0005737,GO:0005829,GO:0005634,GO:0005777,GO:0005886,GO:0046872,GO:0017018,GO:0004722,GO:0009738,GO:0009903,GO:0000278,GO:0009788,GO:0032000,GO:0006470	cytoplasm|cytosol|nucleus|peroxisome|plasma membrane|metal ion binding|myosin phosphatase activity|protein serine/threonine phosphatase activity|abscisic acid-activated signaling pathway|chloroplast avoidance movement|mitotic cell cycle|negative regulation of abscisic acid-activated signaling pathway|positive regulation of fatty acid beta-oxidation|protein dephosphorylation	ko03015,ko04013,ko04350,ko04390,ko04391,ko04071,ko04151,ko04152,ko04140,ko04138,ko04136,ko04110,ko04111,ko04113,ko04114,ko04530,ko04261,ko04728,ko04730	mRNA surveillance pathway|MAPK signaling pathway - fly|TGF-beta signaling pathway|Hippo signaling pathway|Hippo signaling pathway - fly|Sphingolipid signaling pathway|PI3K-Akt signaling pathway|AMPK signaling pathway|Autophagy - animal|Autophagy - yeast|Autophagy - other|Cell cycle|Cell cycle - yeast|Meiosis - yeast|Oocyte meiosis|Tight junction|Adrenergic signaling in cardiomyocytes|Dopaminergic…
Solyc01g011350.3	3.59388	3.05968	3.81051	3.26098	3.67205	3.28782	3.81539	2.60486	3.52138	PP2A1	Serine/threonine-protein phosphatase PP2A-1 catalytic subunit	GO:0005737,GO:0046872,GO:0017018	cytoplasm|metal ion binding|myosin phosphatase activity
Solyc01g011430.3	1.7118	0.952862	1.91047	3.67364	2.11717	3.18329	27.0401	8.01877	5.39556	WSD4	Wax ester synthase/diacylglycerol acyltransferase 4	GO:0005789,GO:0005886,GO:0102966,GO:0004144,GO:0047196,GO:0009737,GO:0009651,GO:0009414,GO:0019432	endoplasmic reticulum membrane|plasma membrane|arachidoyl-CoA:1-dodecanol O-acyltransferase activity|diacylglycerol O-acyltransferase activity|long-chain-alcohol O-fatty-acyltransferase activity|response to abscisic acid|response to salt stress|response to water deprivation|triglyceride biosynthetic process
Solyc01g011510.3	15.8001	13.5032	9.56497	12.2992	9.52414	9.50036	12.4466	8.79375	9.71989	ALDH3F1	Aldehyde dehydrogenase family 3 member F1	GO:0005737,GO:0005783,GO:0005886,GO:0004029,GO:0043878,GO:0006081	cytoplasm|endoplasmic reticulum|plasma membrane|aldehyde dehydrogenase (NAD+) activity|glyceraldehyde-3-phosphate dehydrogenase (NAD+) (non-phosphorylating) activity|cellular aldehyde metabolic process	ko00010,ko00053,ko00620,ko00071,ko00561,ko00280,ko00310,ko00330,ko00340,ko00380,ko00410,ko00770,ko00981,ko00903,ko00625	Glycolysis / Gluconeogenesis|Ascorbate and aldarate metabolism|Pyruvate metabolism|Fatty acid degradation|Glycerolipid metabolism|Valine, leucine and isoleucine degradation|Lysine degradation|Arginine and proline metabolism|Histidine metabolism|Tryptophan metabolism|beta-Alanine metabolism|Pantothenate and CoA biosynthesis|Insect hormone biosynthesis|Limonene degradation|Chloroalkane and chloroal…
Solyc01g013885.1	1.18028	0.610064	1.18454	0.606191	0.896011	0.776412	0.589252	1.68327	0.607063	ALDH3F1	Aldehyde dehydrogenase family 3 member F1	GO:0005737,GO:0005783,GO:0005886,GO:0004029,GO:0043878,GO:0006081	cytoplasm|endoplasmic reticulum|plasma membrane|aldehyde dehydrogenase (NAD+) activity|glyceraldehyde-3-phosphate dehydrogenase (NAD+) (non-phosphorylating) activity|cellular aldehyde metabolic process
Solyc01g014140.3	4.61803	9.3476	4.16757	3.86392	2.05935	1.027	1.05636	4.84974	0	CF-9	Receptor-like protein Cf-9	GO:0005886,GO:0050832,GO:0002238	plasma membrane|defense response to fungus|response to molecule of fungal origin
Solyc01g014143.1	1.15188	1.72225	1.14552	0.431459	0.204404	0.35078	0	1.71153	0.192893	9DC3	Receptor-like protein 9DC3	GO:0005886,GO:0050832	plasma membrane|defense response to fungus
Solyc01g014230.3	13.7105	16.8866	15.9656	18.5051	19.3727	21.0659	14.5137	19.7214	16.0761	PUB4	U-box domain-containing protein 4	GO:0005737,GO:0005634,GO:0004842	cytoplasm|nucleus|ubiquitin-protein transferase activity
Solyc01g014245.1	2.50693	6.21616	6.49714	7.41792	4.99964	8.03474	3.79116	8.56987	3.55565
Solyc01g014270.3	5.36031	6.89593	4.32903	10.3228	4.86263	5.72217	14.3388	15.8212	10.5935
Solyc01g014320.3	2.34291	1.70449	0.317053	0.0597089	0.339445	0.0298732	0	0.118428	0.391513	LAMT	Loganic acid O-methyltransferase	GO:0030749,GO:0046872,GO:0035834,GO:0032259	loganate O-methyltransferase activity|metal ion binding|indole alkaloid metabolic process|methylation
Solyc01g014375.1	0.617952	0.635404	1.06435	1.76252	1.08058	2.07485	0.268748	3.29019	0	IRKI	IRK-interacting protein
Solyc01g014470.1	1.23447	1.06892	1.02646	0.345192	1.17745	0.138164	0	0.890061	0.493841
Solyc01g014480.3	10.2271	10.3501	11.4738	15.5673	14.2268	15.9128	17.6999	20.4734	15.5649	EIL3	ETHYLENE INSENSITIVE 3-like 3 protein	GO:0005634,GO:0003677,GO:0003700,GO:0000976,GO:0009970,GO:0009873,GO:0006355,GO:0042762	nucleus|DNA binding|DNA-binding transcription factor activity|transcription cis-regulatory region binding|cellular response to sulfate starvation|ethylene-activated signaling pathway|regulation of DNA-templated transcription|regulation of sulfur metabolic process	ko04016,ko04075	MAPK signaling pathway - plant|Plant hormone signal transduction
Solyc01g014490.3	13.7331	11.8275	11.7621	8.72192	8.76998	8.19306	7.7092	9.96374	3.301	TOP6B	DNA topoisomerase 6 subunit B	GO:0005829,GO:0009330,GO:0005634,GO:0015935,GO:0005524,GO:0003677,GO:0003918,GO:0042802,GO:0042803,GO:0000902,GO:0042023,GO:0006265,GO:0007389,GO:0009741,GO:0010026	cytosol|DNA topoisomerase type II (double strand cut, ATP-hydrolyzing) complex|nucleus|small ribosomal subunit|ATP binding|DNA binding|DNA topoisomerase type II (double strand cut, ATP-hydrolyzing) activity|identical protein binding|protein homodimerization activity|cell morphogenesis|DNA endoreduplication|DNA topological change|pattern specification process|response to brassinosteroid|trichome d…
Solyc01g014495.1	7.35795	4.23862	8.49332	2.97754	4.68649	4.11207	4.06642	4.34388	1.46685	TOP6B	DNA topoisomerase 6 subunit B	GO:0005829,GO:0009330,GO:0005634,GO:0015935,GO:0005524,GO:0003677,GO:0003918,GO:0042802,GO:0042803,GO:0000902,GO:0042023,GO:0006265,GO:0007389,GO:0009741,GO:0010026	cytosol|DNA topoisomerase type II (double strand cut, ATP-hydrolyzing) complex|nucleus|small ribosomal subunit|ATP binding|DNA binding|DNA topoisomerase type II (double strand cut, ATP-hydrolyzing) activity|identical protein binding|protein homodimerization activity|cell morphogenesis|DNA endoreduplication|DNA topological change|pattern specification process|response to brassinosteroid|trichome d…
Solyc01g014530.2	0.510817	2.92705	2.15226	2.99456	3.92643	3.05697	1.76417	5.06956	0.108184	RLK1	G-type lectin S-receptor-like serine/threonine-protein kinase RLK1	GO:0005886,GO:0005524,GO:0005516,GO:0030246,GO:0106310,GO:0004674,GO:0031625,GO:0006468	plasma membrane|ATP binding|calmodulin binding|carbohydrate binding|protein serine kinase activity|protein serine/threonine kinase activity|ubiquitin protein ligase binding|protein phosphorylation
Solyc01g014560.3	3.78393	1.64694	1.49187	5.15988	4.83779	2.83836	4.64805	1.98254	3.76822	LECRK2	G-type lectin S-receptor-like serine/threonine-protein kinase LECRK2	GO:0016020,GO:0005524,GO:0030246,GO:0106310,GO:0004674,GO:0006952,GO:0006468	membrane|ATP binding|carbohydrate binding|protein serine kinase activity|protein serine/threonine kinase activity|defense response|protein phosphorylation
Solyc01g014620.1	2.5282	2.46278	2.36496	3.81755	4.21998	2.78538	2.39661	3.39154	0.37927
Solyc01g014700.2	0.969623	0.760874	0.950207	5.25998	2.74881	3.74398	0.42169	1.07554	0.0323241	LECRK1	G-type lectin S-receptor-like serine/threonine-protein kinase LECRK1	GO:0016020,GO:0005524,GO:0030246,GO:0106310,GO:0004674,GO:0006952,GO:0006468	membrane|ATP binding|carbohydrate binding|protein serine kinase activity|protein serine/threonine kinase activity|defense response|protein phosphorylation
Solyc01g014830.1	0	0	0.062105	0.526317	0.221638	0.234065	1.13691	0	0.0697187
Solyc01g014840.3	20.1466	20.7333	17.9411	13.925	16.2862	14.6061	17.7413	18.032	12.4652	ROQ1	Disease resistance protein Roq1	GO:0043531,GO:0050135,GO:0061809,GO:0006952,GO:0007165	ADP binding|NAD(P)+ nucleosidase activity|NAD+ nucleotidase, cyclic ADP-ribose generating|defense response|signal transduction
Solyc01g014850.3	40.1645	32.726	32.3334	28.1825	28.7424	26.1573	28.8618	20.2244	29.6569	Os02g0194200	Zinc finger CCCH domain-containing protein 14	GO:0005737,GO:0005634,GO:0003677,GO:0046872,GO:0003729,GO:0010468	cytoplasm|nucleus|DNA binding|metal ion binding|mRNA binding|regulation of gene expression
Solyc01g015020.3	14.8713	21.1254	21.7537	26.4255	27.8277	26.4599	25.7478	33.7269	36.0139
Solyc01g015040.1	0	0	1.09219	0	0	0	0.166616	0	0
Solyc01g015060.1	0	0.0782134	1.71672	0	0	0	0.235701	0	0	IDN2	Protein INVOLVED IN DE NOVO 2	GO:0003723,GO:0006306,GO:0080188,GO:0010569,GO:0046686	RNA binding|DNA methylation|gene silencing by RNA-directed DNA methylation|regulation of double-strand break repair via homologous recombination|response to cadmium ion
Solyc01g015080.3	10.6527	10.9342	3.66875	0.676524	0.463706	0.0864189	2.63048	0.371145	0.806543	HRPN	Peroxidase N	GO:0005576,GO:0020037,GO:0140825,GO:0046872,GO:0042744,GO:0006979	extracellular region|heme binding|lactoperoxidase activity|metal ion binding|hydrogen peroxide catabolic process|response to oxidative stress	ko00940	Phenylpropanoid biosynthesis
Solyc01g015250.1	1.16643	0.984749	2.49398	0	0	0.0783289	0.0760924	0.465786	1.02657
Solyc01g015285.1	0	0.944845	1.6968	0.355055	1.26155	2.57576	0	2.46478	0
Solyc01g016300.1	0.0844085	0.164449	0.992619	0	0.0805094	0.170047	0.41298	1.34826	1.01301
Solyc01g016400.1	1.585	2.13783	1.69447	1.84103	2.32583	3.80717	0.238611	2.92123	1.02426
Solyc01g016410.3	2.22583	4.16807	3.88122	4.17675	7.25536	4.61472	6.3861	5.84645	4.59045	DURF2	E3 ubiquitin-protein ligase RDUF2	GO:0005737,GO:0005829,GO:0046872,GO:0061630,GO:0004842,GO:0009738,GO:0051865,GO:0016567,GO:0009737,GO:0009414	cytoplasm|cytosol|metal ion binding|ubiquitin protein ligase activity|ubiquitin-protein transferase activity|abscisic acid-activated signaling pathway|protein autoubiquitination|protein ubiquitination|response to abscisic acid|response to water deprivation
Solyc01g016470.3	72.6988	45.7488	42.6167	28.7361	52.4266	23.8166	25.2879	40.8758	15.4424	RPP1C	60S acidic ribosomal protein P1-3	GO:0022625,GO:0022626,GO:0009536,GO:0030295,GO:0043021,GO:0003735,GO:0002181,GO:0006414	cytosolic large ribosomal subunit|cytosolic ribosome|plastid|protein kinase activator activity|ribonucleoprotein complex binding|structural constituent of ribosome|cytoplasmic translation|translational elongation	ko03010	Ribosome
Solyc01g016720.2	1.1681	0	0.113525	1.17588	0.50643	0	1.24693	1.37816	0
Solyc01g016805.1	2.21467	1.00677	1.47319	2.17987	1.71337	1.58636	2.43199	1.05634	1.68332
Solyc01g016970.1	0	0.0745755	0.245532	0	0.365101	0	0.524389	0.764274	1.28628
Solyc01g017170.1	0.0715637	1.1851	0.765062	0.432241	0.273032	0.576683	0.210081	1.35742	0.343541	ndhB1	NAD(P)H-quinone oxidoreductase subunit 2 A, chloroplastic	GO:0009535,GO:0008137,GO:0048038,GO:0042773,GO:0019684	chloroplast thylakoid membrane|NADH dehydrogenase (ubiquinone) activity|quinone binding|ATP synthesis coupled electron transport|photosynthesis, light reaction	ko00190	Oxidative phosphorylation
Solyc01g017220.1	5.39605	8.0334	3.70069	8.60917	6.50632	3.89707	3.28766	4.98039	2.19937	atpE	ATP synthase epsilon chain, chloroplastic	GO:0009535,GO:0045261,GO:0005524,GO:0046933	chloroplast thylakoid membrane|proton-transporting ATP synthase complex, catalytic core F(1)|ATP binding|proton-transporting ATP synthase activity, rotational mechanism	ko00190,ko00195	Oxidative phosphorylation|Photosynthesis
Solyc01g017600.3	1.70693	0.633432	0.955855	1.41145	0.71713	0.0409373	1.0141	0	0
Solyc01g017710.1	5.31773	4.62512	3.85768	9.36799	33.6932	21.0434	6.3186	0.758395	0.911706
Solyc01g017720.2	2.80949	1.82453	1.91134	4.45655	10.4752	6.08872	6.74795	4.33462	6.53913
Solyc01g017730.1	1.33909	0.896802	0.178947	0.842503	3.43257	4.46807	5.07756	1.25328	1.60707
Solyc01g017860.3	1.63975	2.92238	3.88449	3.41389	3.34129	2.72156	2.00568	4.96677	0.648515	ABCG11	ABC transporter G family member 11	GO:0009897,GO:0005634,GO:0005886,GO:0140359,GO:0005524,GO:0016887,GO:0015562,GO:0015245,GO:0042803,GO:0010588,GO:0042335,GO:0080051,GO:0015908,GO:0009737,GO:0009651,GO:0009611,GO:0010222,GO:0010345,GO:0055085	external side of plasma membrane|nucleus|plasma membrane|ABC-type transporter activity|ATP binding|ATP hydrolysis activity|efflux transmembrane transporter activity|fatty acid transmembrane transporter activity|protein homodimerization activity|cotyledon vascular tissue pattern formation|cuticle development|cutin transport|fatty acid transport|response to abscisic acid|response to salt stress|res…	ko00591	Linoleic acid metabolism
Solyc01g018010.2	6.61107	3.33926	3.59927	6.7167	7.64856	5.17942	10.0631	7.94435	8.15449
Solyc01g020125.1	1.11994	0.595067	2.39456	0.51245	1.94219	0.410217	1.29514	0.508203	0.733124	IRX14H	Probable beta-1,4-xylosyltransferase IRX14H	GO:0005794,GO:0000139,GO:0015018,GO:0042285,GO:0005975,GO:0071555,GO:0010417,GO:0009834	Golgi apparatus|Golgi membrane|galactosylgalactosylxylosylprotein 3-beta-glucuronosyltransferase activity|xylosyltransferase activity|carbohydrate metabolic process|cell wall organization|glucuronoxylan biosynthetic process|plant-type secondary cell wall biogenesis
Solyc01g020190.2	0.819946	4.20664	1.46096	0.825405	4.32746	2.8632	3.04889	2.89226	4.65777	SUD1	Probable E3 ubiquitin ligase SUD1	GO:0005789,GO:0004842,GO:0008270,GO:0042335,GO:0010143,GO:0008299,GO:1900486,GO:0009414,GO:0010345,GO:0030433,GO:0010025	endoplasmic reticulum membrane|ubiquitin-protein transferase activity|zinc ion binding|cuticle development|cutin biosynthetic process|isoprenoid biosynthetic process|positive regulation of isopentenyl diphosphate biosynthetic process, mevalonate pathway|response to water deprivation|suberin biosynthetic process|ubiquitin-dependent ERAD pathway|wax biosynthetic process	ko04141	Protein processing in endoplasmic reticulum
Solyc01g020240.3	24.4505	15.7234	18.8452	18.4934	15.4714	17.8365	18.1325	15.3188	9.78123
Solyc01g020285.1	1.46308	2.07845	0.521376	1.10462	0.639603	1.10531	0.835138	2.00834	1.46323	ycf68-1	Uncharacterized protein ycf68	GO:0009507	chloroplast
Solyc01g020320.3	6.06577	9.36567	5.07306	4.73539	5.82494	5.77747	4.40117	7.12659	1.68374
Solyc01g020340.2	1.06323	0.657284	0.480896	0.740984	0.585069	1.13277	0.360139	0.408246	0.220848	PCMP-E13	Pentatricopeptide repeat-containing protein At5g56310	GO:0003723,GO:0009451	RNA binding|RNA modification
Solyc01g020345.1	1.7387	2.30344	2.30488	0.980152	2.71974	1.82142	0.340272	0.555444	0.166932	RE2	Retrovirus-related Pol polyprotein from transposon RE2	GO:0004190,GO:0004519,GO:0046872,GO:0003676,GO:0003964,GO:0015074,GO:0006310,GO:0006508	aspartic-type endopeptidase activity|endonuclease activity|metal ion binding|nucleic acid binding|RNA-directed DNA polymerase activity|DNA integration|DNA recombination|proteolysis
Solyc01g020378.1	7.90063	4.81012	4.927	1.436	6.69838	1.54743	0.858999	2.8482	0		Calcium-binding allergen Ole e 8 OS=Olea europaea OX=4146 PE=1 SV=1	GO:0005509	calcium ion binding
Solyc01g020440.3	20.2683	6.15248	10.5169	2.87072	2.95732	2.96891	5.48735	4.08887	2.57257	RFC3	Replication factor C subunit 3	GO:0005663,GO:0005634,GO:0005524,GO:0003677,GO:0006281,GO:0006261	DNA replication factor C complex|nucleus|ATP binding|DNA binding|DNA repair|DNA-templated DNA replication	ko03030,ko03410,ko03420,ko03430	DNA replication|Base excision repair|Nucleotide excision repair|Mismatch repair
Solyc01g020500.2	2.61216	2.34368	2.05768	1.72997	2.88489	3.11589	0.470855	2.196	0.907475
Solyc01g020525.1	2.23821	1.51305	1.07263	1.25281	1.55511	1.3119	0.991233	1.44468	1.25044	S2P	Membrane-bound transcription factor site-2 protease homolog	GO:0005737,GO:0000139,GO:0046872,GO:0004222,GO:0071475,GO:0031293,GO:0051091,GO:1990440,GO:0006508,GO:1900457,GO:1905897,GO:0009651	cytoplasm|Golgi membrane|metal ion binding|metalloendopeptidase activity|cellular hyperosmotic salinity response|membrane protein intracellular domain proteolysis|positive regulation of DNA-binding transcription factor activity|positive regulation of transcription from RNA polymerase II promoter in response to endoplasmic reticulum stress|proteolysis|regulation of brassinosteroid mediated signali…	ko04141	Protein processing in endoplasmic reticulum
Solyc01g021600.3	0.660588	0.353922	0.918074	1.13048	0.661577	0.0665403	0.937285	2.506	1.18918	DIR19	Dirigent protein 19	GO:0048046,GO:0009699	apoplast|phenylpropanoid biosynthetic process
Solyc01g021640.3	10.1078	13.0813	11.9532	15.0218	16.1005	16.2144	12.3457	16.0844	12.4613
Solyc01g021670.3	54.8866	53.2813	68.9306	46.8399	49.4529	61.504	42.8364	56.8796	30.2003
Solyc01g021675.1	29.1273	33.3664	31.0053	26.4269	34.8168	20.4622	22.8749	29.8894	20.2537
Solyc01g021720.1	0.340545	0.995197	1.3349	0.685623	0.541357	1.14342	0.111077	0.33997	0.272464
Solyc01g022740.3	3.02215	2.3149	3.43798	2.76924	2.89487	2.84904	2.71714	1.95979	1.05399	At1g55270	F-box/kelch-repeat protein At1g55270	GO:2000762	regulation of phenylpropanoid metabolic process
Solyc01g022750.3	83.8758	67.9946	63.04	52.916	67.7898	43.6076	37.9857	75.2954	25.4608	At3g12260	NADH dehydrogenase [ubiquinone] 1 alpha subcomplex subunit 6	GO:0005829,GO:0005747,GO:0005739,GO:0006979	cytosol|mitochondrial respiratory chain complex I|mitochondrion|response to oxidative stress	ko00190,ko04723,ko04714	Oxidative phosphorylation|Retrograde endocannabinoid signaling|Thermogenesis
Solyc01g028800.2	1.22808	0.219908	0.0482682	0.0818109	0.146419	0.045479	0.291591	0.00901476	0.422647	APUM12	Pumilio homolog 12	GO:0005737,GO:0005634,GO:0003729,GO:0010608,GO:0006417	cytoplasm|nucleus|mRNA binding|post-transcriptional regulation of gene expression|regulation of translation
Solyc01g028805.1	1.53204	4.25908	3.09932	8.19762	7.63235	10.8856	5.55838	12.6239	19.7583	CYP716A46	Beta-amyrin 28-monooxygenase	GO:0016020,GO:0020037,GO:0005506,GO:0004497,GO:0016491,GO:0016712,GO:0102374,GO:0102373,GO:0016125	membrane|heme binding|iron ion binding|monooxygenase activity|oxidoreductase activity|oxidoreductase activity, acting on paired donors, with incorporation or reduction of molecular oxygen, reduced flavin or flavoprotein as one donor, and incorporation of one atom of oxygen|ursolic aldehyde 28-monooxygenase activity|uvaol dehydrogenase activity|sterol metabolic process
Solyc01g028810.3	345.912	153.252	231.461	157.001	188.806	191.053	174.402	119.32	56.4886	CPN60B2	Chaperonin 60 subunit beta 2, chloroplastic	GO:0009507,GO:0009941,GO:0009570,GO:0022626,GO:0005739,GO:0005730,GO:0005634,GO:0005524,GO:0140662,GO:0003729,GO:0051085,GO:0006457,GO:0042026	chloroplast|chloroplast envelope|chloroplast stroma|cytosolic ribosome|mitochondrion|nucleolus|nucleus|ATP binding|ATP-dependent protein folding chaperone|mRNA binding|chaperone cofactor-dependent protein refolding|protein folding|protein refolding	ko03018,ko04212	RNA degradation|Longevity regulating pathway - worm
Solyc01g028830.3	15.787	18.5583	15.4307	7.89827	15.0125	9.19452	6.28375	9.93024	1.98011	PBL16	Probable serine/threonine-protein kinase PBL16	GO:0005886,GO:0009506,GO:0005524,GO:0106310,GO:0004674,GO:0006952,GO:0006468	plasma membrane|plasmodesma|ATP binding|protein serine kinase activity|protein serine/threonine kinase activity|defense response|protein phosphorylation
Solyc01g028860.3	178.954	128.785	157.918	148.681	146.184	135.346	156.862	98.4665	95.8136	ECT2	YTH domain-containing protein ECT2	GO:0005737,GO:0005829,GO:0005634,GO:0003729,GO:0061157	cytoplasm|cytosol|nucleus|mRNA binding|mRNA destabilization
Solyc01g028870.3	20.8959	14.7107	17.8204	12.8248	11.1862	14.9117	12.6218	6.18095	3.73903
Solyc01g028900.3	73.1747	120.389	99.6355	119.7	131.699	112.612	85.8385	126.758	109.385	DIN4	2-oxoisovalerate dehydrogenase subunit beta 2, mitochondrial	GO:0005947,GO:0003863,GO:0009083,GO:0043617,GO:0009646,GO:0007584,GO:0009744	mitochondrial alpha-ketoglutarate dehydrogenase complex|3-methyl-2-oxobutanoate dehydrogenase (2-methylpropanoyl-transferring) activity|branched-chain amino acid catabolic process|cellular response to sucrose starvation|response to absence of light|response to nutrient|response to sucrose	ko00640,ko00280	Propanoate metabolism|Valine, leucine and isoleucine degradation
Solyc01g028930.3	16.1742	17.9823	16.2208	20.2702	17.8356	15.3273	20.9393	17.8203	14.9959	TBP	TATA-box-binding protein	GO:0005634,GO:0003677,GO:0140223,GO:0016251,GO:0006352	nucleus|DNA binding|general transcription initiation factor activity|RNA polymerase II general transcription initiation factor activity|DNA-templated transcription initiation	ko03022	Basal transcription factors
Solyc01g034020.3	53.5814	46.2535	44.2592	26.6003	30.2901	26.4282	25.2235	34.901	15.5189		Serine/threonine-protein phosphatase PP2A catalytic subunit OS=Nicotiana tabacum OX=4097 PE=2 SV=1	GO:0005737,GO:0005634,GO:0046872,GO:0017018,GO:0004722,GO:0000082	cytoplasm|nucleus|metal ion binding|myosin phosphatase activity|protein serine/threonine phosphatase activity|G1/S transition of mitotic cell cycle	ko03015,ko04013,ko04350,ko04390,ko04391,ko04071,ko04151,ko04152,ko04140,ko04138,ko04136,ko04110,ko04111,ko04113,ko04114,ko04530,ko04261,ko04728,ko04730	mRNA surveillance pathway|MAPK signaling pathway - fly|TGF-beta signaling pathway|Hippo signaling pathway|Hippo signaling pathway - fly|Sphingolipid signaling pathway|PI3K-Akt signaling pathway|AMPK signaling pathway|Autophagy - animal|Autophagy - yeast|Autophagy - other|Cell cycle|Cell cycle - yeast|Meiosis - yeast|Oocyte meiosis|Tight junction|Adrenergic signaling in cardiomyocytes|Dopaminergic…
Solyc01g034025.1	1.473	1.04355	1.96841	1.2469	1.2453	1.01164	1.76895	0.40105	0.401769
Solyc01g034150.3	12.161	12.7336	11.8221	13.4967	15.6689	11.8311	8.77242	18.5218	10.3754	POLH	DNA polymerase eta	GO:0005634,GO:0005657,GO:0035861,GO:0003684,GO:0003887,GO:0046872,GO:0006260,GO:0042276,GO:0009314,GO:0010224,GO:0009650	nucleus|replication fork|site of double-strand break|damaged DNA binding|DNA-directed DNA polymerase activity|metal ion binding|DNA replication|error-prone translesion synthesis|response to radiation|response to UV-B|UV protection	ko03460	Fanconi anemia pathway
Solyc01g034155.1	6.14908	7.1698	10.3586	7.59684	8.35323	8.50879	6.26016	6.35573	6.63424	POLH	DNA polymerase eta	GO:0005634,GO:0005657,GO:0035861,GO:0003684,GO:0003887,GO:0046872,GO:0006260,GO:0042276,GO:0009314,GO:0010224,GO:0009650	nucleus|replication fork|site of double-strand break|damaged DNA binding|DNA-directed DNA polymerase activity|metal ion binding|DNA replication|error-prone translesion synthesis|response to radiation|response to UV-B|UV protection	ko03460	Fanconi anemia pathway
Solyc01g044240.3	154.338	297.141	217.19	223.734	246.443	234.285	81.291	424.598	24.5706
Solyc01g044270.3	12.0278	10.1343	13.7487	9.12745	10.6779	11.2456	11.689	10.4578	10.0057	ATJ49	Chaperone protein dnaJ 49	GO:0005789,GO:0030544,GO:0071218,GO:0051085,GO:0030433	endoplasmic reticulum membrane|Hsp70 protein binding|cellular response to misfolded protein|chaperone cofactor-dependent protein refolding|ubiquitin-dependent ERAD pathway
Solyc01g044307.1	7.73489	10.1697	11.7884	9.8025	11.9557	14.5391	9.65247	15.6735	7.87382	ARI7	Probable E3 ubiquitin-protein ligase ARI7	GO:0005737,GO:0000151,GO:0046872,GO:0031624,GO:0061630,GO:0032436,GO:0000209,GO:0006511	cytoplasm|ubiquitin ligase complex|metal ion binding|ubiquitin conjugating enzyme binding|ubiquitin protein ligase activity|positive regulation of proteasomal ubiquitin-dependent protein catabolic process|protein polyubiquitination|ubiquitin-dependent protein catabolic process
Solyc01g044360.3	68.3461	50.2543	69.3295	54.6257	61.0434	59.123	53.5944	38.9136	48.85	TRN1	Transportin-1	GO:0005737,GO:0005654,GO:0005634,GO:0061608,GO:0008139,GO:0031267,GO:0051170,GO:0006606,GO:0070922	cytoplasm|nucleoplasm|nucleus|nuclear import signal receptor activity|nuclear localization sequence binding|small GTPase binding|import into nucleus|protein import into nucleus|RISC complex assembly	ko03013	Nucleocytoplasmic transport
Solyc01g044370.2	0.675155	2.32124	0.59441	0.599691	0.568207	0.840093	0.971555	0.832608	0.0953258
Solyc01g044371.1	2.08643	1.6937	0.66916	2.24035	1.06136	0.840657	1.02082	0.902597	0.333864
Solyc01g044372.1	0.766225	1.1196	0.136524	0.514218	0.304513	0.836128	0.312405	0.5737	0.229891
Solyc01g044420.3	1.18201	0.413011	0.933999	0.0905344	0.147054	0.064708	0.213725	0.089784	0.262125	IQM2	IQ domain-containing protein IQM2	GO:0005737,GO:0005634	cytoplasm|nucleus
Solyc01g044490.3	21.1836	19.2405	16.0215	18.9138	23.3606	18.2542	17.1773	23.0457	15.3486
Solyc01g044540.1	0.968215	0.377264	2.27718	0.389864	0.738792	1.56044	1.13691	2.3198	0.697187
Solyc01g048590.2	8.48305	12.827	6.09107	21.9224	26.9304	31.3737	9.53984	33.6222	24.1602	psbA	Photosystem II protein D1	GO:0009535,GO:0009523,GO:0016168,GO:0045156,GO:0005506,GO:0016682,GO:0010242,GO:0009772,GO:0009635	chloroplast thylakoid membrane|photosystem II|chlorophyll binding|electron transporter, transferring electrons within the cyclic electron transport pathway of photosynthesis activity|iron ion binding|oxidoreductase activity, acting on diphenols and related substances as donors, oxygen as acceptor|oxygen evolving activity|photosynthetic electron transport in photosystem II|response to herbicide	ko00195	Photosynthesis
Solyc01g049650.3	48.4317	37.2255	45.9665	40.9229	28.9993	30.1405	33.2305	40.5062	31.3449		Pyruvate kinase, cytosolic isozyme OS=Nicotiana tabacum OX=4097 PE=2 SV=1	GO:0005737,GO:0005524,GO:0016301,GO:0000287,GO:0030955,GO:0004743,GO:0006096	cytoplasm|ATP binding|kinase activity|magnesium ion binding|potassium ion binding|pyruvate kinase activity|glycolytic process	ko00010,ko00620,ko04922	Glycolysis / Gluconeogenesis|Pyruvate metabolism|Glucagon signaling pathway
Solyc01g049680.3	68.0845	89.3353	68.765	98.7352	101.843	90.4135	89.6248	95.8931	110.904	PURA1	Transcription factor Pur-alpha 1	GO:0005737,GO:0005634,GO:0005777,GO:0000981,GO:0003729,GO:0032422,GO:0000977,GO:0006357	cytoplasm|nucleus|peroxisome|DNA-binding transcription factor activity, RNA polymerase II-specific|mRNA binding|purine-rich negative regulatory element binding|RNA polymerase II transcription regulatory region sequence-specific DNA binding|regulation of transcription by RNA polymerase II
Solyc01g049685.1	286.131	286.007	296.191	344.998	386.458	416.193	327	387.437	375.105	PURA1	Transcription factor Pur-alpha 1	GO:0005737,GO:0005634,GO:0005777,GO:0000981,GO:0003729,GO:0032422,GO:0000977,GO:0006357	cytoplasm|nucleus|peroxisome|DNA-binding transcription factor activity, RNA polymerase II-specific|mRNA binding|purine-rich negative regulatory element binding|RNA polymerase II transcription regulatory region sequence-specific DNA binding|regulation of transcription by RNA polymerase II
Solyc01g049770.3	16.635	24.1886	15.9666	39.5421	40.1877	33.2068	9.68354	47.8209	6.19325
Solyc01g049810.3	1.22235	0.64261	0.663755	0.703134	0.42564	0.273613	0.474643	0.677937	0.0465704	PCMP-E13	Pentatricopeptide repeat-containing protein At5g56310	GO:0003723,GO:0009451	RNA binding|RNA modification
Solyc01g049820.2	0.0892391	0.0869299	0	0.754599	0.357491	0.197757	1.78139	0.463261	0.192776	KIN14T	Kinesin-like protein KIN-14T	GO:0005871,GO:0005874,GO:0005739,GO:0005524,GO:0016887,GO:0008017,GO:0003777,GO:0008574,GO:0030705,GO:0007018	kinesin complex|microtubule|mitochondrion|ATP binding|ATP hydrolysis activity|microtubule binding|microtubule motor activity|plus-end-directed microtubule motor activity|cytoskeleton-dependent intracellular transport|microtubule-based movement
Solyc01g049825.1	0.146308	0.142522	0.156413	0	0.488424	0.884247	1.64641	0	0	KIN14T	Kinesin-like protein KIN-14T	GO:0005871,GO:0005874,GO:0005739,GO:0005524,GO:0016887,GO:0008017,GO:0003777,GO:0008574,GO:0030705,GO:0007018	kinesin complex|microtubule|mitochondrion|ATP binding|ATP hydrolysis activity|microtubule binding|microtubule motor activity|plus-end-directed microtubule motor activity|cytoskeleton-dependent intracellular transport|microtubule-based movement
Solyc01g049840.1	0	0	0	0.944671	0.340981	0	1.443	0.356892	0.0536298	KIN14T	Kinesin-like protein KIN-14T	GO:0005871,GO:0005874,GO:0005739,GO:0005524,GO:0016887,GO:0008017,GO:0003777,GO:0008574,GO:0030705,GO:0007018	kinesin complex|microtubule|mitochondrion|ATP binding|ATP hydrolysis activity|microtubule binding|microtubule motor activity|plus-end-directed microtubule motor activity|cytoskeleton-dependent intracellular transport|microtubule-based movement
Solyc01g049880.3	0.670942	1.30716	1.1703	2.48835	0.774675	0.462411	0.656535	0.282025	0
Solyc01g049890.3	147.698	149.978	170.22	129.681	138.904	145.536	127.978	148.366	105.818
Solyc01g049910.3	0.973922	1.12538	0.595989	0.709949	0.787992	0.811879	1.13704	0.777824	0.636809	S2P	Membrane-bound transcription factor site-2 protease homolog	GO:0005737,GO:0000139,GO:0046872,GO:0004222,GO:0071475,GO:0031293,GO:0051091,GO:1990440,GO:0006508,GO:1900457,GO:1905897,GO:0009651	cytoplasm|Golgi membrane|metal ion binding|metalloendopeptidase activity|cellular hyperosmotic salinity response|membrane protein intracellular domain proteolysis|positive regulation of DNA-binding transcription factor activity|positive regulation of transcription from RNA polymerase II promoter in response to endoplasmic reticulum stress|proteolysis|regulation of brassinosteroid mediated signali…	ko04141	Protein processing in endoplasmic reticulum
Solyc01g049920.1	0.934196	0.520013	0.998716	0.671726	0.891044	2.01644	3.39537	2.13171	2.56263
Solyc01g049925.1	5.47569	8.33437	7.23893	3.74038	4.56991	5.07238	4.32954	3.70938	1.26149					ko03013	Nucleocytoplasmic transport
Solyc01g049960.3	64.9382	71.8661	73.4607	50.0522	62.2533	44.728	52.5645	57.1049	47.086	RHIP1	RGS1-HXK1-interacting protein 1	GO:0005829,GO:0005739,GO:0071333,GO:1902659	cytosol|mitochondrion|cellular response to glucose stimulus|regulation of glucose mediated signaling pathway
Solyc01g049975.1	2.6323	2.25503	3.57251	2.64982	2.17238	3.76097	2.46617	1.58417	0.941005	Os03g0733400	Zinc finger BED domain-containing protein RICESLEEPER 2	GO:0005634,GO:0003677,GO:0046872,GO:0046983,GO:0009791	nucleus|DNA binding|metal ion binding|protein dimerization activity|post-embryonic development
Solyc01g050040.3	13.3578	10.9653	10.1086	22.935	20.9293	24.2798	30.8417	27.4498	40.1677	SIRP1	E3 ubiquitin-protein ligase SIRP1	GO:0005737,GO:0046872,GO:0061630,GO:0006511	cytoplasm|metal ion binding|ubiquitin protein ligase activity|ubiquitin-dependent protein catabolic process
Solyc01g050047.1	0.844987	0.823122	0.677509	0.850613	0.302233	0.585163	0.516777	1.00173	0.380284
Solyc01g050070.3	7.08481	5.52903	6.34762	4.33592	5.89365	4.35891	5.57372	4.68175	3.52667
Solyc01g050075.1	0.951338	0.529555	0.799104	0.752456	0.475301	0.638848	0.354632	1.62811	0
Solyc01g056320.1	0.693038	0.337552	4.07496	6.27887	4.95769	5.23567	3.05171	6.05386	3.11899
Solyc01g056340.3	7.40374	10.3894	7.14611	8.41431	6.87249	8.74438	7.32971	9.03789	6.32546	DET1	Light-mediated development protein DET1	GO:0031461,GO:0005634,GO:1990756,GO:0031625,GO:0005975,GO:0032436,GO:0016567,GO:0009585	cullin-RING ubiquitin ligase complex|nucleus|ubiquitin ligase-substrate adaptor activity|ubiquitin protein ligase binding|carbohydrate metabolic process|positive regulation of proteasomal ubiquitin-dependent protein catabolic process|protein ubiquitination|red, far-red light phototransduction	ko04120	Ubiquitin mediated proteolysis
Solyc01g056345.1	0	0.689623	0.0756835	0.249429	1.14791	0.606137	0.277096	1.09546	0.127443	AtMg00860	Uncharacterized mitochondrial protein AtMg00860	GO:0005739	mitochondrion
Solyc01g056480.2	1.77866	1.93065	3.09673	2.5067	2.27815	2.04757	2.43665	1.57273	0.853845
Solyc01g056520.3	11.8417	10.9872	12.6807	10.8544	10.9348	12.3014	7.28019	15.1852	10.9148					ko03013	Nucleocytoplasmic transport
Solyc01g056570.3	15.3149	14.3897	17.3624	12.6909	13.1534	15.8473	12.5679	12.6413	10.4598	UVR8	Ultraviolet-B receptor UVR8	GO:0000785,GO:0005829,GO:0005634,GO:0009536,GO:0003682,GO:0005085,GO:0042802,GO:0009881,GO:0042803,GO:0009649,GO:0009411,GO:0010224	chromatin|cytosol|nucleus|plastid|chromatin binding|guanyl-nucleotide exchange factor activity|identical protein binding|photoreceptor activity|protein homodimerization activity|entrainment of circadian clock|response to UV|response to UV-B
Solyc01g056580.3	1.46833	1.06941	1.12963	1.2709	1.08637	0.939947	3.733	2.87691	2.07509	AO-2A	L-aspartate oxidase 2-a, chloroplastic	GO:0009507,GO:0008734,GO:0044318,GO:0009820,GO:0009435,GO:0042179	chloroplast|L-aspartate oxidase activity|L-aspartate:fumarate oxidoreductase activity|alkaloid metabolic process|NAD biosynthetic process|nicotine biosynthetic process	ko00250,ko00760	Alanine, aspartate and glutamate metabolism|Nicotinate and nicotinamide metabolism
Solyc01g056620.3	5.55513	3.73643	5.51459	1.93061	3.34312	4.46318	2.0708	2.17869	2.93659	DRB1	Double-stranded RNA-binding protein 1	GO:0003725	double-stranded RNA binding
Solyc01g056625.1	7.18899	5.42318	6.80568	4.9464	5.10229	4.65692	3.97919	3.55219	2.44015	DBR4	Double-stranded RNA-binding protein 4	GO:0005634,GO:0003725,GO:0051607,GO:0035196,GO:0009616,GO:0010267	nucleus|double-stranded RNA binding|defense response to virus|miRNA processing|RNAi-mediated antiviral immune response|ta-siRNA processing
Solyc01g056655.1	0.225732	0	0	0	0	2.21693	0	0	0
Solyc01g056670.1	0.173259	0	0	1.3953	0.991537	0.349045	0.508618	1.21077	3.32693	ND4L	NADH-ubiquinone oxidoreductase chain 4L	GO:0031966,GO:0009536,GO:0070469,GO:0008137,GO:0042773	mitochondrial membrane|plastid|respirasome|NADH dehydrogenase (ubiquinone) activity|ATP synthesis coupled electron transport	ko00190,ko04723,ko04714	Oxidative phosphorylation|Retrograde endocannabinoid signaling|Thermogenesis
Solyc01g056690.3	11.1119	8.19598	10.0463	7.66689	5.80643	8.64907	9.66374	5.63948	3.49344	At2g40860/At2g40870	Protein kinase and PP2C-like domain-containing protein	GO:0005524,GO:0046872,GO:0017018,GO:0106310,GO:0004674,GO:0004722,GO:0019852,GO:0035970,GO:0006468	ATP binding|metal ion binding|myosin phosphatase activity|protein serine kinase activity|protein serine/threonine kinase activity|protein serine/threonine phosphatase activity|L-ascorbic acid metabolic process|peptidyl-threonine dephosphorylation|protein phosphorylation
Solyc01g056720.3	43.8131	57.221	49.1581	56.1438	70.4292	59.1404	45.9446	63.2581	52.4784	SIP2-1	Probable aquaporin SIP2-1	GO:0005789,GO:0015267	endoplasmic reticulum membrane|channel activity
Solyc01g056725.1	0.576088	0.801687	1.31973	0.414231	1.09895	1.49217	0.483187	1.15023	0.592609	ND5	NADH-ubiquinone oxidoreductase chain 5	GO:0005747,GO:0009536,GO:0008137,GO:0003954,GO:0042773,GO:0015990	mitochondrial respiratory chain complex I|plastid|NADH dehydrogenase (ubiquinone) activity|NADH dehydrogenase activity|ATP synthesis coupled electron transport|electron transport coupled proton transport
Solyc01g056730.2	5.52928	5.34379	6.30679	10.7816	9.46805	8.44209	12.0353	7.34546	3.76204
Solyc01g056770.1	8.8739	11.2933	4.8964	15.4166	15.2898	14.8496	18.9073	12.8597	10.6498
Solyc01g056780.3	31.7003	16.2322	22.7068	13.1145	8.5324	13.6688	14.7141	6.87699	1.43527	RPL34	50S ribosomal protein L34, chloroplastic	GO:0009507,GO:0005762,GO:0019843,GO:0003735,GO:0006412	chloroplast|mitochondrial large ribosomal subunit|rRNA binding|structural constituent of ribosome|translation	ko03010	Ribosome
Solyc01g056790.3	1.20692	0.595897	0.618624	0.898733	0.362697	1.08249	1.14865	0.3136	0.615096	At5g03795	Probable glycosyltransferase At5g03795	GO:0000139,GO:0016757,GO:0071555,GO:0006486	Golgi membrane|glycosyltransferase activity|cell wall organization|protein glycosylation
Solyc01g056810.3	4.05212	1.94435	2.94369	1.94877	2.05289	2.21645	2.97678	1.82458	2.04912	SYP132	Syntaxin-132	GO:0012505,GO:0016020,GO:0005886,GO:0031201,GO:0005484,GO:0000149,GO:0007049,GO:0051301,GO:0006887,GO:0006886,GO:0048278,GO:0006906	endomembrane system|membrane|plasma membrane|SNARE complex|SNAP receptor activity|SNARE binding|cell cycle|cell division|exocytosis|intracellular protein transport|vesicle docking|vesicle fusion	ko04130,ko04721	SNARE interactions in vesicular transport|Synaptic vesicle cycle
Solyc01g056850.3	30.8862	12.2622	22.5838	50.6984	38.5844	42.5115	59.7629	11.8241	87.1403					ko00240	Pyrimidine metabolism
Solyc01g056990.3	2.57711	0.164918	0.9854	0.0757451	0.305016	0.265274	1.14124	0	0.496663
Solyc01g057000.3	2.14814	3.33566	2.45567	63.9313	42.4592	44.3258	90.7198	50.9165	176.711	At3g01520	Universal stress protein A-like protein	GO:0005829,GO:0005886,GO:0016208	cytosol|plasma membrane|AMP binding
Solyc01g057020.3	9.02709	6.98971	12.0426	7.57266	6.3288	9.32604	12.4572	5.9694	6.01868	TGD4	Protein TRIGALACTOSYLDIACYLGLYCEROL 4, chloroplastic	GO:0009507,GO:0009941,GO:0009707,GO:0005829,GO:0005783,GO:0016020,GO:0009536,GO:0070300,GO:0042803,GO:0034196,GO:1990052	chloroplast|chloroplast envelope|chloroplast outer membrane|cytosol|endoplasmic reticulum|membrane|plastid|phosphatidic acid binding|protein homodimerization activity|acylglycerol transport|ER to chloroplast lipid transport
Solyc01g057030.1	0.282165	0.274864	1.20661	0.568088	0.672829	0.142111	0	0	0
Solyc01g057040.3	14.8401	16.5139	10.6708	15.1515	14.9102	12.714	15.0124	11.5726	16.0036	TGD4	Protein TRIGALACTOSYLDIACYLGLYCEROL 4, chloroplastic	GO:0009507,GO:0009941,GO:0009707,GO:0005829,GO:0005783,GO:0016020,GO:0009536,GO:0070300,GO:0042803,GO:0034196,GO:1990052	chloroplast|chloroplast envelope|chloroplast outer membrane|cytosol|endoplasmic reticulum|membrane|plastid|phosphatidic acid binding|protein homodimerization activity|acylglycerol transport|ER to chloroplast lipid transport
Solyc01g057080.1	5.5443	6.58227	3.14883	11.5985	2.14833	5.32293	39.2483	8.56188	4.67849	ERF020	Ethylene-responsive transcription factor ERF020	GO:0005634,GO:0003677,GO:0003700,GO:0009873	nucleus|DNA binding|DNA-binding transcription factor activity|ethylene-activated signaling pathway
Solyc01g057090.3	14.2335	13.6241	12.9341	16.4619	16.6159	16.7995	15.1996	11.1823	12.1988
Solyc01g057160.1	2.0636	0.143586	0.94548	0.741906	2.39005	0.742371	1.29811	0	1.06139
Solyc01g057200.3	9.40472	6.18879	7.74124	5.07358	3.39965	5.95859	3.40209	3.82047	1.21574	EMB2750	Pentatricopeptide repeat-containing protein At3g06430, chloroplastic	GO:0009507,GO:0003729,GO:0019843,GO:0009793,GO:0009553,GO:0009555,GO:0048868	chloroplast|mRNA binding|rRNA binding|embryo development ending in seed dormancy|embryo sac development|pollen development|pollen tube development
Solyc01g057210.3	30.6866	31.5637	32.3912	35.2309	30.9054	34.0659	30.8743	34.3283	12.6936	PDK	[Pyruvate dehydrogenase (acetyl-transferring)] kinase, mitochondrial	GO:0005829,GO:0005739,GO:0005524,GO:0009927,GO:0042803,GO:0004740,GO:0046777,GO:0006468,GO:0010906	cytosol|mitochondrion|ATP binding|histidine phosphotransfer kinase activity|protein homodimerization activity|pyruvate dehydrogenase (acetyl-transferring) kinase activity|protein autophosphorylation|protein phosphorylation|regulation of glucose metabolic process
Solyc01g057260.3	1.3012	2.47935	0.901902	1.79927	2.5913	1.29628	0.279838	1.01351	0.0171605	At3g47200	UPF0481 protein At3g47200	GO:0005886	plasma membrane
Solyc01g057310.3	8.25776	0.754308	2.63792	0.471191	0.6559	0.686856	1.83775	0.21922	0.22886	KIN12C	Kinesin-like protein KIN-12C	GO:0005871,GO:0005874,GO:0009524,GO:0005524,GO:0016887,GO:0008017,GO:0003777,GO:0000911,GO:0007018,GO:0000281,GO:1901673	kinesin complex|microtubule|phragmoplast|ATP binding|ATP hydrolysis activity|microtubule binding|microtubule motor activity|cytokinesis by cell plate formation|microtubule-based movement|mitotic cytokinesis|regulation of mitotic spindle assembly	ko04814	Motor proteins
Solyc01g057320.2	4.27997	0.0134926	1.62884	0.195206	0.158535	0.48832	1.24693	0.165932	0.0831148	KIN12C	Kinesin-like protein KIN-12C	GO:0005871,GO:0005874,GO:0009524,GO:0005524,GO:0016887,GO:0008017,GO:0003777,GO:0000911,GO:0007018,GO:0000281,GO:1901673	kinesin complex|microtubule|phragmoplast|ATP binding|ATP hydrolysis activity|microtubule binding|microtubule motor activity|cytokinesis by cell plate formation|microtubule-based movement|mitotic cytokinesis|regulation of mitotic spindle assembly	ko04814	Motor proteins
Solyc01g057340.3	6.29928	5.09109	4.56973	5.76633	4.86936	6.27546	4.86009	6.96244	7.103
Solyc01g057430.3	1.28996	1.54032	0.756251	0.628328	1.1113	0.125744	0.529334	0.996991	0.0998779	ACCA	Acetyl-coenzyme A carboxylase carboxyl transferase subunit alpha, chloroplastic	GO:0009317,GO:0009706,GO:0003989,GO:0005524,GO:0016743,GO:0006633,GO:2001295	acetyl-CoA carboxylase complex|chloroplast inner membrane|acetyl-CoA carboxylase activity|ATP binding|carboxyl- or carbamoyltransferase activity|fatty acid biosynthetic process|malonyl-CoA biosynthetic process	ko00620,ko00640,ko00720,ko00061	Pyruvate metabolism|Propanoate metabolism|Carbon fixation pathways in prokaryotes|Fatty acid biosynthesis
Solyc01g057440.3	0.929486	1.44304	0.279473	1.49123	0.94196	1.31662	0.540032	0.898921	0.941202
Solyc01g057460.3	20.6155	33.1066	25.597	44.7666	48.8771	37.586	38.6742	44.3073	22.9739	MED15A	Mediator of RNA polymerase II transcription subunit 15a	GO:0016592,GO:0005634,GO:0031490,GO:0003713,GO:0045723,GO:0009751	mediator complex|nucleus|chromatin DNA binding|transcription coactivator activity|positive regulation of fatty acid biosynthetic process|response to salicylic acid
Solyc01g057470.1	0.131677	0.12827	0	4.10917	4.14463	4.64229	0.773099	1.31455	0.474087
Solyc01g057473.1	7.53118	9.75866	8.27918	18.3811	14.4344	21.1837	12.6532	16.8102	21.7432
Solyc01g057475.1	1.04217	0.435086	0.0795818	0.824299	0.426012	0.374916	1.31116	0.222945	4.73492
Solyc01g057477.1	4.80795	6.20252	4.44541	9.54911	5.45345	3.79586	6.10341	6.48627	5.30229	MED15A	Mediator of RNA polymerase II transcription subunit 15a	GO:0016592,GO:0005634,GO:0031490,GO:0003713,GO:0045723,GO:0009751	mediator complex|nucleus|chromatin DNA binding|transcription coactivator activity|positive regulation of fatty acid biosynthetic process|response to salicylic acid
Solyc01g057520.3	12.963	3.77807	7.9485	2.35713	2.13361	2.79629	3.11014	1.56643	2.61701	SAD2	Importin beta-like SAD2	GO:0005737,GO:0005829,GO:0005635,GO:0005634,GO:0031267,GO:0006606,GO:0070922	cytoplasm|cytosol|nuclear envelope|nucleus|small GTPase binding|protein import into nucleus|RISC complex assembly
Solyc01g057530.1	0	0	0.101518	0.860326	0.0905731	1.24347	0	0	0
Solyc01g057570.3	5.1014	5.04903	4.80697	4.09842	3.41539	3.85394	4.09589	4.32562	3.94418
Solyc01g057590.2	0	0	0	1.75107	0.428164	1.13043	2.36103	0.560178	1.81823
Solyc01g057760.3	29.2227	21.1441	27.742	24.095	28.679	28.4666	32.5106	20.4484	25.0029	RH40	DEAD-box ATP-dependent RNA helicase 40	GO:0005634,GO:0000325,GO:1990904,GO:0005524,GO:0016887,GO:0003723,GO:0003724,GO:0000184,GO:0006364	nucleus|plant-type vacuole|ribonucleoprotein complex|ATP binding|ATP hydrolysis activity|RNA binding|RNA helicase activity|nuclear-transcribed mRNA catabolic process, nonsense-mediated decay|rRNA processing	ko03040	Spliceosome
Solyc01g057770.3	105.57	73.4528	67.727	3.88423	5.11481	2.68631	4.88146	1.56707	1.51399	BOR1	Boron transporter 1	GO:0010008,GO:0005886,GO:0005774,GO:0046715,GO:0005452,GO:0022857,GO:0035445,GO:0080029,GO:0050801,GO:0010036,GO:0055085	endosome membrane|plasma membrane|vacuolar membrane|active borate transmembrane transporter activity|solute:inorganic anion antiporter activity|transmembrane transporter activity|borate transmembrane transport|cellular response to boron-containing substance levels|ion homeostasis|response to boron-containing substance|transmembrane transport
Solyc01g057780.3	12.8423	7.21269	12.087	7.3711	8.45908	9.50076	5.99265	6.13427	3.1218	VAR3	Zinc finger protein VAR3, chloroplastic	GO:0009507,GO:0009570,GO:0005737,GO:0046872,GO:0003729,GO:0003723,GO:1900871,GO:0009658,GO:0006397	chloroplast|chloroplast stroma|cytoplasm|metal ion binding|mRNA binding|RNA binding|chloroplast mRNA modification|chloroplast organization|mRNA processing
Solyc01g057805.1	0	0.948999	1.8175	0	0	0.384827	0	2.07862	0.0229249
Solyc01g057830.3	119.22	127.526	117.478	89.0293	59.2098	102.044	63.6191	78.3236	21.2464	RPS1	30S ribosomal protein S1, chloroplastic	GO:0009507,GO:0022627,GO:0003729,GO:0003735,GO:0006412	chloroplast|cytosolic small ribosomal subunit|mRNA binding|structural constituent of ribosome|translation	ko03010	Ribosome
Solyc01g057850.3	12.6499	11.8361	13.7282	10.7653	11.3035	11.4511	11.9222	9.93668	9.16879
Solyc01g057900.3	18.6892	17.1785	21.6625	21.3486	22.9148	25.5154	18.0184	23.6148	23.1283	UPL6	E3 ubiquitin-protein ligase UPL6	GO:0061630,GO:0000209,GO:0006511	ubiquitin protein ligase activity|protein polyubiquitination|ubiquitin-dependent protein catabolic process	ko04120	Ubiquitin mediated proteolysis
Solyc01g057910.3	4.36882	9.31724	4.67055	19.7692	19.6011	19.0339	56.9655	34.574	36.2692	MYB78	Transcription factor MYB78	GO:0005634,GO:0003700,GO:0043565,GO:0000976,GO:0006355,GO:0009737,GO:1902074	nucleus|DNA-binding transcription factor activity|sequence-specific DNA binding|transcription cis-regulatory region binding|regulation of DNA-templated transcription|response to abscisic acid|response to salt
Solyc01g058010.3	15.2229	10.6124	11.4523	16.1664	15.6126	9.74625	23.2428	13.9444	41.8428	INVC	Alkaline/neutral invertase C, mitochondrial	GO:0005739,GO:0033926,GO:0004575,GO:0007623,GO:0010029,GO:0048510,GO:0005987	mitochondrion|glycopeptide alpha-N-acetylgalactosaminidase activity|sucrose alpha-glucosidase activity|circadian rhythm|regulation of seed germination|regulation of timing of transition from vegetative to reproductive phase|sucrose catabolic process
Solyc01g058020.3	22.6587	18.0075	14.0077	26.3801	15.5224	15.2159	32.952	21.2041	79.4764	INVH	Probable alkaline/neutral invertase A, chloroplastic	GO:0009507,GO:0005739,GO:0033926,GO:0004575,GO:0005987	chloroplast|mitochondrion|glycopeptide alpha-N-acetylgalactosaminidase activity|sucrose alpha-glucosidase activity|sucrose catabolic process
Solyc01g058100.2	10.7867	0.630453	1.46067	0	0.411536	0.289741	0.281468	0	0
Solyc01g058140.3	32.3014	37.1017	39.6173	45.9161	45.3337	52.6549	44.4825	40.8579	34.8465	SFR2	Beta-glucosidase-like SFR2, chloroplastic	GO:0009707,GO:0102996,GO:0033907,GO:0004565,GO:0008422,GO:0046480,GO:0005975	chloroplast outer membrane|beta,beta digalactosyldiacylglycerol galactosyltransferase activity|beta-D-fucosidase activity|beta-galactosidase activity|beta-glucosidase activity|galactolipid galactosyltransferase activity|carbohydrate metabolic process	ko00561	Glycerolipid metabolism
Solyc01g058160.3	2.4624	0.204143	2.52044	2.08324	1.54911	3.03447	8.02321	0.627637	0.691639	AGDP1	Protein AGENET DOMAIN (AGD)-CONTAINING P1	GO:0000775,GO:0000792,GO:0005634,GO:0042393,GO:0035064,GO:0006346,GO:0036123,GO:0044030	chromosome, centromeric region|heterochromatin|nucleus|histone binding|methylated histone binding|DNA methylation-dependent heterochromatin formation|histone H3-K9 dimethylation|regulation of DNA methylation
Solyc01g058170.3	5.20875	0.974202	4.76663	4.1528	2.50395	3.44185	9.90839	0.956794	1.6503	AGDP1	Protein AGENET DOMAIN (AGD)-CONTAINING P1	GO:0000775,GO:0000792,GO:0005634,GO:0042393,GO:0035064,GO:0006346,GO:0036123,GO:0044030	chromosome, centromeric region|heterochromatin|nucleus|histone binding|methylated histone binding|DNA methylation-dependent heterochromatin formation|histone H3-K9 dimethylation|regulation of DNA methylation
Solyc01g058190.3	24.5719	23.3634	23.818	19.5872	24.9507	26.3498	16.3938	18.1338	9.52407	RFC3	Protein REGULATOR OF FATTY ACID COMPOSITION 3, chloroplastic	GO:0009507,GO:0009536,GO:0015935,GO:0070181,GO:0003735,GO:0003746,GO:0051644,GO:0042794,GO:0042793,GO:0080022,GO:0010468,GO:2000023,GO:0010109,GO:0010082,GO:2001279,GO:0008380,GO:0010071,GO:0006364	chloroplast|plastid|small ribosomal subunit|small ribosomal subunit rRNA binding|structural constituent of ribosome|translation elongation factor activity|plastid localization|plastid rRNA transcription|plastid transcription|primary root development|regulation of gene expression|regulation of lateral root development|regulation of photosynthesis|regulation of root meristem growth|regulation of un…
Solyc01g058200.3	7.388	6.60933	6.44754	9.03086	7.26244	5.99904	6.27036	5.94559	4.61421
Solyc01g058210.2	3.7417	3.70974	2.03565	4.85236	4.82622	4.6408	4.2477	6.19464	1.40628	VLN3	Villin-3	GO:0005884,GO:0005737,GO:0005829,GO:0051015,GO:0003729,GO:0051017,GO:0051693,GO:0051014	actin filament|cytoplasm|cytosol|actin filament binding|mRNA binding|actin filament bundle assembly|actin filament capping|actin filament severing
Solyc01g058250.2	0.0298212	0.116198	0	0	0.142218	0.120154	2.48037	2.48587	0.322102	LE	Gibberellin 3-beta-dioxygenase 1	GO:0016707,GO:0046872,GO:0009686	gibberellin 3-beta-dioxygenase activity|metal ion binding|gibberellin biosynthetic process	ko00904	Diterpenoid biosynthesis
Solyc01g058260.3	52.7893	44.1108	35.5438	63.842	53.7114	43.3564	78.1471	115.107	138.23	PAPS3	Nuclear poly(A) polymerase 3	GO:0005737,GO:0005634,GO:0005524,GO:0046872,GO:0004652,GO:0003723,GO:0006378	cytoplasm|nucleus|ATP binding|metal ion binding|polynucleotide adenylyltransferase activity|RNA binding|mRNA polyadenylation	ko03015	mRNA surveillance pathway
Solyc01g058270.3	2.55636	0.523804	1.43243	0.630035	0.428801	0.657068	0.828074	0.528011	0.698224	RWA2	Protein REDUCED WALL ACETYLATION 2	GO:0005783,GO:0005789,GO:0005794,GO:0000139,GO:0000138,GO:0016407,GO:0016491,GO:0005975,GO:0050832,GO:0009834,GO:0005976,GO:1990937,GO:0045492,GO:0045491,GO:0010411	endoplasmic reticulum|endoplasmic reticulum membrane|Golgi apparatus|Golgi membrane|Golgi trans cisterna|acetyltransferase activity|oxidoreductase activity|carbohydrate metabolic process|defense response to fungus|plant-type secondary cell wall biogenesis|polysaccharide metabolic process|xylan acetylation|xylan biosynthetic process|xylan metabolic process|xyloglucan metabolic process
Solyc01g058280.3	12.483	10.7841	12.2126	10.7888	13.2368	10.8311	11.9731	10.2058	6.14505
Solyc01g058320.3	4.81781	2.41747	3.89015	0.703307	1.24253	0.190598	1.01124	0.581231	0.174682
Solyc01g058350.1	3.87286	3.01812	1.44912	5.26317	2.03168	3.51098	0.37897	5.79949	0.697187
Solyc01g058390.3	24.7109	26.8528	21.1186	27.8304	26.4917	29.1889	31.3221	27.2634	44.5371	GAL1	Galactokinase	GO:0005829,GO:0005524,GO:0004335,GO:0046872,GO:0046835,GO:0006012	cytosol|ATP binding|galactokinase activity|metal ion binding|carbohydrate phosphorylation|galactose metabolic process	ko00520	Amino sugar and nucleotide sugar metabolism
Solyc01g058450.3	13.9805	11.9955	13.1646	12.0691	11.8453	13.164	12.583	11.1948	13.0303	FCA	Flowering time control protein FCA	GO:0005737,GO:0005634,GO:1990904,GO:0003729,GO:0003723,GO:0030154,GO:0009908	cytoplasm|nucleus|ribonucleoprotein complex|mRNA binding|RNA binding|cell differentiation|flower development
Solyc01g058470.1	32.818	34.4849	30.0493	21.1067	26.0851	20.3547	8.62303	38.0714	3.28214
Solyc01g058500.3	59.3513	38.8257	40.1336	142.226	332.754	51.7155	649.233	61.5634	801.354
Solyc01g058520.3	0.735431	0.972259	1.71284	1.48065	1.50313	1.74615	4.60055	1.80926	2.14348	PER40	Peroxidase 40	GO:0005576,GO:0020037,GO:0140825,GO:0046872,GO:0042744,GO:0006979	extracellular region|heme binding|lactoperoxidase activity|metal ion binding|hydrogen peroxide catabolic process|response to oxidative stress	ko00940	Phenylpropanoid biosynthesis
Solyc01g058530.3	5.78622	2.80655	4.20945	5.51055	4.12203	4.37734	6.53124	4.6739	2.0458
Solyc01g058670.3	22.635	19.3992	22.4714	15.383	16.8458	11.689	10.0866	18.6715	9.20797	BHLH148	Transcription factor bHLH148	GO:0005634,GO:0003700,GO:0046983,GO:0043565,GO:0000976,GO:0006355,GO:0042542,GO:0006979,GO:0009651	nucleus|DNA-binding transcription factor activity|protein dimerization activity|sequence-specific DNA binding|transcription cis-regulatory region binding|regulation of DNA-templated transcription|response to hydrogen peroxide|response to oxidative stress|response to salt stress
Solyc01g058703.1	0	0.108093	0	0	0	1.00595	0	0.443107	0
Solyc01g058720.3	39.3152	27.1381	21.5906	66.4088	64.4624	52.3807	193.158	89.4486	67.8834	CP1	Calcium-binding protein CP1	GO:0005829,GO:0009536,GO:0005509,GO:0042538	cytosol|plastid|calcium ion binding|hyperosmotic salinity response	ko04016,ko04014,ko04015,ko04371,ko04020,ko04070,ko04024,ko04022,ko04114,ko04218,ko04625,ko04910,ko04922,ko04912,ko04915,ko04921,ko04916,ko04924,ko04925,ko04261,ko04270,ko04970,ko04971,ko04728,ko04720,ko04722,ko04744,ko04745,ko04740,ko04750,ko04713,ko04626	MAPK signaling pathway - plant|Ras signaling pathway|Rap1 signaling pathway|Apelin signaling pathway|Calcium signaling pathway|Phosphatidylinositol signaling system|cAMP signaling pathway|cGMP-PKG signaling pathway|Oocyte meiosis|Cellular senescence|C-type lectin receptor signaling pathway|Insulin signaling pathway|Glucagon signaling pathway|GnRH signaling pathway|Estrogen signaling pathway|Oxyto…
Solyc01g058730.3	28.8744	27.0096	31.3541	29.1389	27.1075	29.4822	26.6289	24.6976	15.1893
Solyc01g058735.1	14.3498	12.5927	20.0357	11.1453	12.802	21.9931	16.7047	13.7081	10.615
Solyc01g059830.3	31.3217	42.2651	37.2789	60.1102	53.3729	54.313	69.2518	58.3777	71.8275	ECHIA	Probable enoyl-CoA hydratase 1, peroxisomal	GO:0005777,GO:0004300,GO:0006635	peroxisome|enoyl-CoA hydratase activity|fatty acid beta-oxidation	ko00640,ko00650,ko00071,ko00280,ko00310,ko00360,ko00380,ko00410,ko00907,ko00362,ko00627,ko00930	Propanoate metabolism|Butanoate metabolism|Fatty acid degradation|Valine, leucine and isoleucine degradation|Lysine degradation|Phenylalanine metabolism|Tryptophan metabolism|beta-Alanine metabolism|Pinene, camphor and geraniol degradation|Benzoate degradation|Aminobenzoate degradation|Caprolactam degradation
Solyc01g059860.3	18.7249	18.9308	22.1883	20.8579	18.4525	23.5415	20.2151	18.2828	13.0948	SIS8	Probable serine/threonine-protein kinase SIS8	GO:0005739,GO:0005634,GO:0005524,GO:0106310,GO:0004674,GO:0004712,GO:0006468,GO:0009651,GO:0010182	mitochondrion|nucleus|ATP binding|protein serine kinase activity|protein serine/threonine kinase activity|protein serine/threonine/tyrosine kinase activity|protein phosphorylation|response to salt stress|sugar mediated signaling pathway
Solyc01g059870.3	13.647	9.50544	15.6629	7.90815	8.20112	10.114	6.33102	10.158	4.42123	PHYB1	Phytochrome B1	GO:0005783,GO:0005634,GO:0051740,GO:0000155,GO:0009881,GO:0042803,GO:0009584,GO:0010105,GO:0017006,GO:0009585,GO:0006355	endoplasmic reticulum|nucleus|ethylene binding|phosphorelay sensor kinase activity|photoreceptor activity|protein homodimerization activity|detection of visible light|negative regulation of ethylene-activated signaling pathway|protein-tetrapyrrole linkage|red, far-red light phototransduction|regulation of DNA-templated transcription	ko04712	Circadian rhythm - plant
Solyc01g059880.3	29.0039	27.646	29.6098	44.9723	45.3102	32.6936	42.3077	45.7965	55.8314	ACLB-2	ATP-citrate synthase beta chain protein 2	GO:0140615,GO:0005829,GO:0005524,GO:0003878,GO:0046872,GO:0006085,GO:0006633,GO:0006099	ATP-dependent citrate lyase complex|cytosol|ATP binding|ATP citrate synthase activity|metal ion binding|acetyl-CoA biosynthetic process|fatty acid biosynthetic process|tricarboxylic acid cycle	ko00020,ko00720	Citrate cycle (TCA cycle)|Carbon fixation pathways in prokaryotes
Solyc01g059920.3	4.92843	2.05753	2.73153	2.04623	1.68968	1.304	2.2224	1.04298	2.24869
Solyc01g059930.3	68.2522	134.614	90.5006	92.5684	94.8974	78.9958	89.8418	117.627	72.1671	PHOS32	Universal stress protein PHOS32	GO:0009507,GO:0009536,GO:0005524,GO:0002238	chloroplast|plastid|ATP binding|response to molecule of fungal origin
Solyc01g059965.1	21.2447	69.3572	33.5206	42.8367	50.4346	56.8506	11.3335	34.9861	13.8745		Glucan endo-1,3-beta-glucosidase B OS=Solanum lycopersicum OX=4081 PE=2 SV=1	GO:0005886,GO:0005773,GO:0042973,GO:0005975,GO:0006952	plasma membrane|vacuole|glucan endo-1,3-beta-D-glucosidase activity|carbohydrate metabolic process|defense response
Solyc01g060010.2	0.214691	0.975967	0.0765062	1.04458	1.33103	1.11732	0.0700271	0.964481	0.0858853	GLUB1	Glucan endo-1,3-beta-glucosidase, basic isoform 1 (Fragment)	GO:0005886,GO:0005773,GO:0042973,GO:0005975,GO:0006952	plasma membrane|vacuole|glucan endo-1,3-beta-D-glucosidase activity|carbohydrate metabolic process|defense response
Solyc01g060020.3	17.7339	58.8852	30.141	36.5859	28.7399	49.7924	8.70256	28.4113	10.291		Glucan endo-1,3-beta-glucosidase B OS=Solanum lycopersicum OX=4081 PE=2 SV=1	GO:0005886,GO:0005773,GO:0042973,GO:0005975,GO:0006952	plasma membrane|vacuole|glucan endo-1,3-beta-D-glucosidase activity|carbohydrate metabolic process|defense response
Solyc01g060030.3	39.6964	35.1675	45.2893	39.2603	47.651	36.6958	39.4681	27.2622	19.2047
Solyc01g060040.3	9.41928	7.45112	8.51352	7.34254	7.56181	7.77122	8.72069	6.41072	6.28829	ATG16	Autophagy-related protein 16	GO:0000421,GO:0000045,GO:0015031	autophagosome membrane|autophagosome assembly|protein transport
Solyc01g060070.3	9.15291	17.6457	13.5695	11.3006	12.1066	8.99476	8.08259	16.11	6.00902	OEP162	Outer envelope pore protein 16-2, chloroplastic	GO:0009707,GO:0009527,GO:0046930,GO:0015171,GO:0015288,GO:0042803,GO:0006811	chloroplast outer membrane|plastid outer membrane|pore complex|amino acid transmembrane transporter activity|porin activity|protein homodimerization activity|ion transport
Solyc01g060080.3	15.5284	12.9385	16.5154	16.5881	16.4963	18.5392	14.0482	14.7843	14.4165					ko04922,ko04212	Glucagon signaling pathway|Longevity regulating pathway - worm
Solyc01g060085.1	3.23706	6.89451	3.34332	6.73815	7.64034	5.25021	3.11387	3.66979	4.08242	rbcL	Ribulose bisphosphate carboxylase large chain	GO:0009507,GO:0000287,GO:0004497,GO:0016984,GO:0009853,GO:0019253	chloroplast|magnesium ion binding|monooxygenase activity|ribulose-bisphosphate carboxylase activity|photorespiration|reductive pentose-phosphate cycle	ko00630,ko00710	Glyoxylate and dicarboxylate metabolism|Carbon fixation in photosynthetic organisms
Solyc01g060130.3	13.1072	28.6652	21.2179	24.8875	51.785	24.152	16.6426	31.6676	29.051	SAR2	GTP-binding protein SAR2	GO:0030127,GO:0070971,GO:0005794,GO:0005525,GO:0003924,GO:0006888,GO:0006886,GO:0061024,GO:0070863,GO:0003400,GO:0016050	COPII vesicle coat|endoplasmic reticulum exit site|Golgi apparatus|GTP binding|GTPase activity|endoplasmic reticulum to Golgi vesicle-mediated transport|intracellular protein transport|membrane organization|positive regulation of protein exit from endoplasmic reticulum|regulation of COPII vesicle coating|vesicle organization	ko04141	Protein processing in endoplasmic reticulum
Solyc01g060140.3	30.4481	31.0575	31.9206	30.9797	31.9679	33.8406	32.929	38.9248	43.1307	CAMTA5	Calmodulin-binding transcription activator 5	GO:0005634,GO:0005516,GO:0003700,GO:0003690,GO:0043565,GO:0003712,GO:0070417,GO:0006355,GO:0006357,GO:0009409	nucleus|calmodulin binding|DNA-binding transcription factor activity|double-stranded DNA binding|sequence-specific DNA binding|transcription coregulator activity|cellular response to cold|regulation of DNA-templated transcription|regulation of transcription by RNA polymerase II|response to cold
Solyc01g060180.3	80.1802	155.668	126.912	132.561	138.791	159.489	40.0475	103.555	72.4674	CCL3	Acetate--CoA ligase CCL3	GO:0005829,GO:0003987,GO:0005524,GO:0047760,GO:0016405,GO:0043759,GO:0050218	cytosol|acetate-CoA ligase activity|ATP binding|butyrate-CoA ligase activity|CoA-ligase activity|methylbutanoate-CoA ligase activity|propionate-CoA ligase activity	ko00010,ko00620,ko00630,ko00650	Glycolysis / Gluconeogenesis|Pyruvate metabolism|Glyoxylate and dicarboxylate metabolism|Butanoate metabolism
Solyc01g060205.1	2.15857	2.6387	3.12211	3.11028	4.84437	3.79437	6.70939	3.38028	3.60645
Solyc01g060210.3	3.70342	3.41772	3.82028	5.29779	4.95769	3.40319	7.62926	1.0378	4.83444	IDN2	Protein INVOLVED IN DE NOVO 2	GO:0003723,GO:0006306,GO:0080188,GO:0010569,GO:0046686	RNA binding|DNA methylation|gene silencing by RNA-directed DNA methylation|regulation of double-strand break repair via homologous recombination|response to cadmium ion
Solyc01g060215.1	0.775955	0.549728	0.678719	0.213033	0.740112	1.98955	2.83009	1.05634	0
Solyc01g060240.3	1.57332	1.96054	1.29971	4.55597	5.33994	5.98925	4.96849	4.00825	18.4526
Solyc01g060245.1	3.193	2.69167	2.98683	3.46151	1.85952	2.98433	4.927	1.33328	2.22919	PPR40	Putative pentatricopeptide repeat-containing protein At3g16890, mitochondrial	GO:0005739,GO:0042775,GO:0009737,GO:0006979,GO:0009651	mitochondrion|mitochondrial ATP synthesis coupled electron transport|response to abscisic acid|response to oxidative stress|response to salt stress
Solyc01g060260.3	1.29338	0.791106	1.54348	1.27171	1.5779	0.727147	3.29646	1.23114	0.974646
Solyc01g060280.3	10.7175	15.4416	14.937	14.4604	16.3906	15.5999	20.3844	19.0881	14.7816	AMSH3	AMSH-like ubiquitin thioesterase 3	GO:0005737,GO:0005768,GO:0005770,GO:0005774,GO:0061578,GO:0046872,GO:0140492,GO:0006897,GO:0046907,GO:0090316,GO:0044090,GO:0071108,GO:0070536,GO:0015031,GO:0007033	cytoplasm|endosome|late endosome|vacuolar membrane|K63-linked deubiquitinase activity|metal ion binding|metal-dependent deubiquitinase activity|endocytosis|intracellular transport|positive regulation of intracellular protein transport|positive regulation of vacuole organization|protein K48-linked deubiquitination|protein K63-linked deubiquitination|protein transport|vacuole organization	ko04144	Endocytosis
Solyc01g060350.1	0.205746	0.400843	1.42971	0.621346	0	0.621736	0	1.12969	0.370381
Solyc01g060410.3	3.82289	0.206887	2.15698	0	0	0	0.623467	0	0
Solyc01g060415.1	7.23762	0.367733	2.40057	0.864862	0.366272	0.498263	1.27378	0.00649767	0.0468671	ZFP6	Zinc finger protein 6	GO:0022626,GO:0005634,GO:0003700,GO:0046872,GO:0000976,GO:0009738,GO:0009736,GO:0009740,GO:0009788,GO:0006355,GO:0010026,GO:0010090	cytosolic ribosome|nucleus|DNA-binding transcription factor activity|metal ion binding|transcription cis-regulatory region binding|abscisic acid-activated signaling pathway|cytokinin-activated signaling pathway|gibberellic acid mediated signaling pathway|negative regulation of abscisic acid-activated signaling pathway|regulation of DNA-templated transcription|trichome differentiation|trichome mor…
Solyc01g060470.3	49.581	40.8594	44.1306	43.1393	51.9162	35.3557	52.2484	42.7397	44.236	IMPA1	Importin subunit alpha-1	GO:0005737,GO:0005635,GO:0005730,GO:0005634,GO:0009505,GO:0061608,GO:0008139,GO:0006607,GO:0006606	cytoplasm|nuclear envelope|nucleolus|nucleus|plant-type cell wall|nuclear import signal receptor activity|nuclear localization sequence binding|NLS-bearing protein import into nucleus|protein import into nucleus	ko03013	Nucleocytoplasmic transport
Solyc01g065490.3	5.27698	5.32623	9.03988	13.3763	11.3399	8.6456	23.2054	20.5646	20.4488	IN2-2	IN2-2 protein	GO:0005737,GO:0004033	cytoplasm|aldo-keto reductase (NADP) activity
Solyc01g065495.1	3.5165	4.91417	4.11071	7.67533	8.55758	5.727	14.6966	14.3868	9.44624	H0813E03.4	Probable aldo-keto reductase 3	GO:0016491	oxidoreductase activity
Solyc01g065500.3	2.50624	1.36602	1.75433	2.81327	2.28613	1.3424	1.91718	1.4893	2.24392	QKY	Protein QUIRKY	GO:0005829,GO:0016020,GO:0009506,GO:0099402,GO:0009911	cytosol|membrane|plasmodesma|plant organ development|positive regulation of flower development
Solyc01g065510.2	49.1273	10.4168	16.8119	2.50122	3.08987	0.950424	4.43178	0.439579	0.679424
Solyc01g065540.3	3.91219	3.89054	3.91068	3.83316	4.7401	4.151	4.59205	3.66093	3.80185	COBL7	COBRA-like protein 7	GO:0005768,GO:0005794,GO:0005886,GO:0009506,GO:0005802,GO:0010215	endosome|Golgi apparatus|plasma membrane|plasmodesma|trans-Golgi network|cellulose microfibril organization
Solyc01g065550.3	1.2232	0.882206	1.04363	1.01823	1.43594	1.40983	0.667523	1.76126	1.34096	DI19-4	Protein DEHYDRATION-INDUCED 19 homolog 4	GO:0048471	perinuclear region of cytoplasm
Solyc01g065560.3	1.73405	1.38441	1.82547	1.50004	1.55279	1.55974	1.89919	1.28643	1.5974	DI19-4	Protein DEHYDRATION-INDUCED 19 homolog 4	GO:0048471	perinuclear region of cytoplasm
Solyc01g065580.3	14.3113	6.25036	8.52455	5.05024	7.49598	4.6341	5.94151	4.75761	4.51347	APUM24	Pumilio homolog 24	GO:0005730,GO:0003729,GO:0003723,GO:0009793,GO:0006417	nucleolus|mRNA binding|RNA binding|embryo development ending in seed dormancy|regulation of translation
Solyc01g065680.2	5.36301	2.73954	5.94316	6.91299	4.3667	6.91733	4.54388	3.46049	2.74719
Solyc01g065690.3	2.58605	3.87647	3.49684	6.90638	7.03936	5.61421	12.2597	19.8401	12.2443	HIPP29	Heavy metal-associated isoprenylated plant protein 29	GO:0046872,GO:0050896	metal ion binding|response to stimulus
Solyc01g065700.3	18.779	35.6751	23.3553	11.6361	12.0243	3.8623	2.32442	1.66186	4.9833	PPC6-7	Probable protein phosphatase 2C 73	GO:0005886,GO:0046872,GO:0017018,GO:0004722,GO:0009819,GO:0000226,GO:0045926,GO:0035970,GO:0006470	plasma membrane|metal ion binding|myosin phosphatase activity|protein serine/threonine phosphatase activity|drought recovery|microtubule cytoskeleton organization|negative regulation of growth|peptidyl-threonine dephosphorylation|protein dephosphorylation
Solyc01g065710.3	5.20447	2.62145	4.34256	4.26796	3.39009	2.37826	2.1613	1.03914	0.639835	TEN1	CST complex subunit TEN1	GO:0000781,GO:1990879,GO:0044183,GO:0003697,GO:0010521,GO:0042162,GO:0032211,GO:0009408,GO:0048367,GO:0019827,GO:0000723	chromosome, telomeric region|CST complex|protein folding chaperone|single-stranded DNA binding|telomerase inhibitor activity|telomeric DNA binding|negative regulation of telomere maintenance via telomerase|response to heat|shoot system development|stem cell population maintenance|telomere maintenance
Solyc01g065720.3	10.3712	13.9098	14.7449	24.439	19.3801	25.8111	20.0618	31.4082	42.4326	PLDZETA1	Phospholipase D zeta 1	GO:0031410,GO:0005886,GO:0070290,GO:0004630,GO:0048017,GO:0008610,GO:0006654,GO:0009395,GO:0048364	cytoplasmic vesicle|plasma membrane|N-acylphosphatidylethanolamine-specific phospholipase D activity|phospholipase D activity|inositol lipid-mediated signaling|lipid biosynthetic process|phosphatidic acid biosynthetic process|phospholipid catabolic process|root development	ko00564,ko00565,ko04014,ko04072,ko04071,ko04024,ko04144,ko04666,ko04912,ko04928,ko04724	Glycerophospholipid metabolism|Ether lipid metabolism|Ras signaling pathway|Phospholipase D signaling pathway|Sphingolipid signaling pathway|cAMP signaling pathway|Endocytosis|Fc gamma R-mediated phagocytosis|GnRH signaling pathway|Parathyroid hormone synthesis, secretion and action|Glutamatergic synapse
Solyc01g065840.3	7.54812	6.8613	7.5516	7.10062	6.81445	5.79383	5.41117	6.31643	4.19025	At3g18150	Putative F-box/LRR-repeat protein At3g18150
Solyc01g065980.3	21.8935	25.2615	23.8962	19.3825	17.7739	12.4598	32.18	17.6411	18.0399	RAP2-3	Ethylene-responsive transcription factor RAP2-3	GO:0005737,GO:0005634,GO:0005886,GO:0003677,GO:0003700,GO:0000976,GO:0008219,GO:0009873,GO:0010286,GO:0045893,GO:0009735,GO:0009723,GO:0009753,GO:0051707	cytoplasm|nucleus|plasma membrane|DNA binding|DNA-binding transcription factor activity|transcription cis-regulatory region binding|cell death|ethylene-activated signaling pathway|heat acclimation|positive regulation of DNA-templated transcription|response to cytokinin|response to ethylene|response to jasmonic acid|response to other organism
Solyc01g066040.2	0.92174	1.60337	0.0703857	1.12671	4.52141	5.43812	2.19045	8.28168	0
Solyc01g066050.3	37.1369	37.3514	38.0549	44.1942	52.3425	35.1577	60.256	38.9837	63.025	TOC64	Translocon at the outer membrane of chloroplasts 64	GO:0009707,GO:0015031	chloroplast outer membrane|protein transport
Solyc01g066060.3	8.00303	4.92168	5.70383	3.56024	5.4937	3.23676	3.65851	3.51055	3.97767	MORF3	Multiple organellar RNA editing factor 3, mitochondrial	GO:0005739,GO:0050897,GO:0046983,GO:0016554,GO:0080156,GO:1900864,GO:0006397	mitochondrion|cobalt ion binding|protein dimerization activity|cytidine to uridine editing|mitochondrial mRNA modification|mitochondrial RNA modification|mRNA processing
Solyc01g066160.1	0	0.200422	0.219955	1.03558	11.0877	3.41955	7.04647	7.08626	0.12346
Solyc01g066190.1	2.53949	2.84026	7.23967	9.6575	33.462	21.6956	12.885	28.5446	3.83785
Solyc01g066200.1	6.14494	8.01687	5.63086	18.4471	37.4691	26.1958	4.29499	38.2315	4.21411
Solyc01g066260.2	12.7365	16.4538	8.2398	7.20853	30.4486	14.371	1.87213	20.6278	0
Solyc01g066270.3	1.08327	1.16076	2.43197	2.34453	1.65317	1.96409	0.371003	1.83845	0
Solyc01g066290.2	6.64905	20.6692	7.68319	28.1021	56.3777	31.7639	24.5421	53.8836	4.63526
Solyc01g066310.3	41.2792	59.0144	56.5259	54.0183	51.0919	50.7862	35.8934	50.4283	31.7676	IBR3	Probable acyl-CoA dehydrogenase IBR3	GO:0005737,GO:0005777,GO:0003995,GO:0050660,GO:0033539,GO:0048767	cytoplasm|peroxisome|acyl-CoA dehydrogenase activity|flavin adenine dinucleotide binding|fatty acid beta-oxidation using acyl-CoA dehydrogenase|root hair elongation	ko00071,ko00280,ko03320	Fatty acid degradation|Valine, leucine and isoleucine degradation|PPAR signaling pathway
Solyc01g066340.3	22.2205	22.0304	26.0779	15.6082	16.5785	17.2096	11.2099	18.2394	9.36322
Solyc01g066430.3	233.344	257.957	138.866	159.659	130.372	129.982	256.362	166.623	266.221	ATL2	RING-H2 finger protein ATL2	GO:0016020,GO:0046872,GO:0061630,GO:0006952	membrane|metal ion binding|ubiquitin protein ligase activity|defense response
Solyc01g066440.3	6.3081	1.63695	2.21107	2.96685	1.75076	2.3958	2.42858	1.26465	0.961826
Solyc01g066450.3	7.82309	5.62107	3.82814	10.1941	4.8512	4.18128	6.07052	2.68679	12.7555
Solyc01g066453.1	0.518868	0.353809	0.332822	0.417858	0.39592	1.62022	0.964681	1.55398	3.05126	MES15	Putative methylesterase 15, chloroplastic	GO:0009507,GO:0080030,GO:0080032,GO:0080031,GO:0009694,GO:0009696	chloroplast|methyl indole-3-acetate esterase activity|methyl jasmonate esterase activity|methyl salicylate esterase activity|jasmonic acid metabolic process|salicylic acid metabolic process
Solyc01g066457.1	0.464379	0.452362	0.645386	0.444097	0.465074	2.99369	1.47682	1.57623	5.85178
Solyc01g066480.3	23.475	30.1625	27.3606	20.9153	26.3108	18.16	15.3222	21.0188	13.1635	FAHD1	Probable acylpyruvase FAHD1, mitochondrial	GO:0005829,GO:0005739,GO:0018773,GO:0047621,GO:0005507	cytosol|mitochondrion|acetylpyruvate hydrolase activity|acylpyruvate hydrolase activity|copper ion binding	ko00350	Tyrosine metabolism
Solyc01g066490.2	2.45757	0.531995	1.02173	0.412322	0.26045	0.137527	1.6032	0.136301	0.65542
Solyc01g066520.3	40.8855	33.7816	20.8876	222.907	136.383	315.647	170.72	109.418	640.552	BCE2	Lipoamide acyltransferase component of branched-chain alpha-keto acid dehydrogenase complex, mitochondrial	GO:0005737,GO:0005759,GO:0005739,GO:0016407,GO:0043754,GO:0031405,GO:0008270,GO:0043617,GO:0006633,GO:0009646,GO:0009744	cytoplasm|mitochondrial matrix|mitochondrion|acetyltransferase activity|dihydrolipoyllysine-residue (2-methylpropanoyl)transferase activity|lipoic acid binding|zinc ion binding|cellular response to sucrose starvation|fatty acid biosynthetic process|response to absence of light|response to sucrose	ko00640,ko00280	Propanoate metabolism|Valine, leucine and isoleucine degradation
Solyc01g066525.1	0.969944	0.51537	0.659866	0.71011	1.17745	1.86521	0.25885	2.11267	0.317469	DTX55	Protein DETOXIFICATION 55	GO:0016020,GO:0015297,GO:0022857,GO:0042910,GO:1990961	membrane|antiporter activity|transmembrane transporter activity|xenobiotic transmembrane transporter activity|xenobiotic detoxification by transmembrane export across the plasma membrane
Solyc01g066570.3	2.85183	1.41107	2.03253	0.205058	1.51117	0.592763	5.24898	2.19176	2.09156	FLZ15	FCS-Like Zinc finger 15	GO:0000932,GO:0046872	P-body|metal ion binding
Solyc01g066590.3	43.1566	44.153	37.3187	42.3808	32.1519	32.6321	32.9852	32.1419	14.4213		Dynein 8 kDa light chain, flagellar outer arm OS=Chlamydomonas reinhardtii OX=3055 PE=1 SV=1	GO:0005930,GO:0097014,GO:0030286,GO:0005874,GO:0031514,GO:0007017,GO:0044458	axoneme|ciliary plasm|dynein complex|microtubule|motile cilium|microtubule-based process|motile cilium assembly	ko04814,ko04962	Motor proteins|Vasopressin-regulated water reabsorption
Solyc01g066610.3	1.63259	0.34324	0.77222	0.0886758	0.0336081	0.0887314	0.14941	0.0234509	0					ko03460	Fanconi anemia pathway
Solyc01g066613.1	13.8329	16.7915	14.6195	17.3523	13.2477	21.3832	14.981	25.5932	13.4352
Solyc01g066620.3	1.48069	0.807201	0.842305	1.55892	0.803322	1.36833	1.28938	1.32902	1.61398		Glyoxysomal fatty acid beta-oxidation multifunctional protein MFP-a OS=Cucumis sativus OX=3659 PE=1 SV=1	GO:0009514,GO:0018812,GO:0003857,GO:0008692,GO:0004165,GO:0004300,GO:0070403,GO:0006635	glyoxysome|3-hydroxyacyl-CoA dehydratase activity|3-hydroxyacyl-CoA dehydrogenase activity|3-hydroxybutyryl-CoA epimerase activity|delta(3)-delta(2)-enoyl-CoA isomerase activity|enoyl-CoA hydratase activity|NAD+ binding|fatty acid beta-oxidation	ko00071,ko00592	Fatty acid degradation|alpha-Linolenic acid metabolism
Solyc01g066640.2	13.7726	0.353549	5.3504	7.88401	0.765229	16.9324	36.4493	0.209769	0.458498
Solyc01g066680.3	61.1251	143.848	117.606	99.9574	65.9237	62.6838	17.636	135.369	59.635		Phylloplanin OS=Nicotiana tabacum OX=4097 PE=1 SV=1	GO:0005576,GO:0006952	extracellular region|defense response
Solyc01g066690.3	35.2573	29.2638	28.5141	26.805	25.9615	23.5919	25.7378	19.8855	18.0354	tufA	Elongation factor Tu, chloroplastic	GO:0009507,GO:0005525,GO:0003924,GO:0003746	chloroplast|GTP binding|GTPase activity|translation elongation factor activity
Solyc01g066700.3	5.31773	8.40139	6.25828	22.5821	10.7409	15.1242	40.7976	20.6997	47.6232	UXS4	UDP-glucuronic acid decarboxylase 4	GO:0005737,GO:0032580,GO:0070403,GO:0048040,GO:0042732,GO:0033320	cytoplasm|Golgi cisterna membrane|NAD+ binding|UDP-glucuronate decarboxylase activity|D-xylose metabolic process|UDP-D-xylose biosynthetic process	ko00520	Amino sugar and nucleotide sugar metabolism
Solyc01g066710.3	2.95069	3.34362	4.95704	12.4875	5.68622	6.49032	19.5632	10.1597	24.4993	UXS4	UDP-glucuronic acid decarboxylase 4	GO:0005737,GO:0032580,GO:0070403,GO:0048040,GO:0042732,GO:0033320	cytoplasm|Golgi cisterna membrane|NAD+ binding|UDP-glucuronate decarboxylase activity|D-xylose metabolic process|UDP-D-xylose biosynthetic process	ko00520	Amino sugar and nucleotide sugar metabolism
Solyc01g066720.3	87.678	93.9395	77.0775	160.399	125.042	153.811	414.16	130.075	139.862
Solyc01g066740.3	6.41311	2.34326	5.16824	2.81648	1.85778	2.63946	4.36948	1.45019	0.61662	CERBERUS	Putative E3 ubiquitin-protein ligase LIN-1	GO:0004842,GO:0009877	ubiquitin-protein transferase activity|nodulation
Solyc01g066760.2	16.0663	0.689686	5.24011	0.986844	0.986981	0.54859	1.11915	0	0
Solyc01g066770.3	2.84803	2.27341	3.78476	4.63894	3.99924	3.64575	5.98016	4.30432	4.98456	ATJ49	Chaperone protein dnaJ 49	GO:0005789,GO:0030544,GO:0071218,GO:0051085,GO:0030433	endoplasmic reticulum membrane|Hsp70 protein binding|cellular response to misfolded protein|chaperone cofactor-dependent protein refolding|ubiquitin-dependent ERAD pathway	ko04141	Protein processing in endoplasmic reticulum
Solyc01g066790.1	14.7377	25.3086	54.2511	27.3775	22.752	40.5563	8.17701	64.9186	10.7581
Solyc01g066820.3	0.845398	0.439836	1.11946	0.483538	0.852163	0.677378	0.836646	1.43859	1.39505	KIN13A	Kinesin-like protein KIN-13A	GO:0005795,GO:0005874,GO:0009531,GO:0005524,GO:0008017,GO:0003777,GO:0090058,GO:0007019,GO:0007018,GO:0009834,GO:1903338,GO:0010090	Golgi stack|microtubule|secondary cell wall|ATP binding|microtubule binding|microtubule motor activity|metaxylem development|microtubule depolymerization|microtubule-based movement|plant-type secondary cell wall biogenesis|regulation of cell wall organization or biogenesis|trichome morphogenesis	ko04814,ko04361	Motor proteins|Axon regeneration
Solyc01g066830.3	7.95714	11.1154	8.95299	8.65958	8.6152	8.12982	8.61566	7.95635	6.31576	ESD4	Ubiquitin-like-specific protease ESD4	GO:0031965,GO:0005634,GO:0016929,GO:0019900,GO:0070139,GO:0009911,GO:0016926,GO:0009909	nuclear membrane|nucleus|deSUMOylase activity|kinase binding|SUMO-specific endopeptidase activity|positive regulation of flower development|protein desumoylation|regulation of flower development
Solyc01g066840.3	316.433	181.152	197.742	166.68	261.848	130.325	182.059	204.102	91.5554	RPS21C	40S ribosomal protein S21-2	GO:0005829,GO:0022627,GO:0005634,GO:0009536,GO:0003735,GO:0000447,GO:0000461,GO:0006412	cytosol|cytosolic small ribosomal subunit|nucleus|plastid|structural constituent of ribosome|endonucleolytic cleavage in ITS1 to separate SSU-rRNA from 5.8S rRNA and LSU-rRNA from tricistronic rRNA transcript (SSU-rRNA, 5.8S rRNA, LSU-rRNA)|endonucleolytic cleavage to generate mature 3'-end of SSU-rRNA from (SSU-rRNA, 5.8S rRNA, LSU-rRNA)|translation	ko03010	Ribosome
Solyc01g066860.3	2.45977	0.429156	4.16034	0.369574	1.47072	0.369806	1.07774	0	0.13218
Solyc01g066870.3	10.7696	11.9404	12.0646	8.30521	6.9839	9.21567	8.7507	11.6045	6.18836	At3g16560	Probable protein phosphatase 2C 40	GO:0046872,GO:0017018,GO:0006470	metal ion binding|myosin phosphatase activity|protein dephosphorylation
Solyc01g066880.3	14.7173	23.9567	13.4677	12.0996	16.289	9.55957	2.87555	10.9653	1.41648	HIPP36	Heavy metal-associated isoprenylated plant protein 36	GO:0046872	metal ion binding
Solyc01g066890.1	0	0.532609	0.0365324	0.378398	0.554094	0.585163	0.267508	1.91042	0.574154
Solyc01g066900.3	7.76869	3.0357	3.66314	1.26376	1.60593	1.50258	2.9049	2.53605	0.97488
Solyc01g066910.3	18.4929	11.5066	5.79647	0.292398	1.38524	0.877745	15.5378	0	1.51057	DIR1	Putative lipid-transfer protein DIR1	GO:0048046,GO:0005783,GO:0009506,GO:0099503,GO:0005504,GO:0043621,GO:0008270,GO:0006869,GO:0009627,GO:0009862	apoplast|endoplasmic reticulum|plasmodesma|secretory vesicle|fatty acid binding|protein self-association|zinc ion binding|lipid transport|systemic acquired resistance|systemic acquired resistance, salicylic acid mediated signaling pathway
Solyc01g066940.3	29.5798	48.2171	38.8478	55.9361	63.3043	57.1937	50.9034	51.8377	63.4306	VAMP724	Vesicle-associated membrane protein 724	GO:0031901,GO:0005886,GO:0015031,GO:0016192	early endosome membrane|plasma membrane|protein transport|vesicle-mediated transport
Solyc01g066957.1	21.8255	23.4253	8.97418	6.80995	3.81494	3.43198	8.74568	1.72535	10.8447	RAA1	Flowering-promoting factor 1-like protein 1	GO:0005737,GO:0005634,GO:0005525,GO:0045841,GO:0009909,GO:2000280,GO:0009733	cytoplasm|nucleus|GTP binding|negative regulation of mitotic metaphase/anaphase transition|regulation of flower development|regulation of root development|response to auxin
Solyc01g067000.3	110.672	135.294	96.529	105.412	101.014	97.4566	165.02	112.832	78.5254	SRC2	Protein SRC2	GO:0005789,GO:0005886,GO:0032586,GO:0006952	endoplasmic reticulum membrane|plasma membrane|protein storage vacuole membrane|defense response
Solyc01g067010.3	15.3266	12.089	10.5579	36.1621	21.5826	25.1632	60.6198	34.9387	71.0889	At3g23880	F-box/kelch-repeat protein At3g23880	GO:0005634	nucleus
Solyc01g067020.3	40.7495	73.4174	46.1723	57.1293	51.8481	51.1486	46.3859	56.0547	34.7199	RKL1	Probable inactive receptor kinase At1g48480	GO:0005634,GO:0000325,GO:0005886,GO:0009506,GO:0005524,GO:0042802,GO:0004672,GO:0006468	nucleus|plant-type vacuole|plasma membrane|plasmodesma|ATP binding|identical protein binding|protein kinase activity|protein phosphorylation
Solyc01g067030.2	1.64034	1.26253	2.05672	0.876595	2.10541	0.877145	1.94199	2.04191	1.04507	At3g23880	F-box/kelch-repeat protein At3g23880	GO:0005634	nucleus
Solyc01g067070.3	19.0754	24.3923	20.4252	27.7977	31.2334	29.6908	16.977	24.2725	25.3638	At5g48970	Mitochondrial thiamine diphosphate carrier 2	GO:0005743,GO:0005739,GO:0090422,GO:0015234,GO:0030974	mitochondrial inner membrane|mitochondrion|thiamine pyrophosphate transmembrane transporter activity|thiamine transmembrane transporter activity|thiamine pyrophosphate transmembrane transport
Solyc01g067080.3	7.5356	8.60805	6.63609	4.03847	5.76552	4.041	6.41891	4.87094	6.66888
Solyc01g067090.3	7.29133	6.51752	8.09128	4.34438	5.63237	5.05456	3.33679	4.16077	2.79484
Solyc01g067100.3	51.0473	62.8791	65.6009	65.2707	70.6087	63.3988	64.9586	58.7532	68.4285	CUL1	Cullin-1	GO:0031461,GO:0031625,GO:0016567,GO:0006511	cullin-RING ubiquitin ligase complex|ubiquitin protein ligase binding|protein ubiquitination|ubiquitin-dependent protein catabolic process	ko04141,ko04120,ko04310,ko04340,ko04341,ko04350,ko04110,ko04111,ko04114,ko04710	Protein processing in endoplasmic reticulum|Ubiquitin mediated proteolysis|Wnt signaling pathway|Hedgehog signaling pathway|Hedgehog signaling pathway - fly|TGF-beta signaling pathway|Cell cycle|Cell cycle - yeast|Oocyte meiosis|Circadian rhythm
Solyc01g067103.1	32.148	31.1551	50.2271	35.0658	33.6583	53.3184	37.8058	27.6386	34.9119	CUL1	Cullin-1	GO:0000794,GO:0031461,GO:0005737,GO:0005634,GO:0009524,GO:0019005,GO:0005819,GO:0031625,GO:0009734,GO:0007049,GO:0009793,GO:0009873,GO:0009867,GO:0048366,GO:0010087,GO:0016567,GO:0042752,GO:0009733,GO:0009753,GO:0010265,GO:0006511	condensed nuclear chromosome|cullin-RING ubiquitin ligase complex|cytoplasm|nucleus|phragmoplast|SCF ubiquitin ligase complex|spindle|ubiquitin protein ligase binding|auxin-activated signaling pathway|cell cycle|embryo development ending in seed dormancy|ethylene-activated signaling pathway|jasmonic acid mediated signaling pathway|leaf development|phloem or xylem histogenesis|protein ubiquitinati…	ko04141,ko04120,ko04310,ko04340,ko04341,ko04350,ko04110,ko04111,ko04114,ko04710	Protein processing in endoplasmic reticulum|Ubiquitin mediated proteolysis|Wnt signaling pathway|Hedgehog signaling pathway|Hedgehog signaling pathway - fly|TGF-beta signaling pathway|Cell cycle|Cell cycle - yeast|Oocyte meiosis|Circadian rhythm
Solyc01g067107.1	0.489709	0.477037	0.69804	0.328646	0.77848	1.39762	1.27785	0.325922	0.881567
Solyc01g067120.3	42.3353	52.2276	31.2429	23.7786	22.8446	15.9361	32.5748	30.9302	10.1088	CUL1	Cullin-1	GO:0000794,GO:0031461,GO:0005737,GO:0005634,GO:0009524,GO:0019005,GO:0005819,GO:0031625,GO:0009734,GO:0007049,GO:0009793,GO:0009873,GO:0009867,GO:0048366,GO:0010087,GO:0016567,GO:0042752,GO:0009733,GO:0009753,GO:0010265,GO:0006511	condensed nuclear chromosome|cullin-RING ubiquitin ligase complex|cytoplasm|nucleus|phragmoplast|SCF ubiquitin ligase complex|spindle|ubiquitin protein ligase binding|auxin-activated signaling pathway|cell cycle|embryo development ending in seed dormancy|ethylene-activated signaling pathway|jasmonic acid mediated signaling pathway|leaf development|phloem or xylem histogenesis|protein ubiquitinati…
Solyc01g067125.1	23.2967	20.4738	20.5743	9.68663	13.4048	10.9681	23.416	22.4991	3.64682	CUL1	Cullin-1	GO:0031461,GO:0031625,GO:0016567,GO:0006511	cullin-RING ubiquitin ligase complex|ubiquitin protein ligase binding|protein ubiquitination|ubiquitin-dependent protein catabolic process
Solyc01g067130.3	3.90769	5.12157	1.74698	3.50457	4.06602	0.930367	9.17707	2.83716	2.98436	NFYB5	Nuclear transcription factor Y subunit B-5	GO:0016602,GO:0001228,GO:0003700,GO:0000981,GO:0046982,GO:0043565,GO:0006357	CCAAT-binding factor complex|DNA-binding transcription activator activity, RNA polymerase II-specific|DNA-binding transcription factor activity|DNA-binding transcription factor activity, RNA polymerase II-specific|protein heterodimerization activity|sequence-specific DNA binding|regulation of transcription by RNA polymerase II	ko04612	Antigen processing and presentation
Solyc01g067180.3	1.66701	1.80841	1.1746	1.29672	0.758868	1.45019	2.55805	0.567342	0.409218	CUL1	Cullin-1	GO:0031461,GO:0031625,GO:0016567,GO:0006511	cullin-RING ubiquitin ligase complex|ubiquitin protein ligase binding|protein ubiquitination|ubiquitin-dependent protein catabolic process	ko04141,ko04120,ko04310,ko04340,ko04341,ko04350,ko04110,ko04111,ko04114,ko04710	Protein processing in endoplasmic reticulum|Ubiquitin mediated proteolysis|Wnt signaling pathway|Hedgehog signaling pathway|Hedgehog signaling pathway - fly|TGF-beta signaling pathway|Cell cycle|Cell cycle - yeast|Oocyte meiosis|Circadian rhythm
Solyc01g067210.3	0.994578	0.236828	1.01601	0.322609	0.26351	0.400731	0.108136	0.794321	0.0663121	CUL1	Cullin-1	GO:0000794,GO:0031461,GO:0005737,GO:0005634,GO:0009524,GO:0019005,GO:0005819,GO:0031625,GO:0009734,GO:0007049,GO:0009793,GO:0009873,GO:0009867,GO:0048366,GO:0010087,GO:0016567,GO:0042752,GO:0009733,GO:0009753,GO:0010265,GO:0006511	condensed nuclear chromosome|cullin-RING ubiquitin ligase complex|cytoplasm|nucleus|phragmoplast|SCF ubiquitin ligase complex|spindle|ubiquitin protein ligase binding|auxin-activated signaling pathway|cell cycle|embryo development ending in seed dormancy|ethylene-activated signaling pathway|jasmonic acid mediated signaling pathway|leaf development|phloem or xylem histogenesis|protein ubiquitinati…
Solyc01g067215.1	2.38381	0.221155	1.75964	1.37125	0.162407	0.800396	1.16631	0.793264	0.544928	CUL1	Cullin-1	GO:0000794,GO:0031461,GO:0005737,GO:0005634,GO:0009524,GO:0019005,GO:0005819,GO:0031625,GO:0009734,GO:0007049,GO:0009793,GO:0009873,GO:0009867,GO:0048366,GO:0010087,GO:0016567,GO:0042752,GO:0009733,GO:0009753,GO:0010265,GO:0006511	condensed nuclear chromosome|cullin-RING ubiquitin ligase complex|cytoplasm|nucleus|phragmoplast|SCF ubiquitin ligase complex|spindle|ubiquitin protein ligase binding|auxin-activated signaling pathway|cell cycle|embryo development ending in seed dormancy|ethylene-activated signaling pathway|jasmonic acid mediated signaling pathway|leaf development|phloem or xylem histogenesis|protein ubiquitinati…	ko04141,ko04120,ko04310,ko04340,ko04341,ko04350,ko04110,ko04111,ko04114,ko04710	Protein processing in endoplasmic reticulum|Ubiquitin mediated proteolysis|Wnt signaling pathway|Hedgehog signaling pathway|Hedgehog signaling pathway - fly|TGF-beta signaling pathway|Cell cycle|Cell cycle - yeast|Oocyte meiosis|Circadian rhythm
Solyc01g067250.3	1.33302	0.816813	1.35613	0.670946	0.574199	0.389826	0.399734	0.794169	0.309636	CUL1	Cullin-1	GO:0000794,GO:0031461,GO:0005737,GO:0005634,GO:0009524,GO:0019005,GO:0005819,GO:0031625,GO:0009734,GO:0007049,GO:0009793,GO:0009873,GO:0009867,GO:0048366,GO:0010087,GO:0016567,GO:0042752,GO:0009733,GO:0009753,GO:0010265,GO:0006511	condensed nuclear chromosome|cullin-RING ubiquitin ligase complex|cytoplasm|nucleus|phragmoplast|SCF ubiquitin ligase complex|spindle|ubiquitin protein ligase binding|auxin-activated signaling pathway|cell cycle|embryo development ending in seed dormancy|ethylene-activated signaling pathway|jasmonic acid mediated signaling pathway|leaf development|phloem or xylem histogenesis|protein ubiquitinati…	ko04141,ko04120,ko04310,ko04340,ko04341,ko04350,ko04110,ko04111,ko04114,ko04710	Protein processing in endoplasmic reticulum|Ubiquitin mediated proteolysis|Wnt signaling pathway|Hedgehog signaling pathway|Hedgehog signaling pathway - fly|TGF-beta signaling pathway|Cell cycle|Cell cycle - yeast|Oocyte meiosis|Circadian rhythm
Solyc01g067273.1	1.63968	2.36834	2.05515	1.93519	1.36171	1.05363	1.25868	1.63692	1.05177	CUL1	Cullin-1	GO:0000794,GO:0031461,GO:0005737,GO:0005634,GO:0009524,GO:0019005,GO:0005819,GO:0031625,GO:0009734,GO:0007049,GO:0009793,GO:0009873,GO:0009867,GO:0048366,GO:0010087,GO:0016567,GO:0042752,GO:0009733,GO:0009753,GO:0010265,GO:0006511	condensed nuclear chromosome|cullin-RING ubiquitin ligase complex|cytoplasm|nucleus|phragmoplast|SCF ubiquitin ligase complex|spindle|ubiquitin protein ligase binding|auxin-activated signaling pathway|cell cycle|embryo development ending in seed dormancy|ethylene-activated signaling pathway|jasmonic acid mediated signaling pathway|leaf development|phloem or xylem histogenesis|protein ubiquitinati…	ko04141,ko04120,ko04310,ko04340,ko04341,ko04350,ko04110,ko04111,ko04114,ko04710	Protein processing in endoplasmic reticulum|Ubiquitin mediated proteolysis|Wnt signaling pathway|Hedgehog signaling pathway|Hedgehog signaling pathway - fly|TGF-beta signaling pathway|Cell cycle|Cell cycle - yeast|Oocyte meiosis|Circadian rhythm
Solyc01g067280.3	6.23308	10.5034	9.31168	18.5956	20.7231	16.21	20.2463	18.0374	26.5994
Solyc01g067295.1	34.663	55.1021	14.7914	30.9074	39.4038	19.5508	48.1752	2.29396	1.93625	2A11	Fruit-specific protein
Solyc01g067300.3	4.30667	3.23747	2.02077	7.86913	9.14664	2.69211	11.0165	3.40082	22.8429	DVR	Divinyl chlorophyllide a 8-vinyl-reductase, chloroplastic	GO:0009507,GO:0051744,GO:0033728,GO:0015995	chloroplast|3,8-divinyl protochlorophyllide a 8-vinyl reductase activity|divinyl chlorophyllide a 8-vinyl-reductase activity|chlorophyll biosynthetic process	ko00860	Porphyrin metabolism
Solyc01g067340.2	36.4535	102.184	73.5201	33.1066	37.0435	61.657	18.7027	61.8807	11.1512		CASP-like protein 1E2 OS=Glycine max OX=3847 PE=2 SV=1	GO:0005886,GO:0051539	plasma membrane|4 iron, 4 sulfur cluster binding
Solyc01g067360.3	31.8463	42.7147	33.255	41.1631	37.9136	50.2143	18.5279	24.5564	21.8107	MIEL1	E3 ubiquitin-protein ligase MIEL1	GO:0005737,GO:0005634,GO:0061630,GO:0004842,GO:0008270,GO:0006952,GO:1900425,GO:1901485,GO:0016567,GO:0006511	cytoplasm|nucleus|ubiquitin protein ligase activity|ubiquitin-protein transferase activity|zinc ion binding|defense response|negative regulation of defense response to bacterium|positive regulation of transcription factor catabolic process|protein ubiquitination|ubiquitin-dependent protein catabolic process	ko04120,ko04115	Ubiquitin mediated proteolysis|p53 signaling pathway
Solyc01g067370.3	5.76622	0.106991	0.381609	0.746306	0.183329	0.885066	2.57938	0.164471	1.31813
Solyc01g067380.3	14.0401	22.9136	19.7226	156.558	98.1522	124.115	98.824	111.517	469.502	DAD1	Phospholipase A(1) DAD1, chloroplastic	GO:0009507,GO:0052740,GO:0052739,GO:0008970,GO:0004620,GO:0016042	chloroplast|1-acyl-2-lysophosphatidylserine acylhydrolase activity|phosphatidylserine 1-acylhydrolase activity|phospholipase A1 activity|phospholipase activity|lipid catabolic process
Solyc01g067390.3	50.4527	41.0293	53.4542	46.3583	49.7023	45.6794	38.7832	38.0806	33.3776	CHR11	ISWI chromatin-remodeling complex ATPase CHR11	GO:0005634,GO:0005524,GO:0008094,GO:0003677,GO:0004386,GO:0016787,GO:0140750,GO:0031491,GO:0009908,GO:0009561,GO:1900036,GO:0048510	nucleus|ATP binding|ATP-dependent activity, acting on DNA|DNA binding|helicase activity|hydrolase activity|nucleosome array spacer activity|nucleosome binding|flower development|megagametogenesis|positive regulation of cellular response to heat|regulation of timing of transition from vegetative to reproductive phase
Solyc01g067400.3	15.1954	12.9038	16.2352	11.7075	14.2536	12.7008	12.2151	15.4656	9.09661	PBL27	Serine/threonine-protein kinase PBL27	GO:0005886,GO:0005524,GO:0004672,GO:0106310,GO:0004674,GO:0071323,GO:0050832,GO:0045087,GO:1900426,GO:0043410,GO:0006468,GO:1900150,GO:0045088	plasma membrane|ATP binding|protein kinase activity|protein serine kinase activity|protein serine/threonine kinase activity|cellular response to chitin|defense response to fungus|innate immune response|positive regulation of defense response to bacterium|positive regulation of MAPK cascade|protein phosphorylation|regulation of defense response to fungus|regulation of innate immune response
Solyc01g067440.3	11.3533	20.2252	18.5386	15.9691	35.9725	32.3498	21.6102	74.5258	1.58651	GRXS10	Monothiol glutaredoxin-S10	GO:0005737,GO:0005634,GO:0051537,GO:0046872,GO:0000122	cytoplasm|nucleus|2 iron, 2 sulfur cluster binding|metal ion binding|negative regulation of transcription by RNA polymerase II
Solyc01g067460.2	6.36199	5.60929	2.73048	13.4164	9.70012	6.1277	7.90669	14.2324	10.9233	GRXS3	Monothiol glutaredoxin-S3	GO:0005737,GO:0005634,GO:0051537,GO:0046872,GO:0010167	cytoplasm|nucleus|2 iron, 2 sulfur cluster binding|metal ion binding|response to nitrate
Solyc01g067480.3	12.3251	3.64678	5.85995	3.46622	2.91592	3.44678	6.78071	1.54205	0.605053	ACBP4	Acyl-CoA-binding domain-containing protein 4	GO:0005737,GO:0005829,GO:0000062,GO:0006869,GO:0009723,GO:0009753,GO:0009416	cytoplasm|cytosol|fatty-acyl-CoA binding|lipid transport|response to ethylene|response to jasmonic acid|response to light stimulus
Solyc01g067490.3	10.9986	9.24736	8.62088	5.77996	7.18032	7.21021	5.24389	5.77027	4.28761	APC7	Anaphase-promoting complex subunit 7	GO:0005680,GO:0005737,GO:0031145,GO:0051301,GO:0007091,GO:0045842,GO:0016567	anaphase-promoting complex|cytoplasm|anaphase-promoting complex-dependent catabolic process|cell division|metaphase/anaphase transition of mitotic cell cycle|positive regulation of mitotic metaphase/anaphase transition|protein ubiquitination	ko04120,ko04110,ko04111,ko04113,ko04114,ko04914	Ubiquitin mediated proteolysis|Cell cycle|Cell cycle - yeast|Meiosis - yeast|Oocyte meiosis|Progesterone-mediated oocyte maturation
Solyc01g067500.3	29.7445	17.504	23.3274	25.9214	20.4278	24.4435	29.9589	20.7834	20.347	TON2	Probable serine/threonine-protein phosphatase 2A regulatory subunit B'' subunit TON2	GO:0005737,GO:0005634,GO:0009524,GO:0005819,GO:0005509,GO:0030865,GO:0000226,GO:0000913,GO:0035303,GO:0009826	cytoplasm|nucleus|phragmoplast|spindle|calcium ion binding|cortical cytoskeleton organization|microtubule cytoskeleton organization|preprophase band assembly|regulation of dephosphorylation|unidimensional cell growth	ko03015,ko04071,ko04151,ko04152,ko04261,ko04728	mRNA surveillance pathway|Sphingolipid signaling pathway|PI3K-Akt signaling pathway|AMPK signaling pathway|Adrenergic signaling in cardiomyocytes|Dopaminergic synapse
Solyc01g067510.3	3.12974	0.530218	1.57376	0.311322	0.0117991	0	0.0121049	0	0.296923	ACR4	Serine/threonine-protein kinase-like protein ACR4	GO:0009986,GO:0030139,GO:0032585,GO:0005886,GO:0005524,GO:0042803,GO:0106310,GO:0004674,GO:0019199,GO:0009793,GO:0048439,GO:0010311,GO:0032877,GO:0046777,GO:0009786,GO:0048829,GO:0048364,GO:0090392	cell surface|endocytic vesicle|multivesicular body membrane|plasma membrane|ATP binding|protein homodimerization activity|protein serine kinase activity|protein serine/threonine kinase activity|transmembrane receptor protein kinase activity|embryo development ending in seed dormancy|flower morphogenesis|lateral root formation|positive regulation of DNA endoreduplication|protein autophosphorylatio…
Solyc01g067530.3	10.8524	6.65244	9.02123	9.22154	6.29723	10.308	7.95441	8.34182	5.28643	OBGL	GTP-binding protein OBGC, chloroplastic	GO:0009507,GO:0009706,GO:0009570,GO:0005739,GO:0005525,GO:0003924,GO:0000287,GO:0003729,GO:0009658,GO:0009793,GO:0009416,GO:0006364,GO:0010027	chloroplast|chloroplast inner membrane|chloroplast stroma|mitochondrion|GTP binding|GTPase activity|magnesium ion binding|mRNA binding|chloroplast organization|embryo development ending in seed dormancy|response to light stimulus|rRNA processing|thylakoid membrane organization
Solyc01g067550.3	18.6002	13.9542	20.7766	12.3209	15.0929	11.1207	16.3769	12.1537	9.15115	At3g06410	Zinc finger CCCH domain-containing protein 34	GO:0005634,GO:0003677,GO:0046872,GO:0003729	nucleus|DNA binding|metal ion binding|mRNA binding
Solyc01g067560.3	9.3071	6.23041	8.07168	10.8526	10.2205	12.6364	14.3358	10.393	16.7022	ALY3	Protein ALWAYS EARLY 3	GO:0070176,GO:0005654,GO:0003677,GO:0006351,GO:0051726,GO:0006357,GO:0000003	DRM complex|nucleoplasm|DNA binding|DNA-templated transcription|regulation of cell cycle|regulation of transcription by RNA polymerase II|reproduction
Solyc01g067570.3	9.77238	12.7871	11.9812	14.0925	12.6129	13.0272	9.14513	14.5371	7.23696
Solyc01g067590.3	11.8994	10.5066	10.5535	11.4668	12.1522	10.968	13.5806	11.0696	15.5737	SNF4	Sucrose nonfermenting 4-like protein	GO:0009507,GO:0009569,GO:0005737,GO:0031588,GO:0005634,GO:0016208,GO:0019900,GO:1901982,GO:0030295,GO:0019901,GO:0019887,GO:0004674,GO:0005975,GO:0042149,GO:0000266,GO:0016559,GO:0009859,GO:0046777,GO:0006468,GO:0050790,GO:0045859,GO:2000377	chloroplast|chloroplast starch grain|cytoplasm|nucleotide-activated protein kinase complex|nucleus|AMP binding|kinase binding|maltose binding|protein kinase activator activity|protein kinase binding|protein kinase regulator activity|protein serine/threonine kinase activity|carbohydrate metabolic process|cellular response to glucose starvation|mitochondrial fission|peroxisome fission|pollen hydrat…
Solyc01g067600.3	10.6761	9.29144	16.4363	9.13043	10.8164	15.9691	6.88821	14.1637	6.1025	CWZF7	Cysteine-tryptophan domain-containing zinc finger protein 7	GO:0005634,GO:0043565,GO:0008270,GO:0045893,GO:0080113	nucleus|sequence-specific DNA binding|zinc ion binding|positive regulation of DNA-templated transcription|regulation of seed growth
Solyc01g067610.3	26.5644	35.3707	24.2315	31.7307	32.3489	26.4214	20.9805	34.9703	21.5211
Solyc01g067620.3	2.91417	4.25814	2.84139	2.72985	3.8991	2.20156	2.64036	2.50519	1.34389	SRG1	Protein SRG1	GO:0046872,GO:0016682,GO:0010150	metal ion binding|oxidoreductase activity, acting on diphenols and related substances as donors, oxygen as acceptor|leaf senescence
Solyc01g067630.3	16.698	14.278	14.7619	8.56202	5.55515	8.20729	7.43364	4.65446	1.48376
Solyc01g067640.3	20.958	11.1987	15.3247	9.62008	8.26895	7.97013	14.2468	5.97452	5.79124	At1g54610	Probable serine/threonine-protein kinase At1g54610	GO:0000307,GO:0005634,GO:0005524,GO:0004693,GO:0106310,GO:0008353,GO:0070816,GO:0032968,GO:0006468	cyclin-dependent protein kinase holoenzyme complex|nucleus|ATP binding|cyclin-dependent protein serine/threonine kinase activity|protein serine kinase activity|RNA polymerase II CTD heptapeptide repeat kinase activity|phosphorylation of RNA polymerase II C-terminal domain|positive regulation of transcription elongation by RNA polymerase II|protein phosphorylation
Solyc01g067650.2	0	0	0.183084	0	0	0	0.446878	1.42473	0
Solyc01g067660.3	14.1513	12.9166	29.3042	180.576	92.9528	117.526	202.004	275.619	404.788	BAM9	Inactive beta-amylase 9	GO:0005737,GO:0016161,GO:0000272	cytoplasm|beta-amylase activity|polysaccharide catabolic process
Solyc01g067680.3	46.0904	68.6856	56.7022	46.5356	46.6562	42.919	29.2602	35.5844	31.1211	TULP6	Tubby-like F-box protein 6
Solyc01g067690.3	5.00965	2.59251	4.39329	6.73713	4.55426	7.25386	2.75742	8.83025	4.03945
Solyc01g067700.3	2.0214	0.386097	1.35593	1.25682	0.604871	0.439166	1.35745	0.217626	0.856211
Solyc01g067710.3	13.6791	17.1716	16.3919	30.8442	26.339	38.9991	47.3318	42.8239	80.9292	NHX1	Sodium/hydrogen exchanger 1	GO:0005886,GO:0005774,GO:0015386,GO:0015385,GO:1901002,GO:0071805,GO:0051453,GO:0098719,GO:0034486	plasma membrane|vacuolar membrane|potassium:proton antiporter activity|sodium:proton antiporter activity|positive regulation of response to salt stress|potassium ion transmembrane transport|regulation of intracellular pH|sodium ion import across plasma membrane|vacuolar transmembrane transport
Solyc01g067720.3	5.09994	7.18391	6.19743	9.87998	10.6386	8.68505	11.6503	12.9115	6.62694	PVA22	Vesicle-associated protein 2-2	GO:0005789,GO:0005576,GO:0005886,GO:0090158,GO:0061817,GO:0046907	endoplasmic reticulum membrane|extracellular region|plasma membrane|endoplasmic reticulum membrane organization|endoplasmic reticulum-plasma membrane tethering|intracellular transport
Solyc01g067730.3	229.262	233.798	210.917	184.777	246.468	144.604	134.177	200.158	65.1654	ACP1	Acyl carrier protein 1, chloroplastic	GO:0009507,GO:0000036,GO:0031177	chloroplast|acyl carrier activity|phosphopantetheine binding
Solyc01g067740.3	270.367	365.726	266.474	696.018	731.089	469.649	1050.68	528.91	874.732	SODCC.5	Superoxide dismutase [Cu-Zn] 2	GO:0005829,GO:0005634,GO:0005507,GO:0004784,GO:0071280,GO:0071484,GO:0071457,GO:0071472,GO:0071329,GO:0071493,GO:0042742,GO:0035195,GO:0019430,GO:0010039	cytosol|nucleus|copper ion binding|superoxide dismutase activity|cellular response to copper ion|cellular response to light intensity|cellular response to ozone|cellular response to salt stress|cellular response to sucrose stimulus|cellular response to UV-B|defense response to bacterium|miRNA-mediated gene silencing|removal of superoxide radicals|response to iron ion	ko04146,ko04213	Peroxisome|Longevity regulating pathway - multiple species
Solyc01g067750.3	50.3809	42.9155	40.8249	102.288	110.455	79.591	132.014	88.5887	122.621	EMB3004	Bifunctional 3-dehydroquinate dehydratase/shikimate dehydrogenase, chloroplastic	GO:0009507,GO:0009570,GO:0003855,GO:0050661,GO:0004764,GO:0008652,GO:0009073,GO:0009423,GO:0009793,GO:0019632	chloroplast|chloroplast stroma|3-dehydroquinate dehydratase activity|NADP binding|shikimate 3-dehydrogenase (NADP+) activity|amino acid biosynthetic process|aromatic amino acid family biosynthetic process|chorismate biosynthetic process|embryo development ending in seed dormancy|shikimate metabolic process	ko00400,ko00999	Phenylalanine, tyrosine and tryptophan biosynthesis|Biosynthesis of various plant secondary metabolites
Solyc01g067790.3	4.34713	0.984464	2.52626	0.815371	0.808002	1.1078	0.683515	0.801194	0.704531
Solyc01g067800.3	8.90121	6.51898	9.04132	4.39303	6.06284	4.03583	7.55509	3.80528	1.22161
Solyc01g067810.2	0	0.425989	0	0.330162	0.625656	0.880984	0.213957	0.436567	1.18084
Solyc01g067820.3	6.04564	5.55999	6.14202	5.08417	7.28855	5.16301	5.01559	7.62865	4.01081
Solyc01g067830.3	7.98225	7.41792	7.74824	7.44383	7.4267	4.61215	5.7024	7.0888	2.73286	VIT_07s0104g01170	U1 small nuclear ribonucleoprotein C	GO:0000243,GO:0005685,GO:0071004,GO:0003729,GO:0030627,GO:0030619,GO:0008270,GO:0000395,GO:0000387	commitment complex|U1 snRNP|U2-type prespliceosome|mRNA binding|pre-mRNA 5'-splice site binding|U1 snRNA binding|zinc ion binding|mRNA 5'-splice site recognition|spliceosomal snRNP assembly	ko03040	Spliceosome
Solyc01g067860.3	2.59914	0.290544	7.66786	0.671983	1.43597	0.858389	0.125082	0.014179	10.2101	PER39	Peroxidase 39	GO:0005576,GO:0009505,GO:0099503,GO:0020037,GO:0140825,GO:0046872,GO:0004601,GO:0042744,GO:0006979	extracellular region|plant-type cell wall|secretory vesicle|heme binding|lactoperoxidase activity|metal ion binding|peroxidase activity|hydrogen peroxide catabolic process|response to oxidative stress
Solyc01g067870.3	0.13995	0	0.0598461	0.0563526	0.133485	0.225552	3.10865	0.614741	0.58785	PER24	Peroxidase 24	GO:0005576,GO:0009505,GO:0020037,GO:0140825,GO:0046872,GO:0004601,GO:0042744,GO:0006979	extracellular region|plant-type cell wall|heme binding|lactoperoxidase activity|metal ion binding|peroxidase activity|hydrogen peroxide catabolic process|response to oxidative stress
Solyc01g067890.3	40.2838	37.7652	51.1836	37.1503	22.2685	37.1409	36.0011	31.0336	48.6665	TKT2	Probable 1-deoxy-D-xylulose-5-phosphate synthase, chloroplastic	GO:0009507,GO:0008661,GO:0046872,GO:0052865,GO:0016114,GO:0009228	chloroplast|1-deoxy-D-xylulose-5-phosphate synthase activity|metal ion binding|1-deoxy-D-xylulose 5-phosphate biosynthetic process|terpenoid biosynthetic process|thiamine biosynthetic process	ko00730,ko00900	Thiamine metabolism|Terpenoid backbone biosynthesis
Solyc01g067900.3	69.421	55.0334	61.1735	21.1989	25.6961	23.6991	47.1818	30.8098	40.1754	RALF	Rapid alkalinization factor	GO:0005576,GO:0005179,GO:0048018,GO:0019722,GO:0010469	extracellular region|hormone activity|receptor ligand activity|calcium-mediated signaling|regulation of signaling receptor activity
Solyc01g067905.1	55.907	33.6708	30.242	12.0478	17.3225	6.65995	8.10771	11.9479	8.03537	HSBP	Heat shock factor-binding protein	GO:0005829,GO:0005794,GO:0005634,GO:0031072,GO:0043621,GO:0003714,GO:0070370,GO:0009408,GO:0048316	cytosol|Golgi apparatus|nucleus|heat shock protein binding|protein self-association|transcription corepressor activity|cellular heat acclimation|response to heat|seed development	ko04212	Longevity regulating pathway - worm
Solyc01g067930.3	28.077	17.6061	20.5708	5.30215	6.15819	6.84578	7.50238	4.55853	5.07222	XXT2	Xyloglucan 6-xylosyltransferase 2	GO:0005829,GO:0005768,GO:0005794,GO:0000139,GO:0000138,GO:0005802,GO:0016758,GO:0042803,GO:0035252,GO:0033843,GO:0000271,GO:0009969,GO:0010411	cytosol|endosome|Golgi apparatus|Golgi membrane|Golgi trans cisterna|trans-Golgi network|hexosyltransferase activity|protein homodimerization activity|UDP-xylosyltransferase activity|xyloglucan 6-xylosyltransferase activity|polysaccharide biosynthetic process|xyloglucan biosynthetic process|xyloglucan metabolic process
Solyc01g067940.2	4.63113	2.66051	2.41201	1.61376	1.67061	1.07651	1.68486	2.43021	0.605672	XXT2	Xyloglucan 6-xylosyltransferase 2	GO:0005829,GO:0005768,GO:0005794,GO:0000139,GO:0000138,GO:0005802,GO:0016758,GO:0042803,GO:0035252,GO:0033843,GO:0000271,GO:0009969,GO:0010411	cytosol|endosome|Golgi apparatus|Golgi membrane|Golgi trans cisterna|trans-Golgi network|hexosyltransferase activity|protein homodimerization activity|UDP-xylosyltransferase activity|xyloglucan 6-xylosyltransferase activity|polysaccharide biosynthetic process|xyloglucan biosynthetic process|xyloglucan metabolic process
Solyc01g068000.3	59.484	51.3137	39.5731	30.9963	28.3093	21.7075	48.2496	25.8802	48.34	Os05g0134200	Probable protein phosphatase 2C 47	GO:0046872,GO:0017018,GO:0006470	metal ion binding|myosin phosphatase activity|protein dephosphorylation
Solyc01g068020.3	10.5416	16.7111	9.0157	22.5193	20.2363	21.818	17.7205	18.6105	18.8836
Solyc01g068030.3	23.1472	48.8982	24.5096	28.2926	29.7806	32.9587	12.2018	30.6801	14.1107
Solyc01g068040.1	0	0	0	0.0356328	0.067524	0.106965	1.03911	0.353374	0.169924
Solyc01g068050.3	8.70038	4.5397	6.04298	5.79725	5.89852	5.22972	4.88967	3.62642	9.46331	TRM13	tRNA:m(4)X modification enzyme TRM13	GO:0005737,GO:0005634,GO:0046872,GO:0106050,GO:0008175,GO:0009651,GO:0030488	cytoplasm|nucleus|metal ion binding|tRNA 2'-O-methyltransferase activity|tRNA methyltransferase activity|response to salt stress|tRNA methylation
Solyc01g068060.3	42.0394	79.4602	48.4874	103.081	88.547	94.3683	52.0344	121.28	104.017	ATG8I	Autophagy-related protein 8i	GO:0005776,GO:0000421,GO:0031410,GO:0005874,GO:0019779,GO:0019776,GO:0019786,GO:0006914,GO:0006995,GO:0015031	autophagosome|autophagosome membrane|cytoplasmic vesicle|microtubule|Atg8 activating enzyme activity|Atg8 ligase activity|Atg8-specific peptidase activity|autophagy|cellular response to nitrogen starvation|protein transport	ko04068,ko04140,ko04138,ko04136,ko04137,ko04139,ko04621,ko04727,ko04212	FoxO signaling pathway|Autophagy - animal|Autophagy - yeast|Autophagy - other|Mitophagy - animal|Mitophagy - yeast|NOD-like receptor signaling pathway|GABAergic synapse|Longevity regulating pathway - worm
Solyc01g068065.1	15.7694	24.8708	22.624	30.6493	36.0072	32.8001	21.042	36.8014	27.0361	ATG8H	Autophagy-related protein 8h	GO:0005776,GO:0000421,GO:0031410,GO:0005874,GO:0006914,GO:0006995,GO:0015031	autophagosome|autophagosome membrane|cytoplasmic vesicle|microtubule|autophagy|cellular response to nitrogen starvation|protein transport	ko04068,ko04140,ko04138,ko04136,ko04137,ko04139,ko04621,ko04727,ko04212	FoxO signaling pathway|Autophagy - animal|Autophagy - yeast|Autophagy - other|Mitophagy - animal|Mitophagy - yeast|NOD-like receptor signaling pathway|GABAergic synapse|Longevity regulating pathway - worm
Solyc01g068070.3	5.56906	2.70042	4.10804	1.81265	3.2284	2.35605	2.54309	2.19916	1.77486	THO3	THO complex subunit 3	GO:0080008,GO:0000347,GO:0000445,GO:0003723,GO:0006406,GO:0006397,GO:0008380,GO:0031047,GO:0010267	Cul4-RING E3 ubiquitin ligase complex|THO complex|THO complex part of transcription export complex|RNA binding|mRNA export from nucleus|mRNA processing|RNA splicing|RNA-mediated gene silencing|ta-siRNA processing
Solyc01g068080.3	3.7524	1.60011	2.07828	0.940553	1.04928	0.54647	1.16496	0.2708	0.397886	TKPR2	Tetraketide alpha-pyrone reductase 2	GO:0005829,GO:0016616,GO:0010584,GO:0080110	cytosol|oxidoreductase activity, acting on the CH-OH group of donors, NAD or NADP as acceptor|pollen exine formation|sporopollenin biosynthetic process
Solyc01g068100.3	97.499	100.893	116.377	90.342	90.024	91.9639	94.5033	84.7985	80.4015	SPL1	Squamosa promoter-binding-like protein 1	GO:0005634,GO:0003677,GO:0003700,GO:0046872,GO:0006355	nucleus|DNA binding|DNA-binding transcription factor activity|metal ion binding|regulation of DNA-templated transcription
Solyc01g068130.3	15.4153	13.4195	14.3255	3.01274	6.79933	1.62093	3.31118	2.8076	3.28492
Solyc01g068140.3	1.23562	0.735561	1.20354	0.773947	1.06069	0.235096	0.725452	0.630473	0.576681	AT4	Acyl transferase 4	GO:0050734,GO:0016410,GO:0009809	hydroxycinnamoyltransferase activity|N-acyltransferase activity|lignin biosynthetic process
Solyc01g068150.3	10.5646	9.38399	9.55185	6.00594	7.66152	6.06834	8.60053	7.8447	2.23538
Solyc01g068155.1	3.66085	3.64906	3.18556	5.57069	2.92333	2.40119	3.74886	4.07964	4.90435
Solyc01g068160.3	16.7378	12.8836	14.4788	11.565	11.2964	9.87878	18.2612	7.25449	6.99473	LCD	L-cysteine desulfhydrase	GO:0080146,GO:0019450	L-cysteine desulfhydrase activity|L-cysteine catabolic process to pyruvate	ko00270	Cysteine and methionine metabolism
Solyc01g068170.3	4.89991	5.42064	7.20777	5.90757	9.05731	7.61387	9.57081	8.11483	8.63841
Solyc01g068180.3	3.57321	2.89153	3.53259	3.87889	3.45089	3.9603	3.36495	2.89624	2.23153	At4g20740	Pentatricopeptide repeat-containing protein At4g20740
Solyc01g068190.3	9.59704	15.9044	14.0062	8.97946	10.8249	10.4291	4.83187	17.0547	4.34898
Solyc01g068200.3	17.1572	12.9223	14.7891	10.0083	12.6663	11.8028	10.215	12.0522	9.03402	ELD1	Glycosyltransferase-like KOBITO 1	GO:0005737,GO:0005768,GO:0005576,GO:0005794,GO:0000138,GO:0009505,GO:0005886,GO:0005802,GO:0016757,GO:0009738,GO:0007049,GO:0030154,GO:0051301,GO:0071482,GO:0030244,GO:0010215,GO:0060560,GO:0010078,GO:0009831,GO:0009663,GO:2001009,GO:0009737,GO:0009749,GO:0009416,GO:0009826	cytoplasm|endosome|extracellular region|Golgi apparatus|Golgi trans cisterna|plant-type cell wall|plasma membrane|trans-Golgi network|glycosyltransferase activity|abscisic acid-activated signaling pathway|cell cycle|cell differentiation|cell division|cellular response to light stimulus|cellulose biosynthetic process|cellulose microfibril organization|developmental growth involved in morphogenesis…
Solyc01g068210.3	28.6202	26.4906	30.1734	23.9805	25.1933	26.0246	24.5838	24.0302	20.4946		NADP-specific glutamate dehydrogenase (Fragment) OS=Chlorella sorokiniana OX=3076 PE=2 SV=1	GO:0009507,GO:0004354,GO:0006520	chloroplast|glutamate dehydrogenase (NADP+) activity|amino acid metabolic process	ko00910,ko00250,ko00220	Nitrogen metabolism|Alanine, aspartate and glutamate metabolism|Arginine biosynthesis
Solyc01g068240.3	17.8066	15.2756	14.8151	11.1146	10.759	10.4249	10.7794	13.0688	7.92325	UBP24	Ubiquitin carboxyl-terminal hydrolase 24	GO:0005829,GO:0005634,GO:0004843,GO:0004197,GO:0016579,GO:0006511	cytosol|nucleus|cysteine-type deubiquitinase activity|cysteine-type endopeptidase activity|protein deubiquitination|ubiquitin-dependent protein catabolic process	ko04139	Mitophagy - yeast
Solyc01g068250.2	3.79506	0.630147	2.95067	0.824844	0.884373	0.30408	0.696295	0	0.491684	JGB	Protein JINGUBANG	GO:0005737,GO:0005634,GO:0009846	cytoplasm|nucleus|pollen germination
Solyc01g068260.3	7.8899	3.15272	4.06248	1.47502	0.829335	1.16778	1.73317	1.25383	0.657023					ko03440	Homologous recombination
Solyc01g068263.1	7.30736	1.79719	3.48061	0.61907	0.966113	1.02028	2.51328	0.541711	0.998535					ko03440	Homologous recombination
Solyc01g068267.1	2.29971	0.421855	0.894012	0.330717	0.34184	0.345966	0.306863	0.402515	0.0537649					ko03440	Homologous recombination
Solyc01g068270.3	17.3081	12.0749	13.9728	15.4248	16.6907	13.8833	11.8929	9.10954	5.65117	STU	Protein kinase STUNTED	GO:0005737,GO:0005886,GO:0005524,GO:0016787,GO:0004674,GO:0009740,GO:0010476,GO:0051781,GO:0006468,GO:0009739	cytoplasm|plasma membrane|ATP binding|hydrolase activity|protein serine/threonine kinase activity|gibberellic acid mediated signaling pathway|gibberellin mediated signaling pathway|positive regulation of cell division|protein phosphorylation|response to gibberellin
Solyc01g068280.3	16.807	4.84356	8.42951	3.65033	3.79544	5.54932	5.3045	2.95921	3.11605	CHR24	Protein CHROMATIN REMODELING 24	GO:0005634,GO:0005524,GO:0140658,GO:0003677,GO:0015616,GO:0004386,GO:0016787,GO:0006310,GO:0045951	nucleus|ATP binding|ATP-dependent chromatin remodeler activity|DNA binding|DNA translocase activity|helicase activity|hydrolase activity|DNA recombination|positive regulation of mitotic recombination
Solyc01g068290.3	8.462	8.37436	8.78035	9.32215	7.2007	11.5843	12.7046	8.02327	7.39257
Solyc01g068330.3	22.8161	18.6256	19.9293	23.8289	27.8218	25.4745	27.3474	19.1694	22.3847	CDC48C	Cell division control protein 48 homolog C	GO:0005856,GO:0005634,GO:0009524,GO:0005524,GO:0016887,GO:1990275,GO:0007049,GO:0051301,GO:0051973,GO:0015031,GO:0042254	cytoskeleton|nucleus|phragmoplast|ATP binding|ATP hydrolysis activity|preribosome binding|cell cycle|cell division|positive regulation of telomerase activity|protein transport|ribosome biogenesis	ko03008	Ribosome biogenesis in eukaryotes
Solyc01g068340.3	3.00729	0.433996	1.41806	0.856209	1.03339	0.622161	1.51594	0.586292	0.838483	MUS81	Crossover junction endonuclease MUS81	GO:0000794,GO:0048476,GO:0005730,GO:0005634,GO:0048257,GO:0008821,GO:0003677,GO:0046872,GO:0051301,GO:0006974,GO:0000737,GO:0006281,GO:0000727,GO:0000724,GO:0007129,GO:0031573,GO:0006312,GO:0000712,GO:0000723	condensed nuclear chromosome|Holliday junction resolvase complex|nucleolus|nucleus|3'-flap endonuclease activity|crossover junction endodeoxyribonuclease activity|DNA binding|metal ion binding|cell division|cellular response to DNA damage stimulus|DNA catabolic process, endonucleolytic|DNA repair|double-strand break repair via break-induced replication|double-strand break repair via homologous re…	ko03440,ko03460	Homologous recombination|Fanconi anemia pathway
Solyc01g068360.3	1.09936	0.359972	0.948133	0.864886	0.343653	0.27917	0.542399	0.276683	0.454574	At3g03770	Probable inactive leucine-rich repeat receptor-like protein kinase At3g03770	GO:0005886,GO:0005524,GO:0004672,GO:0046777	plasma membrane|ATP binding|protein kinase activity|protein autophosphorylation
Solyc01g068390.3	13.469	14.3498	15.5599	21.4864	18.4713	21.7663	22.3744	20.6976	23.3274	PAP27	Probable inactive purple acid phosphatase 27	GO:0005576,GO:0003993,GO:0046872	extracellular region|acid phosphatase activity|metal ion binding
Solyc01g068400.3	56.0537	56.5088	54.1074	46.0438	57.7728	40.9137	49.5948	48.9998	33.7211	TFCA	Tubulin-folding cofactor A	GO:0005829,GO:0015630,GO:0005777,GO:0048487,GO:0015631,GO:0007023,GO:0006457,GO:0007021	cytosol|microtubule cytoskeleton|peroxisome|beta-tubulin binding|tubulin binding|post-chaperonin tubulin folding pathway|protein folding|tubulin complex assembly
Solyc01g068410.3	1.41952	0.43459	1.9945	0	0	0	1.0517	0	0.219034	PIN5	Auxin efflux carrier component 5	GO:0005783,GO:0005789,GO:0005886,GO:0010329,GO:0080161,GO:0010315,GO:0010252,GO:0009926,GO:0009734,GO:0080162,GO:0009555	endoplasmic reticulum|endoplasmic reticulum membrane|plasma membrane|auxin efflux transmembrane transporter activity|auxin transmembrane transporter activity|auxin export across the plasma membrane|auxin homeostasis|auxin polar transport|auxin-activated signaling pathway|endoplasmic reticulum to cytosol auxin transport|pollen development
Solyc01g068450.3	2.99913	3.08043	2.70319	3.87808	5.15864	4.0322	4.16879	3.68308	4.12643	PICBP	Calmodulin binding protein PICBP	GO:0005516,GO:0006952	calmodulin binding|defense response
Solyc01g068470.3	5.38175	6.80983	3.4402	3.85374	4.39229	6.37105	4.50612	10.4684	4.26146
Solyc01g068475.1	5.33088	6.85734	6.57583	5.26317	3.06382	8.08902	5.91862	4.33256	1.96853
Solyc01g068480.3	20.9758	11.6731	21.0112	13.4313	13.2091	16.3714	16.8116	11.1115	12.4365	UPF1	Regulator of nonsense transcripts 1 homolog	GO:0005737,GO:0005829,GO:0000932,GO:0009506,GO:0005524,GO:0016887,GO:0003677,GO:0003729,GO:0003723,GO:0003724,GO:0008270,GO:0042742,GO:0009867,GO:0048571,GO:0000184,GO:0009611,GO:0008380,GO:0009863,GO:0010182,GO:0006412	cytoplasm|cytosol|P-body|plasmodesma|ATP binding|ATP hydrolysis activity|DNA binding|mRNA binding|RNA binding|RNA helicase activity|zinc ion binding|defense response to bacterium|jasmonic acid mediated signaling pathway|long-day photoperiodism|nuclear-transcribed mRNA catabolic process, nonsense-mediated decay|response to wounding|RNA splicing|salicylic acid mediated signaling pathway|sugar media…	ko03040	Spliceosome
Solyc01g068490.3	2.59466	5.66242	5.38644	5.22386	4.72899	7.27342	3.93635	16.3148	1.6173	PUB44	U-box domain-containing protein 44	GO:0005737,GO:0005634,GO:0005886,GO:0070696,GO:0004842,GO:0010150,GO:0090359,GO:0010115,GO:0010380,GO:0010271	cytoplasm|nucleus|plasma membrane|transmembrane receptor protein serine/threonine kinase binding|ubiquitin-protein transferase activity|leaf senescence|negative regulation of abscisic acid biosynthetic process|regulation of abscisic acid biosynthetic process|regulation of chlorophyll biosynthetic process|regulation of chlorophyll catabolic process
Solyc01g068500.3	0.777807	1.34316	1.36068	1.3287	0.854284	1.49573	1.06094	2.40008	1.24462	At3g54510	CSC1-like protein At3g54510	GO:0005886,GO:0005227	plasma membrane|calcium activated cation channel activity
Solyc01g068520.1	0	0	0	0	0.702955	1.33627	0.144235	0	0
Solyc01g068530.3	707.264	379.968	537.891	307.727	383.521	231.895	252.409	245.564	101.882	RPS16	40S ribosomal protein S16	GO:0005737,GO:1990904,GO:0005840,GO:0003735,GO:0006412	cytoplasm|ribonucleoprotein complex|ribosome|structural constituent of ribosome|translation	ko03010	Ribosome
Solyc01g068540.3	1.4876	0.27634	0.828454	0.146267	0.257378	0.439077	0.467163	0.145055	0.0498223	MOMT2	Myricetin 7/4'-O-methyltransferase 2	GO:0005634,GO:0102439,GO:0030757,GO:0102450,GO:0033803,GO:0102435,GO:0046983,GO:0102432,GO:0102448,GO:0102441,GO:0009813,GO:0032259	nucleus|3',4',5'-trimethylmyricetin 7-O-methyltransferase activity|3-methylquercitin 7-O-methyltransferase activity|kaempferide 7-O-methyltransferase activity|kaempferol 4'-O-methyltransferase activity|myricetin 7-O-methyltransferase activity|protein dimerization activity|quercetin 7-O-methyltransferase activity|rhamnetin 4'-O-methyltransferase activity|syringetin 7-O-methyltransferase activity|f…
Solyc01g068560.3	2.30035	2.18683	3.0518	0.251096	0.0793044	0.167502	0.596638	0.110673	0.166307
Solyc01g068580.3	19.1955	15.8189	17.0897	12.7972	14.4013	11.4438	13.1215	15.2841	7.40022	CSU2	Protein COP1 SUPPRESSOR 2	GO:0016607,GO:0005681,GO:0000398,GO:1904667,GO:0080022,GO:0010099,GO:0055121	nuclear speck|spliceosomal complex|mRNA splicing, via spliceosome|negative regulation of ubiquitin protein ligase activity|primary root development|regulation of photomorphogenesis|response to high fluence blue light stimulus by blue high-fluence system
Solyc01g068590.3	15.5396	15.9481	17.8989	14.4775	14.6923	17.3338	13.8827	18.2268	10.3505
Solyc01g068640.3	7.2868	8.48982	7.10987	7.44407	10.3051	6.66275	5.3918	8.3531	6.02214	ABC1	Protein ABC transporter 1, mitochondrial	GO:0031314,GO:0005739,GO:0005524,GO:0016740,GO:0015996,GO:0017004,GO:0010224,GO:0006744	extrinsic component of mitochondrial inner membrane|mitochondrion|ATP binding|transferase activity|chlorophyll catabolic process|cytochrome complex assembly|response to UV-B|ubiquinone biosynthetic process
Solyc01g073640.3	100.445	16.1102	34.1821	4.01266	1.75269	4.18604	2.2684	0.451564	0.576776	SDR3b	Short-chain dehydrogenase reductase 3b	GO:0016491	oxidoreductase activity
Solyc01g073650.3	66.398	67.1426	63.9797	93.2534	79.7998	88.0779	88.6895	66.9197	90.8925	NPP5	Serine/threonine-protein phosphatase PP2A-5 catalytic subunit	GO:0005737,GO:0005634,GO:0046872,GO:0017018,GO:0004722,GO:0000082	cytoplasm|nucleus|metal ion binding|myosin phosphatase activity|protein serine/threonine phosphatase activity|G1/S transition of mitotic cell cycle	ko03015,ko04013,ko04350,ko04390,ko04391,ko04071,ko04151,ko04152,ko04140,ko04138,ko04136,ko04110,ko04111,ko04113,ko04114,ko04530,ko04261,ko04728,ko04730	mRNA surveillance pathway|MAPK signaling pathway - fly|TGF-beta signaling pathway|Hippo signaling pathway|Hippo signaling pathway - fly|Sphingolipid signaling pathway|PI3K-Akt signaling pathway|AMPK signaling pathway|Autophagy - animal|Autophagy - yeast|Autophagy - other|Cell cycle|Cell cycle - yeast|Meiosis - yeast|Oocyte meiosis|Tight junction|Adrenergic signaling in cardiomyocytes|Dopaminergic…
Solyc01g073660.3	16.9225	31.3795	29.0288	24.3563	26.6881	28.4923	13.2925	24.6528	11.6256
Solyc01g073670.3	3.74207	4.01911	0.649656	1.40591	2.15576	0.397338	2.04472	0.308652	2.78925
Solyc01g073680.3	12.8675	4.82579	7.01564	7.48044	8.0082	3.24032	12.7171	9.47376	14.7863	LTPG14	Non-specific lipid transfer protein GPI-anchored 14	GO:0005829,GO:0005886,GO:0008289,GO:0010150,GO:0006869,GO:0080027,GO:0009625	cytosol|plasma membrane|lipid binding|leaf senescence|lipid transport|response to herbivore|response to insect
Solyc01g073690.2	252.311	270.326	268.596	221.082	242.561	201.436	197.022	256.092	159.003	VHA-D	V-type proton ATPase subunit D	GO:0005829,GO:0005794,GO:0000325,GO:0005886,GO:0033176,GO:0005774,GO:0005773,GO:0046961	cytosol|Golgi apparatus|plant-type vacuole|plasma membrane|proton-transporting V-type ATPase complex|vacuolar membrane|vacuole|proton-transporting ATPase activity, rotational mechanism	ko00190,ko04150,ko04145,ko04966,ko04721	Oxidative phosphorylation|mTOR signaling pathway|Phagosome|Collecting duct acid secretion|Synaptic vesicle cycle
Solyc01g073710.2	25.0479	30.4124	22.9889	20.5646	18.8392	27.2762	53.6181	27.868	26.3329
Solyc01g073720.2	112.38	144.042	62.5424	185.768	122.472	187.563	247.925	114.069	437.713
Solyc01g073725.1	6.83709	14.7434	7.05939	14.7064	14.213	11.9491	8.92037	18.2015	15.8497
Solyc01g073730.3	12.4832	16.7795	16.4217	17.4827	19.8508	19.4737	13.6429	19.8262	20.7697	CNX2	GTP 3',8-cyclase, mitochondrial	GO:0009507,GO:0005759,GO:0005739,GO:0019008,GO:0051539,GO:0061799,GO:0061798,GO:0005525,GO:0046872,GO:0006777	chloroplast|mitochondrial matrix|mitochondrion|molybdopterin synthase complex|4 iron, 4 sulfur cluster binding|cyclic pyranopterin monophosphate synthase activity|GTP 3',8'-cyclase activity|GTP binding|metal ion binding|Mo-molybdopterin cofactor biosynthetic process	ko00790,ko04122	Folate biosynthesis|Sulfur relay system
Solyc01g073740.3	94.6363	110.584	98.0724	95.6596	114.869	107.342	66.4945	116.825	64.7843	CS	Citrate synthase, mitochondrial	GO:0005759,GO:0004108,GO:0006101,GO:0006099	mitochondrial matrix|citrate (Si)-synthase activity|citrate metabolic process|tricarboxylic acid cycle	ko00020,ko00630	Citrate cycle (TCA cycle)|Glyoxylate and dicarboxylate metabolism
Solyc01g073750.3	18.5436	10.9778	24.5064	8.99543	8.19017	11.2803	9.45328	13.5445	6.09935	CALS2	Callose synthase 2	GO:0000148,GO:0005886,GO:0003843,GO:0046527,GO:0006075,GO:0071555,GO:0008360	1,3-beta-D-glucan synthase complex|plasma membrane|1,3-beta-D-glucan synthase activity|glucosyltransferase activity|(1->3)-beta-D-glucan biosynthetic process|cell wall organization|regulation of cell shape
Solyc01g073770.2	8.77342	15.309	14.9018	23.414	23.5142	27.3656	19.7108	16.6441	7.21627
Solyc01g073780.2	6.62028	2.14966	1.84529	2.4194	0.812753	1.54058	2.52283	0.523494	2.72705	VLG	Protein VACUOLELESS GAMETOPHYTES	GO:0009561,GO:0055046,GO:0009617,GO:0002237,GO:0002238,GO:0002240	megagametogenesis|microgametogenesis|response to bacterium|response to molecule of bacterial origin|response to molecule of fungal origin|response to molecule of oomycetes origin
Solyc01g073800.2	21.3563	38.4915	56.7499	45.3711	36.6101	52.299	13.2468	24.4812	20.8221	VLG	Protein VACUOLELESS GAMETOPHYTES	GO:0009561,GO:0055046,GO:0009617,GO:0002237,GO:0002238,GO:0002240	megagametogenesis|microgametogenesis|response to bacterium|response to molecule of bacterial origin|response to molecule of fungal origin|response to molecule of oomycetes origin
Solyc01g073810.2	49.7755	74.3426	68.1558	71.5117	53.8584	104.695	8.18447	23.3057	3.83671	VLG	Protein VACUOLELESS GAMETOPHYTES	GO:0009561,GO:0055046,GO:0009617,GO:0002237,GO:0002238,GO:0002240	megagametogenesis|microgametogenesis|response to bacterium|response to molecule of bacterial origin|response to molecule of fungal origin|response to molecule of oomycetes origin
Solyc01g073820.3	124.416	213.868	184.328	131.222	118.043	150.854	80.2763	73.0387	52.2471	VLG	Protein VACUOLELESS GAMETOPHYTES	GO:0009561,GO:0055046,GO:0009617,GO:0002237,GO:0002238,GO:0002240	megagametogenesis|microgametogenesis|response to bacterium|response to molecule of bacterial origin|response to molecule of fungal origin|response to molecule of oomycetes origin
Solyc01g073830.1	54.174	54.4425	37.1053	41.1407	38.3145	43.5655	35.5787	10.4615	16.8065	VLG	Protein VACUOLELESS GAMETOPHYTES	GO:0009561,GO:0055046,GO:0009617,GO:0002237,GO:0002238,GO:0002240	megagametogenesis|microgametogenesis|response to bacterium|response to molecule of bacterial origin|response to molecule of fungal origin|response to molecule of oomycetes origin
Solyc01g073840.1	31.4952	82.3158	76.6363	35.4654	34.6887	48.8522	61.0286	40.3367	10.2805	VLG	Protein VACUOLELESS GAMETOPHYTES	GO:0009561,GO:0055046,GO:0009617,GO:0002237,GO:0002238,GO:0002240	megagametogenesis|microgametogenesis|response to bacterium|response to molecule of bacterial origin|response to molecule of fungal origin|response to molecule of oomycetes origin
Solyc01g073850.1	0	0.34358	0.471333	1.86404	1.00924	1.33229	1.0354	0.176056	0.105823
Solyc01g073860.3	149.47	492.824	360.482	529.167	514.779	660.163	198.698	493.373	133.575	VLG	Protein VACUOLELESS GAMETOPHYTES	GO:0009561,GO:0055046,GO:0009617,GO:0002237,GO:0002238,GO:0002240	megagametogenesis|microgametogenesis|response to bacterium|response to molecule of bacterial origin|response to molecule of fungal origin|response to molecule of oomycetes origin
Solyc01g073870.3	15.6479	23.7324	21.9585	21.1822	21.4915	17.8016	16.6275	18.3545	12.3058
Solyc01g073880.2	26.1733	44.2626	32.2457	19.6872	24.0362	27.4911	12.4248	35.5026	5.4882	VLG	Protein VACUOLELESS GAMETOPHYTES	GO:0009561,GO:0055046,GO:0009617,GO:0002237,GO:0002238,GO:0002240	megagametogenesis|microgametogenesis|response to bacterium|response to molecule of bacterial origin|response to molecule of fungal origin|response to molecule of oomycetes origin
Solyc01g073890.3	38.788	64.0608	45.3214	28.7223	29.5834	34.6767	33.5211	57.875	27.9388	VLG	Protein VACUOLELESS GAMETOPHYTES	GO:0009561,GO:0055046,GO:0009617,GO:0002237,GO:0002238,GO:0002240	megagametogenesis|microgametogenesis|response to bacterium|response to molecule of bacterial origin|response to molecule of fungal origin|response to molecule of oomycetes origin
Solyc01g073900.3	22.3528	21.756	26.6236	20.6756	23.5911	20.2889	22.3905	25.1823	13.9913	RMA2	E3 ubiquitin-protein ligase RMA2	GO:0005783,GO:0005789,GO:0046872,GO:0061630,GO:0044390,GO:0004842,GO:0071712,GO:0006511	endoplasmic reticulum|endoplasmic reticulum membrane|metal ion binding|ubiquitin protein ligase activity|ubiquitin-like protein conjugating enzyme binding|ubiquitin-protein transferase activity|ER-associated misfolded protein catabolic process|ubiquitin-dependent protein catabolic process	ko04141	Protein processing in endoplasmic reticulum
Solyc01g073910.3	34.0147	29.7155	24.1138	14.3148	16.8371	13.8298	37.6532	16.3603	16.6013	HAT14	Homeobox-leucine zipper protein HAT14	GO:0005634,GO:0003700,GO:0000981,GO:0000976	nucleus|DNA-binding transcription factor activity|DNA-binding transcription factor activity, RNA polymerase II-specific|transcription cis-regulatory region binding
Solyc01g073920.3	13.4348	13.4517	13.4992	19.1758	20.8183	13.7708	20.4905	17.7976	22.8848
Solyc01g073930.3	3.37066	2.64914	3.86962	3.18104	2.77656	2.08344	2.58616	2.9826	0.804446	NTAN1	Protein N-terminal asparagine amidohydrolase	GO:0005634,GO:0008418,GO:0006511	nucleus|protein-N-terminal asparagine amidohydrolase activity|ubiquitin-dependent protein catabolic process
Solyc01g073940.3	6.02853	3.388	5.04023	2.86576	3.79651	2.6859	3.54197	3.26638	1.9015	Os04g0665700	Zinc finger CCCH domain-containing protein 31	GO:0005737,GO:0005634,GO:0003677,GO:0046872,GO:0003729,GO:0010468	cytoplasm|nucleus|DNA binding|metal ion binding|mRNA binding|regulation of gene expression
Solyc01g073950.3	20.8747	16.7069	20.3935	14.1281	18.2794	13.869	14.3902	18.0955	10.7019
Solyc01g073960.3	18.5589	18.7729	19.3276	22.7674	27.6623	22.3129	25.4474	24.2485	24.804	EML4	Protein EMSY-LIKE 4	GO:0005634,GO:0050832	nucleus|defense response to fungus
Solyc01g074010.3	59.6047	22.8607	33.8008	15.0784	16.5089	14.6044	23.0031	13.0867	11.2322	HTR2	Histone H3.1	GO:0010369,GO:0005829,GO:0005576,GO:0000786,GO:0005634,GO:0005886,GO:0009536,GO:0003677,GO:0046982,GO:0030527	chromocenter|cytosol|extracellular region|nucleosome|nucleus|plasma membrane|plastid|DNA binding|protein heterodimerization activity|structural constituent of chromatin
Solyc01g074020.3	5.83123	3.36613	4.59676	4.58536	4.62553	5.26065	4.95675	6.35062	3.13388
Solyc01g074040.2	116.234	28.4518	91.6431	9.69689	9.45121	7.25498	17.2412	5.03985	13.5889		Furcatin hydrolase OS=Viburnum furcatum OX=237940 PE=1 SV=1	GO:0009507,GO:0033956,GO:0005975	chloroplast|beta-apiosyl-beta-glucosidase activity|carbohydrate metabolic process	ko00500,ko00460,ko00999	Starch and sucrose metabolism|Cyanoamino acid metabolism|Biosynthesis of various plant secondary metabolites
Solyc01g079060.3	5.92547	5.74371	7.34889	4.51042	6.11114	5.05719	5.86965	5.97376	4.0636					ko04144,ko04217	Endocytosis|Necroptosis
Solyc01g079090.3	67.7726	70.146	79.7224	69.2826	66.1821	73.907	71.0719	53.7717	35.521	PPXI	Protoporphyrinogen oxidase, chloroplastic	GO:0009507,GO:0016491,GO:0004729,GO:0015995,GO:0006783,GO:0006782	chloroplast|oxidoreductase activity|oxygen-dependent protoporphyrinogen oxidase activity|chlorophyll biosynthetic process|heme biosynthetic process|protoporphyrinogen IX biosynthetic process	ko00860	Porphyrin metabolism
Solyc01g079100.3	5.28552	0.184709	2.25516	0.429475	0.587783	0.549117	0.672596	0.130141	1.6356	PAT18	Protein S-acyltransferase 18	GO:0030659,GO:0005783,GO:0005789,GO:0005794,GO:0019706,GO:0018230,GO:0006612	cytoplasmic vesicle membrane|endoplasmic reticulum|endoplasmic reticulum membrane|Golgi apparatus|protein-cysteine S-palmitoyltransferase activity|peptidyl-L-cysteine S-palmitoylation|protein targeting to membrane
Solyc01g079110.3	249.274	34.4784	108.122	20.8264	5.36299	35.6522	53.3974	8.56378	4.32561	HTR2	Histone H3.1	GO:0010369,GO:0005829,GO:0005576,GO:0000786,GO:0005634,GO:0005886,GO:0009536,GO:0003677,GO:0046982,GO:0030527	chromocenter|cytosol|extracellular region|nucleosome|nucleus|plasma membrane|plastid|DNA binding|protein heterodimerization activity|structural constituent of chromatin	ko04613	Neutrophil extracellular trap formation
Solyc01g079140.2	0.207547	0.808707	0.443763	1.51474	2.02909	0.679445	0.812363	2.79716	0
Solyc01g079150.3	2.07991	0.946975	1.29305	0.159307	0.280324	0.261883	0.663667	0.643233	0.366282	BOR1	Boron transporter 1	GO:0010008,GO:0005886,GO:0005774,GO:0046715,GO:0005452,GO:0022857,GO:0035445,GO:0080029,GO:0050801,GO:0010036,GO:0055085	endosome membrane|plasma membrane|vacuolar membrane|active borate transmembrane transporter activity|solute:inorganic anion antiporter activity|transmembrane transporter activity|borate transmembrane transport|cellular response to boron-containing substance levels|ion homeostasis|response to boron-containing substance|transmembrane transport
Solyc01g079160.3	0.329193	0.349827	0.479902	0.180755	0.513797	0.241158	1.05423	1.16517	6.24933	LIP4	GDSL esterase/lipase LIP-4	GO:0005576,GO:0016788,GO:0016042	extracellular region|hydrolase activity, acting on ester bonds|lipid catabolic process
Solyc01g079170.3	0.993255	0.414666	0.515757	1.22841	2.65265	0.400198	7.44219	3.05973	18.9022	GOLS1	Galactinol synthase 1	GO:0005737,GO:0016757,GO:0047216,GO:0046872,GO:0006012,GO:0009737,GO:0009409,GO:0009408,GO:0006979,GO:0009651,GO:0009414	cytoplasm|glycosyltransferase activity|inositol 3-alpha-galactosyltransferase activity|metal ion binding|galactose metabolic process|response to abscisic acid|response to cold|response to heat|response to oxidative stress|response to salt stress|response to water deprivation	ko00052	Galactose metabolism
Solyc01g079180.3	1.43098	1.02092	0.948052	0.0405777	0.326803	0.0203016	0	0	0	PME53	Probable pectinesterase 53	GO:0005737,GO:0005576,GO:0045330,GO:0030599,GO:0042545,GO:0045490	cytoplasm|extracellular region|aspartyl esterase activity|pectinesterase activity|cell wall modification|pectin catabolic process	ko00040,ko02020	Pentose and glucuronate interconversions|Two-component system
Solyc01g079200.3	87.1447	63.6673	29.7184	27.4083	29.4145	16.6948	70.3753	26.0628	56.4625	GA2OX2	Gibberellin 2-beta-dioxygenase 2	GO:0052634,GO:0046872,GO:0009686	C-19 gibberellin 2-beta-dioxygenase activity|metal ion binding|gibberellin biosynthetic process	ko00904	Diterpenoid biosynthesis
Solyc01g079210.3	13.5427	10.6022	12.3696	13.7799	13.2515	13.1558	16.2968	12.8344	17.8484	SWC4	SWR1-complex protein 4	GO:0035267,GO:0005634,GO:0000812,GO:0003677,GO:0003714,GO:0006338,GO:0006281,GO:0043968,GO:0043967,GO:0000122	NuA4 histone acetyltransferase complex|nucleus|Swr1 complex|DNA binding|transcription corepressor activity|chromatin remodeling|DNA repair|histone H2A acetylation|histone H4 acetylation|negative regulation of transcription by RNA polymerase II
Solyc01g079220.3	19.6893	30.196	24.1798	18.0955	18.3935	18.3579	10.9441	28.209	12.7495	NIFU1	NifU-like protein 1, chloroplastic	GO:0009507,GO:0009570,GO:0005739,GO:0051539,GO:0005506,GO:0005198,GO:0016226,GO:0097428	chloroplast|chloroplast stroma|mitochondrion|4 iron, 4 sulfur cluster binding|iron ion binding|structural molecule activity|iron-sulfur cluster assembly|protein maturation by iron-sulfur cluster transfer
Solyc01g079230.3	11.4453	7.58564	15.0236	8.09421	8.42928	10.3977	10.4553	8.17175	12.7795	AGDP1	Protein AGENET DOMAIN (AGD)-CONTAINING P1	GO:0000775,GO:0000792,GO:0005634,GO:0042393,GO:0035064,GO:0006346,GO:0036123,GO:0044030	chromosome, centromeric region|heterochromatin|nucleus|histone binding|methylated histone binding|DNA methylation-dependent heterochromatin formation|histone H3-K9 dimethylation|regulation of DNA methylation
Solyc01g079235.1	36.5664	26.9046	30.055	37.7306	31.6382	37.7436	41.1	34.2061	36.9192	DUF7	DUF724 domain-containing protein 7	GO:0005634,GO:0042803,GO:0009908	nucleus|protein homodimerization activity|flower development
Solyc01g079240.3	42.0862	26.047	36.597	12.2965	7.04811	14.1388	4.37025	17.0585	4.23226	LACS1	Long chain acyl-CoA synthetase 1	GO:0005783,GO:0016020,GO:0005524,GO:0004467,GO:0031957,GO:0010143,GO:0006631,GO:0010025	endoplasmic reticulum|membrane|ATP binding|long-chain fatty acid-CoA ligase activity|very long-chain fatty acid-CoA ligase activity|cutin biosynthetic process|fatty acid metabolic process|wax biosynthetic process	ko00061,ko00071,ko04146,ko04216,ko02024,ko04920,ko03320,ko04714	Fatty acid biosynthesis|Fatty acid degradation|Peroxisome|Ferroptosis|Quorum sensing|Adipocytokine signaling pathway|PPAR signaling pathway|Thermogenesis
Solyc01g079250.3	122.826	82.6965	92.5205	121.994	98.8277	106.802	109.313	78.2476	136.219	At3g62310	Probable pre-mRNA-splicing factor ATP-dependent RNA helicase DEAH2	GO:0005730,GO:0005681,GO:0005524,GO:0016887,GO:0003729,GO:0003723,GO:0003724,GO:0006397,GO:0008380	nucleolus|spliceosomal complex|ATP binding|ATP hydrolysis activity|mRNA binding|RNA binding|RNA helicase activity|mRNA processing|RNA splicing	ko03040	Spliceosome
Solyc01g079260.3	23.8239	44.4484	30.7294	45.1074	41.3353	37.3412	93.455	30.7739	28.743	WRKY71	WRKY transcription factor 71	GO:0005634,GO:0003700,GO:1990837,GO:0045893,GO:0010228	nucleus|DNA-binding transcription factor activity|sequence-specific double-stranded DNA binding|positive regulation of DNA-templated transcription|vegetative to reproductive phase transition of meristem
Solyc01g079280.1	0	0	0.191961	0	0.171266	0	1.05423	0	0.215494
Solyc01g079290.1	0.519778	1.65401	0.703857	1.46507	2.18138	0.523567	1.32241	0.89943	4.40818	UBC24	Probable ubiquitin-conjugating enzyme E2 24	GO:0005783,GO:0005789,GO:0005794,GO:0000139,GO:0005524,GO:0016874,GO:0061631,GO:0016036,GO:0055062,GO:0006817,GO:2000185	endoplasmic reticulum|endoplasmic reticulum membrane|Golgi apparatus|Golgi membrane|ATP binding|ligase activity|ubiquitin conjugating enzyme activity|cellular response to phosphate starvation|phosphate ion homeostasis|phosphate ion transport|regulation of phosphate transmembrane transport
Solyc01g079300.3	0.162308	0.0486485	0.186865	5.56776	2.31024	3.32012	39.3391	17.0509	40.2614	STS1	Stachyose synthase	GO:0005737,GO:0047268,GO:0009312,GO:0033532	cytoplasm|galactinol-raffinose galactosyltransferase activity|oligosaccharide biosynthetic process|stachyose biosynthetic process	ko00052	Galactose metabolism
Solyc01g079310.3	8.20999	6.87536	6.66082	4.31199	4.59631	2.76206	7.74792	5.57209	6.13379
Solyc01g079320.3	3.87232	2.43984	3.76982	1.2109	2.01175	2.20754	0.693338	1.00346	0.533941	At1g02370	Pentatricopeptide repeat-containing protein At1g02370, mitochondrial	GO:0005739	mitochondrion
Solyc01g079330.3	17.7886	14.2569	15.4143	17.4698	17.4474	18.2945	17.5341	14.0386	22.1199	RH24	DEAD-box ATP-dependent RNA helicase 24	GO:0005634,GO:0005524,GO:0016887,GO:0003723,GO:0003724	nucleus|ATP binding|ATP hydrolysis activity|RNA binding|RNA helicase activity	ko03040	Spliceosome
Solyc01g079340.3	15.4295	10.6995	16.5402	9.97834	9.67977	9.33029	14.5782	8.186	4.09022	ALE2	Receptor-like serine/threonine-protein kinase ALE2	GO:0005886,GO:0005524,GO:0016301,GO:0106310,GO:0004674,GO:0030154,GO:0090558,GO:1905393,GO:0046777,GO:0010068	plasma membrane|ATP binding|kinase activity|protein serine kinase activity|protein serine/threonine kinase activity|cell differentiation|plant epidermis development|plant organ formation|protein autophosphorylation|protoderm histogenesis
Solyc01g079350.3	39.8506	38.6762	46.3603	33.3896	35.4096	39.1046	30.325	26.6557	23.4638
Solyc01g079360.3	5.18114	13.3996	10.8049	14.9123	21.4029	17.6414	8.56883	11.0005	14.3189	WRKY35	Probable WRKY transcription factor 35	GO:0005634,GO:0003700,GO:0000976,GO:0009793,GO:0009555	nucleus|DNA-binding transcription factor activity|transcription cis-regulatory region binding|embryo development ending in seed dormancy|pollen development
Solyc01g079385.1	12.4037	11.9186	16.3953	12.5202	8.58373	16.806	6.82728	11.6089	4.20692	EZA1	Histone-lysine N-methyltransferase EZA1	GO:0005677,GO:0005634,GO:0031519,GO:0009506,GO:0003682,GO:0046976,GO:0140951,GO:0003727,GO:0009738,GO:1990110,GO:0031507,GO:0070734,GO:0098532,GO:0006349,GO:1900055,GO:0048587,GO:0009737,GO:0010048	chromatin silencing complex|nucleus|PcG protein complex|plasmodesma|chromatin binding|histone H3K27 methyltransferase activity|histone H3K27 trimethyltransferase activity|single-stranded RNA binding|abscisic acid-activated signaling pathway|callus formation|heterochromatin formation|histone H3-K27 methylation|histone H3-K27 trimethylation|regulation of gene expression by genomic imprinting|regula…	ko00310	Lysine degradation
Solyc01g079390.3	16.5166	22.7152	22.8297	17.6102	16.948	17.6308	12.8571	18.7238	6.60352	EZA1	Histone-lysine N-methyltransferase EZA1	GO:0005677,GO:0005634,GO:0031519,GO:0009506,GO:0003682,GO:0046976,GO:0140951,GO:0003727,GO:0009738,GO:1990110,GO:0031507,GO:0070734,GO:0098532,GO:0006349,GO:1900055,GO:0048587,GO:0009737,GO:0010048	chromatin silencing complex|nucleus|PcG protein complex|plasmodesma|chromatin binding|histone H3K27 methyltransferase activity|histone H3K27 trimethyltransferase activity|single-stranded RNA binding|abscisic acid-activated signaling pathway|callus formation|heterochromatin formation|histone H3-K27 methylation|histone H3-K27 trimethylation|regulation of gene expression by genomic imprinting|regula…	ko00310	Lysine degradation
Solyc01g079400.3	3.61861	1.3953	3.15661	2.35258	1.48604	1.41749	1.11883	0.652258	0.376978	TBL6	Protein trichome birefringence-like 6	GO:0005794,GO:0016020,GO:0016413	Golgi apparatus|membrane|O-acetyltransferase activity
Solyc01g079410.3	9.00156	2.55481	4.79974	1.96892	4.57907	3.31344	2.34887	7.85477	3.601
Solyc01g079420.3	288.467	290.256	249.568	328.355	414.821	295.686	269.02	475.492	210.969	At3g62400	Cytochrome c oxidase subunit 5C-2	GO:0005746	mitochondrial respirasome
Solyc01g079425.1	2.50258	2.51647	2.99187	8.47875	5.2873	6.42404	5.79297	3.35802	12.4335	GEP	Probable glutamyl endopeptidase, chloroplastic	GO:0009507,GO:0009570,GO:0005829,GO:0043621,GO:0004252,GO:0006508	chloroplast|chloroplast stroma|cytosol|protein self-association|serine-type endopeptidase activity|proteolysis
Solyc01g079450.3	64.5559	77.4601	84.8959	70.7809	67.9849	82.3847	43.7729	67.2297	34.1984	GEP	Probable glutamyl endopeptidase, chloroplastic	GO:0009507,GO:0009570,GO:0005829,GO:0043621,GO:0004252,GO:0006508	chloroplast|chloroplast stroma|cytosol|protein self-association|serine-type endopeptidase activity|proteolysis
Solyc01g079460.2	0.941701	0.423385	0.851856	16.2249	6.90924	6.31161	13.1488	6.32769	47.7275
Solyc01g079470.3	500.742	847.813	614.214	176.323	137.677	292.226	38.9642	173.6	26.0748	CP12-1	Calvin cycle protein CP12-1, chloroplastic	GO:0009507,GO:0009941,GO:0009570,GO:0005829,GO:0032991,GO:0005507,GO:0003729,GO:0016151,GO:0080153,GO:0019253,GO:0009744	chloroplast|chloroplast envelope|chloroplast stroma|cytosol|protein-containing complex|copper ion binding|mRNA binding|nickel cation binding|negative regulation of reductive pentose-phosphate cycle|reductive pentose-phosphate cycle|response to sucrose
Solyc01g079480.3	354.371	258.221	196.012	565.365	402.185	342.135	790.027	331.199	1317.55	BZIP53	bZIP transcription factor 53	GO:0005634,GO:0003700,GO:0045735,GO:0046982,GO:0043565,GO:0000976,GO:0009267,GO:0006971,GO:0045893,GO:2000693	nucleus|DNA-binding transcription factor activity|nutrient reservoir activity|protein heterodimerization activity|sequence-specific DNA binding|transcription cis-regulatory region binding|cellular response to starvation|hypotonic response|positive regulation of DNA-templated transcription|positive regulation of seed maturation
Solyc01g079500.3	6.14546	3.4798	5.90104	2.59035	3.46498	2.74445	3.05119	3.29421	2.51899	VPS51	Vacuolar protein sorting-associated protein 51 homolog	GO:0005829,GO:1990745,GO:0000938,GO:0016020,GO:0055037,GO:0006914,GO:0032456,GO:0007030,GO:0048193,GO:0010305,GO:0006869,GO:0007041,GO:0015031,GO:0042147,GO:0007034,GO:0016192	cytosol|EARP complex|GARP complex|membrane|recycling endosome|autophagy|endocytic recycling|Golgi organization|Golgi vesicle transport|leaf vascular tissue pattern formation|lipid transport|lysosomal transport|protein transport|retrograde transport, endosome to Golgi|vacuolar transport|vesicle-mediated transport
Solyc01g079507.1	25.1931	1.90912	8.04129	0.760495	0.407278	1.05874	1.84275	0.852564	0.788393	MCM7	DNA replication licensing factor MCM7	GO:0000785,GO:0005737,GO:0042555,GO:0000347,GO:0005524,GO:0016887,GO:0003677,GO:0003678,GO:0007049,GO:0006270,GO:0009555,GO:0090329	chromatin|cytoplasm|MCM complex|THO complex|ATP binding|ATP hydrolysis activity|DNA binding|DNA helicase activity|cell cycle|DNA replication initiation|pollen development|regulation of DNA-templated DNA replication	ko03030,ko04110,ko04111,ko04113	DNA replication|Cell cycle|Cell cycle - yeast|Meiosis - yeast
Solyc01g079520.3	14.4151	9.95774	12.7514	10.8973	9.42041	12.4237	8.70181	10.5425	8.69536	MSH6	DNA mismatch repair protein MSH6	GO:0032301,GO:0005634,GO:0005524,GO:0140664,GO:0003684,GO:0003690,GO:0030983,GO:0006298,GO:0006290	MutSalpha complex|nucleus|ATP binding|ATP-dependent DNA damage sensor activity|damaged DNA binding|double-stranded DNA binding|mismatched DNA binding|mismatch repair|pyrimidine dimer repair
Solyc01g079530.3	3.86169	6.691	7.68152	7.83852	6.67222	10.9681	3.74779	4.83477	4.3306	SUD1	Probable E3 ubiquitin ligase SUD1	GO:0005789,GO:0004842,GO:0008270,GO:0042335,GO:0010143,GO:0008299,GO:1900486,GO:0009414,GO:0010345,GO:0030433,GO:0010025	endoplasmic reticulum membrane|ubiquitin-protein transferase activity|zinc ion binding|cuticle development|cutin biosynthetic process|isoprenoid biosynthetic process|positive regulation of isopentenyl diphosphate biosynthetic process, mevalonate pathway|response to water deprivation|suberin biosynthetic process|ubiquitin-dependent ERAD pathway|wax biosynthetic process
Solyc01g079540.3	140.992	130.664	119.28	150.072	150.98	148.109	122.828	144.412	103.434	SAR1A	GTP-binding protein SAR1A	GO:0030127,GO:0070971,GO:0005794,GO:0005886,GO:0005525,GO:0003924,GO:0006888,GO:0006886,GO:0061024,GO:0009555,GO:0070863,GO:0003400,GO:0016050	COPII vesicle coat|endoplasmic reticulum exit site|Golgi apparatus|plasma membrane|GTP binding|GTPase activity|endoplasmic reticulum to Golgi vesicle-mediated transport|intracellular protein transport|membrane organization|pollen development|positive regulation of protein exit from endoplasmic reticulum|regulation of COPII vesicle coating|vesicle organization	ko04141	Protein processing in endoplasmic reticulum
Solyc01g079550.2	7.99183	4.13799	6.50405	6.30557	4.60107	3.44485	7.57364	3.48604	13.3931
Solyc01g079570.3	11.9204	1.17862	6.77112	1.24975	0.561965	1.00679	0.442692	0	0.0883863	BXL2	Probable beta-D-xylosidase 2	GO:0005576,GO:0046556,GO:0009044,GO:0031222,GO:0045493	extracellular region|alpha-L-arabinofuranosidase activity|xylan 1,4-beta-xylosidase activity|arabinan catabolic process|xylan catabolic process
Solyc01g079580.3	23.2369	13.4155	15.1169	13.2113	7.198	14.9984	18.3619	4.13475	8.32499
Solyc01g079590.3	72.7597	89.9728	68.884	69.1516	74.445	70.373	64.4673	78.4469	56.0082
Solyc01g079600.3	89.3592	92.9281	64.0828	171.78	122.338	177.054	133.895	144.983	367.799	PLIP2	Phospholipase A1 PLIP2, chloroplastic	GO:0009507,GO:0031969,GO:0009570,GO:0102549,GO:0052740,GO:0047714,GO:0052739,GO:0008970,GO:0002213,GO:0016042,GO:0031349	chloroplast|chloroplast membrane|chloroplast stroma|1-18:1-2-16:0-monogalactosyldiacylglycerol lipase activity|1-acyl-2-lysophosphatidylserine acylhydrolase activity|galactolipase activity|phosphatidylserine 1-acylhydrolase activity|phospholipase A1 activity|defense response to insect|lipid catabolic process|positive regulation of defense response
Solyc01g079610.3	35.7685	35.4061	31.6234	35.8965	60.7356	32.9599	29.1747	45.4269	46.9774	ERDJ3B	DnaJ protein ERDJ3B	GO:0005737,GO:0005829,GO:0005783,GO:0005788,GO:0051087,GO:0030544,GO:0051082,GO:0002221,GO:0042026	cytoplasm|cytosol|endoplasmic reticulum|endoplasmic reticulum lumen|chaperone binding|Hsp70 protein binding|unfolded protein binding|pattern recognition receptor signaling pathway|protein refolding	ko04141	Protein processing in endoplasmic reticulum
Solyc01g079620.3	0.783793	0.349034	0.766103	0.92427	0.662149	0.92485	3.02403	0.536552	1.07503	MYB12	Transcription factor MYB12	GO:0005634,GO:0003700,GO:0000976,GO:0009813,GO:0051555,GO:0045893,GO:1900386,GO:0009733,GO:0009723,GO:0009416,GO:0009651,GO:0010224	nucleus|DNA-binding transcription factor activity|transcription cis-regulatory region binding|flavonoid biosynthetic process|flavonol biosynthetic process|positive regulation of DNA-templated transcription|positive regulation of flavonol biosynthetic process|response to auxin|response to ethylene|response to light stimulus|response to salt stress|response to UV-B
Solyc01g079650.3	12.7851	6.99931	8.38311	9.37811	9.38979	7.10882	12.0352	10.0322	10.1882					ko00240	Pyrimidine metabolism
Solyc01g079670.2	3.98497	2.19409	0.370451	0.872065	3.67695	0.785351	1.99209	0	2.85908
Solyc01g079710.3	31.1497	21.1868	27.8288	27.4111	25.5001	23.4223	26.7382	12.2147	11.2813
Solyc01g079720.3	16.6255	18.532	22.0024	25.5089	25.4354	26.2446	27.6428	21.9092	36.2303	KAPP	Protein phosphatase 2C 70	GO:0005886,GO:0050408,GO:0046872,GO:0017018,GO:0006470	plasma membrane|[pyruvate kinase]-phosphatase activity|metal ion binding|myosin phosphatase activity|protein dephosphorylation
Solyc01g079740.3	3.45228	3.25269	2.48064	1.1964	0.944659	1.08314	1.3568	1.69498	0.679208	FAF3	Protein FANTASTIC FOUR 3
Solyc01g079750.3	15.4183	1.97734	5.69062	2.72813	2.11117	2.06641	4.18386	2.37137	6.01247	NPK1	Mitogen-activated protein kinase kinase kinase NPK1	GO:0005856,GO:0005634,GO:0009524,GO:0005524,GO:0004709,GO:0004672,GO:0106310,GO:0000919,GO:0006952,GO:0006468,GO:0007165	cytoskeleton|nucleus|phragmoplast|ATP binding|MAP kinase kinase kinase activity|protein kinase activity|protein serine kinase activity|cell plate assembly|defense response|protein phosphorylation|signal transduction
Solyc01g079760.3	7.05087	6.75283	7.31082	6.02276	7.26128	5.96992	6.22724	6.37186	4.12977	PNC1	Peroxisomal adenine nucleotide carrier 1	GO:0005778,GO:0005777,GO:0015217,GO:0015297,GO:0005347,GO:0015866,GO:0015867,GO:0006635,GO:0007031,GO:0090351	peroxisomal membrane|peroxisome|ADP transmembrane transporter activity|antiporter activity|ATP transmembrane transporter activity|ADP transport|ATP transport|fatty acid beta-oxidation|peroxisome organization|seedling development
Solyc01g079790.3	23.0176	20.6472	17.3825	17.69	8.18364	16.4634	14.7081	15.2381	1.72888	AGPS3	Glucose-1-phosphate adenylyltransferase large subunit 3, chloroplastic/amyloplastic	GO:0009501,GO:0009507,GO:0005524,GO:0008878,GO:0005978,GO:0019252	amyloplast|chloroplast|ATP binding|glucose-1-phosphate adenylyltransferase activity|glycogen biosynthetic process|starch biosynthetic process	ko00500,ko00520,ko02026	Starch and sucrose metabolism|Amino sugar and nucleotide sugar metabolism|Biofilm formation - Escherichia coli
Solyc01g079800.3	5.12781	6.60814	5.46293	3.72808	4.31354	6.09779	2.83988	7.09218	1.73082	RH58	DEAD-box ATP-dependent RNA helicase 58, chloroplastic	GO:0009507,GO:0005681,GO:0005524,GO:0016887,GO:0003723,GO:0003724,GO:0000398	chloroplast|spliceosomal complex|ATP binding|ATP hydrolysis activity|RNA binding|RNA helicase activity|mRNA splicing, via spliceosome
Solyc01g079810.3	39.2123	40.4558	44.2734	40.4828	34.0472	27.8494	44.0284	41.8244	43.0429	RHF1A	E3 ubiquitin-protein ligase RHF1A	GO:0046872,GO:0004842,GO:0009561,GO:0055046,GO:0010498,GO:0016567,GO:0051726	metal ion binding|ubiquitin-protein transferase activity|megagametogenesis|microgametogenesis|proteasomal protein catabolic process|protein ubiquitination|regulation of cell cycle
Solyc01g079820.3	69.4475	51.2009	58.9153	38.7835	34.8973	34.8236	42.5006	45.9798	15.0625	PRXIIF	Peroxiredoxin-2F, mitochondrial	GO:0005737,GO:0005759,GO:0005739,GO:0008379,GO:0045454,GO:0034599,GO:0042744	cytoplasm|mitochondrial matrix|mitochondrion|thioredoxin peroxidase activity|cell redox homeostasis|cellular response to oxidative stress|hydrogen peroxide catabolic process
Solyc01g079830.3	2.78336	4.06701	5.52138	10.9897	12.8905	16.8219	2.11836	0.432238	0.111346
Solyc01g079840.3	30.2454	25.6016	30.625	25.7127	26.2339	26.4327	23.3376	22.7766	14.9644	ECR1	NEDD8-activating enzyme E1 catalytic subunit	GO:0005737,GO:0005829,GO:0005634,GO:0005524,GO:0019781,GO:0046982,GO:0032446,GO:0045116	cytoplasm|cytosol|nucleus|ATP binding|NEDD8 activating enzyme activity|protein heterodimerization activity|protein modification by small protein conjugation|protein neddylation	ko04120	Ubiquitin mediated proteolysis
Solyc01g079850.3	1.2177	0.0784259	0.634762	0.334311	0.220772	0.050685	0.206799	0	0.567648	TBL11	Protein trichome birefringence-like 11	GO:0005794,GO:0016020,GO:0016413	Golgi apparatus|membrane|O-acetyltransferase activity
Solyc01g079860.3	20.0032	17.3164	18.7822	12.4618	12.3655	11.4241	12.2428	14.2989	6.61306	VIT_05s0020g02800	ATP-dependent (S)-NAD(P)H-hydrate dehydratase	GO:0005524,GO:0047453,GO:0110051,GO:0046496	ATP binding|ATP-dependent NAD(P)H-hydrate dehydratase activity|metabolite repair|nicotinamide nucleotide metabolic process
Solyc01g079865.1	7.09989	8.58022	7.07662	8.27566	12.5255	5.43095	21.8871	12.4172	13.0054
Solyc01g079870.3	84.8536	85.2226	88.1366	104.993	110.312	73.1066	167.491	148.267	99.6649	NFYC3	Nuclear transcription factor Y subunit C-3	GO:0005634,GO:0001228,GO:0003700,GO:0046982,GO:0000976,GO:0003712,GO:0009738,GO:0009740,GO:0048574,GO:2000306,GO:0006355,GO:0010029	nucleus|DNA-binding transcription activator activity, RNA polymerase II-specific|DNA-binding transcription factor activity|protein heterodimerization activity|transcription cis-regulatory region binding|transcription coregulator activity|abscisic acid-activated signaling pathway|gibberellic acid mediated signaling pathway|long-day photoperiodism, flowering|positive regulation of photomorphogenesi…	ko04612	Antigen processing and presentation
Solyc01g079880.3	278.043	600.83	394.255	561.296	689.681	513.368	264.914	589.981	312.069	TSJT1	Stem-specific protein TSJT1
Solyc01g079910.1	1.1797	0	0.252235	0.0339302	0	0.271612	0.16491	0	0.0404511	GIP2	Probable aspartic proteinase GIP2	GO:0048046,GO:0004190,GO:0006952,GO:0006508	apoplast|aspartic-type endopeptidase activity|defense response|proteolysis
Solyc01g079920.3	5.11699	2.06029	2.13345	2.38666	2.22882	2.74895	0.784448	1.51548	3.52085	GIP2	Probable aspartic proteinase GIP2	GO:0048046,GO:0004190,GO:0006952,GO:0006508	apoplast|aspartic-type endopeptidase activity|defense response|proteolysis
Solyc01g079930.2	10.9093	30.4827	23.5915	27.7631	31.0153	38.885	36.9507	15.2855	27.4484	GIP2	Probable aspartic proteinase GIP2	GO:0048046,GO:0004190,GO:0006952,GO:0006508	apoplast|aspartic-type endopeptidase activity|defense response|proteolysis
Solyc01g079940.3	192.351	434.333	362.91	429.207	386.26	643.789	629.312	363.692	587.501	GIP2	Probable aspartic proteinase GIP2	GO:0048046,GO:0004190,GO:0006952,GO:0006508	apoplast|aspartic-type endopeptidase activity|defense response|proteolysis
Solyc01g079950.3	49.1688	84.6212	108.325	51.5432	59.873	63.4555	39.2187	107.652	25.3801	GIP2	Probable aspartic proteinase GIP2	GO:0048046,GO:0004190,GO:0006952,GO:0006508	apoplast|aspartic-type endopeptidase activity|defense response|proteolysis
Solyc01g079960.2	13.0331	23.8478	27.5674	12.6506	10.0124	31.7778	5.14507	8.63683	24.2787	GIP2	Probable aspartic proteinase GIP2	GO:0048046,GO:0004190,GO:0006952,GO:0006508	apoplast|aspartic-type endopeptidase activity|defense response|proteolysis
Solyc01g079970.2	2.45519	1.48725	3.44086	2.97	0.865869	9.06106	3.31097	2.76001	12.7023	GIP2	Probable aspartic proteinase GIP2	GO:0048046,GO:0004190,GO:0006952,GO:0006508	apoplast|aspartic-type endopeptidase activity|defense response|proteolysis
Solyc01g079980.3	26.2629	1.66848	6.64861	4.72103	3.05343	4.02566	2.91309	0.142493	0.562836	GIP2	Probable aspartic proteinase GIP2	GO:0048046,GO:0004190,GO:0006952,GO:0006508	apoplast|aspartic-type endopeptidase activity|defense response|proteolysis
Solyc01g080010.2	63.0329	161.654	131.372	2266.73	1307.2	2778.17	1650.97	1600.39	3668.13	GIP2	Probable aspartic proteinase GIP2	GO:0048046,GO:0004190,GO:0006952,GO:0006508	apoplast|aspartic-type endopeptidase activity|defense response|proteolysis
Solyc01g080020.2	76.0757	135.279	180.798	266.959	252.857	294.682	291.974	109.877	208.434	GIP2	Probable aspartic proteinase GIP2	GO:0048046,GO:0004190,GO:0006952,GO:0006508	apoplast|aspartic-type endopeptidase activity|defense response|proteolysis
Solyc01g080030.2	0.0384023	0.26186	0	50.236	24.9623	38.7015	34.1018	37.1491	158.91	DBR	2-alkenal reductase (NADP(+)-dependent)	GO:0032440	2-alkenal reductase [NAD(P)+] activity
Solyc01g080040.3	7.08892	6.24657	7.80992	13.2645	10.297	14.581	13.1056	10.8045	17.8594	DSPTP1	Dual specificity protein phosphatase 1	GO:0005737,GO:0005634,GO:0005516,GO:0017017,GO:0017018,GO:0004721,GO:0004725,GO:0008138,GO:0008330,GO:0043409,GO:0006470	cytoplasm|nucleus|calmodulin binding|MAP kinase tyrosine/serine/threonine phosphatase activity|myosin phosphatase activity|phosphoprotein phosphatase activity|protein tyrosine phosphatase activity|protein tyrosine/serine/threonine phosphatase activity|protein tyrosine/threonine phosphatase activity|negative regulation of MAPK cascade|protein dephosphorylation
Solyc01g080070.3	39.5911	7.50244	35.9462	8.45147	6.61799	8.3729	22.161	0.900483	1.96519	HIPP32	Heavy metal-associated isoprenylated plant protein 32	GO:0009505,GO:0046872	plant-type cell wall|metal ion binding
Solyc01g080080.3	23.2294	23.1877	25.5353	17.9509	21.2645	16.5245	17.4172	17.3599	6.81205	LUL4	Probable E3 ubiquitin-protein ligase LUL4	GO:0046872,GO:0061630,GO:0004842,GO:0016567	metal ion binding|ubiquitin protein ligase activity|ubiquitin-protein transferase activity|protein ubiquitination
Solyc01g080100.3	11.8306	6.45765	10.6851	1.02667	3.59923	1.07867	3.14362	0	3.05994
Solyc01g080110.3	24.6055	21.8121	22.5717	19.5509	19.6747	17.4056	19.2864	23.3421	18.7071	At4g09580	Uncharacterized membrane protein At4g09580	GO:0005783,GO:0016020	endoplasmic reticulum|membrane
Solyc01g080130.2	16.0685	15.5622	23.0658	11.0994	10.5832	17.4145	11.0849	14.0348	5.56355
Solyc01g080140.3	25.3035	22.4577	27.2169	18.6794	21.9709	19.1208	18.7456	22.7831	10.7973
Solyc01g080150.3	3.62316	5.66492	2.49074	1.74516	1.96849	2.06039	0.51161	1.10801	0.132099	IPT5	Adenylate isopentenyltransferase 5, chloroplastic	GO:0009507,GO:0005739,GO:0009536,GO:0052623,GO:0009824,GO:0005524,GO:0052622,GO:0052381,GO:0009691,GO:0006400	chloroplast|mitochondrion|plastid|ADP dimethylallyltransferase activity|AMP dimethylallyltransferase activity|ATP binding|ATP dimethylallyltransferase activity|tRNA dimethylallyltransferase activity|cytokinin biosynthetic process|tRNA modification	ko00908	Zeatin biosynthesis
Solyc01g080160.3	15.4263	18.0418	14.1742	31.0265	24.5879	21.6783	30.6514	31.9769	61.4227	CBSDUF1	DUF21 domain-containing protein At4g14240	GO:0016020,GO:0010960	membrane|magnesium ion homeostasis
Solyc01g080170.3	27.6508	33.583	30.6282	29.3638	27.9413	31.7085	24.329	32.3607	39.9761	HMGCL	Hydroxymethylglutaryl-CoA lyase, mitochondrial	GO:0005759,GO:0005739,GO:0004419,GO:0046872,GO:0046951,GO:0006552	mitochondrial matrix|mitochondrion|hydroxymethylglutaryl-CoA lyase activity|metal ion binding|ketone body biosynthetic process|leucine catabolic process	ko00650,ko00280,ko00907,ko04146	Butanoate metabolism|Valine, leucine and isoleucine degradation|Pinene, camphor and geraniol degradation|Peroxisome
Solyc01g080180.3	6.75543	8.95435	9.05327	6.33895	10.9307	5.73536	6.87007	6.74404	6.89125	At5g19025	Uncharacterized protein At5g19025	GO:0016020	membrane
Solyc01g080200.3	12.8463	14.0015	14.4612	19.3464	19.9293	23.9346	17.6736	16.6933	13.2118	MED33A	Mediator of RNA polymerase II transcription subunit 33A	GO:0016592,GO:0009698,GO:2000762	mediator complex|phenylpropanoid metabolic process|regulation of phenylpropanoid metabolic process
Solyc01g080210.3	10.2875	12.2694	13.2219	25.8491	29.8244	33.1174	12.5793	27.598	23.3858	RNR2A	Ribonucleoside-diphosphate reductase small chain A	GO:0005971,GO:0046872,GO:0004748,GO:0009263,GO:0006281,GO:0006260,GO:0051726,GO:0009259	ribonucleoside-diphosphate reductase complex|metal ion binding|ribonucleoside-diphosphate reductase activity, thioredoxin disulfide as acceptor|deoxyribonucleotide biosynthetic process|DNA repair|DNA replication|regulation of cell cycle|ribonucleotide metabolic process	ko00230,ko00240,ko00480,ko00983,ko04115	Purine metabolism|Pyrimidine metabolism|Glutathione metabolism|Drug metabolism - other enzymes|p53 signaling pathway
Solyc01g080220.3	97.494	166.445	131.71	278.989	380.299	294.722	96.4277	265.512	131.531		Endo-1,3;1,4-beta-D-glucanase OS=Zea mays OX=4577 PE=1 SV=1	GO:0005576,GO:0016787	extracellular region|hydrolase activity
Solyc01g080230.3	7.9766	1.75539	1.50152	1.97408	2.90676	0.320322	5.44558	0	17.5238		Endo-1,3;1,4-beta-D-glucanase OS=Zea mays OX=4577 PE=1 SV=1	GO:0005576,GO:0016787	extracellular region|hydrolase activity
Solyc01g080240.3	51.6024	49.3294	43.8565	38.8102	35.0476	38.4819	39.4573	41.5171	39.3958	MPK16	Mitogen-activated protein kinase 16	GO:0005737,GO:0005634,GO:0000325,GO:0005524,GO:0004707,GO:0106310,GO:0004674,GO:0035556,GO:0006468	cytoplasm|nucleus|plant-type vacuole|ATP binding|MAP kinase activity|protein serine kinase activity|protein serine/threonine kinase activity|intracellular signal transduction|protein phosphorylation	ko04010,ko04013,ko04011,ko04012,ko04014,ko04015,ko04350,ko04370,ko04371,ko04668,ko04066,ko04068,ko04072,ko04071,ko04024,ko04022,ko04151,ko04150,ko04140,ko04111,ko04114,ko04210,ko04214,ko04218,ko04510,ko04520,ko04540,ko04550,ko04810,ko04611,ko04613,ko04620,ko04621,ko04625,ko04650,ko04660,ko04658,ko04659,ko04657,ko04662,ko04664,ko04666,ko04062,ko04910,ko04929,ko04912,ko04915,ko04914,ko04917,ko04921…	MAPK signaling pathway|MAPK signaling pathway - fly|MAPK signaling pathway - yeast|ErbB signaling pathway|Ras signaling pathway|Rap1 signaling pathway|TGF-beta signaling pathway|VEGF signaling pathway|Apelin signaling pathway|TNF signaling pathway|HIF-1 signaling pathway|FoxO signaling pathway|Phospholipase D signaling pathway|Sphingolipid signaling pathway|cAMP signaling pathway|cGMP-PKG signali…
Solyc01g080250.3	34.6265	33.5929	30.6772	56.8345	50.7931	46.8702	71.9253	52.1764	81.7055	BPM2	BTB/POZ and MATH domain-containing protein 2	GO:0005634,GO:0071472,GO:0042631,GO:0016567,GO:0006970	nucleus|cellular response to salt stress|cellular response to water deprivation|protein ubiquitination|response to osmotic stress	ko04340,ko04341	Hedgehog signaling pathway|Hedgehog signaling pathway - fly
Solyc01g080260.3	0.157346	0.0721293	0.336426	0.344739	0.203047	1.25862	2.20083	1.06261	3.55454
Solyc01g080270.3	21.382	26.8527	26.8677	32.31	36.4121	38.1722	34.4954	35.4836	38.5196
Solyc01g080280.3	291.857	409.671	383.99	302.223	167.832	326.663	206.591	347.042	50.0591	GLN2	Glutamine synthetase, chloroplastic	GO:0009507,GO:0005524,GO:0004356,GO:0006542	chloroplast|ATP binding|glutamate-ammonia ligase activity|glutamine biosynthetic process	ko00630,ko00910,ko00250,ko00220,ko02020,ko04217,ko04724,ko04727	Glyoxylate and dicarboxylate metabolism|Nitrogen metabolism|Alanine, aspartate and glutamate metabolism|Arginine biosynthesis|Two-component system|Necroptosis|Glutamatergic synapse|GABAergic synapse
Solyc01g080290.3	6.12465	3.97744	5.64269	3.00752	4.01323	1.93104	2.67986	4.7473	1.97204	PM19L	Membrane protein PM19L	GO:0016020	membrane
Solyc01g080300.3	7.6302	6.60951	8.9574	3.8648	3.86918	7.63717	3.68592	7.73786	1.97053	ABCI12	Protein ABCI12, chloroplastic	GO:0009507,GO:0005886	chloroplast|plasma membrane
Solyc01g080310.3	4.5743	3.11915	4.94037	4.14428	3.84839	5.39921	3.04144	6.54544	1.54838	At5g18950	Pentatricopeptide repeat-containing protein At5g18950
Solyc01g080320.2	2.4765	2.53009	3.39014	4.0435	2.50613	4.53278	2.92572	5.6381	0.761149
Solyc01g080330.3	113.848	156.528	151.872	152.86	167.361	148.638	120.029	199.41	148.616	LFG5	BI1-like protein	GO:0016020	membrane
Solyc01g080340.3	4.04579	6.67895	6.50696	10.2179	14.0696	11.4685	10.0725	13.0105	9.28122
Solyc01g080350.3	8.34938	8.60288	8.22666	8.50894	6.91282	7.68192	6.56977	5.80893	3.96679	At5g47540	Putative MO25-like protein At5g47540	GO:0009536,GO:0043539,GO:0035556	plastid|protein serine/threonine kinase activator activity|intracellular signal transduction	ko04152,ko04150	AMPK signaling pathway|mTOR signaling pathway
Solyc01g080360.3	8.27248	7.45157	10.2533	9.90265	8.19436	10.9158	11.157	7.27503	7.3895	AP5M	AP-5 complex subunit mu	GO:0030119,GO:0030131,GO:0030659,GO:0005829,GO:0005770,GO:0005764,GO:0005739,GO:0016197,GO:0006886	AP-type membrane coat adaptor complex|clathrin adaptor complex|cytoplasmic vesicle membrane|cytosol|late endosome|lysosome|mitochondrion|endosomal transport|intracellular protein transport
Solyc01g080380.3	1.13378	0.0290642	0.829318	0	0.28458	0.0300537	0.233565	0.14893	0	SAMDC4	S-adenosylmethionine decarboxylase proenzyme 4	GO:0005829,GO:0004014,GO:0099402,GO:0008295,GO:0006597	cytosol|adenosylmethionine decarboxylase activity|plant organ development|spermidine biosynthetic process|spermine biosynthetic process	ko00270,ko00330	Cysteine and methionine metabolism|Arginine and proline metabolism
Solyc01g080400.3	6.29717	4.16565	6.03765	7.2836	5.24044	6.48847	7.85693	7.43939	10.0801	At3g06270	Probable protein phosphatase 2C 35	GO:0046872,GO:0017018,GO:0006470	metal ion binding|myosin phosphatase activity|protein dephosphorylation
Solyc01g080410.3	13.4156	12.4563	12.2597	7.93847	14.3242	9.87393	9.03862	11.8561	11.8773	MSRB5	Peptide methionine sulfoxide reductase B5	GO:0005829,GO:0046872,GO:0033743,GO:0030091,GO:0006979	cytosol|metal ion binding|peptide-methionine (R)-S-oxide reductase activity|protein repair|response to oxidative stress
Solyc01g080415.1	15.2398	13.3316	12.5944	10.0425	17.2135	13.028	10.4486	11.911	7.70091					ko04714	Thermogenesis
Solyc01g080430.3	26.0148	27.2756	32.9646	29.9688	31.1969	34.1935	28.2001	36.6372	36.3917	RF298	Putative E3 ubiquitin-protein ligase RF298	GO:0046872,GO:0016740,GO:0016567	metal ion binding|transferase activity|protein ubiquitination
Solyc01g080450.3	3.77311	1.67549	2.79815	1.71091	1.98421	1.64351	1.45688	1.58814	0.766938	At1g16830	Putative pentatricopeptide repeat-containing protein At1g16830
Solyc01g080460.3	10.3807	21.8634	24.6192	18.6526	23.3082	35.0179	25.143	115.135	29.1787	PPD	Pyruvate, phosphate dikinase, chloroplastic	GO:0009507,GO:0005524,GO:0016301,GO:0046872,GO:0050242,GO:0016310,GO:0015979,GO:0006090	chloroplast|ATP binding|kinase activity|metal ion binding|pyruvate, phosphate dikinase activity|phosphorylation|photosynthesis|pyruvate metabolic process	ko00010,ko00620,ko00710,ko00720	Glycolysis / Gluconeogenesis|Pyruvate metabolism|Carbon fixation in photosynthetic organisms|Carbon fixation pathways in prokaryotes
Solyc01g080480.3	8.07259	9.52718	8.37479	12.6704	13.2239	13.0151	12.2696	8.11859	6.99379
Solyc01g080500.2	392.407	502.254	402.415	214.085	227.805	199.209	295.055	213.351	157.609
Solyc01g080520.3	13.1779	22.2394	17.4118	18.0114	16.9107	18.4218	11.9107	23.7045	8.66965	RBK2	Receptor-like cytosolic serine/threonine-protein kinase RBK2	GO:0005737,GO:0005634,GO:0005524,GO:0051020,GO:0106310,GO:0004674,GO:0006468	cytoplasm|nucleus|ATP binding|GTPase binding|protein serine kinase activity|protein serine/threonine kinase activity|protein phosphorylation
Solyc01g080530.3	23.7107	23.5667	26.4962	26.273	23.5978	20.8815	18.3339	19.6672	13.2285	P4H4	Probable prolyl 4-hydroxylase 4	GO:0005737,GO:0005783,GO:0005789,GO:0005794,GO:0000137,GO:0005634,GO:0009536,GO:0005506,GO:0031418,GO:0004656,GO:0018401	cytoplasm|endoplasmic reticulum|endoplasmic reticulum membrane|Golgi apparatus|Golgi cis cisterna|nucleus|plastid|iron ion binding|L-ascorbic acid binding|procollagen-proline 4-dioxygenase activity|peptidyl-proline hydroxylation to 4-hydroxy-L-proline	ko00330	Arginine and proline metabolism
Solyc01g080540.3	100.635	135.814	110.336	108.315	135.181	92.5232	88.4926	104.207	54.5324	AHP1	Histidine-containing phosphotransfer protein 1	GO:0005737,GO:0005829,GO:0005634,GO:0009927,GO:0043424,GO:0009736,GO:0009553,GO:0009825,GO:0000160,GO:0016310	cytoplasm|cytosol|nucleus|histidine phosphotransfer kinase activity|protein histidine kinase binding|cytokinin-activated signaling pathway|embryo sac development|multidimensional cell growth|phosphorelay signal transduction system|phosphorylation	ko04075	Plant hormone signal transduction
Solyc01g080570.3	4.49553	12.5365	8.13566	6.9903	9.13624	9.83596	14.7112	10.3741	8.40427	NSH3	Nucleoside hydrolase 3	GO:0048046,GO:0047622,GO:0047724,GO:0006154,GO:0006148,GO:0009753,GO:0009611	apoplast|adenosine nucleosidase activity|inosine nucleosidase activity|adenosine catabolic process|inosine catabolic process|response to jasmonic acid|response to wounding
Solyc01g080580.3	4.20814	2.52262	3.76112	2.56399	6.58939	2.45405	2.63405	6.10598	0.807638	NSH3	Nucleoside hydrolase 3	GO:0048046,GO:0047622,GO:0047724,GO:0006154,GO:0006148,GO:0009753,GO:0009611	apoplast|adenosine nucleosidase activity|inosine nucleosidase activity|adenosine catabolic process|inosine catabolic process|response to jasmonic acid|response to wounding
Solyc01g080590.3	5.7284	7.0136	7.31793	2.27487	3.23316	1.99838	4.33261	6.8074	0.96184
Solyc01g080600.3	165.51	14.325	59.7251	4.93449	4.26289	12.4892	23.2071	4.89359	2.33583	HTR2	Histone H3.1	GO:0010369,GO:0005829,GO:0005576,GO:0000786,GO:0005634,GO:0005886,GO:0009536,GO:0003677,GO:0046982,GO:0030527	chromocenter|cytosol|extracellular region|nucleosome|nucleus|plasma membrane|plastid|DNA binding|protein heterodimerization activity|structural constituent of chromatin	ko04613	Neutrophil extracellular trap formation
Solyc01g080620.3	13.9038	12.7467	14.3596	14.2774	12.3891	15.8382	20.21	11.1504	13.52
Solyc01g080640.3	54.1988	29.834	43.3578	41.3753	37.5571	37.5832	67.3677	50.7767	26.7782	ABCC14	ABC transporter C family member 14	GO:0005829,GO:0005794,GO:0016020,GO:0000325,GO:0005774,GO:0005773,GO:0008559,GO:0005524,GO:0016887,GO:0042626,GO:0055085	cytosol|Golgi apparatus|membrane|plant-type vacuole|vacuolar membrane|vacuole|ABC-type xenobiotic transporter activity|ATP binding|ATP hydrolysis activity|ATPase-coupled transmembrane transporter activity|transmembrane transport
Solyc01g080660.3	6.87866	6.78044	6.54832	9.21612	6.92021	8.51252	12.9811	6.65451	9.84733	SCL28	Serine/arginine-rich SC35-like splicing factor SCL28	GO:0005737,GO:0016607,GO:0005681,GO:0003723,GO:0000398	cytoplasm|nuclear speck|spliceosomal complex|RNA binding|mRNA splicing, via spliceosome	ko03040	Spliceosome
Solyc01g080670.3	33.3236	37.6025	39.4035	58.2971	51.929	57.1149	44.4843	48.1418	63.7617	SPL7	Squamosa promoter-binding-like protein 7	GO:0016607,GO:0003677,GO:0046872,GO:0042803,GO:0035874,GO:0048638,GO:0006355	nuclear speck|DNA binding|metal ion binding|protein homodimerization activity|cellular response to copper ion starvation|regulation of developmental growth|regulation of DNA-templated transcription
Solyc01g080680.3	17.3021	5.83625	2.13991	17.7761	6.76067	9.03171	5.76873	1.95723	44.3922	At5g18840	Sugar transporter ERD6-like 16	GO:0016020,GO:0051119,GO:0022857,GO:0055085	membrane|sugar transmembrane transporter activity|transmembrane transporter activity|transmembrane transport
Solyc01g080690.3	19.2396	28.2176	24.5294	37.6639	39.182	47.011	33.3023	44.7226	73.5708		LEC14B homolog OS=Prunus armeniaca OX=36596 PE=2 SV=1
Solyc01g080700.3	3.52284	1.46896	3.7526	1.33943	0.809812	1.22539	0.7812	1.16387	0.121665	NSH3	Nucleoside hydrolase 3	GO:0048046,GO:0047622,GO:0047724,GO:0006154,GO:0006148,GO:0009753,GO:0009611	apoplast|adenosine nucleosidase activity|inosine nucleosidase activity|adenosine catabolic process|inosine catabolic process|response to jasmonic acid|response to wounding
Solyc01g080705.1	5.89396	3.00888	4.48147	2.3479	2.28475	1.87314	0.863568	2.20257	0.378261	NSH3	Nucleoside hydrolase 3	GO:0048046,GO:0047622,GO:0047724,GO:0006154,GO:0006148,GO:0009753,GO:0009611	apoplast|adenosine nucleosidase activity|inosine nucleosidase activity|adenosine catabolic process|inosine catabolic process|response to jasmonic acid|response to wounding
Solyc01g080720.3	1.829	1.05558	1.8147	1.32414	1.89985	1.24295	1.85715	1.6946	1.24786	At3g06920	Pentatricopeptide repeat-containing protein At3g06920
Solyc01g080760.3	4.30156	2.51415	3.94745	2.19354	3.49791	2.54282	4.59632	3.09691	4.25804
Solyc01g080770.3	6.53262	2.04383	4.3053	3.15654	4.75012	2.97272	5.84336	2.08691	1.8078	BAM3	Leucine-rich repeat receptor-like serine/threonine-protein kinase BAM3	GO:0005789,GO:0005886,GO:0005524,GO:0042802,GO:0042277,GO:0001653,GO:0106310,GO:0004674,GO:0030154,GO:0048437,GO:0009755,GO:0010078,GO:0010088,GO:0006468,GO:0045595,GO:0010075	endoplasmic reticulum membrane|plasma membrane|ATP binding|identical protein binding|peptide binding|peptide receptor activity|protein serine kinase activity|protein serine/threonine kinase activity|cell differentiation|floral organ development|hormone-mediated signaling pathway|maintenance of root meristem identity|phloem development|protein phosphorylation|regulation of cell differentiation|reg…
Solyc01g080780.2	7.62507	6.19397	6.24871	7.21925	7.84423	10.9132	6.64068	6.21963	2.38276	TOC159	Translocase of chloroplast 159, chloroplastic	GO:0009507,GO:0009941,GO:0009707,GO:0005829,GO:0009536,GO:0061927,GO:0051087,GO:0004930,GO:0005525,GO:0003924,GO:0046872,GO:0043024,GO:0004888,GO:0045037,GO:0045036	chloroplast|chloroplast envelope|chloroplast outer membrane|cytosol|plastid|TOC-TIC supercomplex I|chaperone binding|G protein-coupled receptor activity|GTP binding|GTPase activity|metal ion binding|ribosomal small subunit binding|transmembrane signaling receptor activity|protein import into chloroplast stroma|protein targeting to chloroplast
Solyc01g080790.3	6.19703	0.271311	0.186096	0.175233	0.664132	0.350685	0.306605	0	0		Basic secretory protease (Fragments) OS=Boswellia serrata OX=613112 PE=1 SV=1	GO:0046872,GO:0008237,GO:0006508	metal ion binding|metallopeptidase activity|proteolysis
Solyc01g080800.3	9.98117	14.6943	14.2917	34.3256	29.5511	16.059	37.9184	59.6508	1.19244		Basic secretory protease (Fragments) OS=Boswellia serrata OX=613112 PE=1 SV=1	GO:0046872,GO:0008237,GO:0006508	metal ion binding|metallopeptidase activity|proteolysis
Solyc01g080810.3	18.486	13.7407	17.3589	15.1081	10.9607	19.6709	16.8481	11.0061	7.17107	OVA2	Isoleucine--tRNA ligase, chloroplastic/mitochondrial	GO:0009507,GO:0009570,GO:0005739,GO:0002161,GO:0005524,GO:0004822,GO:0046872,GO:0000049,GO:0006428,GO:0032543,GO:0048481	chloroplast|chloroplast stroma|mitochondrion|aminoacyl-tRNA editing activity|ATP binding|isoleucine-tRNA ligase activity|metal ion binding|tRNA binding|isoleucyl-tRNA aminoacylation|mitochondrial translation|plant ovule development	ko00970	Aminoacyl-tRNA biosynthesis
Solyc01g080840.3	19.5289	20.8205	27.8116	22.0991	16.3147	32.9879	23.6975	18.1089	10.2036	SECA1	Protein translocase subunit SECA1, chloroplastic	GO:0009570,GO:0009535,GO:0015462,GO:0005524,GO:0016464,GO:0017038,GO:0006605	chloroplast stroma|chloroplast thylakoid membrane|ABC-type protein transporter activity|ATP binding|chloroplast protein-transporting ATPase activity|protein import|protein targeting	ko03060,ko03070,ko02024	Protein export|Bacterial secretion system|Quorum sensing
Solyc01g080850.3	33.4375	29.1846	39.311	31.9052	37.7641	33.989	26.5995	28.3574	24.3514	SEC23A	Protein transport protein SEC23 A	GO:0030127,GO:0005737,GO:0070971,GO:0005789,GO:0005096,GO:0008270,GO:0048658,GO:0090110,GO:0006886,GO:0010584	COPII vesicle coat|cytoplasm|endoplasmic reticulum exit site|endoplasmic reticulum membrane|GTPase activator activity|zinc ion binding|anther wall tapetum development|COPII-coated vesicle cargo loading|intracellular protein transport|pollen exine formation
Solyc01g080860.3	37.3063	41.5844	43.5332	47.6113	54.7683	45.7938	49.0531	51.6526	58.4795	COX10	Protoheme IX farnesyltransferase, mitochondrial	GO:0005743,GO:0005739,GO:0004311,GO:0008495,GO:0006783	mitochondrial inner membrane|mitochondrion|farnesyltranstransferase activity|protoheme IX farnesyltransferase activity|heme biosynthetic process	ko00190,ko00860,ko04714	Oxidative phosphorylation|Porphyrin metabolism|Thermogenesis
Solyc01g080870.3	0.868063	3.10054	1.03561	12.2211	6.57572	14.2183	8.1003	19.6806	59.7138	NPF7.3	Protein NRT1/ PTR FAMILY 7.3	GO:0016020,GO:0005886,GO:0015112,GO:0015386,GO:0015293,GO:0022857,GO:0010150,GO:0015706,GO:0055075,GO:1902600,GO:0010167,GO:0055085	membrane|plasma membrane|nitrate transmembrane transporter activity|potassium:proton antiporter activity|symporter activity|transmembrane transporter activity|leaf senescence|nitrate transmembrane transport|potassium ion homeostasis|proton transmembrane transport|response to nitrate|transmembrane transport
Solyc01g080880.3	40.8515	38.4636	43.1287	40.665	45.9908	46.7752	23.4079	37.8142	18.7427	BSK2	Serine/threonine-protein kinase BSK2	GO:0005886,GO:0005524,GO:0106310,GO:0004674,GO:0009742,GO:0006468	plasma membrane|ATP binding|protein serine kinase activity|protein serine/threonine kinase activity|brassinosteroid mediated signaling pathway|protein phosphorylation	ko04075	Plant hormone signal transduction
Solyc01g080890.2	71.488	85.3253	69.171	111.506	137.055	131.214	81.2221	151.131	131.444
Solyc01g080900.3	16.191	5.08573	20.6649	2.66003	5.40736	4.37164	4.88933	4.89226	0.884108	KAO2	Ent-kaurenoic acid oxidase 2	GO:0005783,GO:0005789,GO:0051777,GO:0020037,GO:0005506,GO:0004497,GO:0016491,GO:0016132,GO:0010268,GO:0009686,GO:0016125	endoplasmic reticulum|endoplasmic reticulum membrane|ent-kaurenoate oxidase activity|heme binding|iron ion binding|monooxygenase activity|oxidoreductase activity|brassinosteroid biosynthetic process|brassinosteroid homeostasis|gibberellin biosynthetic process|sterol metabolic process	ko00904	Diterpenoid biosynthesis
Solyc01g080910.2	7.27323	2.73894	5.41556	3.39182	6.82644	3.18329	11.3464	4.82518	0.920287
Solyc01g080920.3	8.01531	4.8844	8.29499	2.78167	4.39853	7.6129	4.63788	8.51333	7.48905	PUB23	E3 ubiquitin-protein ligase PUB23	GO:0005829,GO:0061630,GO:0004842,GO:0006952,GO:0051865,GO:0016567,GO:0002679,GO:0009414	cytosol|ubiquitin protein ligase activity|ubiquitin-protein transferase activity|defense response|protein autoubiquitination|protein ubiquitination|respiratory burst involved in defense response|response to water deprivation
Solyc01g080930.3	41.8193	50.2803	48.2139	42.1411	48.7377	44.515	38.0285	43.946	43.1443	CHY1	3-hydroxyisobutyryl-CoA hydrolase 1	GO:0005777,GO:0009536,GO:0003860,GO:0009409,GO:0006574	peroxisome|plastid|3-hydroxyisobutyryl-CoA hydrolase activity|response to cold|valine catabolic process	ko00640,ko00280,ko00410	Propanoate metabolism|Valine, leucine and isoleucine degradation|beta-Alanine metabolism
Solyc01g080940.3	25.3361	22.8099	27.5887	28.2466	27.586	31.4815	23.7183	24.1197	28.5487	TTL	Uric acid degradation bifunctional protein TTL	GO:0005829,GO:0031234,GO:0005777,GO:0051997,GO:0033971,GO:0042802,GO:0019428,GO:0009742,GO:0006144,GO:0001560,GO:0019628	cytosol|extrinsic component of cytoplasmic side of plasma membrane|peroxisome|2-oxo-4-hydroxy-4-carboxy-5-ureidoimidazoline decarboxylase activity|hydroxyisourate hydrolase activity|identical protein binding|allantoin biosynthetic process|brassinosteroid mediated signaling pathway|purine nucleobase metabolic process|regulation of cell growth by extracellular stimulus|urate catabolic process	ko00230	Purine metabolism
Solyc01g080960.3	7.08679	5.74542	2.19955	3.68205	3.2707	0.690818	4.33973	0	2.57895	AHL21	AT-hook motif nuclear-localized protein 21	GO:0005654,GO:0005634,GO:0003677,GO:0003700,GO:0003680,GO:0048653,GO:0048440,GO:0045892	nucleoplasm|nucleus|DNA binding|DNA-binding transcription factor activity|minor groove of adenine-thymine-rich DNA binding|anther development|carpel development|negative regulation of DNA-templated transcription
Solyc01g080990.3	0.622201	0.0644788	0.636868	1.31932	0.757609	0.453384	2.18924	0.766528	1.00092	BAMT	Benzoate carboxyl methyltransferase	GO:0046872,GO:0080150,GO:0032259,GO:0009723	metal ion binding|S-adenosyl-L-methionine:benzoic acid carboxyl methyl transferase activity|methylation|response to ethylene
Solyc01g081000.3	0.527951	0.121009	0.962823	1.46935	0.622049	0.938469	1.15479	0.806093	3.76437	At4g16580	Probable protein phosphatase 2C 55	GO:0046872,GO:0017018	metal ion binding|myosin phosphatase activity
Solyc01g081010.3	190.926	106.26	154.021	101.147	106.734	99.3496	93.0155	62.7129	70.9203	At1g50920	Nucleolar GTP-binding protein 1	GO:0005730,GO:0005525,GO:0003924,GO:0003729,GO:0003723,GO:0042273	nucleolus|GTP binding|GTPase activity|mRNA binding|RNA binding|ribosomal large subunit biogenesis	ko03008	Ribosome biogenesis in eukaryotes
Solyc01g081020.1	1.2325	0.985113	0.844628	1.00211	0.301427	1.59164	0.556631	0.457464	1.25159	ELI1	Pentatricopeptide repeat-containing protein ELI1, chloroplastic	GO:0009507,GO:0003723,GO:0008270,GO:1900865,GO:0006397	chloroplast|RNA binding|zinc ion binding|chloroplast RNA modification|mRNA processing
Solyc01g081030.3	23.6737	22.8287	27.1753	23.1436	28.9001	30.6735	27.9513	29.4042	33.9036
Solyc01g081040.3	1.7557	1.639	1.05579	1.10462	1.56993	1.36321	0.572666	0.401669	0.658454	ATL52	RING-H2 finger protein ATL52	GO:0016020,GO:0046872,GO:0004842,GO:0016567	membrane|metal ion binding|ubiquitin-protein transferase activity|protein ubiquitination
Solyc01g081050.3	31.1974	56.0301	51.7427	54.0587	63.8407	93.3689	51.9697	82.3582	55.7658	At5g35930	Putative acyl-activating enzyme 19	GO:0005737,GO:0000036,GO:0031177	cytoplasm|acyl carrier activity|phosphopantetheine binding
Solyc01g081070.3	22.5853	28.3663	29.8084	29.1966	30.3465	30.1841	28.329	26.8857	24.5292	SEC23C	Protein transport protein SEC23 C	GO:0030127,GO:0070971,GO:0005789,GO:0005096,GO:0008270,GO:0090110,GO:0006886	COPII vesicle coat|endoplasmic reticulum exit site|endoplasmic reticulum membrane|GTPase activator activity|zinc ion binding|COPII-coated vesicle cargo loading|intracellular protein transport	ko04141	Protein processing in endoplasmic reticulum
Solyc01g081115.1	13.9164	6.4571	11.5497	5.27184	8.59291	3.79958	6.0921	3.07108	3.20844
Solyc01g081140.1	0	0	0	0.260705	0.279953	0.226086	0.591312	0.448143	1.07747	At5g17580	BTB/POZ domain-containing protein At5g17580	GO:0016567	protein ubiquitination
Solyc01g081150.3	35.2003	34.9965	31.5073	25.7541	34.0441	23.2115	30.0058	27.3261	24.4198	NRPB8B	DNA-directed RNA polymerases II, IV and V subunit 8B	GO:0005736,GO:0005665,GO:0005666,GO:0000418,GO:0000419,GO:0006351	RNA polymerase I complex|RNA polymerase II, core complex|RNA polymerase III complex|RNA polymerase IV complex|RNA polymerase V complex|DNA-templated transcription	ko03020,ko03420,ko04623	RNA polymerase|Nucleotide excision repair|Cytosolic DNA-sensing pathway
Solyc01g081160.3	1.54212	1.06976	1.6736	1.57591	1.87203	2.33004	0.297228	3.10236	0	AA5GT	Cyanidin 3-O-glucoside 5-O-glucosyltransferase (acyl-glucose)	GO:0000325,GO:0102458,GO:0102506,GO:0102512,GO:0016758,GO:0004553,GO:0102510,GO:0009718,GO:0005975,GO:0043473	plant-type vacuole|cyanidin 3-O-glucoside 5-O glucosyltransferase (vanilloyl-glucose dependent) activity|cyanidin 3-O-glucoside 5-O-glucosyltransferase (acyl-glucose dependent) activity|delphinidin 3-O-glucoside 5-O-glucosyltransferase (acyl-glucose dependent) activity|hexosyltransferase activity|hydrolase activity, hydrolyzing O-glycosyl compounds|pelargonidin 3-O-glucoside 5-O-glucosyltransfera…
Solyc01g081170.2	2.46895	6.70885	3.05622	3.00862	3.59432	5.62835	1.27154	14.7887	0
Solyc01g081175.1	1.28815	1.25481	0.918074	0.432241	1.50168	1.15337	0	0	0.687083
Solyc01g081177.1	46.7709	85.024	61.1538	94.7597	90.7134	97.7614	59.3435	151.116	49.245
Solyc01g081200.3	16.6537	18.805	17.7372	16.5448	15.1408	12.7855	14.9839	21.6071	20.4731
Solyc01g081210.3	0.54104	0.168653	0.508998	0.631785	1.13531	0.152596	1.01649	0.345682	1.63628	SKIP25	F-box/kelch-repeat protein SKIP25	GO:0005634,GO:0016567	nucleus|protein ubiquitination
Solyc01g081240.3	3.54773	1.64847	2.67237	1.40951	1.27816	0.735483	1.01709	0.428782	0.680409	PCMP-E76	Pentatricopeptide repeat-containing protein At2g13600	GO:0043231,GO:0005739,GO:0003723,GO:0080156,GO:0009451,GO:0010182	intracellular membrane-bounded organelle|mitochondrion|RNA binding|mitochondrial mRNA modification|RNA modification|sugar mediated signaling pathway
Solyc01g081250.3	25.9299	43.6389	37.4416	100.241	144.745	122.778	27.1899	117.217	35.0804		Glutathione transferase GST 23 OS=Zea mays OX=4577 PE=2 SV=1	GO:0005737,GO:0004364,GO:0006952,GO:0006749,GO:0042221	cytoplasm|glutathione transferase activity|defense response|glutathione metabolic process|response to chemical	ko00480,ko00980,ko00982,ko00983,ko04212	Glutathione metabolism|Metabolism of xenobiotics by cytochrome P450|Drug metabolism - cytochrome P450|Drug metabolism - other enzymes|Longevity regulating pathway - worm
Solyc01g081290.3	1.54213	0.965009	1.50671	1.3365	0.55524	1.09045	1.11927	0.805452	0.759912	PCMP-H23	Pentatricopeptide repeat-containing protein At3g03580	GO:0043231,GO:0003723,GO:0008270,GO:0009451	intracellular membrane-bounded organelle|RNA binding|zinc ion binding|RNA modification
Solyc01g081293.1	1.90559	2.092	1.43897	2.04007	1.24056	0.929271	0.887939	0.920991	0.980119
Solyc01g081297.1	2.96274	3.6619	4.95538	9.49257	8.62957	8.42352	12.3446	9.92275	17.9503	PEPKR2	Serine/threonine-protein kinase PEPKR2	GO:0005737,GO:0005634,GO:0005524,GO:0009931,GO:0005516,GO:0004683,GO:0106310,GO:0035556,GO:0018105,GO:0046777	cytoplasm|nucleus|ATP binding|calcium-dependent protein serine/threonine kinase activity|calmodulin binding|calmodulin-dependent protein kinase activity|protein serine kinase activity|intracellular signal transduction|peptidyl-serine phosphorylation|protein autophosphorylation
Solyc01g081300.3	13.3368	7.63807	7.19593	10.0016	8.55448	9.77346	7.16459	6.23717	3.35155	PUR7	Phosphoribosylaminoimidazole-succinocarboxamide synthase, chloroplastic	GO:0009507,GO:0009570,GO:0005524,GO:0004639,GO:0006189,GO:0009733	chloroplast|chloroplast stroma|ATP binding|phosphoribosylaminoimidazolesuccinocarboxamide synthase activity|'de novo' IMP biosynthetic process|response to auxin	ko00230	Purine metabolism
Solyc01g081310.3	0.668257	0.593527	0.550516	1.69364	1.436	0.93446	1.95788	3.31995	1.20299	At5g27460	Pentatricopeptide repeat-containing protein At5g27460	GO:0005739	mitochondrion
Solyc01g081330.3	1.74201	2.50683	3.3155	1.91303	2.76924	2.3529	2.33738	1.38335	1.42543	ATJ1	Chaperone protein dnaJ 1, mitochondrial	GO:0005737,GO:0005739,GO:0005524,GO:0031072,GO:0046872,GO:0051082,GO:0051085,GO:0042026,GO:0009408	cytoplasm|mitochondrion|ATP binding|heat shock protein binding|metal ion binding|unfolded protein binding|chaperone cofactor-dependent protein refolding|protein refolding|response to heat
Solyc01g081340.3	12.0825	21.7743	18.2722	25.5422	27.4905	39.7066	24.5083	31.8642	16.8569	BSMT2	S-adenosyl-L-methionine:benzoic acid/salicylic acid carboxyl methyltransferase 2	GO:0046872,GO:0008168,GO:0019438,GO:0032259,GO:0009723	metal ion binding|methyltransferase activity|aromatic compound biosynthetic process|methylation|response to ethylene
Solyc01g081380.3	7.53798	5.50719	6.41779	4.85017	2.96486	3.62034	4.16333	4.15054	3.101	2025-08-07	AUGMIN subunit 7	GO:0070652,GO:0009524,GO:0005876,GO:0051011,GO:0051301,GO:0051225	HAUS complex|phragmoplast|spindle microtubule|microtubule minus-end binding|cell division|spindle assembly
Solyc01g081390.3	35.861	16.011	26.1825	7.73231	10.444	6.96109	6.9451	8.8336	3.39034	XPT	Xylulose 5-phosphate/phosphate translocator, chloroplastic	GO:0009941,GO:0031969,GO:0005794,GO:0009536,GO:0015297,GO:0015120,GO:0071917,GO:0008643,GO:0015713,GO:0035436	chloroplast envelope|chloroplast membrane|Golgi apparatus|plastid|antiporter activity|phosphoglycerate transmembrane transporter activity|triose-phosphate transmembrane transporter activity|carbohydrate transport|phosphoglycerate transmembrane transport|triose phosphate transmembrane transport
Solyc01g081410.3	0.937535	0.814543	1.39507	1.03943	0.652545	0.721038	0.669457	0.531217	0.486555	NFD4	Protein NUCLEAR FUSION DEFECTIVE 4	GO:0016020,GO:0005739,GO:0000741,GO:0010197,GO:0009651	membrane|mitochondrion|karyogamy|polar nucleus fusion|response to salt stress
Solyc01g081420.2	5.52967	3.24612	8.29175	3.66216	4.0112	7.6807	2.83362	3.80613	2.06074
Solyc01g081430.3	7.05414	6.5461	6.82688	5.68088	7.29488	3.44058	3.52399	5.04076	2.4952
Solyc01g081440.3	9.26452	11.7198	13.8253	8.24845	8.8669	8.28566	4.7195	7.38642	3.9691
Solyc01g081450.3	39.4366	41.6383	34.3257	18.1703	23.2544	16.6881	28.1262	30.83	35.9672
Solyc01g081460.3	4.7574	2.10992	2.62568	3.29005	2.61929	4.96739	4.69309	3.6296	2.13525		tRNA (guanine-N(7)-)-methyltransferase OS=Zea mays OX=4577 PE=2 SV=1	GO:0005634,GO:0043527,GO:0008176,GO:0000049,GO:0036265,GO:0030488	nucleus|tRNA methyltransferase complex|tRNA (guanine-N7-)-methyltransferase activity|tRNA binding|RNA (guanine-N7)-methylation|tRNA methylation
Solyc01g081470.3	2.8029	3.98486	3.02887	2.68429	4.01014	2.73939	2.06074	4.11407	2.12739	COQ5	2-methoxy-6-polyprenyl-1,4-benzoquinol methylase, mitochondrial	GO:0031314,GO:0005739,GO:0043429,GO:0043333,GO:0008168,GO:0032259,GO:0006744	extrinsic component of mitochondrial inner membrane|mitochondrion|2-nonaprenyl-6-methoxy-1,4-benzoquinone methyltransferase activity|2-octaprenyl-6-methoxy-1,4-benzoquinone methylase activity|methyltransferase activity|methylation|ubiquinone biosynthetic process	ko00130	Ubiquinone and other terpenoid-quinone biosynthesis
Solyc01g081480.3	0.779065	0.974673	0.792043	0.615099	0.808643	0.438533	0.373694	1.60888	0.183328	COQ5	2-methoxy-6-polyprenyl-1,4-benzoquinol methylase, mitochondrial	GO:0031314,GO:0005739,GO:0043429,GO:0043333,GO:0008168,GO:0032259,GO:0006744	extrinsic component of mitochondrial inner membrane|mitochondrion|2-nonaprenyl-6-methoxy-1,4-benzoquinone methyltransferase activity|2-octaprenyl-6-methoxy-1,4-benzoquinone methylase activity|methyltransferase activity|methylation|ubiquinone biosynthetic process
Solyc01g081490.3	21.9145	21.7874	24.7366	17.9091	15.6653	27.3534	16.0248	19.7301	6.53225	SIGB	RNA polymerase sigma factor sigB	GO:0009507,GO:0003677,GO:0016987,GO:0071482,GO:0009658,GO:0006352,GO:2001141,GO:0010114,GO:0006399	chloroplast|DNA binding|sigma factor activity|cellular response to light stimulus|chloroplast organization|DNA-templated transcription initiation|regulation of RNA biosynthetic process|response to red light|tRNA metabolic process
Solyc01g081500.3	60.9321	64.2218	60.9497	66.385	83.9939	61.6517	59.4989	59.4461	54.7024	LHP1	Chromo domain protein LHP1	GO:0000792,GO:0005634,GO:0031507	heterochromatin|nucleus|heterochromatin formation
Solyc01g081510.3	6.11662	5.08942	7.79919	5.86872	5.49983	5.8724	5.17477	2.89413	1.98811	At1g71170	Probable 3-hydroxyisobutyrate dehydrogenase-like 2, mitochondrial	GO:0005739,GO:0008442,GO:0051287,GO:0050661,GO:0006574	mitochondrion|3-hydroxyisobutyrate dehydrogenase activity|NAD binding|NADP binding|valine catabolic process	ko00280	Valine, leucine and isoleucine degradation
Solyc01g081520.3	29.745	17.5983	20.508	16.8244	18.8467	15.6384	18.6561	14.0431	8.92089		UTP--glucose-1-phosphate uridylyltransferase OS=Solanum tuberosum OX=4113 PE=1 SV=3	GO:0005737,GO:0003983,GO:0005977,GO:0006011	cytoplasm|UTP:glucose-1-phosphate uridylyltransferase activity|glycogen metabolic process|UDP-glucose metabolic process	ko00040,ko00052,ko00500,ko00520,ko00541	Pentose and glucuronate interconversions|Galactose metabolism|Starch and sucrose metabolism|Amino sugar and nucleotide sugar metabolism|O-Antigen nucleotide sugar biosynthesis
Solyc01g081540.3	15.5972	10.5851	11.5378	19.697	29.3587	16.9321	20.5065	13.8663	29.0006	XI-F	Myosin-12	GO:0015629,GO:0005737,GO:0016461,GO:0031982,GO:0051015,GO:0005524,GO:0005516,GO:0003774,GO:0000146,GO:0007015,GO:0030048,GO:0030050	actin cytoskeleton|cytoplasm|unconventional myosin complex|vesicle|actin filament binding|ATP binding|calmodulin binding|cytoskeletal motor activity|microfilament motor activity|actin filament organization|actin filament-based movement|vesicle transport along actin filament	ko04814	Motor proteins
Solyc01g081545.1	2.86155	1.16588	3.23366	3.89922	4.60775	3.45231	1.89513	1.94431	4.26992	XI-F	Myosin-12	GO:0015629,GO:0005737,GO:0016461,GO:0031982,GO:0051015,GO:0005524,GO:0005516,GO:0003774,GO:0000146,GO:0007015,GO:0030048,GO:0030050	actin cytoskeleton|cytoplasm|unconventional myosin complex|vesicle|actin filament binding|ATP binding|calmodulin binding|cytoskeletal motor activity|microfilament motor activity|actin filament organization|actin filament-based movement|vesicle transport along actin filament	ko04814	Motor proteins
Solyc01g081560.2	1.20851	0.266718	0.757016	0.28513	0.486289	0.523066	0.29564	0.179086	0.0226619	PCMP-H42	Pentatricopeptide repeat-containing protein At4g13650	GO:0003723,GO:0008270,GO:0009451	RNA binding|zinc ion binding|RNA modification
Solyc01g081570.3	38.014	31.3573	42.0999	14.3953	11.1856	11.4512	7.6796	5.97322	3.19542
Solyc01g081590.3	0	0	0	0.0844412	0.080008	0.0506965	0	0.10049	1.1275	LTP2-A	Non-specific lipid-transfer protein 2A	GO:0008289,GO:0006869	lipid binding|lipid transport
Solyc01g081600.3	23.616	31.0915	20.1211	41.6392	24.7094	70.4274	68.6265	144.243	275.95	LTP8	Non-specific lipid-transfer protein 8	GO:0008289,GO:0006869	lipid binding|lipid transport
Solyc01g081610.3	9.59053	11.1821	10.7103	9.34247	8.28906	11.4885	8.59052	13.7871	11.7223	HEXO2	Beta-hexosaminidase 2	GO:0016020,GO:0005886,GO:0004563,GO:0015929,GO:0102148,GO:0035251,GO:0005975,GO:0030203	membrane|plasma membrane|beta-N-acetylhexosaminidase activity|hexosaminidase activity|N-acetyl-beta-D-galactosaminidase activity|UDP-glucosyltransferase activity|carbohydrate metabolic process|glycosaminoglycan metabolic process	ko00520,ko00600,ko00513,ko00531,ko00603,ko00604,ko00511,ko04142	Amino sugar and nucleotide sugar metabolism|Sphingolipid metabolism|Various types of N-glycan biosynthesis|Glycosaminoglycan degradation|Glycosphingolipid biosynthesis - globo and isoglobo series|Glycosphingolipid biosynthesis - ganglio series|Other glycan degradation|Lysosome
Solyc01g081620.3	0.172395	0	0.184302	0.607401	2.59568	1.06672	6.92849	2.04067	9.54677	At1g04090	Hypothetical protein At1g04090
Solyc01g086640.2	87.3199	66.2248	51.0264	32.9423	31.9447	29.512	19.1084	38.6203	27.2841	OFUT20	O-fucosyltransferase 20	GO:0005737,GO:0000139,GO:0016757,GO:0071555,GO:0006004	cytoplasm|Golgi membrane|glycosyltransferase activity|cell wall organization|fucose metabolic process
Solyc01g086650.3	32.0882	19.6513	23.9001	13.6317	9.99866	8.6547	30.651	8.05016	13.9823	UPM1	S-adenosyl-L-methionine-dependent uroporphyrinogen III methyltransferase, chloroplastic	GO:0009507,GO:0004851,GO:0032259,GO:1902326,GO:0090352,GO:1900058,GO:0009416,GO:0019354	chloroplast|uroporphyrin-III C-methyltransferase activity|methylation|positive regulation of chlorophyll biosynthetic process|regulation of nitrate assimilation|regulation of sulfate assimilation|response to light stimulus|siroheme biosynthetic process	ko00860	Porphyrin metabolism
Solyc01g086660.2	24.1079	20.6413	11.2587	26.4398	31.0423	25.1144	220.072	91.0123	65.7834
Solyc01g086670.3	18.1914	27.2626	13.9281	29.7275	31.4345	20.9	129.799	99.3782	44.3009
Solyc01g086680.3	9.25855	7.85939	9.75659	82.5947	83.9774	56.9332	200.738	104.753	99.9498		Probable glutathione S-transferase OS=Nicotiana tabacum OX=4097 PE=2 SV=1	GO:0005737,GO:0004364,GO:0009734,GO:0006749	cytoplasm|glutathione transferase activity|auxin-activated signaling pathway|glutathione metabolic process	ko00480,ko00980,ko00982,ko00983,ko04212	Glutathione metabolism|Metabolism of xenobiotics by cytochrome P450|Drug metabolism - cytochrome P450|Drug metabolism - other enzymes|Longevity regulating pathway - worm
Solyc01g086690.2	5.0702	0.137194	1.72466	3.11908	1.28227	1.16072	3.8964	1.76391	2.53536	SYN3	Sister chromatid cohesion 1 protein 3	GO:0008278,GO:0005730,GO:0005634,GO:0003682,GO:0051301,GO:0009561,GO:0000278,GO:0009555,GO:1990414,GO:0007062	cohesin complex|nucleolus|nucleus|chromatin binding|cell division|megagametogenesis|mitotic cell cycle|pollen development|replication-born double-strand break repair via sister chromatid exchange|sister chromatid cohesion	ko04110,ko04111	Cell cycle|Cell cycle - yeast
Solyc01g086710.3	16.0116	7.31613	11.1162	7.86459	10.2059	6.19229	8.51105	5.33754	7.80777	NRPA2	DNA-directed RNA polymerase I subunit 2	GO:0005736,GO:0003677,GO:0003899,GO:0046872,GO:0032549,GO:0006351,GO:0009561,GO:0042254	RNA polymerase I complex|DNA binding|DNA-directed 5'-3' RNA polymerase activity|metal ion binding|ribonucleoside binding|DNA-templated transcription|megagametogenesis|ribosome biogenesis
Solyc01g086720.3	1.08016	0.29179	1.03832	0.78582	1.17745	0.210293	1.25238	0.154049	0.958632	FTIP1	FT-interacting protein 1	GO:0005783,GO:0005789,GO:0009506,GO:0009511,GO:0009908,GO:0048574,GO:0009911,GO:0048578,GO:0010228	endoplasmic reticulum|endoplasmic reticulum membrane|plasmodesma|plasmodesmatal endoplasmic reticulum|flower development|long-day photoperiodism, flowering|positive regulation of flower development|positive regulation of long-day photoperiodism, flowering|vegetative to reproductive phase transition of meristem
Solyc01g086730.3	32.5598	48.6922	35.0968	100.637	61.1792	102.771	116.262	74.667	109.38	At3g26670	Probable magnesium transporter NIPA8	GO:0005769,GO:0005886,GO:0015095,GO:0015693	early endosome|plasma membrane|magnesium ion transmembrane transporter activity|magnesium ion transport
Solyc01g086740.3	32.1083	30.9622	32.4039	30.1866	46.0749	28.7206	46.3543	38.0307	33.8521	GFA2	Chaperone protein dnaJ GFA2, mitochondrial	GO:0005737,GO:0005739,GO:0005524,GO:0031072,GO:0046872,GO:0051082,GO:0051085,GO:0009558,GO:0009553,GO:0000740,GO:0010197,GO:0042026,GO:0009408,GO:0010198	cytoplasm|mitochondrion|ATP binding|heat shock protein binding|metal ion binding|unfolded protein binding|chaperone cofactor-dependent protein refolding|embryo sac cellularization|embryo sac development|nuclear membrane fusion|polar nucleus fusion|protein refolding|response to heat|synergid death
Solyc01g086750.3	43.9532	23.1625	36.9525	27.24	26.4351	30.6673	28.0846	19.3149	21.3682	FMT	Clustered mitochondria protein	GO:0005737,GO:0019750,GO:0007005	cytoplasm|chloroplast localization|mitochondrion organization
Solyc01g086810.2	7.94903	11.751	11.5131	5.69694	7.93697	7.22878	6.36659	8.34449	2.87089	RPM1	Disease resistance protein RPM1	GO:0012505,GO:0031234,GO:0005886,GO:0043531,GO:0005524,GO:0000166,GO:0009626	endomembrane system|extrinsic component of cytoplasmic side of plasma membrane|plasma membrane|ADP binding|ATP binding|nucleotide binding|plant-type hypersensitive response	ko04626	Plant-pathogen interaction
Solyc01g086820.3	397.122	46.5564	137.56	20.1008	10.1072	49.8115	117.869	15.7602	2.16281	HTR2	Histone H3.1	GO:0010369,GO:0005829,GO:0005576,GO:0000786,GO:0005634,GO:0005886,GO:0009536,GO:0003677,GO:0046982,GO:0030527	chromocenter|cytosol|extracellular region|nucleosome|nucleus|plasma membrane|plastid|DNA binding|protein heterodimerization activity|structural constituent of chromatin	ko04613	Neutrophil extracellular trap formation
Solyc01g086850.3	4.32277	5.49142	5.31046	6.00564	4.60532	4.21422	6.60465	8.74452	5.62776	RGP1	Ras-related protein RGP1	GO:0005768,GO:0005794,GO:0005886,GO:0005525,GO:0003924	endosome|Golgi apparatus|plasma membrane|GTP binding|GTPase activity	ko04144,ko04972,ko04962,ko04961	Endocytosis|Pancreatic secretion|Vasopressin-regulated water reabsorption|Endocrine and other factor-regulated calcium reabsorption
Solyc01g086860.3	25.1316	31.1728	25.7926	32.3826	31.961	25.3992	20.6846	17.4788	16.6556
Solyc01g086870.3	94.0009	149.096	106.487	180.404	179.007	221.074	354.001	169.23	149.672	BHLH130	Transcription factor bHLH130	GO:0005737,GO:0005634,GO:0000987,GO:0003700,GO:0000981,GO:0046983,GO:0000978,GO:0043562,GO:0048573,GO:0006355,GO:0010468,GO:0006808,GO:2000028,GO:0006357	cytoplasm|nucleus|cis-regulatory region sequence-specific DNA binding|DNA-binding transcription factor activity|DNA-binding transcription factor activity, RNA polymerase II-specific|protein dimerization activity|RNA polymerase II cis-regulatory region sequence-specific DNA binding|cellular response to nitrogen levels|photoperiodism, flowering|regulation of DNA-templated transcription|regulation o…
Solyc01g086890.3	74.2763	95.9737	78.3445	85.1617	91.6374	80.2839	81.1776	97.8498	96.6234	At3g52120	SURP and G-patch domain-containing protein 1-like protein	GO:0005654,GO:0003723,GO:0006397,GO:0008380	nucleoplasm|RNA binding|mRNA processing|RNA splicing
Solyc01g086893.1	41.6978	34.2053	44.4603	23.4178	22.8164	33.2698	10.7375	38.9984	13.4325
Solyc01g086895.1	28.5878	23.8698	38.8974	21.5275	18.2018	27.9734	12.2795	34.0251	6.3271
Solyc01g086900.3	5.00784	1.95312	3.01083	2.29998	0.729374	1.40903	3.05699	0.67031	0.268605
Solyc01g086920.3	1.57906	0.23464	0.68669	0.0269418	0.153164	0.107835	0.235701	0	0.0642394	DRT100	DNA damage-repair/toleration protein DRT100	GO:0009507,GO:0000166,GO:0006281	chloroplast|nucleotide binding|DNA repair
Solyc01g086930.3	3.5632	0.449945	1.01895	0.14023	0.181819	0.228939	0.451979	0.256177	0.0439947	GR1	Protein gamma response 1	GO:0005634,GO:0035861,GO:0003684,GO:0000406,GO:0003690,GO:0070336,GO:0003697,GO:0000403,GO:0006974,GO:0010792,GO:0000724,GO:0007276,GO:0010212	nucleus|site of double-strand break|damaged DNA binding|double-strand/single-strand DNA junction binding|double-stranded DNA binding|flap-structured DNA binding|single-stranded DNA binding|Y-form DNA binding|cellular response to DNA damage stimulus|DNA double-strand break processing involved in repair via single-strand annealing|double-strand break repair via homologous recombination|gamete gener…
Solyc01g086950.3	7.49885	5.51222	7.91839	4.88587	3.09355	5.30599	6.68508	6.36098	4.69302	At5g08430	Uncharacterized protein At5g08430	GO:0003677	DNA binding
Solyc01g086957.1	11.2878	12.1366	12.4936	10.7359	9.72065	8.70953	11.3868	15.5225	7.32662	At5g08430	Uncharacterized protein At5g08430	GO:0003677	DNA binding
Solyc01g086960.3	896.293	872.693	657.827	625.212	534.077	557.602	564.638	442.044	645.787	SAP5	Zinc finger A20 and AN1 domain-containing stress-associated protein 5	GO:0005634,GO:0003677,GO:0004842,GO:0008270,GO:0051865,GO:0016567,GO:0006970,GO:0009414	nucleus|DNA binding|ubiquitin-protein transferase activity|zinc ion binding|protein autoubiquitination|protein ubiquitination|response to osmotic stress|response to water deprivation
Solyc01g086970.3	154.771	146.77	146.24	228.859	229.355	169.112	319.25	263.972	359.151	SAP8	Zinc finger A20 and AN1 domain-containing stress-associated protein 8	GO:0003677,GO:0008270	DNA binding|zinc ion binding
Solyc01g086980.3	11.7889	10.121	11.2434	11.9395	11.1155	12.2032	15.2774	10.7136	14.2531	PABN2	Polyadenylate-binding protein 2	GO:0005737,GO:0016607,GO:0003729	cytoplasm|nuclear speck|mRNA binding
Solyc01g086990.3	21.8474	15.8183	22.4761	20.7998	19.6129	20.9769	29.8587	17.322	17.9248					ko03040	Spliceosome
Solyc01g087003.1	3.01472	2.32911	3.55633	2.1976	2.47884	1.25656	1.62758	2.07561	1.2476
Solyc01g087007.1	0.862933	0.326901	1.07629	0.579119	0.73162	0.724352	0.328379	1.00506	0.632883
Solyc01g087010.3	0.036988	0	0.15817	0	0	0.0745152	0.0361938	0.0738512	1.42049	At4g34215	Probable carbohydrate esterase At4g34215	GO:0005829,GO:0016787	cytosol|hydrolase activity
Solyc01g087020.2	56.6826	62.7326	67.0644	76.8152	64.6045	34.6893	113.541	75.4177	221.742
Solyc01g087030.3	28.0276	36.9563	35.1608	40.6794	38.9995	46.3555	32.2034	44.4076	39.9699	At3g63550	Putative RING-type E3 ubiquitin transferase C3H69	GO:0005634,GO:0003677,GO:0046872,GO:0061630,GO:0000209,GO:0016567	nucleus|DNA binding|metal ion binding|ubiquitin protein ligase activity|protein polyubiquitination|protein ubiquitination
Solyc01g087035.1	3.44504	4.47453	7.36595	7.62955	6.35276	6.94031	10.7874	5.27349	3.85885
Solyc01g087040.2	25.7443	36.0982	38.5378	36.7498	41.5571	48.8457	25.9993	35.8348	19.3745	At3g63540	Thylakoid lumenal 19 kDa protein, chloroplastic	GO:0009543,GO:0019898,GO:0009654,GO:0005509,GO:0015979	chloroplast thylakoid lumen|extrinsic component of membrane|photosystem II oxygen evolving complex|calcium ion binding|photosynthesis
Solyc01g087050.3	1.43706	1.18989	1.04981	0.265215	1.34783	0.144753	0.117184	0.0478212	0	WIP2	Zinc finger protein WIP2	GO:0005634,GO:0003700,GO:0046872,GO:0048856,GO:0001709,GO:1990058,GO:0009860,GO:0080022,GO:0006355,GO:0010468,GO:0010500	nucleus|DNA-binding transcription factor activity|metal ion binding|anatomical structure development|cell fate determination|fruit replum development|pollen tube growth|primary root development|regulation of DNA-templated transcription|regulation of gene expression|transmitting tissue development
Solyc01g087060.3	10.4702	5.2555	11.4377	10.3558	6.25793	6.70093	12.8179	1.39215	1.72844	BB	E3 ubiquitin-protein ligase BIG BROTHER	GO:0046872,GO:0031624,GO:0004842,GO:0048437,GO:0008285,GO:0046621,GO:1900057,GO:0051865,GO:0016567	metal ion binding|ubiquitin conjugating enzyme binding|ubiquitin-protein transferase activity|floral organ development|negative regulation of cell population proliferation|negative regulation of organ growth|positive regulation of leaf senescence|protein autoubiquitination|protein ubiquitination
Solyc01g087070.3	5.48889	7.92014	6.054	2.77068	5.09956	2.50155	4.24111	3.96366	5.67614	ANT	ADP,ATP carrier protein, mitochondrial	GO:0005743,GO:0005471,GO:0140021,GO:1990544	mitochondrial inner membrane|ATP:ADP antiporter activity|mitochondrial ADP transmembrane transport|mitochondrial ATP transmembrane transport	ko04020,ko04022,ko04217,ko04218,ko04613	Calcium signaling pathway|cGMP-PKG signaling pathway|Necroptosis|Cellular senescence|Neutrophil extracellular trap formation
Solyc01g087080.3	8.85814	0.46163	2.6013	0.871528	0.904004	0.413088	1.58734	0.527681	1.46557
Solyc01g087120.3	209.375	164.433	176.996	146.697	177.432	126.682	147.904	179.745	115.257		ATP synthase subunit O, mitochondrial OS=Ipomoea batatas OX=4120 PE=1 SV=1	GO:0005743,GO:0046933	mitochondrial inner membrane|proton-transporting ATP synthase activity, rotational mechanism	ko00190,ko04714	Oxidative phosphorylation|Thermogenesis
Solyc01g087130.3	0.203206	0.277126	0.0868959	0.24547	1.93819	0.163749	1.47143	0	1.07304	MYB83	Transcription factor MYB83	GO:0005634,GO:0003700,GO:0000976,GO:0045893,GO:2000652	nucleus|DNA-binding transcription factor activity|transcription cis-regulatory region binding|positive regulation of DNA-templated transcription|regulation of secondary cell wall biogenesis
Solyc01g087140.3	6.25994	0.0880571	1.44959	0.113748	0.495769	0.136583	0.46439	0	0.0813651
Solyc01g087150.3	4.05556	3.16845	1.42582	0.602794	0.765857	0.822508	1.77117	1.01897	2.31926	DTX42	Protein DETOXIFICATION 42	GO:0005886,GO:0035618,GO:0015297,GO:0015137,GO:0042910,GO:0015746,GO:0010044	plasma membrane|root hair|antiporter activity|citrate transmembrane transporter activity|xenobiotic transmembrane transporter activity|citrate transport|response to aluminum ion
Solyc01g087170.3	9.04831	6.24442	12.7706	7.40559	6.72623	8.25245	9.86246	10.3272	7.48313	Os03g0698800	Zinc finger CCCH domain-containing protein 24	GO:0003677,GO:0046872,GO:0060255,GO:0051171,GO:0080090	DNA binding|metal ion binding|regulation of macromolecule metabolic process|regulation of nitrogen compound metabolic process|regulation of primary metabolic process
Solyc01g087180.3	0.0421442	0.410537	0	62.8735	23.6361	8.61763	191.969	98.8298	304.684
Solyc01g087190.3	10.2212	10.8841	6.91549	10.853	7.10477	11.9881	9.20704	13.8941	8.53626	RBCX2	Chaperonin-like RbcX protein 2, chloroplastic	GO:0009570,GO:0044183,GO:0015977,GO:0061077,GO:0015979,GO:0110102	chloroplast stroma|protein folding chaperone|carbon fixation|chaperone-mediated protein folding|photosynthesis|ribulose bisphosphate carboxylase complex assembly
Solyc01g087200.3	3.63306	3.86804	6.4113	4.25477	5.41749	4.19559	3.21457	3.69845	1.40015	R1A-10	Putative late blight resistance protein homolog R1A-10	GO:0005737,GO:0016020,GO:0043531,GO:0005524,GO:0009626	cytoplasm|membrane|ADP binding|ATP binding|plant-type hypersensitive response
Solyc01g087210.3	93.1228	68.1369	116.863	37.1381	44.5164	44.2641	31.7013	22.1605	21.7087	CESA3	Cellulose synthase A catalytic subunit 3 [UDP-forming]	GO:0005768,GO:0005794,GO:0000139,GO:0005886,GO:0009506,GO:0005802,GO:0016760,GO:0016759,GO:0046872,GO:0042803,GO:0043621,GO:0071555,GO:0030244,GO:0006952,GO:0009833,GO:0009834	endosome|Golgi apparatus|Golgi membrane|plasma membrane|plasmodesma|trans-Golgi network|cellulose synthase (UDP-forming) activity|cellulose synthase activity|metal ion binding|protein homodimerization activity|protein self-association|cell wall organization|cellulose biosynthetic process|defense response|plant-type primary cell wall biogenesis|plant-type secondary cell wall biogenesis
Solyc01g087230.3	15.4437	12.3531	11.7092	15.6929	16.6564	13.9453	17.9733	14.7403	13.2416	MED27	Mediator of RNA polymerase II transcription subunit 27	GO:0016592,GO:0003713,GO:0006357	mediator complex|transcription coactivator activity|regulation of transcription by RNA polymerase II	ko04919	Thyroid hormone signaling pathway
Solyc01g087235.1	1.05623	0.154335	1.2421	0.31898	1.15856	1.06393	1.03355	0.369059	2.2817
Solyc01g087240.3	11.7444	10.0657	11.8591	9.57726	10.6747	6.99857	24.5392	14.6705	32.7613	NFYA9	Nuclear transcription factor Y subunit A-9	GO:0016602,GO:0003700,GO:0000981,GO:0000978,GO:0009793,GO:0055046,GO:0045892,GO:0009555,GO:0006357,GO:0048316,GO:0010262	CCAAT-binding factor complex|DNA-binding transcription factor activity|DNA-binding transcription factor activity, RNA polymerase II-specific|RNA polymerase II cis-regulatory region sequence-specific DNA binding|embryo development ending in seed dormancy|microgametogenesis|negative regulation of DNA-templated transcription|pollen development|regulation of transcription by RNA polymerase II|seed de…	ko04612	Antigen processing and presentation
Solyc01g087250.3	14.2336	19.1434	16.7511	16.3993	16.3826	15.5421	12.1489	18.5441	15.6753	CCD1	Carotenoid 9,10(9',10')-cleavage dioxygenase 1	GO:0046872,GO:0016702	metal ion binding|oxidoreductase activity, acting on single donors with incorporation of molecular oxygen, incorporation of two atoms of oxygen
Solyc01g087260.3	36.9966	46.06	45.5167	33.0493	28.0006	36.1756	31.9639	44.3661	23.6803	CCD	Carotenoid 9,10(9',10')-cleavage dioxygenase	GO:0005737,GO:0046872,GO:0016702	cytoplasm|metal ion binding|oxidoreductase activity, acting on single donors with incorporation of molecular oxygen, incorporation of two atoms of oxygen
Solyc01g087280.1	0.718661	0.406489	0.247837	7.42115	9.4196	11.5123	9.23272	11.8263	6.0652		Polygalacturonase OS=Actinidia deliciosa OX=3627 PE=2 SV=1	GO:0005576,GO:0004650,GO:0005975,GO:0071555,GO:0009835	extracellular region|polygalacturonase activity|carbohydrate metabolic process|cell wall organization|fruit ripening	ko00040	Pentose and glucuronate interconversions
Solyc01g087290.3	24.2694	23.8528	22.4481	27.4555	15.5861	22.7986	14.5201	12.5808	7.85248
Solyc01g087300.3	12.7318	11.8899	11.3453	8.76127	12.3444	9.85693	8.89887	12.2301	9.12816
Solyc01g087320.3	7.83093	7.46447	7.49629	7.33103	6.80666	7.36508	6.53232	6.66441	9.38054	ATX3	Histone-lysine N-methyltransferase ATX3	GO:0048188,GO:0018024,GO:0046872,GO:0006325,GO:0051571,GO:0006357	Set1C/COMPASS complex|histone lysine N-methyltransferase activity|metal ion binding|chromatin organization|positive regulation of histone H3-K4 methylation|regulation of transcription by RNA polymerase II
Solyc01g087330.3	2.30863	1.17799	1.9392	2.04733	1.46799	0.498311	1.55982	2.30473	1.25338
Solyc01g087332.1	2.55723	2.02844	3.39778	2.61103	2.71786	3.05425	3.68199	2.11528	1.57834
Solyc01g087334.1	2.02005	1.8949	3.03938	1.69458	1.64129	3.42897	3.25785	1.94195	2.28963	RE1	Retrovirus-related Pol polyprotein from transposon RE1	GO:0004190,GO:0004519,GO:0046872,GO:0003676,GO:0003964,GO:0015074,GO:0006310,GO:0006508	aspartic-type endopeptidase activity|endonuclease activity|metal ion binding|nucleic acid binding|RNA-directed DNA polymerase activity|DNA integration|DNA recombination|proteolysis
Solyc01g087336.1	1.50648	1.7936	2.08771	1.68501	2.927	3.87795	3.22125	2.72937	2.27669
Solyc01g087380.3	13.3323	12.0969	12.7705	8.43973	11.063	8.76251	7.80295	9.06202	4.23652
Solyc01g087385.1	11.9267	8.36008	10.9964	7.84524	7.28289	8.74006	5.65004	7.93771	3.02931	ATX3	Histone-lysine N-methyltransferase ATX3	GO:0048188,GO:0018024,GO:0046872,GO:0006325,GO:0051571,GO:0006357	Set1C/COMPASS complex|histone lysine N-methyltransferase activity|metal ion binding|chromatin organization|positive regulation of histone H3-K4 methylation|regulation of transcription by RNA polymerase II
Solyc01g087400.3	14.5241	13.4208	15.5924	17.8733	15.3941	15.0905	14.2272	14.8648	15.1627
Solyc01g087410.3	4.46732	3.65496	5.44662	4.61075	4.32081	6.04198	5.93086	2.55561	4.78906	ATX3	Histone-lysine N-methyltransferase ATX3	GO:0048188,GO:0018024,GO:0046872,GO:0006325,GO:0051571,GO:0006357	Set1C/COMPASS complex|histone lysine N-methyltransferase activity|metal ion binding|chromatin organization|positive regulation of histone H3-K4 methylation|regulation of transcription by RNA polymerase II
Solyc01g087420.3	10.3284	11.6402	12.7384	17.4796	11.8669	18.807	18.7102	14.2253	16.7445	ATX3	Histone-lysine N-methyltransferase ATX3	GO:0048188,GO:0018024,GO:0046872,GO:0006325,GO:0051571,GO:0006357	Set1C/COMPASS complex|histone lysine N-methyltransferase activity|metal ion binding|chromatin organization|positive regulation of histone H3-K4 methylation|regulation of transcription by RNA polymerase II
Solyc01g087425.1	16.1795	6.14058	13.9274	17.1333	7.71606	20.213	11.5142	10.0689	1.8913
Solyc01g087430.3	13.6985	12.8099	13.7802	16.2688	15.9997	16.485	22.0799	11.3559	11.8894	ATX3	Histone-lysine N-methyltransferase ATX3	GO:0048188,GO:0018024,GO:0046872,GO:0006325,GO:0051571,GO:0006357	Set1C/COMPASS complex|histone lysine N-methyltransferase activity|metal ion binding|chromatin organization|positive regulation of histone H3-K4 methylation|regulation of transcription by RNA polymerase II
Solyc01g087450.3	0.82807	0.519664	0.808651	1.1061	0.858169	0.761923	0.911575	0.500773	1.37601	SRL2	Protein SEMI-ROLLED LEAF 2	GO:0005737,GO:0005634,GO:0005886,GO:0030154,GO:0009555	cytoplasm|nucleus|plasma membrane|cell differentiation|pollen development
Solyc01g087490.3	8.53278	9.32137	8.65794	13.1641	11.4128	11.4872	13.2721	8.47215	12.4635	OBE4	Protein OBERON 4	GO:0005634,GO:0046872,GO:0001708,GO:0090421,GO:0009880	nucleus|metal ion binding|cell fate specification|embryonic meristem initiation|embryonic pattern specification
Solyc01g087500.3	21.0271	1.40248	6.68643	1.38143	0.928536	2.60509	2.75738	0.503495	1.25278	TOP2	DNA topoisomerase 2	GO:0005634,GO:0005524,GO:0003677,GO:0003916,GO:0003918,GO:0046872,GO:0006265,GO:0000712,GO:0000819	nucleus|ATP binding|DNA binding|DNA topoisomerase activity|DNA topoisomerase type II (double strand cut, ATP-hydrolyzing) activity|metal ion binding|DNA topological change|resolution of meiotic recombination intermediates|sister chromatid segregation
Solyc01g087520.3	92.8439	119.414	99.6244	77.5671	65.1705	86.8695	38.2055	79.5036	15.711		Ferredoxin-thioredoxin reductase, variable chain OS=Zea mays OX=4577 PE=1 SV=1	GO:0009507,GO:0016491,GO:0015979	chloroplast|oxidoreductase activity|photosynthesis
Solyc01g087530.3	14.1543	15.9022	18.1626	19.3813	15.6696	17.9604	32.497	14.4621	12.2261	At3g08650	Putative zinc transporter At3g08650	GO:0016020,GO:0005385,GO:0071577	membrane|zinc ion transmembrane transporter activity|zinc ion transmembrane transport
Solyc01g087540.3	25.7325	5.47009	13.7245	1.54167	3.55264	1.39028	3.14519	1.11364	4.01628	DGR2	Protein DUF642 L-GALACTONO-1,4-LACTONE-RESPONSIVE GENE 2	GO:0005576,GO:0009505,GO:0009506,GO:0009536,GO:0010015	extracellular region|plant-type cell wall|plasmodesma|plastid|root morphogenesis
Solyc01g087550.3	20.65	22.3342	19.2152	32.3848	33.3639	29.4801	21.358	32.5522	19.2474	RLF	Cytochrome b5 domain-containing protein RLF	GO:0005829,GO:0020037,GO:0046872,GO:0010311	cytosol|heme binding|metal ion binding|lateral root formation
Solyc01g087560.3	53.6681	29.1592	37.7617	28.8813	29.9433	20.422	23.8243	21.6793	13.3445	Smt1-1	Cycloartenol-C-24-methyltransferase 1	GO:0005783,GO:0003838,GO:0032259,GO:0016126	endoplasmic reticulum|sterol 24-C-methyltransferase activity|methylation|sterol biosynthetic process	ko00100	Steroid biosynthesis
Solyc01g087580.3	48.0358	42.56	12.7539	0.636259	3.46641	0.636658	10.9007	1.10422	0.568905
Solyc01g087590.3	50.5539	27.2791	16.586	17.783	36.1342	5.50739	37.03	19.6028	29.1947	PAO1	Polyamine oxidase 1	GO:0005737,GO:0050660,GO:0052904,GO:0052903,GO:0052895,GO:0052894,GO:0016491,GO:0046592,GO:0052902,GO:0052901,GO:0006598,GO:0046208	cytoplasm|flavin adenine dinucleotide binding|N1-acetylspermidine:oxygen oxidoreductase (3-acetamidopropanal-forming) activity|N1-acetylspermine:oxygen oxidoreductase (3-acetamidopropanal-forming) activity|N1-acetylspermine:oxygen oxidoreductase (N1-acetylspermidine-forming) activity|norspermine:oxygen oxidoreductase activity|oxidoreductase activity|polyamine oxidase activity|spermidine:oxygen ox…	ko00330,ko00410	Arginine and proline metabolism|beta-Alanine metabolism
Solyc01g087600.3	4.06515	2.3715	3.36378	1.15599	1.89487	1.63097	1.37652	0.985914	0.68908	STL1	Probable glycosyltransferase STELLO1	GO:0005768,GO:0005794,GO:0000139,GO:0005802,GO:0016757,GO:0042802,GO:0052324,GO:2001009	endosome|Golgi apparatus|Golgi membrane|trans-Golgi network|glycosyltransferase activity|identical protein binding|plant-type cell wall cellulose biosynthetic process|regulation of plant-type cell wall cellulose biosynthetic process
Solyc01g087610.3	6.30335	4.97092	6.80199	3.68473	4.26141	5.32994	3.75558	5.22871	2.44839	NAGLU	Alpha-N-acetylglucosaminidase	GO:0000325,GO:0004561,GO:0009793,GO:0008152,GO:0051781,GO:0048316	plant-type vacuole|alpha-N-acetylglucosaminidase activity|embryo development ending in seed dormancy|metabolic process|positive regulation of cell division|seed development	ko00531,ko04142	Glycosaminoglycan degradation|Lysosome
Solyc01g087620.3	7.4835	8.41927	6.0233	4.10908	5.08147	3.2237	4.05989	4.50549	5.64627	UBL5	Ubiquitin-like protein 5	GO:0005737,GO:0005829,GO:0005634,GO:0031386,GO:0000398,GO:0036211,GO:0008380	cytoplasm|cytosol|nucleus|protein tag|mRNA splicing, via spliceosome|protein modification process|RNA splicing	ko04212	Longevity regulating pathway - worm
Solyc01g087630.2	0.0633741	0.246937	0	1.563	0.72536	0.351098	0.496106	0.284702	2.2817	UBL5	Ubiquitin-like protein 5	GO:0005737,GO:0005829,GO:0005634,GO:0031386,GO:0000398,GO:0036211,GO:0008380	cytoplasm|cytosol|nucleus|protein tag|mRNA splicing, via spliceosome|protein modification process|RNA splicing
Solyc01g087640.3	17.9419	24.5795	21.0881	21.2364	20.4667	17.9164	13.4331	25.9641	17.0026	PAR	Phenylacetaldehyde reductase	GO:0016491	oxidoreductase activity
Solyc01g087650.3	8.0909	6.66998	7.71195	6.8532	6.46843	7.26631	8.05809	4.13012	4.38368	COG8	Conserved oligomeric Golgi complex subunit 8	GO:0000139,GO:0017119,GO:0009506,GO:0042803,GO:0007030,GO:0048193,GO:0006891,GO:0009860,GO:0015031	Golgi membrane|Golgi transport complex|plasmodesma|protein homodimerization activity|Golgi organization|Golgi vesicle transport|intra-Golgi vesicle-mediated transport|pollen tube growth|protein transport
Solyc01g087670.3	8.31269	3.58404	5.63351	3.06337	5.33363	3.18652	3.50351	2.32998	2.23873	COG8	Conserved oligomeric Golgi complex subunit 8	GO:0000139,GO:0017119,GO:0009506,GO:0042803,GO:0007030,GO:0048193,GO:0006891,GO:0009860,GO:0015031	Golgi membrane|Golgi transport complex|plasmodesma|protein homodimerization activity|Golgi organization|Golgi vesicle transport|intra-Golgi vesicle-mediated transport|pollen tube growth|protein transport	ko03008	Ribosome biogenesis in eukaryotes
Solyc01g087680.3	37.3822	80.4565	60.876	45.6877	47.1296	59.4112	11.8202	38.6094	9.96299
Solyc01g087690.2	1.2403	1.42942	0.784369	1.75853	0.183282	1.16136	0.119657	0.767339	0.104825	SIGD	RNA polymerase sigma factor sigD, chloroplastic	GO:0009507,GO:0003677,GO:0016987,GO:0071482,GO:0006352,GO:2001141	chloroplast|DNA binding|sigma factor activity|cellular response to light stimulus|DNA-templated transcription initiation|regulation of RNA biosynthetic process
Solyc01g087720.3	15.4926	8.10397	10.2463	8.76136	6.96204	8.56669	9.87762	7.53156	6.85216	SMC5	Structural maintenance of chromosomes protein 5	GO:0005829,GO:0005634,GO:0009506,GO:0030915,GO:0005524,GO:0016887,GO:0003697,GO:0000724,GO:0007062	cytosol|nucleus|plasmodesma|Smc5-Smc6 complex|ATP binding|ATP hydrolysis activity|single-stranded DNA binding|double-strand break repair via homologous recombination|sister chromatid cohesion
Solyc01g087730.3	182.963	222.545	196.658	219.032	148.005	231.992	177.48	178.391	81.4136	RPL1	50S ribosomal protein L1, chloroplastic	GO:0009507,GO:0022625,GO:0003723,GO:0019843,GO:0003735,GO:0000470,GO:0006412	chloroplast|cytosolic large ribosomal subunit|RNA binding|rRNA binding|structural constituent of ribosome|maturation of LSU-rRNA|translation	ko03010	Ribosome
Solyc01g087740.1	4.0401	1.09946	2.31724	0.916687	0.905261	1.91204	0.376509	3.23943	0.153924	sbt3	Subtilisin-like protease SBT3	GO:0005615,GO:0042802,GO:0042803,GO:0004252,GO:0008236,GO:0006952,GO:0043171,GO:0009827,GO:1900367,GO:0010628,GO:0006508,GO:1902066,GO:0009611,GO:0097264	extracellular space|identical protein binding|protein homodimerization activity|serine-type endopeptidase activity|serine-type peptidase activity|defense response|peptide catabolic process|plant-type cell wall modification|positive regulation of defense response to insect|positive regulation of gene expression|proteolysis|regulation of cell wall pectin metabolic process|response to wounding|self …
Solyc01g087750.3	41.4301	77.6659	58.2564	27.4745	26.6506	28.0889	14.4684	41.3418	4.66971	RER4	Protein RETICULATA-RELATED 4, chloroplastic	GO:0009507,GO:0009941,GO:0009706,GO:0009536	chloroplast|chloroplast envelope|chloroplast inner membrane|plastid
Solyc01g087770.3	2.48488	4.00326	3.95068	5.6763	2.43087	2.88806	2.11979	1.24034	0.53526	sbt3	Subtilisin-like protease SBT3	GO:0005615,GO:0042802,GO:0042803,GO:0004252,GO:0008236,GO:0006952,GO:0043171,GO:0009827,GO:1900367,GO:0010628,GO:0006508,GO:1902066,GO:0009611,GO:0097264	extracellular space|identical protein binding|protein homodimerization activity|serine-type endopeptidase activity|serine-type peptidase activity|defense response|peptide catabolic process|plant-type cell wall modification|positive regulation of defense response to insect|positive regulation of gene expression|proteolysis|regulation of cell wall pectin metabolic process|response to wounding|self …
Solyc01g087775.1	4.7918	2.16313	4.18566	4.64723	1.83933	4.94446	3.25937	2.9169	0.280525	sbt3	Subtilisin-like protease SBT3	GO:0005615,GO:0042802,GO:0042803,GO:0004252,GO:0008236,GO:0006952,GO:0043171,GO:0009827,GO:1900367,GO:0010628,GO:0006508,GO:1902066,GO:0009611,GO:0097264	extracellular space|identical protein binding|protein homodimerization activity|serine-type endopeptidase activity|serine-type peptidase activity|defense response|peptide catabolic process|plant-type cell wall modification|positive regulation of defense response to insect|positive regulation of gene expression|proteolysis|regulation of cell wall pectin metabolic process|response to wounding|self …
Solyc01g087780.2	40.0441	19.5702	31.5728	22.8164	9.91555	26.8274	18.4089	2.32021	0.439745	sbt3	Subtilisin-like protease SBT3	GO:0005615,GO:0042802,GO:0042803,GO:0004252,GO:0008236,GO:0006952,GO:0043171,GO:0009827,GO:1900367,GO:0010628,GO:0006508,GO:1902066,GO:0009611,GO:0097264	extracellular space|identical protein binding|protein homodimerization activity|serine-type endopeptidase activity|serine-type peptidase activity|defense response|peptide catabolic process|plant-type cell wall modification|positive regulation of defense response to insect|positive regulation of gene expression|proteolysis|regulation of cell wall pectin metabolic process|response to wounding|self …
Solyc01g087785.1	0.979417	1.59012	1.7451	0.0821615	0.155696	0.164426	0	0.0814805	0	sbt3	Subtilisin-like protease SBT3	GO:0005615,GO:0042802,GO:0042803,GO:0004252,GO:0008236,GO:0006952,GO:0043171,GO:0009827,GO:1900367,GO:0010628,GO:0006508,GO:1902066,GO:0009611,GO:0097264	extracellular space|identical protein binding|protein homodimerization activity|serine-type endopeptidase activity|serine-type peptidase activity|defense response|peptide catabolic process|plant-type cell wall modification|positive regulation of defense response to insect|positive regulation of gene expression|proteolysis|regulation of cell wall pectin metabolic process|response to wounding|self …
Solyc01g087790.2	8.86813	12.8765	9.65948	2.76237	3.48979	4.91022	1.25527	1.9154	0.200809	sbt3	Subtilisin-like protease SBT3	GO:0005615,GO:0042802,GO:0042803,GO:0004252,GO:0008236,GO:0006952,GO:0043171,GO:0009827,GO:1900367,GO:0010628,GO:0006508,GO:1902066,GO:0009611,GO:0097264	extracellular space|identical protein binding|protein homodimerization activity|serine-type endopeptidase activity|serine-type peptidase activity|defense response|peptide catabolic process|plant-type cell wall modification|positive regulation of defense response to insect|positive regulation of gene expression|proteolysis|regulation of cell wall pectin metabolic process|response to wounding|self …
Solyc01g087800.2	94.6848	228.786	168.055	108.676	95.7022	127.604	47.9017	18.0417	24.2458	sbt3	Subtilisin-like protease SBT3	GO:0005615,GO:0042802,GO:0042803,GO:0004252,GO:0008236,GO:0006952,GO:0043171,GO:0009827,GO:1900367,GO:0010628,GO:0006508,GO:1902066,GO:0009611,GO:0097264	extracellular space|identical protein binding|protein homodimerization activity|serine-type endopeptidase activity|serine-type peptidase activity|defense response|peptide catabolic process|plant-type cell wall modification|positive regulation of defense response to insect|positive regulation of gene expression|proteolysis|regulation of cell wall pectin metabolic process|response to wounding|self …
Solyc01g087810.2	15.1112	26.0758	23.7022	10.431	8.65906	10.6608	29.8704	5.04412	3.68309	sbt3	Subtilisin-like protease SBT3	GO:0005615,GO:0042802,GO:0042803,GO:0004252,GO:0008236,GO:0006952,GO:0043171,GO:0009827,GO:1900367,GO:0010628,GO:0006508,GO:1902066,GO:0009611,GO:0097264	extracellular space|identical protein binding|protein homodimerization activity|serine-type endopeptidase activity|serine-type peptidase activity|defense response|peptide catabolic process|plant-type cell wall modification|positive regulation of defense response to insect|positive regulation of gene expression|proteolysis|regulation of cell wall pectin metabolic process|response to wounding|self …
Solyc01g087820.2	16.0902	31.4804	28.3619	16.7799	25.6288	13.7615	9.8821	25.4087	2.54656	sbt3	Subtilisin-like protease SBT3	GO:0005615,GO:0042802,GO:0042803,GO:0004252,GO:0008236,GO:0006952,GO:0043171,GO:0009827,GO:1900367,GO:0010628,GO:0006508,GO:1902066,GO:0009611,GO:0097264	extracellular space|identical protein binding|protein homodimerization activity|serine-type endopeptidase activity|serine-type peptidase activity|defense response|peptide catabolic process|plant-type cell wall modification|positive regulation of defense response to insect|positive regulation of gene expression|proteolysis|regulation of cell wall pectin metabolic process|response to wounding|self …
Solyc01g087830.1	0.513541	1.57772	0.971323	2.38597	1.9216	1.90997	0.695789	0.630985	3.69788	sbt3	Subtilisin-like protease SBT3	GO:0005615,GO:0042802,GO:0042803,GO:0004252,GO:0008236,GO:0006952,GO:0043171,GO:0009827,GO:1900367,GO:0010628,GO:0006508,GO:1902066,GO:0009611,GO:0097264	extracellular space|identical protein binding|protein homodimerization activity|serine-type endopeptidase activity|serine-type peptidase activity|defense response|peptide catabolic process|plant-type cell wall modification|positive regulation of defense response to insect|positive regulation of gene expression|proteolysis|regulation of cell wall pectin metabolic process|response to wounding|self …
Solyc01g087840.3	2.17357	3.80032	3.92047	8.4043	12.4709	8.44326	1.94147	3.17139	2.76908	sbt3	Subtilisin-like protease SBT3	GO:0005615,GO:0042802,GO:0042803,GO:0004252,GO:0008236,GO:0006952,GO:0043171,GO:0009827,GO:1900367,GO:0010628,GO:0006508,GO:1902066,GO:0009611,GO:0097264	extracellular space|identical protein binding|protein homodimerization activity|serine-type endopeptidase activity|serine-type peptidase activity|defense response|peptide catabolic process|plant-type cell wall modification|positive regulation of defense response to insect|positive regulation of gene expression|proteolysis|regulation of cell wall pectin metabolic process|response to wounding|self …
Solyc01g087850.2	75.8129	111.376	92.636	114.203	80.6485	121.908	83.7741	59.0692	233.131	sbt3	Subtilisin-like protease SBT3	GO:0005615,GO:0042802,GO:0042803,GO:0004252,GO:0008236,GO:0006952,GO:0043171,GO:0009827,GO:1900367,GO:0010628,GO:0006508,GO:1902066,GO:0009611,GO:0097264	extracellular space|identical protein binding|protein homodimerization activity|serine-type endopeptidase activity|serine-type peptidase activity|defense response|peptide catabolic process|plant-type cell wall modification|positive regulation of defense response to insect|positive regulation of gene expression|proteolysis|regulation of cell wall pectin metabolic process|response to wounding|self …
Solyc01g087860.2	1.64597	2.83931	1.64966	2.62346	4.05566	3.17776	2.34882	2.97828	3.49804
Solyc01g087870.3	9.15257	12.9273	12.2731	15.9779	19.0669	11.9034	22.5602	16.0031	24.6355	GFAT1	Glutamine--fructose-6-phosphate aminotransferase [isomerizing] 1	GO:0097367,GO:0004360,GO:0005975,GO:0006002,GO:0006541,GO:0010208,GO:0006487,GO:0072720,GO:0034976,GO:0006048,GO:0006047	carbohydrate derivative binding|glutamine-fructose-6-phosphate transaminase (isomerizing) activity|carbohydrate metabolic process|fructose 6-phosphate metabolic process|glutamine metabolic process|pollen wall assembly|protein N-linked glycosylation|response to dithiothreitol|response to endoplasmic reticulum stress|UDP-N-acetylglucosamine biosynthetic process|UDP-N-acetylglucosamine metabolic pro…	ko00520,ko00250	Amino sugar and nucleotide sugar metabolism|Alanine, aspartate and glutamate metabolism
Solyc01g087880.3	17.5004	16.8074	11.8578	13.9446	19.4661	9.83191	17.0281	15.6992	10.59
Solyc01g087890.3	10.7777	10.3766	11.4837	26.2262	23.0975	23.6797	22.9072	21.8499	26.4712
Solyc01g087900.3	83.9659	70.0903	82.8037	73.8733	93.3783	69.8203	64.4178	70.3357	83.6946	NAA10	N-terminal acetyltransferase A complex catalytic subunit NAA10	GO:0005829,GO:0031415,GO:0009536,GO:0003729,GO:0008080,GO:1990190,GO:1990189,GO:0009793,GO:0006474,GO:0009414	cytosol|NatA complex|plastid|mRNA binding|N-acetyltransferase activity|peptide-glutamate-alpha-N-acetyltransferase activity|peptide-serine-alpha-N-acetyltransferase activity|embryo development ending in seed dormancy|N-terminal protein amino acid acetylation|response to water deprivation
Solyc01g087910.3	10.7818	10.344	10.9259	13.4986	12.6344	14.7118	12.5895	13.6219	18.4633	At3g52030	F-box/WD-40 repeat-containing protein At3g52030	GO:0048188,GO:0042393,GO:0051568	Set1C/COMPASS complex|histone binding|histone H3-K4 methylation
Solyc01g087970.3	4.29523	2.34057	3.273	1.9636	2.49506	2.1405	2.28163	2.06984	1.72085	SCPL40	Serine carboxypeptidase-like 40	GO:0005576,GO:0004185,GO:0006508	extracellular region|serine-type carboxypeptidase activity|proteolysis
Solyc01g087990.3	1.12938	0.819004	0.804919	5.55817	4.12931	5.16981	7.90781	5.88792	25.0748	AGL15	Agamous-like MADS-box protein AGL15	GO:0005737,GO:0005634,GO:0003677,GO:0003700,GO:0000981,GO:0042803,GO:0000978,GO:0043565,GO:0071365,GO:0009793,GO:0010227,GO:0060867,GO:0010047,GO:0045487,GO:0045892,GO:0060862,GO:0009910,GO:0010629,GO:2000692,GO:0048577,GO:0045893,GO:0045944,GO:0006357,GO:0010262	cytoplasm|nucleus|DNA binding|DNA-binding transcription factor activity|DNA-binding transcription factor activity, RNA polymerase II-specific|protein homodimerization activity|RNA polymerase II cis-regulatory region sequence-specific DNA binding|sequence-specific DNA binding|cellular response to auxin stimulus|embryo development ending in seed dormancy|floral organ abscission|fruit abscission|fru…
Solyc01g087995.1	27.8318	40.2301	34.9643	42.2193	54.3156	42.5041	72.4153	56.8501	87.429
Solyc01g088000.3	29.6903	44.5472	35.0359	39.8295	37.0784	45.4303	60.8138	47.4746	63.0355
Solyc01g088005.1	15.0231	19.4275	19.5861	15.7027	20.1207	21.038	28.3766	22.1047	31.4732
Solyc01g088010.1	0	0.163055	0	0.842503	0.319309	0.590122	2.1293	2.13058	0.853759	GLYI4	Glyoxylase I 4	GO:0005737,GO:0005886,GO:0016829,GO:0140041,GO:0006952,GO:0009787,GO:2000022,GO:2000031,GO:0009409,GO:0009408,GO:0009753,GO:0051595,GO:0010045,GO:0006970,GO:0006979,GO:1902074,GO:0010224,GO:0009414,GO:0009611	cytoplasm|plasma membrane|lyase activity|cellular detoxification of methylglyoxal|defense response|regulation of abscisic acid-activated signaling pathway|regulation of jasmonic acid mediated signaling pathway|regulation of salicylic acid mediated signaling pathway|response to cold|response to heat|response to jasmonic acid|response to methylglyoxal|response to nickel cation|response to osmotic s…
Solyc01g088020.3	64.5371	56.9011	74.4481	53.519	60.9785	56.7773	43.0612	56.327	42.7146	SEC31B	Protein transport protein SEC31 homolog B	GO:0030127,GO:0005829,GO:0070971,GO:0005794,GO:0009506,GO:0005198,GO:0090110,GO:0007029,GO:0006886	COPII vesicle coat|cytosol|endoplasmic reticulum exit site|Golgi apparatus|plasmodesma|structural molecule activity|COPII-coated vesicle cargo loading|endoplasmic reticulum organization|intracellular protein transport	ko04141	Protein processing in endoplasmic reticulum
Solyc01g088030.3	1.08108	2.77507	2.88935	3.82367	3.85981	3.53175	2.37305	5.38169	4.3832					ko03460	Fanconi anemia pathway
Solyc01g088040.3	174.141	164.773	160.606	109.573	142.062	77.771	137.078	135.108	92.5629
Solyc01g088050.3	7.89651	8.93739	12.9163	11.8302	12.4874	15.7005	8.5743	17.166	9.57577	At3g51990	Serine/threonine-protein kinase-like protein At3g51990	GO:0005576,GO:0005886,GO:0005524,GO:0106310,GO:0004674,GO:0006468	extracellular region|plasma membrane|ATP binding|protein serine kinase activity|protein serine/threonine kinase activity|protein phosphorylation
Solyc01g088060.3	1.2348	1.27093	1.34498	1.55573	1.82219	1.79138	2.029	2.04677	1.90132	RGA3	Putative disease resistance protein RGA3	GO:0043531,GO:0005524,GO:0050832	ADP binding|ATP binding|defense response to fungus	ko03460	Fanconi anemia pathway
Solyc01g088080.3	94.1901	37.6588	61.943	26.744	35.2589	27.0199	32.8337	21.0881	16.5432	CCT8	T-complex protein 1 subunit theta	GO:0005832,GO:0005737,GO:0005829,GO:0009506,GO:0005524,GO:0016887,GO:0140662,GO:0044183,GO:0051082,GO:0051050,GO:0006457	chaperonin-containing T-complex|cytoplasm|cytosol|plasmodesma|ATP binding|ATP hydrolysis activity|ATP-dependent protein folding chaperone|protein folding chaperone|unfolded protein binding|positive regulation of transport|protein folding
Solyc01g088090.3	14.3425	45.2849	33.3737	28.1199	35.5482	51.0244	21.9307	119.383	58.2123	PPH	Pheophytinase, chloroplastic	GO:0009507,GO:0009570,GO:0009535,GO:0080124,GO:0015996	chloroplast|chloroplast stroma|chloroplast thylakoid membrane|pheophytinase activity|chlorophyll catabolic process
Solyc01g088100.3	63.3724	34.2814	46.035	18.8461	20.3273	16.0688	19.9276	21.4452	6.01363	Os07g0682400	Zinc finger CCCH domain-containing protein 53	GO:0003677,GO:0046872,GO:0003723	DNA binding|metal ion binding|RNA binding
Solyc01g088110.1	0.149633	0.145761	0.159967	1.20504	2.42626	0.150724	0.732101	0.597524	0
Solyc01g088130.2	1.90377	1.46815	0.805619	0.359333	0.907914	0.359558	0.931444	0.475139	0.0475991	STN1	CST complex subunit STN1	GO:0000781,GO:0005634,GO:0003697,GO:0016233	chromosome, telomeric region|nucleus|single-stranded DNA binding|telomere capping
Solyc01g088140.3	13.1793	14.1971	11.4185	11.5694	15.1918	12.3945	11.8165	17.418	9.94483
Solyc01g088150.3	12.1826	9.0309	10.3717	6.42761	6.73778	3.93264	11.3077	6.38737	2.69534	Os01g0939600	Probable glycerol-3-phosphate dehydrogenase [NAD(+)] 1, cytosolic	GO:0005829,GO:0009331,GO:0047952,GO:0051287,GO:0005975,GO:0046168,GO:0006072,GO:0006116	cytosol|glycerol-3-phosphate dehydrogenase complex|glycerol-3-phosphate dehydrogenase [NAD(P)+] activity|NAD binding|carbohydrate metabolic process|glycerol-3-phosphate catabolic process|glycerol-3-phosphate metabolic process|NADH oxidation	ko00564,ko04011	Glycerophospholipid metabolism|MAPK signaling pathway - yeast
Solyc01g088160.3	2.8718	4.84898	3.17247	3.83046	6.99622	2.66372	22.4342	6.42676	7.69721	CKX1	Cytokinin dehydrogenase 1	GO:0005773,GO:0019139,GO:0071949,GO:0016491,GO:0009823,GO:0048507	vacuole|cytokinin dehydrogenase activity|FAD binding|oxidoreductase activity|cytokinin catabolic process|meristem development	ko00908	Zeatin biosynthesis
Solyc01g088170.3	14.6936	13.0366	17.6161	11.2577	10.7905	15.9511	13.6797	14.9604	10.0923	AAO3	Abscisic-aldehyde oxidase	GO:0005737,GO:0051537,GO:0010293,GO:0004031,GO:0071949,GO:0050302,GO:0005506,GO:0016491,GO:0031625,GO:0009688,GO:0009851	cytoplasm|2 iron, 2 sulfur cluster binding|abscisic aldehyde oxidase activity|aldehyde oxidase activity|FAD binding|indole-3-acetaldehyde oxidase activity|iron ion binding|oxidoreductase activity|ubiquitin protein ligase binding|abscisic acid biosynthetic process|auxin biosynthetic process	ko00906	Carotenoid biosynthesis
Solyc01g088240.3	6.02808	4.99753	8.98103	9.03776	10.8876	9.23722	10.7933	12.548	15.0846	FBW2	F-box protein FBW2	GO:0005634,GO:0019005,GO:0010629,GO:0010608,GO:0016567,GO:0009737,GO:0031146,GO:0006511	nucleus|SCF ubiquitin ligase complex|negative regulation of gene expression|post-transcriptional regulation of gene expression|protein ubiquitination|response to abscisic acid|SCF-dependent proteasomal ubiquitin-dependent protein catabolic process|ubiquitin-dependent protein catabolic process
Solyc01g088245.1	2.97788	5.19198	4.46775	7.47902	6.50867	4.5553	5.03765	9.97671	9.46155	FBW2	F-box protein FBW2	GO:0005634,GO:0019005,GO:0010629,GO:0010608,GO:0016567,GO:0009737,GO:0031146,GO:0006511	nucleus|SCF ubiquitin ligase complex|negative regulation of gene expression|post-transcriptional regulation of gene expression|protein ubiquitination|response to abscisic acid|SCF-dependent proteasomal ubiquitin-dependent protein catabolic process|ubiquitin-dependent protein catabolic process
Solyc01g088250.3	8.47206	3.50927	9.37591	1.06293	1.32704	0.475491	0.887362	0.731684	0.268351	IQD11	Protein IQ-DOMAIN 11	GO:0005737,GO:0005856,GO:0005634,GO:0005516	cytoplasm|cytoskeleton|nucleus|calmodulin binding
Solyc01g088280.2	3.88221	1.08706	1.7139	2.31002	0.974442	2.10566	1.92249	0.32951	0.0188629	At3g05950	Germin-like protein subfamily 1 member 7	GO:0048046,GO:0030145	apoplast|manganese ion binding
Solyc01g088310.3	6.90369	3.5335	5.70424	2.27336	2.67856	1.95655	3.13728	1.83399	1.65706	CHLP	Geranylgeranyl diphosphate reductase, chloroplastic	GO:0009507,GO:0071949,GO:0102067,GO:0045550,GO:0015995,GO:0033385,GO:0015979,GO:0033521,GO:0010189	chloroplast|FAD binding|geranylgeranyl diphosphate reductase activity|geranylgeranyl reductase activity|chlorophyll biosynthetic process|geranylgeranyl diphosphate metabolic process|photosynthesis|phytyl diphosphate biosynthetic process|vitamin E biosynthetic process	ko00860,ko00900	Porphyrin metabolism|Terpenoid backbone biosynthesis
Solyc01g088320.2	1.11381	1.62748	2.2624	2.13033	1.69978	1.68289	1.96181	1.89029	2.13874	PATROL1	Protein unc-13 homolog	GO:0005737,GO:0005886,GO:0009506,GO:0072659,GO:0010118	cytoplasm|plasma membrane|plasmodesma|protein localization to plasma membrane|stomatal movement
Solyc01g088323.1	1.69299	1.92405	0.301653	1.98831	1.74935	0.142111	1.10443	1.12676	0.338634	PATROL1	Protein unc-13 homolog	GO:0005737,GO:0005886,GO:0009506,GO:0072659,GO:0010118	cytoplasm|plasma membrane|plasmodesma|protein localization to plasma membrane|stomatal movement
Solyc01g088327.1	0.46087	0.51308	1.05579	0.530215	1.44434	0.994777	1.15965	1.9061	0.395073	PATROL1	Protein unc-13 homolog	GO:0005737,GO:0005886,GO:0009506,GO:0072659,GO:0010118	cytoplasm|plasma membrane|plasmodesma|protein localization to plasma membrane|stomatal movement
Solyc01g088350.3	3.53174	3.8974	4.49613	2.70508	3.59643	2.8013	2.46254	3.73869	3.18401	ASE1	Amidophosphoribosyltransferase 1, chloroplastic	GO:0009570,GO:0005737,GO:0009505,GO:0009536,GO:0009532,GO:0004044,GO:0051536,GO:0046872,GO:0006189,GO:0006541,GO:0009113,GO:0006164	chloroplast stroma|cytoplasm|plant-type cell wall|plastid|plastid stroma|amidophosphoribosyltransferase activity|iron-sulfur cluster binding|metal ion binding|'de novo' IMP biosynthetic process|glutamine metabolic process|purine nucleobase biosynthetic process|purine nucleotide biosynthetic process	ko00230,ko00250	Purine metabolism|Alanine, aspartate and glutamate metabolism
Solyc01g088370.3	89.388	54.4411	73.3613	58.5034	70.8581	60.3316	109.9	82.8688	47.9653	TIF3B1	Eukaryotic translation initiation factor 3 subunit B	GO:0016282,GO:0033290,GO:0005852,GO:0003723,GO:0003743,GO:0031369,GO:0001732,GO:0006413	eukaryotic 43S preinitiation complex|eukaryotic 48S preinitiation complex|eukaryotic translation initiation factor 3 complex|RNA binding|translation initiation factor activity|translation initiation factor binding|formation of cytoplasmic translation initiation complex|translational initiation
Solyc01g088380.2	3.76737	0.453073	1.11522	0.822702	0.335886	0.441727	1.34586	1.51237	1.7543	JHS1	DNA replication ATP-dependent helicase/nuclease JHS1	GO:0005694,GO:0005737,GO:0005634,GO:0051539,GO:0017108,GO:0005524,GO:0016887,GO:0003677,GO:0004386,GO:0046872,GO:0003723,GO:0006974,GO:0006281,GO:0006260,GO:0010073,GO:0071932	chromosome|cytoplasm|nucleus|4 iron, 4 sulfur cluster binding|5'-flap endonuclease activity|ATP binding|ATP hydrolysis activity|DNA binding|helicase activity|metal ion binding|RNA binding|cellular response to DNA damage stimulus|DNA repair|DNA replication|meristem maintenance|replication fork reversal	ko03030	DNA replication
Solyc01g088390.3	6.2328	1.36231	2.1411	0.55617	0.592842	0.643475	0.810943	0.861813	1.45044
Solyc01g088400.3	18.6992	3.46545	5.50276	2.22705	1.12399	3.47146	6.33129	0.665908	1.18744	CER1	Very-long-chain aldehyde decarbonylase CER1	GO:0005789,GO:0016020,GO:1990465,GO:0000254,GO:0005506,GO:0009924,GO:0016491,GO:0043447,GO:0042742,GO:0050832,GO:0009414,GO:0016126,GO:0010025	endoplasmic reticulum membrane|membrane|aldehyde oxygenase (deformylating) activity|C-4 methylsterol oxidase activity|iron ion binding|octadecanal decarbonylase activity|oxidoreductase activity|alkane biosynthetic process|defense response to bacterium|defense response to fungus|response to water deprivation|sterol biosynthetic process|wax biosynthetic process	ko00073	Cutin, suberine and wax biosynthesis
Solyc01g088420.3	2.85074	1.58684	1.19728	0.30747	0.485547	1.53832	1.29514	2.33773	0.855312	CER1	Very-long-chain aldehyde decarbonylase CER1	GO:0005789,GO:0016020,GO:1990465,GO:0000254,GO:0005506,GO:0009924,GO:0016491,GO:0043447,GO:0042742,GO:0050832,GO:0009414,GO:0016126,GO:0010025	endoplasmic reticulum membrane|membrane|aldehyde oxygenase (deformylating) activity|C-4 methylsterol oxidase activity|iron ion binding|octadecanal decarbonylase activity|oxidoreductase activity|alkane biosynthetic process|defense response to bacterium|defense response to fungus|response to water deprivation|sterol biosynthetic process|wax biosynthetic process
Solyc01g088430.3	0.90696	0.974106	0.522092	1.02225	0.724585	0.445073	2.25285	0.379198	0.623309	CER1	Very-long-chain aldehyde decarbonylase CER1	GO:0005789,GO:0016020,GO:1990465,GO:0000254,GO:0005506,GO:0009924,GO:0016491,GO:0043447,GO:0042742,GO:0050832,GO:0009414,GO:0016126,GO:0010025	endoplasmic reticulum membrane|membrane|aldehyde oxygenase (deformylating) activity|C-4 methylsterol oxidase activity|iron ion binding|octadecanal decarbonylase activity|oxidoreductase activity|alkane biosynthetic process|defense response to bacterium|defense response to fungus|response to water deprivation|sterol biosynthetic process|wax biosynthetic process	ko00073	Cutin, suberine and wax biosynthesis
Solyc01g088440.2	19.0983	21.6233	14.0826	11.7922	13.912	17.1714	12.1317	10.9664	8.31476	ATL61	Putative RING-H2 finger protein ATL61	GO:0016020,GO:0046872,GO:0061630,GO:0042631,GO:0016567	membrane|metal ion binding|ubiquitin protein ligase activity|cellular response to water deprivation|protein ubiquitination
Solyc01g088450.2	6.44073	6.06494	7.3905	5.23011	8.35478	5.92541	6.05034	3.1292	2.57656	ATL61	Putative RING-H2 finger protein ATL61	GO:0016020,GO:0046872,GO:0061630,GO:0042631,GO:0016567	membrane|metal ion binding|ubiquitin protein ligase activity|cellular response to water deprivation|protein ubiquitination
Solyc01g088480.3	27.1208	16.0077	20.1618	17.6727	20.3789	13.4724	19.3765	19.5581	17.7121	UMK3	UMP-CMP kinase 3	GO:0005737,GO:0005634,GO:0009536,GO:0005524,GO:0036430,GO:0004127,GO:0036431,GO:0033862,GO:0009041,GO:0006207,GO:0046705,GO:0016310,GO:0006221,GO:0009173,GO:0006225	cytoplasm|nucleus|plastid|ATP binding|CMP kinase activity|cytidylate kinase activity|dCMP kinase activity|UMP kinase activity|uridylate kinase activity|'de novo' pyrimidine nucleobase biosynthetic process|CDP biosynthetic process|phosphorylation|pyrimidine nucleotide biosynthetic process|pyrimidine ribonucleoside monophosphate metabolic process|UDP biosynthetic process	ko00240,ko00983	Pyrimidine metabolism|Drug metabolism - other enzymes
Solyc01g088490.3	1.03489	1.15212	1.26441	0.952483	1.49473	1.13178	0.7812	0.265665	0.816168	At1g06270	Pentatricopeptide repeat-containing protein At1g06270	GO:0042170	plastid membrane
Solyc01g088500.3	2.75299	0.106419	1.07447	0.0219946	0.104199	0	0.0213799	0	0.0262216
Solyc01g088505.1	85.4839	56.2743	74.8299	43.9892	52.1037	46.4421	46.3692	53.9894	40.9464	DRP1E	Phragmoplastin DRP1E	GO:0005737,GO:0005829,GO:0016020,GO:0005874,GO:0005739,GO:0009524,GO:0000325,GO:0005886,GO:0009506,GO:0005525,GO:0003924,GO:0008017,GO:0007049,GO:0051301,GO:0050832,GO:0016192	cytoplasm|cytosol|membrane|microtubule|mitochondrion|phragmoplast|plant-type vacuole|plasma membrane|plasmodesma|GTP binding|GTPase activity|microtubule binding|cell cycle|cell division|defense response to fungus|vesicle-mediated transport
Solyc01g088530.2	7.37118	11.2571	14.4895	14.9123	19.9581	18.8018	19.4283	34.7285	10.5585
Solyc01g088550.3	23.4268	27.1167	27.1454	22.4179	26.3221	19.1332	17.775	27.7901	11.3194	PUP11	Probable purine permease 11	GO:0016020,GO:0005345,GO:0015211,GO:0006863	membrane|purine nucleobase transmembrane transporter activity|purine nucleoside transmembrane transporter activity|purine nucleobase transport
Solyc01g088560.3	139.196	104.421	96.2402	51.456	83.1885	53.8174	42.3253	69.4038	20.3127	RABH1B	Ras-related protein RABH1b	GO:0005829,GO:0012505,GO:0005768,GO:0005794,GO:0000139,GO:0016020,GO:0000325,GO:0005886,GO:0009506,GO:0005802,GO:0005525,GO:0003924,GO:0006887,GO:0006891,GO:0006886,GO:0052324,GO:0001558,GO:0042147,GO:0006890	cytosol|endomembrane system|endosome|Golgi apparatus|Golgi membrane|membrane|plant-type vacuole|plasma membrane|plasmodesma|trans-Golgi network|GTP binding|GTPase activity|exocytosis|intra-Golgi vesicle-mediated transport|intracellular protein transport|plant-type cell wall cellulose biosynthetic process|regulation of cell growth|retrograde transport, endosome to Golgi|retrograde vesicle-mediated…
Solyc01g088570.3	66.8287	59.3489	62.9105	36.0661	57.0842	42.5211	33.0601	52.4091	13.0998	MTACP1	Acyl carrier protein 1, mitochondrial	GO:0005829,GO:0005759,GO:0005747,GO:0005739,GO:0000035,GO:0000036,GO:0006633,GO:0006120	cytosol|mitochondrial matrix|mitochondrial respiratory chain complex I|mitochondrion|acyl binding|acyl carrier activity|fatty acid biosynthetic process|mitochondrial electron transport, NADH to ubiquinone	ko00190,ko00061,ko04723,ko04714	Oxidative phosphorylation|Fatty acid biosynthesis|Retrograde endocannabinoid signaling|Thermogenesis
Solyc01g088590.3	0.578498	0.161008	1.2369	0	0.512363	0.33298	0.687379	0.165006	0.991814		Putative invertase inhibitor OS=Platanus acerifolia OX=140101 PE=1 SV=1	GO:0005783,GO:0005576,GO:0043667,GO:0004857,GO:0009555,GO:0009846	endoplasmic reticulum|extracellular region|pollen wall|enzyme inhibitor activity|pollen development|pollen germination
Solyc01g088600.3	19.5146	6.07685	12.9962	9.1424	6.7299	10.3834	13.7739	4.02764	1.1518	TGD4	Protein TRIGALACTOSYLDIACYLGLYCEROL 4, chloroplastic	GO:0009507,GO:0009941,GO:0009707,GO:0005829,GO:0005783,GO:0016020,GO:0009536,GO:0070300,GO:0042803,GO:0034196,GO:1990052	chloroplast|chloroplast envelope|chloroplast outer membrane|cytosol|endoplasmic reticulum|membrane|plastid|phosphatidic acid binding|protein homodimerization activity|acylglycerol transport|ER to chloroplast lipid transport
Solyc01g088610.3	59.8076	21.0422	33.3371	12.1195	15.4086	11.5908	17.3506	16.332	5.94657	CPN10-1	10 kDa chaperonin 1, chloroplastic	GO:0009507,GO:0005829,GO:0005759,GO:0005524,GO:0140662,GO:0051087,GO:0046872,GO:0051082,GO:0051085	chloroplast|cytosol|mitochondrial matrix|ATP binding|ATP-dependent protein folding chaperone|chaperone binding|metal ion binding|unfolded protein binding|chaperone cofactor-dependent protein refolding
Solyc01g088620.3	3.01642	0.547831	0.983821	0.180131	0.12191	0.0514984	0.850475	0.178638	0.122715
Solyc01g088630.2	2.89833	0.836543	2.15174	7.67228	6.57836	8.24476	6.67008	4.12583	5.47519	ATL4	E3 ubiquitin-protein ligase ATL4	GO:0016020,GO:0046872,GO:0031625,GO:0004842,GO:0016567	membrane|metal ion binding|ubiquitin protein ligase binding|ubiquitin-protein transferase activity|protein ubiquitination
Solyc01g088640.3	9.01504	13.0892	9.00247	23.1075	23.7797	27.0696	22.6295	22.7791	39.1355	RMR3	Receptor homology region, transmembrane domain- and RING domain-containing protein 3	GO:0012505,GO:0032586,GO:0046872,GO:0061630,GO:0015031,GO:0006511	endomembrane system|protein storage vacuole membrane|metal ion binding|ubiquitin protein ligase activity|protein transport|ubiquitin-dependent protein catabolic process
Solyc01g088650.3	13.274	8.99896	12.9603	11.7824	15.9687	14.7711	12.6379	14.9678	21.0971	At2g44660	Probable dolichyl pyrophosphate Glc1Man9GlcNAc2 alpha-1,3-glucosyltransferase	GO:0005789,GO:0042283,GO:0006490,GO:0006487	endoplasmic reticulum membrane|dolichyl pyrophosphate Glc1Man9GlcNAc2 alpha-1,3-glucosyltransferase activity|oligosaccharide-lipid intermediate biosynthetic process|protein N-linked glycosylation	ko00510	N-Glycan biosynthesis
Solyc01g088660.3	40.16	36.9695	40.1368	74.1511	93.5587	84.3621	92.4593	141.748	47.7893	FLZ3	FCS-Like Zinc finger 3	GO:0005737,GO:0005829,GO:0005634,GO:0019900,GO:0046872,GO:0042594	cytoplasm|cytosol|nucleus|kinase binding|metal ion binding|response to starvation
Solyc01g088700.3	50.8299	38.9727	57.6536	42.8489	49.0177	51.554	49.7728	47.1096	51.3126	eIF4G	Eukaryotic translation initiation factor 4G	GO:0003723,GO:0003743	RNA binding|translation initiation factor activity
Solyc01g088710.3	14.0163	19.1151	17.1737	19.5677	20.6057	18.6669	22.2403	18.7352	24.2147	AMC1	Metacaspase-1	GO:0004197,GO:0006952,GO:0043068,GO:0006508	cysteine-type endopeptidase activity|defense response|positive regulation of programmed cell death|proteolysis
Solyc01g088720.3	9.52308	6.80883	8.49487	8.32672	9.00555	10.0229	10.4635	7.63812	9.19439
Solyc01g088730.3	6.73528	7.80252	7.27381	9.49414	9.31363	8.74956	9.7085	7.52648	9.89512	GFA2	Chaperone protein dnaJ GFA2, mitochondrial	GO:0005737,GO:0005739,GO:0005524,GO:0031072,GO:0046872,GO:0051082,GO:0051085,GO:0009558,GO:0009553,GO:0000740,GO:0010197,GO:0042026,GO:0009408,GO:0010198	cytoplasm|mitochondrion|ATP binding|heat shock protein binding|metal ion binding|unfolded protein binding|chaperone cofactor-dependent protein refolding|embryo sac cellularization|embryo sac development|nuclear membrane fusion|polar nucleus fusion|protein refolding|response to heat|synergid death
Solyc01g088740.3	21.1015	20.6708	24.5844	22.0764	23.1989	22.4242	21.5754	29.0809	23.5054	CKB4	Putative casein kinase II subunit beta-4	GO:0005737,GO:0005829,GO:0005634,GO:0005956,GO:0019887,GO:0004674,GO:0007623,GO:0048573,GO:0042753,GO:0080163	cytoplasm|cytosol|nucleus|protein kinase CK2 complex|protein kinase regulator activity|protein serine/threonine kinase activity|circadian rhythm|photoperiodism, flowering|positive regulation of circadian rhythm|regulation of protein serine/threonine phosphatase activity	ko03008,ko04310,ko04064,ko04137,ko04139,ko04520,ko04712	Ribosome biogenesis in eukaryotes|Wnt signaling pathway|NF-kappa B signaling pathway|Mitophagy - animal|Mitophagy - yeast|Adherens junction|Circadian rhythm - plant
Solyc01g088750.3	1.99024	1.14562	2.07933	1.22941	1.38058	2.08068	1.72619	2.46855	2.24377	At1g69290	Pentatricopeptide repeat-containing protein At1g69290
Solyc01g088760.3	6.13565	15.0908	9.60354	28.5347	25.5299	31.2091	13.4739	54.5186	42.3017	CYP714C2	Cytochrome P450 714C2	GO:0016020,GO:0020037,GO:0005506,GO:0004497,GO:0016705	membrane|heme binding|iron ion binding|monooxygenase activity|oxidoreductase activity, acting on paired donors, with incorporation or reduction of molecular oxygen
Solyc01g088800.3	20.9711	21.1185	23.5846	19.3868	22.267	22.4962	21.8234	21.5575	20.0484	At1g28695	Uncharacterized protein At1g28695
Solyc01g088810.3	1.24819	1.46976	1.34906	3.50715	2.96979	1.83757	5.89219	3.99843	12.3131
Solyc01g088820.2	6.64912	3.95948	7.28417	7.63945	5.89379	7.07625	11.6333	3.72943	4.8781	ENAP1	Trihelix transcription factor ENAP1	GO:0005654,GO:0005634,GO:0003682,GO:0003700,GO:0042393,GO:0000976,GO:0040029,GO:0009873,GO:0006355,GO:0010468	nucleoplasm|nucleus|chromatin binding|DNA-binding transcription factor activity|histone binding|transcription cis-regulatory region binding|epigenetic regulation of gene expression|ethylene-activated signaling pathway|regulation of DNA-templated transcription|regulation of gene expression
Solyc01g088830.2	3.79214	7.90164	2.70992	3.44994	2.28237	1.87925	6.46895	2.24715	4.01562	BAD1	Ankyrin repeat-containing protein BDA1	GO:0005886,GO:0045087,GO:0009751	plasma membrane|innate immune response|response to salicylic acid
Solyc01g089850.3	6.27004	2.11847	6.03881	6.22649	3.42123	2.56044	0.82911	0.394741	0.644017	CYCU4-1	Cyclin-U4-1	GO:0019901,GO:0007049,GO:0051301,GO:0000079	protein kinase binding|cell cycle|cell division|regulation of cyclin-dependent protein serine/threonine kinase activity
Solyc01g089855.1	27.1486	53.3521	54.8293	46.4599	54.66	29.4272	22.4075	34.8212	13.5993
Solyc01g089870.3	26.9833	20.8097	24.8035	11.7219	17.0689	19.6133	12.5423	16.5892	5.44276	At1g02150	Pentatricopeptide repeat-containing protein At1g02150	GO:0009507,GO:0005739,GO:0003729	chloroplast|mitochondrion|mRNA binding
Solyc01g089880.3	32.4984	57.838	33.1656	6.22182	7.98701	5.46257	7.1405	16.8388	1.91421
Solyc01g089890.3	25.8805	37.7033	23.7861	9.21569	10.3898	5.56401	21.2048	20.978	6.1656
Solyc01g089900.3	8.12865	10.5577	6.55315	11.9388	11.1425	11.9015	10.3447	12.6824	19.7773	ALG12	Dol-P-Man:Man(7)GlcNAc(2)-PP-Dol alpha-1,6-mannosyltransferase	GO:0005789,GO:0000009,GO:0052917,GO:0000030,GO:0006487,GO:0030433	endoplasmic reticulum membrane|alpha-1,6-mannosyltransferase activity|dolichyl-P-Man:Man(7)GlcNAc(2)-PP-dolichol alpha-1,6-mannosyltransferase|mannosyltransferase activity|protein N-linked glycosylation|ubiquitin-dependent ERAD pathway	ko00510,ko00513	N-Glycan biosynthesis|Various types of N-glycan biosynthesis
Solyc01g089903.1	4.69737	4.10721	3.35794	4.2159	4.7233	4.47507	4.51344	5.42394	8.04861	ALG12	Dol-P-Man:Man(7)GlcNAc(2)-PP-Dol alpha-1,6-mannosyltransferase	GO:0005789,GO:0000009,GO:0052917,GO:0000030,GO:0006487,GO:0030433	endoplasmic reticulum membrane|alpha-1,6-mannosyltransferase activity|dolichyl-P-Man:Man(7)GlcNAc(2)-PP-dolichol alpha-1,6-mannosyltransferase|mannosyltransferase activity|protein N-linked glycosylation|ubiquitin-dependent ERAD pathway	ko00510,ko00513	N-Glycan biosynthesis|Various types of N-glycan biosynthesis
Solyc01g089907.1	2.85363	2.28924	4.12743	4.22445	2.00133	4.81889	4.59917	2.59745	6.64796	ALG12	Dol-P-Man:Man(7)GlcNAc(2)-PP-Dol alpha-1,6-mannosyltransferase	GO:0005789,GO:0000009,GO:0052917,GO:0000030,GO:0006487,GO:0030433	endoplasmic reticulum membrane|alpha-1,6-mannosyltransferase activity|dolichyl-P-Man:Man(7)GlcNAc(2)-PP-dolichol alpha-1,6-mannosyltransferase|mannosyltransferase activity|protein N-linked glycosylation|ubiquitin-dependent ERAD pathway	ko00510,ko00513	N-Glycan biosynthesis|Various types of N-glycan biosynthesis
Solyc01g089910.3	1.21153	0.143052	0.510231	0.646754	0.0350171	0.758102	3.48469	0.733021	2.20301	FLOT2	Flotillin-like protein 2	GO:0016324,GO:0005901,GO:0005886,GO:0009877	apical plasma membrane|caveola|plasma membrane|nodulation	ko04910	Insulin signaling pathway
Solyc01g089930.2	2.01174	0	0	0.368205	0	0	0	0	0.109742	PYRR	Riboflavin biosynthesis protein PYRR, chloroplastic	GO:0009507,GO:0008703,GO:0008835,GO:0016799,GO:0050661,GO:1901135,GO:0009658,GO:0046443,GO:0009644,GO:0009231	chloroplast|5-amino-6-(5-phosphoribosylamino)uracil reductase activity|diaminohydroxyphosphoribosylaminopyrimidine deaminase activity|hydrolase activity, hydrolyzing N-glycosyl compounds|NADP binding|carbohydrate derivative metabolic process|chloroplast organization|FAD metabolic process|response to high light intensity|riboflavin biosynthetic process
Solyc01g089950.3	1.80637	0.692311	0.965561	1.16258	1.27101	0.521997	1.10112	0.827754	1.40378	At3g26920	F-box/FBD/LRR-repeat protein At3g26920
Solyc01g089970.3	692.552	470.383	533.622	391.436	621.601	339.871	420.515	427.806	302.231		Nucleoside diphosphate kinase 1 OS=Nicotiana tabacum OX=4097 PE=2 SV=1	GO:0005524,GO:0046872,GO:0004550,GO:0006241,GO:0006183,GO:0006165,GO:0006228	ATP binding|metal ion binding|nucleoside diphosphate kinase activity|CTP biosynthetic process|GTP biosynthetic process|nucleoside diphosphate phosphorylation|UTP biosynthetic process	ko00230,ko00240,ko00983,ko04016	Purine metabolism|Pyrimidine metabolism|Drug metabolism - other enzymes|MAPK signaling pathway - plant
Solyc01g089980.3	44.0939	40.0499	50.3096	30.0431	28.2588	24.0583	23.796	19.1935	24.584
Solyc01g089990.2	1.23447	0.229053	0.125689	0	0.0560691	0.118426	0	0	0.705487
Solyc01g090040.3	1.74603	0.87728	0.903836	2.83075	2.54189	1.8143	4.24437	1.90822	3.50713
Solyc01g090050.3	0.0627699	0.0611456	0.120789	0.315939	0.419093	0.480528	0.30711	0.125328	1.50663	BI-1	Bax inhibitor 1	GO:0005737,GO:0005783,GO:0005789,GO:0016020,GO:0005635,GO:0006983,GO:0043066,GO:0043069,GO:0009414,GO:0042761,GO:0000038	cytoplasm|endoplasmic reticulum|endoplasmic reticulum membrane|membrane|nuclear envelope|ER overload response|negative regulation of apoptotic process|negative regulation of programmed cell death|response to water deprivation|very long-chain fatty acid biosynthetic process|very long-chain fatty acid metabolic process
Solyc01g090060.1	0	0	0	2.48538	0.70647	0.497389	1.57036	0.739435	9.48174
Solyc01g090120.3	72.3303	29.7458	30.66	24.3369	47.3994	16.5531	37.1087	2.36619	77.9873	UCC3	Uclacyanin-3	GO:0005886,GO:0009055,GO:0046872	plasma membrane|electron transfer activity|metal ion binding
Solyc01g090130.2	2.212	1.04473	0.573277	0.742242	0.383604	0.742707	0.131182	0	0.965336	PME36	Probable pectinesterase/pectinesterase inhibitor 36	GO:0005576,GO:0045330,GO:0030599,GO:0046910,GO:0042545,GO:0045490	extracellular region|aspartyl esterase activity|pectinesterase activity|pectinesterase inhibitor activity|cell wall modification|pectin catabolic process	ko00040,ko02020	Pentose and glucuronate interconversions|Two-component system
[truncated: 19,932 more rows]
