# Supplementary material for: Genome-Wide Characterization of SlABCG Genes in Tomato Reveals Their Role in Saline–Alkali Tolerance
Source: Genes (Basel). 2025 Dec 26;17(1):19. doi: 10.3390/genes17010019 (PMC12841099; doi:10.3390/genes17010019)
Supplement: Supplementary file 1 [file genes-17-00019-s001.zip › genes-4063062-supplementary/Supplementary File/Table S6.xlsx]

## Sheet: N4_CK
Table S6. Differentially expressed analysis of tomato under saline-alkali stress.
Gene_id	FoldChange	log2FoldChange	p-value	FDR	Regulation	TPM_N4-1	TPM_N4-2	TPM_N4-3	TPM_CK1	TPM_CK2	TPM_CK3	symbol	description	GO_ID	GO_term	pathway	pathway_description
Solyc11g072630.2	21.3761	4.41793	5.84721e-133	3.45687e-129	Up	94.0193	82.7047	85.9203	4.97444	4.36515	4.10936	NTF6	Mitogen-activated protein kinase homolog NTF6	GO:0005737,GO:0005634,GO:0005524,GO:0004707,GO:0106310,GO:0004674,GO:0035556,GO:0006468	cytoplasm|nucleus|ATP binding|MAP kinase activity|protein serine kinase activity|protein serine/threonine kinase activity|intracellular signal transduction|protein phosphorylation	ko04010,ko04013,ko04011,ko04012,ko04014,ko04015,ko04350,ko04370,ko04371,ko04668,ko04066,ko04068,ko04072,ko04071,ko04024,ko04022,ko04151,ko04150,ko04140,ko04111,ko04114,ko04210,ko04214,ko04218,ko04510,ko04520,ko04540,ko04550,ko04810,ko04611,ko04613,ko04620,ko04621,ko04625,ko04650,ko04660,ko04658,ko04659,ko04657,ko04662,ko04664,ko04666,ko04062,ko04910,ko04929,ko04912,ko04915,ko04914,ko04917,ko04921…	MAPK signaling pathway|MAPK signaling pathway - fly|MAPK signaling pathway - yeast|ErbB signaling pathway|Ras signaling pathway|Rap1 signaling pathway|TGF-beta signaling pathway|VEGF signaling pathway|Apelin signaling pathway|TNF signaling pathway|HIF-1 signaling pathway|FoxO signaling pathway|Phospholipase D signaling pathway|Sphingolipid signaling pathway|cAMP signaling pathway|cGMP-PKG signali…
Solyc01g005000.3	0.0276457	-5.1768	3.64699e-08	8.48857e-07	Down	0.313943	0.247884	0.0174522	15.0736	0.962024	7.59425	GAD4	Glutamate decarboxylase 4	GO:0005829,GO:0005739,GO:0005516,GO:0004351,GO:0030170,GO:0006538	cytosol|mitochondrion|calmodulin binding|glutamate decarboxylase activity|pyridoxal phosphate binding|glutamate catabolic process	ko00650,ko00250,ko00410,ko00430,ko02024,ko04727	Butanoate metabolism|Alanine, aspartate and glutamate metabolism|beta-Alanine metabolism|Taurine and hypotaurine metabolism|Quorum sensing|GABAergic synapse
Solyc01g005090.3	0.295375	-1.75938	0.000440535	0.00314831	Down	0.283716	0.203652	0.223674	1.19569	0.873559	0.566088	IP5P9	Type IV inositol polyphosphate 5-phosphatase 9	GO:0004445,GO:0034595,GO:0034485,GO:0004439,GO:0071472,GO:0046855,GO:0046856,GO:2000369,GO:2000377	inositol-polyphosphate 5-phosphatase activity|phosphatidylinositol phosphate 5-phosphatase activity|phosphatidylinositol-3,4,5-trisphosphate 5-phosphatase activity|phosphatidylinositol-4,5-bisphosphate 5-phosphatase activity|cellular response to salt stress|inositol phosphate dephosphorylation|phosphatidylinositol dephosphorylation|regulation of clathrin-dependent endocytosis|regulation of reacti…
Solyc01g005160.3	0.163453	-2.61305	2.10577e-07	4.11208e-06	Down	2.56105	3.92667	3.0053	17.4156	34.4256	9.56883	PUB21	U-box domain-containing protein 21	GO:0061630	ubiquitin protein ligase activity
Solyc01g005280.3	0.244397	-2.0327	0.0099835	0.0403848	Down	0.495014	0.742624	1.11448	6.18774	0.79836	3.94277	SFH8	Phosphatidylinositol/phosphatidylcholine transfer protein SFH8	GO:0000139,GO:0005886,GO:0015031	Golgi membrane|plasma membrane|protein transport
Solyc01g005290.3	0.0725132	-3.78561	1.34821e-07	2.76438e-06	Down	1.71406	1.94888	0.171513	17.1975	14.928	25.6665
Solyc01g005295.1	0.101893	-3.29488	2.16389e-06	3.25313e-05	Down	1.24269	0.504622	2.66458	13.5792	14.7739	19.4189
Solyc01g005300.3	0.460391	-1.11907	8.35838e-05	0.000768503	Down	18.1706	18.4169	25.7872	38.5617	53.7989	55.3951	ADO3	Adagio protein 3	GO:0005829,GO:0005634,GO:0019005,GO:0009881,GO:0007623,GO:0009908,GO:2001007,GO:0009911,GO:0016567,GO:0006355,GO:0010468,GO:0009637	cytosol|nucleus|SCF ubiquitin ligase complex|photoreceptor activity|circadian rhythm|flower development|negative regulation of cellulose biosynthetic process|positive regulation of flower development|protein ubiquitination|regulation of DNA-templated transcription|regulation of gene expression|response to blue light	ko04712	Circadian rhythm - plant
Solyc01g005310.3	0.455333	-1.13501	2.34159e-05	0.000259484	Down	8.10829	8.127	7.89479	23.8895	12.0491	22.9125	DRP1C	Phragmoplastin DRP1C	GO:0005938,GO:0009504,GO:0030136,GO:0005737,GO:0005576,GO:0016020,GO:0005874,GO:0009524,GO:0005886,GO:0009506,GO:0005525,GO:0003924,GO:0008017,GO:0007049,GO:0051301,GO:0000266,GO:0007005,GO:0010152	cell cortex|cell plate|clathrin-coated vesicle|cytoplasm|extracellular region|membrane|microtubule|phragmoplast|plasma membrane|plasmodesma|GTP binding|GTPase activity|microtubule binding|cell cycle|cell division|mitochondrial fission|mitochondrion organization|pollen maturation
Solyc09g092480.2	28.7004	4.843	3.79478e-100	1.79478e-96	Up	355.832	313.017	424.743	15.2305	10.8347	16.1057	UGT75C1	UDP-glycosyltransferase 75C1	GO:0005737,GO:0005634,GO:0010294,GO:0047215,GO:0080043,GO:0080044,GO:0009738,GO:0009835,GO:0080148,GO:0009787,GO:0009737,GO:0009845	cytoplasm|nucleus|abscisic acid glucosyltransferase activity|indole-3-acetate beta-glucosyltransferase activity|quercetin 3-O-glucosyltransferase activity|quercetin 7-O-glucosyltransferase activity|abscisic acid-activated signaling pathway|fruit ripening|negative regulation of response to water deprivation|regulation of abscisic acid-activated signaling pathway|response to abscisic acid|seed germ…
Solyc04g078360.2	15.6495	3.96804	5.69217e-75	2.24347e-71	Up	23.271	25.2755	26.4208	2.24141	1.45892	1.57388	CYP81C13	Cytochrome P450 81C13	GO:0020037,GO:0005506,GO:0004497,GO:0016705	heme binding|iron ion binding|monooxygenase activity|oxidoreductase activity, acting on paired donors, with incorporation or reduction of molecular oxygen
Solyc01g005420.2	0.196493	-2.34745	4.32249e-11	1.84509e-09	Down	18.2482	15.9233	14.4706	76.2	127.134	61.8918
Solyc08g006470.3	9.46877	3.24318	1.42952e-73	4.82933e-70	Up	80.9445	94.7324	72.9462	9.64095	9.68947	9.23647	REIL2	Cytoplasmic 60S subunit biogenesis factor REI1 homolog 2	GO:0005737,GO:0005829,GO:0005634,GO:0030687,GO:0003700,GO:0000976,GO:0008270,GO:0009631,GO:0090070,GO:0006355,GO:0042273,GO:0006364	cytoplasm|cytosol|nucleus|preribosome, large subunit precursor|DNA-binding transcription factor activity|transcription cis-regulatory region binding|zinc ion binding|cold acclimation|positive regulation of ribosome biogenesis|regulation of DNA-templated transcription|ribosomal large subunit biogenesis|rRNA processing
Solyc01g005550.3	0.369356	-1.43692	1.7141e-05	0.000198798	Down	14.3782	20.1204	17.5795	72.4623	27.9248	56.5402
Solyc01g005715.1	0.149342	-2.74331	0.000798685	0.00515906	Down	0.211772	0.150491	0.123611	0.859018	2.11759	0.449802	HCR9-0	Receptor-like protein Cf-9 homolog	GO:0005886	plasma membrane
Solyc01g105370.3	22.2286	4.47435	1.90013e-68	4.99269e-65	Up	364.84	294.311	226.472	13.8572	16.0517	13.3167	DAHP2	Phospho-2-dehydro-3-deoxyheptonate aldolase 2, chloroplastic	GO:0009507,GO:0003849,GO:0046872,GO:0008652,GO:0009073,GO:0009423	chloroplast|3-deoxy-7-phosphoheptulonate synthase activity|metal ion binding|amino acid biosynthetic process|aromatic amino acid family biosynthetic process|chorismate biosynthetic process
Solyc01g005830.3	0.310331	-1.68812	7.64106e-09	2.05336e-07	Down	4.68998	3.73908	4.57142	20.5507	10.4574	15.5386	At3g13560	Glucan endo-1,3-beta-glucosidase 4	GO:0005829,GO:0005886,GO:0042973,GO:0005975,GO:0006952	cytosol|plasma membrane|glucan endo-1,3-beta-D-glucosidase activity|carbohydrate metabolic process|defense response	ko00500	Starch and sucrose metabolism
Solyc09g097960.3	18.9976	4.24775	1.40007e-61	3.0099e-58	Up	216.092	263.987	189.49	16.6472	12.0557	9.77827	At1g60710	Probable aldo-keto reductase 4	GO:0005737,GO:0005829,GO:0005634,GO:0004033	cytoplasm|cytosol|nucleus|aldo-keto reductase (NADP) activity
Solyc01g006100.3	0.128259	-2.96286	0.000140604	0.00119219	Down	0.875398	0.530455	1.25281	18.3326	1.18201	4.32404	CMT3	DNA (cytosine-5)-methyltransferase CMT3	GO:0005634,GO:0003682,GO:0003886,GO:0003677,GO:0032776,GO:0010216	nucleus|chromatin binding|DNA (cytosine-5-)-methyltransferase activity|DNA binding|DNA methylation on cytosine|maintenance of DNA methylation	ko00270	Cysteine and methionine metabolism
Solyc01g006210.3	0.231716	-2.10957	0.00330776	0.0165935	Down	0.286525	0.345523	0.26064	2.43229	0.604941	1.27248	rpoC1	DNA-directed RNA polymerase subunit beta'	GO:0009507,GO:0000428,GO:0003677,GO:0003899,GO:0000287,GO:0008270,GO:0006351	chloroplast|DNA-directed RNA polymerase complex|DNA binding|DNA-directed 5'-3' RNA polymerase activity|magnesium ion binding|zinc ion binding|DNA-templated transcription
Solyc01g006290.3	0.151856	-2.71922	0.00984738	0.0399435	Down	19.5284	9.8647	0.834577	82.0538	45.6706	91.722		Lignin-forming anionic peroxidase OS=Nicotiana tabacum OX=4097 PE=2 SV=1	GO:0005576,GO:0020037,GO:0140825,GO:0046872,GO:0042744,GO:0006979	extracellular region|heme binding|lactoperoxidase activity|metal ion binding|hydrogen peroxide catabolic process|response to oxidative stress	ko00940	Phenylpropanoid biosynthesis
Solyc01g006450.3	0.250844	-1.99514	1.3052e-05	0.000157156	Down	6.03195	3.67649	5.59452	39.8069	11.2985	17.5319	MOD1	Enoyl-[acyl-carrier-protein] reductase [NADH], chloroplastic	GO:0009507,GO:0009941,GO:0009570,GO:0005835,GO:0005739,GO:0009579,GO:0005507,GO:0004318,GO:0016631,GO:0006633	chloroplast|chloroplast envelope|chloroplast stroma|fatty acid synthase complex|mitochondrion|thylakoid|copper ion binding|enoyl-[acyl-carrier-protein] reductase (NADH) activity|enoyl-[acyl-carrier-protein] reductase activity|fatty acid biosynthetic process	ko00061,ko00780,ko00333	Fatty acid biosynthesis|Biotin metabolism|Prodigiosin biosynthesis
Solyc06g009280.2	7.39559	2.88666	9.29651e-54	1.69111e-50	Up	156.59	125.106	144.758	20.877	20.7525	21.5033	ABCB11	ABC transporter B family member 11	GO:0005576,GO:0016020,GO:0005886,GO:0009506,GO:0140359,GO:0005524,GO:0016887,GO:0042626,GO:0055085	extracellular region|membrane|plasma membrane|plasmodesma|ABC-type transporter activity|ATP binding|ATP hydrolysis activity|ATPase-coupled transmembrane transporter activity|transmembrane transport	ko02010,ko04976	ABC transporters|Bile secretion
Solyc04g007470.3	11.263	3.49352	1.47255e-50	2.0484e-47	Up	38.4296	31.3038	34.0058	3.0433	2.89189	4.19443	At1g68190	Putative zinc finger protein At1g68190	GO:0005634,GO:0003700,GO:0008270,GO:0006355	nucleus|DNA-binding transcription factor activity|zinc ion binding|regulation of DNA-templated transcription
Solyc11g007490.2	12.6362	3.65949	2.96268e-49	3.28897e-46	Up	79.0925	84.0856	70.9778	5.19657	7.71635	7.14099	UGT29	UDP-glucosyltransferase 29	GO:0008194,GO:0002238,GO:0016135,GO:0046246,GO:0016114	UDP-glycosyltransferase activity|response to molecule of fungal origin|saponin biosynthetic process|terpene biosynthetic process|terpenoid biosynthetic process
Solyc01g006545.1	0.108773	-3.20061	6.93881e-05	0.000659521	Down	0.598888	0.321553	0.159804	2.16157	6.99303	1.20843	HCR9-0	Receptor-like protein Cf-9 homolog	GO:0005886	plasma membrane
Solyc10g085890.1	64.5403	6.01213	2.26732e-48	2.3312e-45	Up	178.119	147.574	249.05	2.46895	2.06148	5.40462	UGT73C5	UDP-glycosyltransferase 73C5	GO:0005783,GO:0016020,GO:0050502,GO:0046527,GO:0080046,GO:0080044,GO:0050403,GO:0008194,GO:0016131,GO:0071456,GO:0098754	endoplasmic reticulum|membrane|cis-zeatin O-beta-D-glucosyltransferase activity|glucosyltransferase activity|quercetin 4'-O-glucosyltransferase activity|quercetin 7-O-glucosyltransferase activity|trans-zeatin O-beta-D-glucosyltransferase activity|UDP-glycosyltransferase activity|brassinosteroid metabolic process|cellular response to hypoxia|detoxification	ko00908	Zeatin biosynthesis
Solyc01g006810.3	0.496294	-1.01073	0.00170825	0.00974119	Down	3.49331	3.7192	2.34913	9.30986	5.23419	6.66182	RHF2A	E3 ubiquitin-protein ligase RHF2A	GO:0046872,GO:0004842,GO:0009561,GO:0055046,GO:0051603,GO:0051726	metal ion binding|ubiquitin-protein transferase activity|megagametogenesis|microgametogenesis|proteolysis involved in protein catabolic process|regulation of cell cycle
Solyc01g006825.1	0.162031	-2.62566	4.62527e-17	4.73499e-15	Down	6.45586	7.74501	3.68436	49.5253	33.6352	37.4869	FLA17	Fasciclin-like arabinogalactan protein 17	GO:0005576,GO:0000325	extracellular region|plant-type vacuole
Solyc01g006830.3	0.452935	-1.14262	3.07327e-07	5.81879e-06	Down	13.0554	18.1354	11.62	33.2031	32.8553	36.7553	WDL4	Protein WVD2-like 4	GO:0005783,GO:0005874,GO:0008017,GO:0000226,GO:0072657	endoplasmic reticulum|microtubule|microtubule binding|microtubule cytoskeleton organization|protein localization to membrane
Solyc01g006950.3	0.411769	-1.28009	4.76403e-05	0.0004792	Down	69.171	63.2614	74.7897	153.122	247.375	141.487	SYP121	Syntaxin-121	GO:0009504,GO:0005829,GO:0012505,GO:0016020,GO:0005886,GO:0009506,GO:0031201,GO:0005802,GO:0043495,GO:0005484,GO:0000149,GO:0006952,GO:0050832,GO:0006887,GO:0006886,GO:0072660,GO:0031348,GO:0072659,GO:0006612,GO:0010119,GO:0009737,GO:0009620,GO:0032940,GO:0010148,GO:0048278,GO:0006906,GO:0016192	cell plate|cytosol|endomembrane system|membrane|plasma membrane|plasmodesma|SNARE complex|trans-Golgi network|protein-membrane adaptor activity|SNAP receptor activity|SNARE binding|defense response|defense response to fungus|exocytosis|intracellular protein transport|maintenance of protein location in plasma membrane|negative regulation of defense response|protein localization to plasma membrane|…	ko04130,ko04721	SNARE interactions in vesicular transport|Synaptic vesicle cycle
Solyc01g007010.3	0.270154	-1.88815	2.93181e-06	4.27972e-05	Down	7.03517	11.157	10.5594	47.1981	48.2943	19.4333	PUB23	E3 ubiquitin-protein ligase PUB23	GO:0005829,GO:0061630,GO:0004842,GO:0006952,GO:0051865,GO:0016567,GO:0002679,GO:0009414	cytosol|ubiquitin protein ligase activity|ubiquitin-protein transferase activity|defense response|protein autoubiquitination|protein ubiquitination|respiratory burst involved in defense response|response to water deprivation
Solyc01g007020.3	0.306847	-1.70441	9.2096e-07	1.53592e-05	Down	31.0525	38.2789	32.0627	153.37	137.52	67.3852	PUB22	E3 ubiquitin-protein ligase PUB22	GO:0005829,GO:0061630,GO:0004842,GO:0006952,GO:0051865,GO:0016567,GO:0002679,GO:0009414	cytosol|ubiquitin protein ligase activity|ubiquitin-protein transferase activity|defense response|protein autoubiquitination|protein ubiquitination|respiratory burst involved in defense response|response to water deprivation
Solyc01g007030.3	0.24419	-2.03392	1.19327e-05	0.000145681	Down	43.5932	21.9235	30.3275	192.359	172.994	62.2259	PUB22	E3 ubiquitin-protein ligase PUB22	GO:0005829,GO:0061630,GO:0004842,GO:0006952,GO:0051865,GO:0016567,GO:0002679,GO:0009414	cytosol|ubiquitin protein ligase activity|ubiquitin-protein transferase activity|defense response|protein autoubiquitination|protein ubiquitination|respiratory burst involved in defense response|response to water deprivation
Solyc01g007040.3	0.222152	-2.17038	1.03914e-05	0.00012954	Down	23.1156	12.4246	26.6698	143.29	119.869	43.6564	PUB22	E3 ubiquitin-protein ligase PUB22	GO:0005829,GO:0061630,GO:0004842,GO:0006952,GO:0051865,GO:0016567,GO:0002679,GO:0009414	cytosol|ubiquitin protein ligase activity|ubiquitin-protein transferase activity|defense response|protein autoubiquitination|protein ubiquitination|respiratory burst involved in defense response|response to water deprivation
Solyc01g007120.3	0.414132	-1.27184	0.00787723	0.0334589	Down	0.391645	0.548558	1.04788	2.31741	1.45828	1.54615	PSE1	Protein LEAD-SENSITIVE 1	GO:0005737,GO:0071284,GO:0015692,GO:0046938,GO:0010288	cytoplasm|cellular response to lead ion|lead ion transport|phytochelatin biosynthetic process|response to lead ion	ko03008	Ribosome biogenesis in eukaryotes
Solyc01g007130.3	0.336445	-1.57156	0.00197021	0.0108963	Down	1.63523	3.0448	1.31063	8.99489	2.36963	8.43246	TMK3	Receptor-like kinase TMK3	GO:0009505,GO:0005886,GO:0009506,GO:0005524,GO:0106310,GO:0004674,GO:0009555,GO:0006468	plant-type cell wall|plasma membrane|plasmodesma|ATP binding|protein serine kinase activity|protein serine/threonine kinase activity|pollen development|protein phosphorylation
Solyc01g007170.3	0.083796	-3.57697	0.000135247	0.0011563	Down	0.461205	0.320461	0.24613	11.4742	0.26778	2.28572	QKY	Protein QUIRKY	GO:0005829,GO:0016020,GO:0009506,GO:0099402,GO:0009911	cytosol|membrane|plasmodesma|plant organ development|positive regulation of flower development
Solyc11g011340.2	135.545	7.08263	4.16272e-47	4.10167e-44	Up	87.5843	45.5722	35.4377	0.425736	0.678632	0.22757	10HGO	8-hydroxygeraniol dehydrogenase	GO:0102311,GO:0008270,GO:0071704	8-hydroxygeraniol dehydrogenase activity|zinc ion binding|organic substance metabolic process	ko00902	Monoterpenoid biosynthesis
Solyc12g010670.1	107.774	6.75186	3.65046e-46	3.45304e-43	Up	110.771	64.3045	90.6353	0.307247	1.02616	1.36079	RMA1H1	E3 ubiquitin-protein ligase RMA1H1	GO:0005789,GO:0046872,GO:0061630,GO:0004842,GO:0043161,GO:0016567,GO:0009409,GO:0009723,GO:0006970,GO:0009414,GO:0009611	endoplasmic reticulum membrane|metal ion binding|ubiquitin protein ligase activity|ubiquitin-protein transferase activity|proteasome-mediated ubiquitin-dependent protein catabolic process|protein ubiquitination|response to cold|response to ethylene|response to osmotic stress|response to water deprivation|response to wounding	ko04141	Protein processing in endoplasmic reticulum
Solyc01g096320.3	1634.21	10.6744	4.53488e-46	4.12465e-43	Up	185.418	79.0612	47.0735	0.0256071	0.0249444	0.164254	ATHB-7	Homeobox-leucine zipper protein ATHB-7	GO:0005634,GO:0003700,GO:0000981,GO:0043565,GO:0000976,GO:0045893,GO:0009737,GO:0009414	nucleus|DNA-binding transcription factor activity|DNA-binding transcription factor activity, RNA polymerase II-specific|sequence-specific DNA binding|transcription cis-regulatory region binding|positive regulation of DNA-templated transcription|response to abscisic acid|response to water deprivation
Solyc11g010380.2	23.4415	4.55099	1.07976e-45	9.45713e-43	Up	298.793	211.926	227.427	8.09325	14.7258	11.1608	DTX27	Protein DETOXIFICATION 27	GO:0016020,GO:0015297,GO:0022857,GO:0042910,GO:1990961	membrane|antiporter activity|transmembrane transporter activity|xenobiotic transmembrane transporter activity|xenobiotic detoxification by transmembrane export across the plasma membrane
Solyc09g008780.3	11.1028	3.47285	1.70988e-44	1.44412e-41	Up	62.9107	56.0711	44.3741	4.5211	5.95215	5.47867	At2g36630	Sulfite exporter TauE/SafE family protein 4	GO:0031464,GO:0016020,GO:0016567	Cul4A-RING E3 ubiquitin ligase complex|membrane|protein ubiquitination
Solyc01g008390.2	0.320062	-1.64358	1.1024e-06	1.79172e-05	Down	6.59108	9.08133	6.12805	16.8598	29.9769	26.3946	9DC1	Receptor-like protein 9DC1	GO:0005886,GO:0050832	plasma membrane|defense response to fungus
Solyc01g008400.3	0.328132	-1.60765	4.18205e-08	9.60165e-07	Down	2.61066	3.14753	2.31306	7.26633	11.0124	8.19736	9DC3	Receptor-like protein 9DC3	GO:0005886,GO:0050832	plasma membrane|defense response to fungus
Solyc01g008497.1	0.258957	-1.94922	7.8042e-07	1.33156e-05	Down	1.79349	1.52108	0.847109	5.6003	7.53073	4.12236	LRK10	Rust resistance kinase Lr10	GO:0005886,GO:0005524,GO:0106310,GO:0004674,GO:0006468	plasma membrane|ATP binding|protein serine kinase activity|protein serine/threonine kinase activity|protein phosphorylation
Solyc01g008600.3	0.174367	-2.5198	0.000341173	0.00255399	Down	0.931002	1.24608	0.736148	12.6956	0.856813	5.35153	Os07g0682400	Zinc finger CCCH domain-containing protein 53	GO:0003677,GO:0046872,GO:0003723	DNA binding|metal ion binding|RNA binding
Solyc01g008620.3	0.416603	-1.26326	0.0043399	0.0207124	Down	30.1401	44.5381	14.5453	46.5263	89.5176	93.0105		Glucan endo-1,3-beta-glucosidase A OS=Solanum lycopersicum OX=4081 PE=1 SV=1	GO:0005615,GO:0005886,GO:0042973,GO:0005975,GO:0006952	extracellular space|plasma membrane|glucan endo-1,3-beta-D-glucosidase activity|carbohydrate metabolic process|defense response
Solyc01g057000.3	20.5427	4.36055	1.28611e-42	9.81093e-40	Up	63.9313	42.4592	44.3258	2.14814	3.33566	2.45567	At3g01520	Universal stress protein A-like protein	GO:0005829,GO:0005886,GO:0016208	cytosol|plasma membrane|AMP binding
Solyc01g086680.3	9.09544	3.18514	2.57507e-42	1.90298e-39	Up	82.5947	83.9774	56.9332	9.25855	7.85939	9.75659		Probable glutathione S-transferase OS=Nicotiana tabacum OX=4097 PE=2 SV=1	GO:0005737,GO:0004364,GO:0009734,GO:0006749	cytoplasm|glutathione transferase activity|auxin-activated signaling pathway|glutathione metabolic process	ko00480,ko00980,ko00982,ko00983,ko04212	Glutathione metabolism|Metabolism of xenobiotics by cytochrome P450|Drug metabolism - cytochrome P450|Drug metabolism - other enzymes|Longevity regulating pathway - worm
Solyc03g005890.1	76.9026	6.26496	2.97162e-39	2.06685e-36	Up	321.062	92.163	271.453	2.62881	3.18368	4.02566	S40-1	Protein S40-1	GO:0005737,GO:0010150,GO:0009646,GO:0009617	cytoplasm|leaf senescence|response to absence of light|response to bacterium
Solyc01g008790.3	0.278498	-1.84426	0.000550165	0.00379309	Down	0.366764	0.17902	0.31695	1.51808	0.500102	1.46948	NPC2	Non-specific phospholipase C2	GO:0009507,GO:0005576,GO:0005794,GO:0004629,GO:0042742,GO:0048229,GO:0009395,GO:0048364	chloroplast|extracellular region|Golgi apparatus|phospholipase C activity|defense response to bacterium|gametophyte development|phospholipid catabolic process|root development
Solyc01g008870.2	0.248692	-2.00757	0.0109106	0.0433637	Down	0.231873	0.631635	0.333526	0.619036	3.36568	1.00038	PBL3	Probable serine/threonine-protein kinase PBL3	GO:0005737,GO:0005634,GO:0005886,GO:0005524,GO:0106310,GO:0004674,GO:0006952,GO:0006468	cytoplasm|nucleus|plasma membrane|ATP binding|protein serine kinase activity|protein serine/threonine kinase activity|defense response|protein phosphorylation
Solyc01g008930.3	0.304846	-1.71385	0.00207174	0.0113514	Down	1.72165	0.972169	0.730857	7.16931	2.06989	3.32434	HY2	Phytochromobilin:ferredoxin oxidoreductase, chloroplastic	GO:0009507,GO:0050897,GO:0050619,GO:0010019,GO:0010024	chloroplast|cobalt ion binding|phytochromobilin:ferredoxin oxidoreductase activity|chloroplast-nucleus signaling pathway|phytochromobilin biosynthetic process	ko00860	Porphyrin metabolism
Solyc01g008935.1	0.154389	-2.69536	0.00335667	0.0167926	Down	0.26869	0.424306	0.627337	4.89341	1.04003	3.70952					ko00860	Porphyrin metabolism
Solyc01g009040.3	0.0944979	-3.40357	2.05701e-05	0.000232747	Down	1.36185	1.46778	1.14127	35.0726	1.30137	11.4979		G2/mitotic-specific cyclin-2 OS=Antirrhinum majus OX=4151 PE=2 SV=1	GO:0016538,GO:0051301,GO:0044772	cyclin-dependent protein serine/threonine kinase regulator activity|cell division|mitotic cell cycle phase transition
Solyc01g009160.2	0.136888	-2.86894	1.05648e-18	1.33602e-16	Down	8.03968	9.55885	7.3181	86.6407	70.3198	40.9828	NHL13	NDR1/HIN1-like protein 13	GO:0005886,GO:0009506,GO:0042742	plasma membrane|plasmodesma|defense response to bacterium
Solyc01g009300.3	0.430083	-1.21731	1.05349e-11	4.9627e-10	Down	6.12907	5.82869	5.12332	16.5752	12.5614	14.4574	NEK5	Serine/threonine-protein kinase Nek5	GO:0055028,GO:0005524,GO:0004672,GO:0106310,GO:0004674,GO:0043622,GO:0009913,GO:0007017,GO:0006468	cortical microtubule|ATP binding|protein kinase activity|protein serine kinase activity|protein serine/threonine kinase activity|cortical microtubule organization|epidermal cell differentiation|microtubule-based process|protein phosphorylation
Solyc02g084850.3	313.786	8.29364	2.00561e-35	1.18572e-32	Up	113.228	305.061	34.5052	0.35062	0.683094	0.487286	TAS14	Abscisic acid and environmental stress-inducible protein TAS14	GO:0009631,GO:0009737,GO:0009414	cold acclimation|response to abscisic acid|response to water deprivation
Solyc01g095930.3	385.206	8.58949	3.88859e-35	2.24286e-32	Up	19.1125	10.1354	19.1699	0.0150088	0.116963	0	WSD11	Wax ester synthase/diacylglycerol acyltransferase 11	GO:0005789,GO:0005886,GO:0102966,GO:0004144,GO:0047196,GO:0048441,GO:0048446,GO:0019432	endoplasmic reticulum membrane|plasma membrane|arachidoyl-CoA:1-dodecanol O-acyltransferase activity|diacylglycerol O-acyltransferase activity|long-chain-alcohol O-fatty-acyltransferase activity|petal development|petal morphogenesis|triglyceride biosynthetic process
Solyc10g076670.2	432.906	8.75791	1.02217e-33	5.62145e-31	Up	96.6612	33.487	25.9359	0.168657	0	0.240407	JOX2	Jasmonate-induced oxygenase 2	GO:0005829,GO:0051213,GO:0005506,GO:0120091,GO:0097237,GO:0006952,GO:1900366,GO:1900150,GO:2000022	cytosol|dioxygenase activity|iron ion binding|jasmonic acid hydrolase|cellular response to toxic substance|defense response|negative regulation of defense response to insect|regulation of defense response to fungus|regulation of jasmonic acid mediated signaling pathway
Solyc01g009760.3	0.323436	-1.62845	0.0014136	0.008326	Down	2.48273	1.56826	0.764397	7.11436	4.43537	4.80005	At5g13200	GEM-like protein 5	GO:0009536,GO:0009793,GO:0098755,GO:0010029,GO:0009845	plastid|embryo development ending in seed dormancy|maintenance of seed dormancy by absisic acid|regulation of seed germination|seed germination
Solyc07g006890.1	5.22661	2.38587	1.15053e-33	6.18355e-31	Up	739.923	715.815	714.302	130.879	141.913	181.499	CYP94A1	Cytochrome P450 94A1	GO:0005789,GO:0020037,GO:0005506,GO:0004497,GO:0016705	endoplasmic reticulum membrane|heme binding|iron ion binding|monooxygenase activity|oxidoreductase activity, acting on paired donors, with incorporation or reduction of molecular oxygen	ko00073	Cutin, suberine and wax biosynthesis
Solyc01g009930.2	0.248213	-2.01035	1.93169e-07	3.80672e-06	Down	3.57895	2.37969	2.19898	12.0069	14.7949	8.73524	9DC1	Receptor-like protein 9DC1	GO:0005886,GO:0050832	plasma membrane|defense response to fungus
Solyc01g010030.3	0.443353	-1.17347	8.01706e-06	0.000104169	Down	2.21887	2.4721	1.87573	7.06861	4.13142	5.111	PERK9	Proline-rich receptor-like protein kinase PERK9	GO:0005886,GO:0005524,GO:0019901,GO:0106310,GO:0004674,GO:0071456,GO:0006468	plasma membrane|ATP binding|protein kinase binding|protein serine kinase activity|protein serine/threonine kinase activity|cellular response to hypoxia|protein phosphorylation
Solyc01g010060.2	0.468778	-1.09302	0.00741687	0.0320121	Down	5.7355	11.07	4.97389	15.3201	20.7205	13.6711
Solyc01g010135.1	0.317176	-1.65665	8.11854e-05	0.000749073	Down	1.39777	0.973341	0.876258	5.01039	1.85778	4.56951	BHLH49	Transcription factor bHLH49	GO:0005634,GO:0003700,GO:0046983,GO:0000976,GO:0006355	nucleus|DNA-binding transcription factor activity|protein dimerization activity|transcription cis-regulatory region binding|regulation of DNA-templated transcription
Solyc01g010180.3	0.385398	-1.37558	0.00719684	0.0311934	Down	7.37238	5.00968	1.67659	14.4993	13.1873	11.9418
Solyc11g069700.2	11.1762	3.48236	1.20444e-33	6.32944e-31	Up	478.816	677.268	319.229	55.7448	43.2056	44.6534		Elongation factor 1-alpha OS=Solanum lycopersicum OX=4081 PE=2 SV=1	GO:0005737,GO:0005525,GO:0003924,GO:0003746,GO:0006412,GO:0006414	cytoplasm|GTP binding|GTPase activity|translation elongation factor activity|translation|translational elongation	ko03013	Nucleocytoplasmic transport
Solyc01g010310.3	0.333267	-1.58525	0.0122997	0.0477608	Down	7.82436	8.80907	7.73716	55.8714	7.66056	19.0628	PDCB2	PLASMODESMATA CALLOSE-BINDING PROTEIN 2	GO:0005886,GO:0009506,GO:0001872,GO:0030247,GO:0009408	plasma membrane|plasmodesma|(1->3)-beta-D-glucan binding|polysaccharide binding|response to heat
Solyc01g010350.3	0.189131	-2.40254	0.0046413	0.0218684	Down	0.0985938	0.303607	0.221975	2.32612	0.548592	0.811471	TPT	Triose phosphate/phosphate translocator, chloroplastic	GO:0031969,GO:0005794,GO:0015297,GO:0015605,GO:0015120	chloroplast membrane|Golgi apparatus|antiporter activity|organophosphate ester transmembrane transporter activity|phosphoglycerate transmembrane transporter activity
Solyc01g010480.3	0.28767	-1.79751	7.95614e-07	1.35552e-05	Down	5.55246	6.12183	7.74223	15.9598	34.0244	22.5529	TLP1	Protein TWIN LOV 1	GO:0005634,GO:0009881,GO:0009637	nucleus|photoreceptor activity|response to blue light
Solyc01g010600.3	0.0184347	-5.76143	0.000320885	0.00241743	Down	0	0	0.045632	1.40436	0.794332	0.678027	ATHB-13	Homeobox-leucine zipper protein ATHB-13	GO:0005634,GO:0003700,GO:0000981,GO:0043565,GO:0000976,GO:0048826,GO:0009965,GO:0045893,GO:0080022,GO:0009744	nucleus|DNA-binding transcription factor activity|DNA-binding transcription factor activity, RNA polymerase II-specific|sequence-specific DNA binding|transcription cis-regulatory region binding|cotyledon morphogenesis|leaf morphogenesis|positive regulation of DNA-templated transcription|primary root development|response to sucrose
Solyc12g042600.2	19.6824	4.29884	1.47193e-33	7.56701e-31	Up	101.605	81.5397	100.179	6.69988	2.5428	6.88354	UGT73C3	UDP-glycosyltransferase 73C3	GO:0008194	UDP-glycosyltransferase activity	ko00908	Zeatin biosynthesis
Solyc01g014143.1	0.265723	-1.912	0.00341765	0.0170328	Down	0.431459	0.204404	0.35078	1.15188	1.72225	1.14552	9DC3	Receptor-like protein 9DC3	GO:0005886,GO:0050832	plasma membrane|defense response to fungus
Solyc01g014320.3	0.105027	-3.25116	0.0041528	0.0199903	Down	0.0597089	0.339445	0.0298732	2.34291	1.70449	0.317053	LAMT	Loganic acid O-methyltransferase	GO:0030749,GO:0046872,GO:0035834,GO:0032259	loganate O-methyltransferase activity|metal ion binding|indole alkaloid metabolic process|methylation
Solyc04g071770.3	28.8384	4.84992	5.42229e-33	2.72822e-30	Up	172.991	147.985	98.0303	2.86717	7.32908	5.32603	ERF110	Ethylene-responsive transcription factor ERF110	GO:0005634,GO:0003677,GO:0003700,GO:0009873,GO:0045893,GO:0048510	nucleus|DNA binding|DNA-binding transcription factor activity|ethylene-activated signaling pathway|positive regulation of DNA-templated transcription|regulation of timing of transition from vegetative to reproductive phase
Solyc01g015080.3	0.0520893	-4.26287	2.95553e-10	1.06381e-08	Down	0.676524	0.463706	0.0864189	10.6527	10.9342	3.66875	HRPN	Peroxidase N	GO:0005576,GO:0020037,GO:0140825,GO:0046872,GO:0042744,GO:0006979	extracellular region|heme binding|lactoperoxidase activity|metal ion binding|hydrogen peroxide catabolic process|response to oxidative stress	ko00940	Phenylpropanoid biosynthesis
Solyc01g015250.1	0.0196964	-5.66592	0.000562182	0.00386131	Down	0	0	0.0783289	1.16643	0.984749	2.49398
Solyc04g072280.3	66.1696	6.0481	7.81058e-33	3.84801e-30	Up	247.277	105.971	458.43	3.13551	4.69065	5.72929	LAC14	Laccase-14	GO:0048046,GO:0005507,GO:0052716,GO:0016491,GO:0046274	apoplast|copper ion binding|hydroquinone:oxygen oxidoreductase activity|oxidoreductase activity|lignin catabolic process
Solyc03g007230.3	19.7065	4.3006	9.53836e-33	4.60333e-30	Up	13.1905	8.01877	5.99667	0.634613	0.429791	0.452295	PP2C51	Protein phosphatase 2C 51	GO:0005634,GO:0046872,GO:0017018,GO:0004722,GO:0009738,GO:0009788,GO:0035970,GO:0010030	nucleus|metal ion binding|myosin phosphatase activity|protein serine/threonine phosphatase activity|abscisic acid-activated signaling pathway|negative regulation of abscisic acid-activated signaling pathway|peptidyl-threonine dephosphorylation|positive regulation of seed germination	ko04016,ko04075	MAPK signaling pathway - plant|Plant hormone signal transduction
Solyc01g020440.3	0.26637	-1.9085	5.91809e-06	7.93373e-05	Down	2.87072	2.95732	2.96891	20.2683	6.15248	10.5169	RFC3	Replication factor C subunit 3	GO:0005663,GO:0005634,GO:0005524,GO:0003677,GO:0006281,GO:0006261	DNA replication factor C complex|nucleus|ATP binding|DNA binding|DNA repair|DNA-templated DNA replication	ko03030,ko03410,ko03420,ko03430	DNA replication|Base excision repair|Nucleotide excision repair|Mismatch repair
Solyc03g114960.3	7.00941	2.80929	2.25336e-32	1.04485e-29	Up	687.715	637.804	595.059	77.6796	109	110.85	ABCB25	ABC transporter B family member 25	GO:0016020,GO:0009705,GO:0140359,GO:0015083,GO:0005524,GO:0016887,GO:0042626,GO:1902602,GO:0010217,GO:0010044,GO:0055085	membrane|plant-type vacuole membrane|ABC-type transporter activity|aluminum ion transmembrane transporter activity|ATP binding|ATP hydrolysis activity|ATPase-coupled transmembrane transporter activity|aluminum ion transmembrane transport|cellular aluminum ion homeostasis|response to aluminum ion|transmembrane transport
Solyc01g044420.3	0.132862	-2.912	3.22242e-05	0.000343777	Down	0.0905344	0.147054	0.064708	1.18201	0.413011	0.933999	IQM2	IQ domain-containing protein IQM2	GO:0005737,GO:0005634	cytoplasm|nucleus
Solyc03g078090.3	32.4671	5.02091	1.87207e-31	8.19828e-29	Up	4.97841	4.29742	3.46873	0.182042	0.118221	0.129743	PME51	Probable pectinesterase/pectinesterase inhibitor 51	GO:0005576,GO:0045330,GO:0030599,GO:0046910,GO:0042545,GO:0045490	extracellular region|aspartyl esterase activity|pectinesterase activity|pectinesterase inhibitor activity|cell wall modification|pectin catabolic process
Solyc10g005460.3	22.444	4.48826	3.0383e-30	1.26052e-27	Up	36.6116	20.7298	23.495	0.795647	1.55012	1.56689	MYB102	Transcription factor MYB102	GO:0005634,GO:0003677,GO:0003700,GO:0006952,GO:0006355,GO:0006970,GO:0009611	nucleus|DNA binding|DNA-binding transcription factor activity|defense response|regulation of DNA-templated transcription|response to osmotic stress|response to wounding
Solyc01g107830.3	27.5263	4.78274	3.49844e-30	1.4264e-27	Up	22.6783	15.1275	11.4083	0.389834	0.739506	0.81158	TOGT1	Scopoletin glucosyltransferase	GO:0042802,GO:0050275	identical protein binding|scopoletin glucosyltransferase activity	ko00999	Biosynthesis of various plant secondary metabolites
Solyc05g053150.2	1696.56	10.7284	3.94899e-30	1.55643e-27	Up	26.701	4.89225	12.9592	0	0.0207035	0.00757378	MYB59	Transcription factor MYB59	GO:0005634,GO:0003700,GO:0043565,GO:0000976,GO:0035865,GO:0006355,GO:0043266	nucleus|DNA-binding transcription factor activity|sequence-specific DNA binding|transcription cis-regulatory region binding|cellular response to potassium ion|regulation of DNA-templated transcription|regulation of potassium ion transport
Solyc03g098090.2	414.56	8.69544	4.79754e-30	1.85987e-27	Up	216.097	27.1105	79.881	0.10469	0.407925	0.335762	RCOM_1206790	CASP-like protein 4D1	GO:0005886,GO:0051539	plasma membrane|4 iron, 4 sulfur cluster binding
Solyc01g057310.3	0.17687	-2.49924	0.00024254	0.00190361	Down	0.471191	0.6559	0.686856	8.25776	0.754308	2.63792	KIN12C	Kinesin-like protein KIN-12C	GO:0005871,GO:0005874,GO:0009524,GO:0005524,GO:0016887,GO:0008017,GO:0003777,GO:0000911,GO:0007018,GO:0000281,GO:1901673	kinesin complex|microtubule|phragmoplast|ATP binding|ATP hydrolysis activity|microtubule binding|microtubule motor activity|cytokinesis by cell plate formation|microtubule-based movement|mitotic cytokinesis|regulation of mitotic spindle assembly	ko04814	Motor proteins
Solyc10g083460.1	10.1688	3.34607	1.12409e-29	4.28748e-27	Up	160.432	109.915	112.161	11.2954	16.174	13.3293	SAP4	Zinc finger A20 and AN1 domain-containing stress-associated protein 4	GO:0003677,GO:0008270	DNA binding|zinc ion binding
Solyc03g098100.3	36.3335	5.18323	8.09748e-29	2.99202e-26	Up	379.872	109.834	198.815	5.53568	9.00497	6.01928	Redox2	Protein REDOX 2	GO:0016616,GO:0009820	oxidoreductase activity, acting on the CH-OH group of donors, NAD or NADP as acceptor|alkaloid metabolic process	ko00999	Biosynthesis of various plant secondary metabolites
Solyc01g057520.3	0.331583	-1.59256	0.000132443	0.00113684	Down	2.35713	2.13361	2.79629	12.963	3.77807	7.9485	SAD2	Importin beta-like SAD2	GO:0005737,GO:0005829,GO:0005635,GO:0005634,GO:0031267,GO:0006606,GO:0070922	cytoplasm|cytosol|nuclear envelope|nucleus|small GTPase binding|protein import into nucleus|RISC complex assembly
Solyc02g082890.1	22.3817	4.48425	6.33258e-28	2.26898e-25	Up	47.6349	23.6763	36.1807	2.09718	2.04291	1.10063	ATL27	NEP1-interacting protein-like 1	GO:0016020,GO:0046872,GO:0006952	membrane|metal ion binding|defense response
Solyc03g096670.3	31.1957	4.96328	7.43139e-28	2.62295e-25	Up	167.05	99.4603	45.0844	4.96725	3.05423	2.93762	PP2CA	Protein phosphatase 2C 37	GO:0005829,GO:0005634,GO:0019900,GO:0046872,GO:0017018,GO:0016791,GO:0004721,GO:0019901,GO:0004722,GO:0009738,GO:0051607,GO:0009788,GO:0010360,GO:0035970,GO:0010119,GO:0009737,GO:0009409,GO:0009414	cytosol|nucleus|kinase binding|metal ion binding|myosin phosphatase activity|phosphatase activity|phosphoprotein phosphatase activity|protein kinase binding|protein serine/threonine phosphatase activity|abscisic acid-activated signaling pathway|defense response to virus|negative regulation of abscisic acid-activated signaling pathway|negative regulation of anion channel activity|peptidyl-threonin…	ko04016,ko04075	MAPK signaling pathway - plant|Plant hormone signal transduction
Solyc01g057770.3	0.0516508	-4.27507	3.05976e-49	3.28897e-46	Down	3.88423	5.11481	2.68631	105.57	73.4528	67.727	BOR1	Boron transporter 1	GO:0010008,GO:0005886,GO:0005774,GO:0046715,GO:0005452,GO:0022857,GO:0035445,GO:0080029,GO:0050801,GO:0010036,GO:0055085	endosome membrane|plasma membrane|vacuolar membrane|active borate transmembrane transporter activity|solute:inorganic anion antiporter activity|transmembrane transporter activity|borate transmembrane transport|cellular response to boron-containing substance levels|ion homeostasis|response to boron-containing substance|transmembrane transport
Solyc02g062390.3	29.5623	4.88569	1.04427e-27	3.63159e-25	Up	671.472	311.683	400.886	10.568	25.7589	13.814
Solyc01g058100.2	0.0617548	-4.01731	0.0023853	0.0127245	Down	0	0.411536	0.289741	10.7867	0.630453	1.46067
Solyc01g058320.3	0.209616	-2.25418	0.000116896	0.00102006	Down	0.703307	1.24253	0.190598	4.81781	2.41747	3.89015
Solyc05g014590.3	57.0804	5.83492	1.6915e-27	5.79719e-25	Up	25.7468	10.0965	15.7258	0.295682	0.489653	0.189662	BHLH35	Transcription factor bHLH35	GO:0005634,GO:0003700,GO:0046983,GO:0043565,GO:0006355	nucleus|DNA-binding transcription factor activity|protein dimerization activity|sequence-specific DNA binding|regulation of DNA-templated transcription
Solyc05g014300.1	28.4003	4.82783	2.11455e-27	7.04295e-25	Up	69.5908	57.532	66.1144	4.10225	2.22006	1.137
Solyc03g114160.1	71.6137	6.16216	3.11036e-27	1.02158e-24	Up	78.79	65.289	17.2739	1.27243	0.788775	0.386451	PUB19	U-box domain-containing protein 19	GO:0005737,GO:0005634,GO:0004842,GO:0010029	cytoplasm|nucleus|ubiquitin-protein transferase activity|regulation of seed germination
Solyc01g060410.3	0.0106582	-6.55189	0.00117076	0.00712277	Down	0	0	0	3.82289	0.206887	2.15698
Solyc01g060415.1	0.198021	-2.33628	0.00371876	0.0182574	Down	0.864862	0.366272	0.498263	7.23762	0.367733	2.40057	ZFP6	Zinc finger protein 6	GO:0022626,GO:0005634,GO:0003700,GO:0046872,GO:0000976,GO:0009738,GO:0009736,GO:0009740,GO:0009788,GO:0006355,GO:0010026,GO:0010090	cytosolic ribosome|nucleus|DNA-binding transcription factor activity|metal ion binding|transcription cis-regulatory region binding|abscisic acid-activated signaling pathway|cytokinin-activated signaling pathway|gibberellic acid mediated signaling pathway|negative regulation of abscisic acid-activated signaling pathway|regulation of DNA-templated transcription|trichome differentiation|trichome mor…
Solyc01g065510.2	0.0953902	-3.39002	2.03126e-08	5.06167e-07	Down	2.50122	3.08987	0.950424	49.1273	10.4168	16.8119
Solyc03g007530.3	13.7529	3.78166	5.61871e-27	1.79556e-24	Up	11.4091	6.29371	11.5962	0.680698	0.617497	1.06428	ABCC10	ABC transporter C family member 10	GO:0005829,GO:0016020,GO:0000325,GO:0008559,GO:0005524,GO:0016887,GO:0042626,GO:0055085	cytosol|membrane|plant-type vacuole|ABC-type xenobiotic transporter activity|ATP binding|ATP hydrolysis activity|ATPase-coupled transmembrane transporter activity|transmembrane transport	ko02010,ko04976	ABC transporters|Bile secretion
Solyc01g065700.3	0.376385	-1.40972	0.00285278	0.0147073	Down	11.6361	12.0243	3.8623	18.779	35.6751	23.3553	PPC6-7	Probable protein phosphatase 2C 73	GO:0005886,GO:0046872,GO:0017018,GO:0004722,GO:0009819,GO:0000226,GO:0045926,GO:0035970,GO:0006470	plasma membrane|metal ion binding|myosin phosphatase activity|protein serine/threonine phosphatase activity|drought recovery|microtubule cytoskeleton organization|negative regulation of growth|peptidyl-threonine dephosphorylation|protein dephosphorylation
Solyc03g020010.1	27.6996	4.7918	6.39542e-27	2.01652e-24	Up	6758.94	5124.95	8855.31	136.152	412.269	254.414	KTI5	Kunitz trypsin inhibitor 5	GO:0048046,GO:0005783,GO:0099503,GO:0004869,GO:0030414,GO:0004867,GO:0006952,GO:0010466,GO:0009625	apoplast|endoplasmic reticulum|secretory vesicle|cysteine-type endopeptidase inhibitor activity|peptidase inhibitor activity|serine-type endopeptidase inhibitor activity|defense response|negative regulation of peptidase activity|response to insect
Solyc03g032090.1	7.3088	2.86963	6.63164e-27	2.06349e-24	Up	93.3297	61.3375	61.8017	12.0909	10.879	9.42313	AVT3C	Amino acid transporter AVT3C	GO:0005774,GO:0015179,GO:0015175,GO:0003333,GO:0015804	vacuolar membrane|L-amino acid transmembrane transporter activity|neutral L-amino acid transmembrane transporter activity|amino acid transmembrane transport|neutral amino acid transport	ko04138,ko04974	Autophagy - yeast|Protein digestion and absorption
Solyc01g104750.3	25.1192	4.65072	7.66113e-27	2.3227e-24	Up	10.1448	7.2541	6.50072	0.575867	0.290155	0.180446	At1g68170	WAT1-related protein At1g68170	GO:0005886,GO:0022857	plasma membrane|transmembrane transporter activity
Solyc06g067980.3	1711.84	10.7413	7.57433e-27	2.3227e-24	Up	115.527	58.6535	28.6721	0.129189	0	0
Solyc07g040990.3	4.55699	2.18808	1.16704e-26	3.49345e-24	Up	119.907	93.279	85.4208	24.8062	22.7728	24.1259	PP2C06	Probable protein phosphatase 2C 6	GO:0005829,GO:0005634,GO:0046872,GO:0017018,GO:0004722,GO:0009738,GO:0035970	cytosol|nucleus|metal ion binding|myosin phosphatase activity|protein serine/threonine phosphatase activity|abscisic acid-activated signaling pathway|peptidyl-threonine dephosphorylation	ko04016,ko04075	MAPK signaling pathway - plant|Plant hormone signal transduction
Solyc01g066610.3	0.0869052	-3.52441	6.01776e-07	1.06121e-05	Down	0.0886758	0.0336081	0.0887314	1.63259	0.34324	0.77222					ko03460	Fanconi anemia pathway
Solyc09g064940.3	5.01769	2.32702	2.28778e-26	6.67918e-24	Up	318.153	366.524	228.625	66.6861	65.6012	65.5165
Solyc05g006980.3	11.8543	3.56734	3.35387e-26	9.67224e-24	Up	67.8098	31.3833	44.483	4.39538	3.87772	5.09791	HAT5	Homeobox-leucine zipper protein HAT5	GO:0005634,GO:0003700,GO:0000981,GO:0042803,GO:0043565,GO:0009965,GO:0017148,GO:0045893,GO:0009637,GO:0009651	nucleus|DNA-binding transcription factor activity|DNA-binding transcription factor activity, RNA polymerase II-specific|protein homodimerization activity|sequence-specific DNA binding|leaf morphogenesis|negative regulation of translation|positive regulation of DNA-templated transcription|response to blue light|response to salt stress
Solyc01g066760.2	0.130245	-2.9407	0.00163273	0.00936414	Down	0.986844	0.986981	0.54859	16.0663	0.689686	5.24011
Solyc01g066900.3	0.335661	-1.57492	0.000170277	0.00140794	Down	1.26376	1.60593	1.50258	7.76869	3.0357	3.66314
Solyc01g066910.3	0.0779069	-3.68211	3.21039e-07	6.04935e-06	Down	0.292398	1.38524	0.877745	18.4929	11.5066	5.79647	DIR1	Putative lipid-transfer protein DIR1	GO:0048046,GO:0005783,GO:0009506,GO:0099503,GO:0005504,GO:0043621,GO:0008270,GO:0006869,GO:0009627,GO:0009862	apoplast|endoplasmic reticulum|plasmodesma|secretory vesicle|fatty acid binding|protein self-association|zinc ion binding|lipid transport|systemic acquired resistance|systemic acquired resistance, salicylic acid mediated signaling pathway
Solyc01g066957.1	0.280159	-1.83568	0.000248168	0.00193941	Down	6.80995	3.81494	3.43198	21.8255	23.4253	8.97418	RAA1	Flowering-promoting factor 1-like protein 1	GO:0005737,GO:0005634,GO:0005525,GO:0045841,GO:0009909,GO:2000280,GO:0009733	cytoplasm|nucleus|GTP binding|negative regulation of mitotic metaphase/anaphase transition|regulation of flower development|regulation of root development|response to auxin
Solyc01g094330.3	5.63839	2.49528	5.02166e-26	1.43075e-23	Up	18.917	15.9752	22.6452	4.2411	3.426	3.56639
Solyc08g061480.3	5.73504	2.5198	5.29762e-26	1.49141e-23	Up	38.0819	32.1896	24.0024	6.69687	5.08247	6.25563	FAP2	Fatty-acid-binding protein 2	GO:0009570,GO:0005504,GO:0016872	chloroplast stroma|fatty acid binding|intramolecular lyase activity
Solyc08g007090.2	20.5814	4.36327	1.32787e-25	3.69429e-23	Up	17.1811	18.6166	25.5233	0.612678	1.19365	1.45034	EXLB1	Expansin-like B1	GO:0005576,GO:0009653	extracellular region|anatomical structure morphogenesis
Solyc01g067510.3	0.0699984	-3.83654	0.00246903	0.0130738	Down	0.311322	0.0117991	0	3.12974	0.530218	1.57376	ACR4	Serine/threonine-protein kinase-like protein ACR4	GO:0009986,GO:0030139,GO:0032585,GO:0005886,GO:0005524,GO:0042803,GO:0106310,GO:0004674,GO:0019199,GO:0009793,GO:0048439,GO:0010311,GO:0032877,GO:0046777,GO:0009786,GO:0048829,GO:0048364,GO:0090392	cell surface|endocytic vesicle|multivesicular body membrane|plasma membrane|ATP binding|protein homodimerization activity|protein serine kinase activity|protein serine/threonine kinase activity|transmembrane receptor protein kinase activity|embryo development ending in seed dormancy|flower morphogenesis|lateral root formation|positive regulation of DNA endoreduplication|protein autophosphorylatio…
Solyc01g103990.3	5.27641	2.39956	1.44467e-25	3.97251e-23	Up	82.1155	76.1307	109.679	20.0434	18.0242	17.703
Solyc10g079950.2	3.45272	1.78773	2.68486e-25	7.29788e-23	Up	133.573	166.364	132.754	45.8394	45.7813	44.7891	ZOG1	Zeatin O-glucosyltransferase	GO:0050403,GO:0050404,GO:0009690,GO:0048439,GO:0009965,GO:0045926,GO:0006486,GO:0010380,GO:0010083,GO:0010015,GO:0048316	trans-zeatin O-beta-D-glucosyltransferase activity|zeatin O-beta-D-xylosyltransferase activity|cytokinin metabolic process|flower morphogenesis|leaf morphogenesis|negative regulation of growth|protein glycosylation|regulation of chlorophyll biosynthetic process|regulation of vegetative meristem growth|root morphogenesis|seed development	ko00908	Zeatin biosynthesis
Solyc06g069130.3	9.03229	3.17509	2.80184e-25	7.52932e-23	Up	9.48636	8.20417	8.99544	0.81185	0.930991	1.50513	KIN14C	Kinesin-like protein KIN-14C	GO:0005874,GO:0015630,GO:0005524,GO:0008017,GO:0003777,GO:0007018,GO:0007017	microtubule|microtubule cytoskeleton|ATP binding|microtubule binding|microtubule motor activity|microtubule-based movement|microtubule-based process	ko04814	Motor proteins
Solyc03g116390.3	12083.3	13.5607	2.86995e-25	7.62568e-23	Up	351.66	155.904	71.2467	0.0480184	0	0		Late embryogenesis abundant protein D-7 OS=Gossypium hirsutum OX=3635 PE=2 SV=1
Solyc01g067790.3	0.392054	-1.35088	0.00836291	0.0351959	Down	0.815371	0.808002	1.1078	4.34713	0.984464	2.52626
Solyc01g067900.3	0.416905	-1.26221	1.11199e-10	4.38273e-09	Down	21.1989	25.6961	23.6991	69.421	55.0334	61.1735	RALF	Rapid alkalinization factor	GO:0005576,GO:0005179,GO:0048018,GO:0019722,GO:0010469	extracellular region|hormone activity|receptor ligand activity|calcium-mediated signaling|regulation of signaling receptor activity
Solyc01g067905.1	0.328004	-1.60821	0.000133738	0.00114589	Down	12.0478	17.3225	6.65995	55.907	33.6708	30.242	HSBP	Heat shock factor-binding protein	GO:0005829,GO:0005794,GO:0005634,GO:0031072,GO:0043621,GO:0003714,GO:0070370,GO:0009408,GO:0048316	cytosol|Golgi apparatus|nucleus|heat shock protein binding|protein self-association|transcription corepressor activity|cellular heat acclimation|response to heat|seed development	ko04212	Longevity regulating pathway - worm
Solyc01g067930.3	0.304855	-1.7138	1.22932e-11	5.72264e-10	Down	5.30215	6.15819	6.84578	28.077	17.6061	20.5708	XXT2	Xyloglucan 6-xylosyltransferase 2	GO:0005829,GO:0005768,GO:0005794,GO:0000139,GO:0000138,GO:0005802,GO:0016758,GO:0042803,GO:0035252,GO:0033843,GO:0000271,GO:0009969,GO:0010411	cytosol|endosome|Golgi apparatus|Golgi membrane|Golgi trans cisterna|trans-Golgi network|hexosyltransferase activity|protein homodimerization activity|UDP-xylosyltransferase activity|xyloglucan 6-xylosyltransferase activity|polysaccharide biosynthetic process|xyloglucan biosynthetic process|xyloglucan metabolic process
Solyc01g068080.3	0.376957	-1.40753	0.00287516	0.014813	Down	0.940553	1.04928	0.54647	3.7524	1.60011	2.07828	TKPR2	Tetraketide alpha-pyrone reductase 2	GO:0005829,GO:0016616,GO:0010584,GO:0080110	cytosol|oxidoreductase activity, acting on the CH-OH group of donors, NAD or NADP as acceptor|pollen exine formation|sporopollenin biosynthetic process
Solyc01g068130.3	0.285512	-1.80838	0.000115316	0.00100925	Down	3.01274	6.79933	1.62093	15.4153	13.4195	14.3255
Solyc01g068260.3	0.256534	-1.96278	1.34234e-05	0.000160483	Down	1.47502	0.829335	1.16778	7.8899	3.15272	4.06248					ko03440	Homologous recombination
Solyc01g068263.1	0.232189	-2.10663	0.000718052	0.00472074	Down	0.61907	0.966113	1.02028	7.30736	1.79719	3.48061					ko03440	Homologous recombination
Solyc01g068410.3	0.00322757	-8.27534	2.72492e-08	6.60911e-07	Down	0	0	0	1.41952	0.43459	1.9945	PIN5	Auxin efflux carrier component 5	GO:0005783,GO:0005789,GO:0005886,GO:0010329,GO:0080161,GO:0010315,GO:0010252,GO:0009926,GO:0009734,GO:0080162,GO:0009555	endoplasmic reticulum|endoplasmic reticulum membrane|plasma membrane|auxin efflux transmembrane transporter activity|auxin transmembrane transporter activity|auxin export across the plasma membrane|auxin homeostasis|auxin polar transport|auxin-activated signaling pathway|endoplasmic reticulum to cytosol auxin transport|pollen development
Solyc01g068560.3	0.0724711	-3.78645	2.04887e-09	6.268e-08	Down	0.251096	0.0793044	0.167502	2.30035	2.18683	3.0518
Solyc01g073640.3	0.0752298	-3.73255	8.09606e-10	2.67023e-08	Down	4.01266	1.75269	4.18604	100.445	16.1102	34.1821	SDR3b	Short-chain dehydrogenase reductase 3b	GO:0016491	oxidoreductase activity
Solyc06g071890.3	14.7251	3.8802	2.90817e-25	7.64137e-23	Up	105.946	64.641	104.916	4.97047	9.3573	5.88095	MPC1	Mitochondrial pyruvate carrier 1	GO:0005743,GO:0005739,GO:0000325,GO:0005886,GO:0009536,GO:0050833,GO:0006850,GO:0010119	mitochondrial inner membrane|mitochondrion|plant-type vacuole|plasma membrane|plastid|pyruvate transmembrane transporter activity|mitochondrial pyruvate transmembrane transport|regulation of stomatal movement
Solyc01g074010.3	0.441882	-1.17827	0.000350711	0.00261216	Down	15.0784	16.5089	14.6044	59.6047	22.8607	33.8008	HTR2	Histone H3.1	GO:0010369,GO:0005829,GO:0005576,GO:0000786,GO:0005634,GO:0005886,GO:0009536,GO:0003677,GO:0046982,GO:0030527	chromocenter|cytosol|extracellular region|nucleosome|nucleus|plasma membrane|plastid|DNA binding|protein heterodimerization activity|structural constituent of chromatin
Solyc01g074040.2	0.125303	-2.99651	4.67424e-12	2.32708e-10	Down	9.69689	9.45121	7.25498	116.234	28.4518	91.6431		Furcatin hydrolase OS=Viburnum furcatum OX=237940 PE=1 SV=1	GO:0009507,GO:0033956,GO:0005975	chloroplast|beta-apiosyl-beta-glucosidase activity|carbohydrate metabolic process	ko00500,ko00460,ko00999	Starch and sucrose metabolism|Cyanoamino acid metabolism|Biosynthesis of various plant secondary metabolites
Solyc01g079110.3	0.181633	-2.4609	0.000674759	0.00448474	Down	20.8264	5.36299	35.6522	249.274	34.4784	108.122	HTR2	Histone H3.1	GO:0010369,GO:0005829,GO:0005576,GO:0000786,GO:0005634,GO:0005886,GO:0009536,GO:0003677,GO:0046982,GO:0030527	chromocenter|cytosol|extracellular region|nucleosome|nucleus|plasma membrane|plastid|DNA binding|protein heterodimerization activity|structural constituent of chromatin	ko04613	Neutrophil extracellular trap formation
Solyc01g079150.3	0.179947	-2.47435	1.03623e-06	1.70172e-05	Down	0.159307	0.280324	0.261883	2.07991	0.946975	1.29305	BOR1	Boron transporter 1	GO:0010008,GO:0005886,GO:0005774,GO:0046715,GO:0005452,GO:0022857,GO:0035445,GO:0080029,GO:0050801,GO:0010036,GO:0055085	endosome membrane|plasma membrane|vacuolar membrane|active borate transmembrane transporter activity|solute:inorganic anion antiporter activity|transmembrane transporter activity|borate transmembrane transport|cellular response to boron-containing substance levels|ion homeostasis|response to boron-containing substance|transmembrane transport
Solyc01g079180.3	0.12274	-3.02632	0.00233916	0.0125187	Down	0.0405777	0.326803	0.0203016	1.43098	1.02092	0.948052	PME53	Probable pectinesterase 53	GO:0005737,GO:0005576,GO:0045330,GO:0030599,GO:0042545,GO:0045490	cytoplasm|extracellular region|aspartyl esterase activity|pectinesterase activity|cell wall modification|pectin catabolic process	ko00040,ko02020	Pentose and glucuronate interconversions|Two-component system
Solyc01g079200.3	0.442226	-1.17714	0.00465033	0.0218935	Down	27.4083	29.4145	16.6948	87.1447	63.6673	29.7184	GA2OX2	Gibberellin 2-beta-dioxygenase 2	GO:0052634,GO:0046872,GO:0009686	C-19 gibberellin 2-beta-dioxygenase activity|metal ion binding|gibberellin biosynthetic process	ko00904	Diterpenoid biosynthesis
Solyc01g079240.3	0.355911	-1.49041	6.5396e-06	8.67836e-05	Down	12.2965	7.04811	14.1388	42.0862	26.047	36.597	LACS1	Long chain acyl-CoA synthetase 1	GO:0005783,GO:0016020,GO:0005524,GO:0004467,GO:0031957,GO:0010143,GO:0006631,GO:0010025	endoplasmic reticulum|membrane|ATP binding|long-chain fatty acid-CoA ligase activity|very long-chain fatty acid-CoA ligase activity|cutin biosynthetic process|fatty acid metabolic process|wax biosynthetic process	ko00061,ko00071,ko04146,ko04216,ko02024,ko04920,ko03320,ko04714	Fatty acid biosynthesis|Fatty acid degradation|Peroxisome|Ferroptosis|Quorum sensing|Adipocytokine signaling pathway|PPAR signaling pathway|Thermogenesis
Solyc12g014010.2	8.97234	3.16548	3.56229e-25	9.25726e-23	Up	267.388	296.69	283.892	22.206	41.9604	37.8053	GT6	UDP-glucose flavonoid 3-O-glucosyltransferase 6	GO:0102360,GO:0047893,GO:0102425	daphnetin 3-O-glucosyltransferase activity|flavonol 3-O-glucosyltransferase activity|myricetin 3-O-glucosyltransferase activity
Solyc08g081010.3	3.33673	1.73843	3.87952e-25	9.97206e-23	Up	140.855	138.624	112.343	45.48	40.9575	41.8002	GSH1	Glutamate--cysteine ligase, chloroplastic	GO:0009507,GO:0005524,GO:0004357,GO:0052544,GO:0042742,GO:0050832,GO:0002213,GO:0009908,GO:0019761,GO:0006750,GO:0009700,GO:0046686,GO:0009408,GO:0009753,GO:0010193	chloroplast|ATP binding|glutamate-cysteine ligase activity|defense response by callose deposition in cell wall|defense response to bacterium|defense response to fungus|defense response to insect|flower development|glucosinolate biosynthetic process|glutathione biosynthetic process|indole phytoalexin biosynthetic process|response to cadmium ion|response to heat|response to jasmonic acid|response t…	ko00270,ko00480	Cysteine and methionine metabolism|Glutathione metabolism
Solyc03g080100.3	18.1717	4.18362	5.45408e-25	1.38686e-22	Up	26.2059	48.0588	17.3688	1.67888	1.38531	2.42831	HIPP09	Heavy metal-associated isoprenylated plant protein 9	GO:0046872	metal ion binding
Solyc01g079470.3	0.335636	-1.57503	3.9049e-05	0.000402868	Down	176.323	137.677	292.226	500.742	847.813	614.214	CP12-1	Calvin cycle protein CP12-1, chloroplastic	GO:0009507,GO:0009941,GO:0009570,GO:0005829,GO:0032991,GO:0005507,GO:0003729,GO:0016151,GO:0080153,GO:0019253,GO:0009744	chloroplast|chloroplast envelope|chloroplast stroma|cytosol|protein-containing complex|copper ion binding|mRNA binding|nickel cation binding|negative regulation of reductive pentose-phosphate cycle|reductive pentose-phosphate cycle|response to sucrose
Solyc01g079507.1	0.0727998	-3.77992	2.85947e-07	5.43576e-06	Down	0.760495	0.407278	1.05874	25.1931	1.90912	8.04129	MCM7	DNA replication licensing factor MCM7	GO:0000785,GO:0005737,GO:0042555,GO:0000347,GO:0005524,GO:0016887,GO:0003677,GO:0003678,GO:0007049,GO:0006270,GO:0009555,GO:0090329	chromatin|cytoplasm|MCM complex|THO complex|ATP binding|ATP hydrolysis activity|DNA binding|DNA helicase activity|cell cycle|DNA replication initiation|pollen development|regulation of DNA-templated DNA replication	ko03030,ko04110,ko04111,ko04113	DNA replication|Cell cycle|Cell cycle - yeast|Meiosis - yeast
Solyc01g079570.3	0.162035	-2.62562	0.000115518	0.00101027	Down	1.24975	0.561965	1.00679	11.9204	1.17862	6.77112	BXL2	Probable beta-D-xylosidase 2	GO:0005576,GO:0046556,GO:0009044,GO:0031222,GO:0045493	extracellular region|alpha-L-arabinofuranosidase activity|xylan 1,4-beta-xylosidase activity|arabinan catabolic process|xylan catabolic process
Solyc03g119370.2	29.0403	4.85998	6.72011e-25	1.69061e-22	Up	15.202	13.123	6.62571	0.411111	0.560662	0.322303	MYB62	Transcription factor MYB62	GO:0005634,GO:0003700,GO:0043565,GO:0016036,GO:0009740,GO:0009686,GO:0045892,GO:0010373,GO:0055062,GO:0006355,GO:0010015	nucleus|DNA-binding transcription factor activity|sequence-specific DNA binding|cellular response to phosphate starvation|gibberellic acid mediated signaling pathway|gibberellin biosynthetic process|negative regulation of DNA-templated transcription|negative regulation of gibberellin biosynthetic process|phosphate ion homeostasis|regulation of DNA-templated transcription|root morphogenesis
Solyc01g079740.3	0.38291	-1.38492	0.00078422	0.00507672	Down	1.1964	0.944659	1.08314	3.45228	3.25269	2.48064	FAF3	Protein FANTASTIC FOUR 3
Solyc01g079750.3	0.338904	-1.56105	0.00971429	0.0395276	Down	2.72813	2.11117	2.06641	15.4183	1.97734	5.69062	NPK1	Mitogen-activated protein kinase kinase kinase NPK1	GO:0005856,GO:0005634,GO:0009524,GO:0005524,GO:0004709,GO:0004672,GO:0106310,GO:0000919,GO:0006952,GO:0006468,GO:0007165	cytoskeleton|nucleus|phragmoplast|ATP binding|MAP kinase kinase kinase activity|protein kinase activity|protein serine kinase activity|cell plate assembly|defense response|protein phosphorylation|signal transduction
Solyc03g111170.3	3.75219	1.90773	1.48186e-24	3.65031e-22	Up	68.5343	63.9352	62.7631	20.2494	19.5944	16.9156	4CLL9	4-coumarate--CoA ligase-like 9	GO:0005777,GO:0005524,GO:0016405,GO:0102391,GO:0004321,GO:0006633,GO:0009695,GO:0031408	peroxisome|ATP binding|CoA-ligase activity|decanoate-CoA ligase activity|fatty-acyl-CoA synthase activity|fatty acid biosynthetic process|jasmonic acid biosynthetic process|oxylipin biosynthetic process	ko00130,ko00940	Ubiquinone and other terpenoid-quinone biosynthesis|Phenylpropanoid biosynthesis
Solyc01g087280.1	22.6635	4.5023	2.6565e-24	6.41031e-22	Up	7.42115	9.4196	11.5123	0.718661	0.406489	0.247837		Polygalacturonase OS=Actinidia deliciosa OX=3627 PE=2 SV=1	GO:0005576,GO:0004650,GO:0005975,GO:0071555,GO:0009835	extracellular region|polygalacturonase activity|carbohydrate metabolic process|cell wall organization|fruit ripening	ko00040	Pentose and glucuronate interconversions
Solyc01g108350.3	27.4485	4.77866	5.66538e-24	1.32648e-21	Up	9.37093	8.15994	5.49188	0.473337	0.307392	0.131192
Solyc06g065050.2	35.9812	5.16917	6.06652e-24	1.40648e-21	Up	29.9711	8.1901	18.8275	0.561361	0.425316	0.777947
Solyc01g080070.3	0.319465	-1.64627	0.00124007	0.00746948	Down	8.45147	6.61799	8.3729	39.5911	7.50244	35.9462	HIPP32	Heavy metal-associated isoprenylated plant protein 32	GO:0009505,GO:0046872	plant-type cell wall|metal ion binding
Solyc01g080100.3	0.215123	-2.21676	0.000126454	0.00109338	Down	1.02667	3.59923	1.07867	11.8306	6.45765	10.6851
Solyc02g079280.3	51.4883	5.68617	6.46694e-24	1.48476e-21	Up	21.4204	22.1368	7.05089	0.627896	0.226536	0.223754	MYB102	Transcription factor MYB102	GO:0005634,GO:0003677,GO:0003700,GO:0006952,GO:0006355,GO:0006970,GO:0009611	nucleus|DNA binding|DNA-binding transcription factor activity|defense response|regulation of DNA-templated transcription|response to osmotic stress|response to wounding
Solyc08g006330.3	7.11244	2.83034	7.31076e-24	1.63099e-21	Up	99.921	80.4077	83.3641	10.1738	16.4788	13.4431	UGT74G1	UDP-glycosyltransferase 74G1	GO:0035251	UDP-glucosyltransferase activity
Solyc04g081900.3	17.7778	4.152	1.2757e-23	2.79331e-21	Up	95.2225	43.575	43.8942	5.21295	2.16902	4.08872	Os01g0794400	Probable nucleoredoxin 2	GO:0047134	protein-disulfide reductase (NAD(P)) activity
Solyc01g080590.3	0.405402	-1.30257	9.20144e-06	0.000116611	Down	2.27487	3.23316	1.99838	5.7284	7.0136	7.31793
Solyc01g080600.3	0.104097	-3.264	8.42868e-06	0.000108386	Down	4.93449	4.26289	12.4892	165.51	14.325	59.7251	HTR2	Histone H3.1	GO:0010369,GO:0005829,GO:0005576,GO:0000786,GO:0005634,GO:0005886,GO:0009536,GO:0003677,GO:0046982,GO:0030527	chromocenter|cytosol|extracellular region|nucleosome|nucleus|plasma membrane|plastid|DNA binding|protein heterodimerization activity|structural constituent of chromatin	ko04613	Neutrophil extracellular trap formation
Solyc01g080700.3	0.43242	-1.2095	0.00761289	0.0326141	Down	1.33943	0.809812	1.22539	3.52284	1.46896	3.7526	NSH3	Nucleoside hydrolase 3	GO:0048046,GO:0047622,GO:0047724,GO:0006154,GO:0006148,GO:0009753,GO:0009611	apoplast|adenosine nucleosidase activity|inosine nucleosidase activity|adenosine catabolic process|inosine catabolic process|response to jasmonic acid|response to wounding
Solyc08g079480.3	7.10878	2.8296	1.89618e-23	4.07644e-21	Up	72.4383	67.647	85.082	13.5679	12.7602	8.22827
Solyc08g065540.3	19.067	4.25301	3.42783e-23	7.30283e-21	Up	23.8836	16.7742	39.4027	1.09731	1.64671	1.87061	At5g26010	Probable protein phosphatase 2C 72	GO:0046872,GO:0017018,GO:0004722,GO:0035970	metal ion binding|myosin phosphatase activity|protein serine/threonine phosphatase activity|peptidyl-threonine dephosphorylation
Solyc01g080900.3	0.331431	-1.59322	0.0011923	0.00722777	Down	2.66003	5.40736	4.37164	16.191	5.08573	20.6649	KAO2	Ent-kaurenoic acid oxidase 2	GO:0005783,GO:0005789,GO:0051777,GO:0020037,GO:0005506,GO:0004497,GO:0016491,GO:0016132,GO:0010268,GO:0009686,GO:0016125	endoplasmic reticulum|endoplasmic reticulum membrane|ent-kaurenoate oxidase activity|heme binding|iron ion binding|monooxygenase activity|oxidoreductase activity|brassinosteroid biosynthetic process|brassinosteroid homeostasis|gibberellin biosynthetic process|sterol metabolic process	ko00904	Diterpenoid biosynthesis
Solyc10g076660.2	43.0431	5.42771	3.51195e-23	7.41524e-21	Up	34.7742	17.1604	14.6032	1.05925	0.415816	0.236622	JOX2	Jasmonate-induced oxygenase 2	GO:0005829,GO:0051213,GO:0005506,GO:0120091,GO:0097237,GO:0006952,GO:1900366,GO:1900150,GO:2000022	cytosol|dioxygenase activity|iron ion binding|jasmonic acid hydrolase|cellular response to toxic substance|defense response|negative regulation of defense response to insect|regulation of defense response to fungus|regulation of jasmonic acid mediated signaling pathway
Solyc01g081240.3	0.481131	-1.0555	0.00784096	0.0333615	Down	1.40951	1.27816	0.735483	3.54773	1.64847	2.67237	PCMP-E76	Pentatricopeptide repeat-containing protein At2g13600	GO:0043231,GO:0005739,GO:0003723,GO:0080156,GO:0009451,GO:0010182	intracellular membrane-bounded organelle|mitochondrion|RNA binding|mitochondrial mRNA modification|RNA modification|sugar mediated signaling pathway
Solyc10g084410.2	9.25017	3.20948	4.64989e-23	9.73103e-21	Up	160.035	190.882	119.862	12.1558	22.6604	19.8317	PP2C38	Probable protein phosphatase 2C 38	GO:0005886,GO:0046872,GO:0017018,GO:0004722,GO:1900425,GO:0035970	plasma membrane|metal ion binding|myosin phosphatase activity|protein serine/threonine phosphatase activity|negative regulation of defense response to bacterium|peptidyl-threonine dephosphorylation
Solyc01g109120.3	13.2268	3.72539	6.75706e-23	1.38949e-20	Up	71.4324	36.5435	39.2218	6.03851	3.02806	3.27548	JGB	Protein JINGUBANG	GO:0005737,GO:0005634,GO:0009846	cytoplasm|nucleus|pollen germination
Solyc12g013690.2	4.17161	2.0606	6.84066e-23	1.39455e-20	Up	122.382	138.769	132.4	28.682	35.0307	39.0513	MO2	Monooxygenase 2	GO:0005886,GO:0071949,GO:0004497,GO:0002239	plasma membrane|FAD binding|monooxygenase activity|response to oomycetes
Solyc01g081390.3	0.356256	-1.48902	3.77931e-06	5.36131e-05	Down	7.73231	10.444	6.96109	35.861	16.011	26.1825	XPT	Xylulose 5-phosphate/phosphate translocator, chloroplastic	GO:0009941,GO:0031969,GO:0005794,GO:0009536,GO:0015297,GO:0015120,GO:0071917,GO:0008643,GO:0015713,GO:0035436	chloroplast envelope|chloroplast membrane|Golgi apparatus|plastid|antiporter activity|phosphoglycerate transmembrane transporter activity|triose-phosphate transmembrane transporter activity|carbohydrate transport|phosphoglycerate transmembrane transport|triose phosphate transmembrane transport
Solyc01g081570.3	0.365475	-1.45216	1.33257e-12	7.21113e-11	Down	14.3953	11.1856	11.4512	38.014	31.3573	42.0999
Solyc10g076370.2	95.5081	6.57755	7.12526e-23	1.44015e-20	Up	3.4904	3.1656	7.46083	0.0809491	0.065712	0.0144233	DREB2A	Dehydration-responsive element-binding protein 2A	GO:0005634,GO:0003677,GO:0003700	nucleus|DNA binding|DNA-binding transcription factor activity
Solyc01g086650.3	0.470823	-1.08674	7.0858e-05	0.000669992	Down	13.6317	9.99866	8.6547	32.0882	19.6513	23.9001	UPM1	S-adenosyl-L-methionine-dependent uroporphyrinogen III methyltransferase, chloroplastic	GO:0009507,GO:0004851,GO:0032259,GO:1902326,GO:0090352,GO:1900058,GO:0009416,GO:0019354	chloroplast|uroporphyrin-III C-methyltransferase activity|methylation|positive regulation of chlorophyll biosynthetic process|regulation of nitrate assimilation|regulation of sulfate assimilation|response to light stimulus|siroheme biosynthetic process	ko00860	Porphyrin metabolism
Solyc06g053700.1	5.44109	2.4439	7.87405e-23	1.57801e-20	Up	140.039	117.177	131.036	33.7139	19.3234	25.9396	At4g14450	Uncharacterized protein At4g14450, chloroplastic	GO:0009507,GO:0005737,GO:0005634	chloroplast|cytoplasm|nucleus
Solyc10g051010.2	5.26622	2.39677	8.7431e-23	1.73745e-20	Up	79.3642	87.1927	85.4359	13.3069	19.3625	19.2482		Cytochrome P450 CYP72A219 OS=Panax ginseng OX=4054 PE=2 SV=1	GO:0016020,GO:0020037,GO:0005506,GO:0004497,GO:0016705	membrane|heme binding|iron ion binding|monooxygenase activity|oxidoreductase activity, acting on paired donors, with incorporation or reduction of molecular oxygen
Solyc01g086820.3	0.158623	-2.65632	0.000225861	0.00178396	Down	20.1008	10.1072	49.8115	397.122	46.5564	137.56	HTR2	Histone H3.1	GO:0010369,GO:0005829,GO:0005576,GO:0000786,GO:0005634,GO:0005886,GO:0009536,GO:0003677,GO:0046982,GO:0030527	chromocenter|cytosol|extracellular region|nucleosome|nucleus|plasma membrane|plastid|DNA binding|protein heterodimerization activity|structural constituent of chromatin	ko04613	Neutrophil extracellular trap formation
Solyc01g086920.3	0.129561	-2.9483	0.00716152	0.031063	Down	0.0269418	0.153164	0.107835	1.57906	0.23464	0.68669	DRT100	DNA damage-repair/toleration protein DRT100	GO:0009507,GO:0000166,GO:0006281	chloroplast|nucleotide binding|DNA repair
Solyc01g086930.3	0.124192	-3.00935	3.14767e-05	0.00033712	Down	0.14023	0.181819	0.228939	3.5632	0.449945	1.01895	GR1	Protein gamma response 1	GO:0005634,GO:0035861,GO:0003684,GO:0000406,GO:0003690,GO:0070336,GO:0003697,GO:0000403,GO:0006974,GO:0010792,GO:0000724,GO:0007276,GO:0010212	nucleus|site of double-strand break|damaged DNA binding|double-strand/single-strand DNA junction binding|double-stranded DNA binding|flap-structured DNA binding|single-stranded DNA binding|Y-form DNA binding|cellular response to DNA damage stimulus|DNA double-strand break processing involved in repair via single-strand annealing|double-strand break repair via homologous recombination|gamete gener…
Solyc01g087080.3	0.207984	-2.26545	0.00503468	0.0233827	Down	0.871528	0.904004	0.413088	8.85814	0.46163	2.6013
Solyc01g087140.3	0.107845	-3.21297	0.00627972	0.0278408	Down	0.113748	0.495769	0.136583	6.25994	0.0880571	1.44959
Solyc01g087150.3	0.276078	-1.85685	0.000153961	0.00129246	Down	0.602794	0.765857	0.822508	4.05556	3.16845	1.42582	DTX42	Protein DETOXIFICATION 42	GO:0005886,GO:0035618,GO:0015297,GO:0015137,GO:0042910,GO:0015746,GO:0010044	plasma membrane|root hair|antiporter activity|citrate transmembrane transporter activity|xenobiotic transmembrane transporter activity|citrate transport|response to aluminum ion
Solyc03g013440.3	29.7611	4.89536	1.32882e-22	2.55479e-20	Up	97.136	48.2609	112.057	2.61264	5.05614	1.61999	AVT1J	Amino acid transporter AVT1J	GO:0016020,GO:0015171,GO:0003333	membrane|amino acid transmembrane transporter activity|amino acid transmembrane transport	ko04727,ko04723,ko04721	GABAergic synapse|Retrograde endocannabinoid signaling|Synaptic vesicle cycle
Solyc01g087210.3	0.499599	-1.00116	1.13703e-05	0.00013939	Down	37.1381	44.5164	44.2641	93.1228	68.1369	116.863	CESA3	Cellulose synthase A catalytic subunit 3 [UDP-forming]	GO:0005768,GO:0005794,GO:0000139,GO:0005886,GO:0009506,GO:0005802,GO:0016760,GO:0016759,GO:0046872,GO:0042803,GO:0043621,GO:0071555,GO:0030244,GO:0006952,GO:0009833,GO:0009834	endosome|Golgi apparatus|Golgi membrane|plasma membrane|plasmodesma|trans-Golgi network|cellulose synthase (UDP-forming) activity|cellulose synthase activity|metal ion binding|protein homodimerization activity|protein self-association|cell wall organization|cellulose biosynthetic process|defense response|plant-type primary cell wall biogenesis|plant-type secondary cell wall biogenesis
Solyc01g091700.3	4.13697	2.04857	1.43299e-22	2.73285e-20	Up	31.8547	36.6254	31.4783	7.5749	8.43302	10.3592	PP2A13	F-box protein PP2-A13	GO:0005634,GO:0016567	nucleus|protein ubiquitination
Solyc04g076950.3	8.68219	3.11806	1.77703e-22	3.36186e-20	Up	13.5539	11.2835	16.4471	1.31944	2.01558	1.84335	DTX48	Protein DETOXIFICATION 48	GO:0005794,GO:0000139,GO:0017119,GO:0043229,GO:0005770,GO:0031902,GO:0016020,GO:0015297,GO:0005381,GO:0022857,GO:0042910,GO:0055072,GO:0006826,GO:1905428,GO:0009737,GO:0009646,GO:0009408,GO:0009624,GO:0006970,GO:0010015,GO:1990961	Golgi apparatus|Golgi membrane|Golgi transport complex|intracellular organelle|late endosome|late endosome membrane|membrane|antiporter activity|iron ion transmembrane transporter activity|transmembrane transporter activity|xenobiotic transmembrane transporter activity|iron ion homeostasis|iron ion transport|regulation of plant organ formation|response to abscisic acid|response to absence of ligh…
Solyc01g087540.3	0.160493	-2.63942	2.47238e-06	3.65413e-05	Down	1.54167	3.55264	1.39028	25.7325	5.47009	13.7245	DGR2	Protein DUF642 L-GALACTONO-1,4-LACTONE-RESPONSIVE GENE 2	GO:0005576,GO:0009505,GO:0009506,GO:0009536,GO:0010015	extracellular region|plant-type cell wall|plasmodesma|plastid|root morphogenesis
Solyc01g087580.3	0.0487853	-4.35741	4.00062e-09	1.13574e-07	Down	0.636259	3.46641	0.636658	48.0358	42.56	12.7539
Solyc01g087750.3	0.499332	-1.00193	0.00129704	0.00774751	Down	27.4745	26.6506	28.0889	41.4301	77.6659	58.2564	RER4	Protein RETICULATA-RELATED 4, chloroplastic	GO:0009507,GO:0009941,GO:0009706,GO:0009536	chloroplast|chloroplast envelope|chloroplast inner membrane|plastid
Solyc01g087785.1	0.101323	-3.30297	0.00374675	0.018371	Down	0.0821615	0.155696	0.164426	0.979417	1.59012	1.7451	sbt3	Subtilisin-like protease SBT3	GO:0005615,GO:0042802,GO:0042803,GO:0004252,GO:0008236,GO:0006952,GO:0043171,GO:0009827,GO:1900367,GO:0010628,GO:0006508,GO:1902066,GO:0009611,GO:0097264	extracellular space|identical protein binding|protein homodimerization activity|serine-type endopeptidase activity|serine-type peptidase activity|defense response|peptide catabolic process|plant-type cell wall modification|positive regulation of defense response to insect|positive regulation of gene expression|proteolysis|regulation of cell wall pectin metabolic process|response to wounding|self …
Solyc01g087790.2	0.385496	-1.37521	5.97414e-05	0.000581863	Down	2.76237	3.48979	4.91022	8.86813	12.8765	9.65948	sbt3	Subtilisin-like protease SBT3	GO:0005615,GO:0042802,GO:0042803,GO:0004252,GO:0008236,GO:0006952,GO:0043171,GO:0009827,GO:1900367,GO:0010628,GO:0006508,GO:1902066,GO:0009611,GO:0097264	extracellular space|identical protein binding|protein homodimerization activity|serine-type endopeptidase activity|serine-type peptidase activity|defense response|peptide catabolic process|plant-type cell wall modification|positive regulation of defense response to insect|positive regulation of gene expression|proteolysis|regulation of cell wall pectin metabolic process|response to wounding|self …
Solyc01g087810.2	0.496981	-1.00874	0.00110076	0.0067665	Down	10.431	8.65906	10.6608	15.1112	26.0758	23.7022	sbt3	Subtilisin-like protease SBT3	GO:0005615,GO:0042802,GO:0042803,GO:0004252,GO:0008236,GO:0006952,GO:0043171,GO:0009827,GO:1900367,GO:0010628,GO:0006508,GO:1902066,GO:0009611,GO:0097264	extracellular space|identical protein binding|protein homodimerization activity|serine-type endopeptidase activity|serine-type peptidase activity|defense response|peptide catabolic process|plant-type cell wall modification|positive regulation of defense response to insect|positive regulation of gene expression|proteolysis|regulation of cell wall pectin metabolic process|response to wounding|self …
Solyc08g078695.1	7.19909	2.84781	1.99495e-22	3.74418e-20	Up	16.4966	12.9378	16.605	2.72585	2.27598	2.01212	HSP23	Small heat shock protein, chloroplastic	GO:0009570	chloroplast stroma	ko04141	Protein processing in endoplasmic reticulum
Solyc01g080010.2	19.3117	4.2714	2.56725e-22	4.67002e-20	Up	2266.73	1307.2	2778.17	63.0329	161.654	131.372	GIP2	Probable aspartic proteinase GIP2	GO:0048046,GO:0004190,GO:0006952,GO:0006508	apoplast|aspartic-type endopeptidase activity|defense response|proteolysis
Solyc05g007220.3	5.82883	2.54321	3.76679e-22	6.69753e-20	Up	90.9935	84.8841	86.8583	12.7398	19.8589	16.1535	SKIP11	F-box/kelch-repeat protein SKIP11	GO:0005634,GO:0016567	nucleus|protein ubiquitination
Solyc01g088100.3	0.424422	-1.23643	3.94258e-07	7.28392e-06	Down	18.8461	20.3273	16.0688	63.3724	34.2814	46.035	Os07g0682400	Zinc finger CCCH domain-containing protein 53	GO:0003677,GO:0046872,GO:0003723	DNA binding|metal ion binding|RNA binding
Solyc01g088250.3	0.148446	-2.75199	1.03094e-08	2.71488e-07	Down	1.06293	1.32704	0.475491	8.47206	3.50927	9.37591	IQD11	Protein IQ-DOMAIN 11	GO:0005737,GO:0005856,GO:0005634,GO:0005516	cytoplasm|cytoskeleton|nucleus|calmodulin binding
Solyc01g088310.3	0.473054	-1.07992	0.000414334	0.00299822	Down	2.27336	2.67856	1.95655	6.90369	3.5335	5.70424	CHLP	Geranylgeranyl diphosphate reductase, chloroplastic	GO:0009507,GO:0071949,GO:0102067,GO:0045550,GO:0015995,GO:0033385,GO:0015979,GO:0033521,GO:0010189	chloroplast|FAD binding|geranylgeranyl diphosphate reductase activity|geranylgeranyl reductase activity|chlorophyll biosynthetic process|geranylgeranyl diphosphate metabolic process|photosynthesis|phytyl diphosphate biosynthetic process|vitamin E biosynthetic process	ko00860,ko00900	Porphyrin metabolism|Terpenoid backbone biosynthesis
Solyc01g088390.3	0.206964	-2.27255	0.000178014	0.00146068	Down	0.55617	0.592842	0.643475	6.2328	1.36231	2.1411
Solyc01g088400.3	0.281142	-1.83063	0.00385271	0.0188125	Down	2.22705	1.12399	3.47146	18.6992	3.46545	5.50276	CER1	Very-long-chain aldehyde decarbonylase CER1	GO:0005789,GO:0016020,GO:1990465,GO:0000254,GO:0005506,GO:0009924,GO:0016491,GO:0043447,GO:0042742,GO:0050832,GO:0009414,GO:0016126,GO:0010025	endoplasmic reticulum membrane|membrane|aldehyde oxygenase (deformylating) activity|C-4 methylsterol oxidase activity|iron ion binding|octadecanal decarbonylase activity|oxidoreductase activity|alkane biosynthetic process|defense response to bacterium|defense response to fungus|response to water deprivation|sterol biosynthetic process|wax biosynthetic process	ko00073	Cutin, suberine and wax biosynthesis
Solyc01g088500.3	0.0361237	-4.79091	0.000478294	0.00337331	Down	0.0219946	0.104199	0	2.75299	0.106419	1.07447
Solyc01g088610.3	0.38087	-1.39263	0.000125956	0.00109027	Down	12.1195	15.4086	11.5908	59.8076	21.0422	33.3371	CPN10-1	10 kDa chaperonin 1, chloroplastic	GO:0009507,GO:0005829,GO:0005759,GO:0005524,GO:0140662,GO:0051087,GO:0046872,GO:0051082,GO:0051085	chloroplast|cytosol|mitochondrial matrix|ATP binding|ATP-dependent protein folding chaperone|chaperone binding|metal ion binding|unfolded protein binding|chaperone cofactor-dependent protein refolding
Solyc01g088620.3	0.0872415	-3.51884	0.00015058	0.00126859	Down	0.180131	0.12191	0.0514984	3.01642	0.547831	0.983821
Solyc09g089580.3	31.7354	4.98802	3.86262e-22	6.81666e-20	Up	1520.76	450.453	633.7	15.5706	38.2065	35.0784	ACO3	1-aminocyclopropane-1-carboxylate oxidase homolog	GO:0016706,GO:0031418,GO:0046872,GO:0009805,GO:0009693,GO:0009835,GO:0002238	2-oxoglutarate-dependent dioxygenase activity|L-ascorbic acid binding|metal ion binding|coumarin biosynthetic process|ethylene biosynthetic process|fruit ripening|response to molecule of fungal origin
Solyc02g094400.3	4.46062	2.15724	4.24094e-22	7.42886e-20	Up	229.108	240.282	262.75	69.9279	61.5327	47.8734	GDPD1	Glycerophosphodiester phosphodiesterase GDPD1, chloroplastic	GO:0009507,GO:0009536,GO:0008889,GO:0000287,GO:0030643,GO:0071456,GO:0006071,GO:0046475	chloroplast|plastid|glycerophosphodiester phosphodiesterase activity|magnesium ion binding|cellular phosphate ion homeostasis|cellular response to hypoxia|glycerol metabolic process|glycerophospholipid catabolic process	ko00564	Glycerophospholipid metabolism
Solyc09g008200.3	8.67206	3.11638	2.42775e-21	4.04306e-19	Up	266.31	316.509	388.737	27.6048	52.0661	41.2637	HIPP05	Heavy metal-associated isoprenylated plant protein 5	GO:0005507	copper ion binding
Solyc08g083110.3	15.4909	3.95335	3.01261e-21	4.98196e-19	Up	105.954	39.3221	98.543	6.03152	5.35893	6.02294	MGL	Methionine gamma-lyase	GO:0005737,GO:0005829,GO:0016846,GO:0004123,GO:0018826,GO:0030170,GO:0009970,GO:0042631,GO:0019343,GO:0019458,GO:0051289,GO:0019346	cytoplasm|cytosol|carbon-sulfur lyase activity|cystathionine gamma-lyase activity|methionine gamma-lyase activity|pyridoxal phosphate binding|cellular response to sulfate starvation|cellular response to water deprivation|cysteine biosynthetic process via cystathionine|methionine catabolic process via 2-oxobutanoate|protein homotetramerization|transsulfuration	ko00270,ko00450	Cysteine and methionine metabolism|Selenocompound metabolism
Solyc04g076340.3	4.1357	2.04813	3.43907e-21	5.64772e-19	Up	15.4536	12.6285	13.5055	3.38401	3.75776	3.83922
Solyc01g089880.3	0.17019	-2.55478	2.09132e-12	1.11136e-10	Down	6.22182	7.98701	5.46257	32.4984	57.838	33.1656
Solyc01g089890.3	0.308844	-1.69505	2.67545e-06	3.92975e-05	Down	9.21569	10.3898	5.56401	25.8805	37.7033	23.7861
Solyc09g064820.1	97.2856	6.60415	4.10952e-21	6.61102e-19	Up	91.4403	48.0986	18.0372	0.1447	1.02193	0.541428	EDL3	EID1-like F-box protein 3	GO:0005634,GO:0009738,GO:0010029,GO:0009737,GO:0006970,GO:0009651,GO:0009414,GO:0010228	nucleus|abscisic acid-activated signaling pathway|regulation of seed germination|response to abscisic acid|response to osmotic stress|response to salt stress|response to water deprivation|vegetative to reproductive phase transition of meristem
Solyc02g079240.1	20.3407	4.3463	5.30657e-21	8.47903e-19	Up	565.177	324.623	641.756	16.0482	43.0506	21.6436
Solyc06g066680.3	8.95312	3.16239	5.57005e-21	8.8403e-19	Up	36.9167	27.4156	42.3905	3.71012	5.70169	3.49383	BAC2	Mitochondrial arginine transporter BAC2	GO:0005743,GO:0005739,GO:0061459,GO:0005290,GO:0015189,GO:0000064,GO:0022857,GO:0006972,GO:0006561	mitochondrial inner membrane|mitochondrion|L-arginine transmembrane transporter activity|L-histidine transmembrane transporter activity|L-lysine transmembrane transporter activity|L-ornithine transmembrane transporter activity|transmembrane transporter activity|hyperosmotic response|proline biosynthetic process	ko04714	Thermogenesis
Solyc06g011350.3	10.8331	3.43737	1.47971e-20	2.30211e-18	Up	70.4402	59.5409	74.2979	9.13474	7.80483	3.62387	PIP2-1	Probable aquaporin PIP2-1	GO:0005886,GO:0015250	plasma membrane|water channel activity
Solyc03g007790.3	361.529	8.49797	1.71885e-20	2.63943e-18	Up	3.57223	4.51955	1.42979	0	0.027112	0	At5g24080	G-type lectin S-receptor-like serine/threonine-protein kinase At5g24080	GO:0005886,GO:0005524,GO:0005516,GO:0030246,GO:0106310,GO:0004674,GO:0031625,GO:0006468,GO:0048544	plasma membrane|ATP binding|calmodulin binding|carbohydrate binding|protein serine kinase activity|protein serine/threonine kinase activity|ubiquitin protein ligase binding|protein phosphorylation|recognition of pollen
Solyc01g090610.3	0.276345	-1.85546	0.00172897	0.00982549	Down	2.46876	5.45801	2.14592	25.8868	8.18042	6.09107	2-ODD	Deoxypodophyllotoxin synthase	GO:0016706,GO:0046872,GO:0019438,GO:0009699,GO:0009611	2-oxoglutarate-dependent dioxygenase activity|metal ion binding|aromatic compound biosynthetic process|phenylpropanoid biosynthetic process|response to wounding
Solyc06g052020.2	38.2169	5.25614	1.90969e-20	2.91357e-18	Up	26.7961	10.6049	15.7452	0.392416	0.445971	0.699196
Solyc01g090670.3	0.489152	-1.03165	0.0106537	0.04255	Down	2.74943	3.10322	2.19666	9.76052	3.00432	5.57569	NUP62	Nuclear pore complex protein NUP62	GO:0005829,GO:0005635,GO:0034399,GO:0044613,GO:0005543,GO:0017056,GO:0051028,GO:0010930,GO:0006606,GO:0006405	cytosol|nuclear envelope|nuclear periphery|nuclear pore central transport channel|phospholipid binding|structural constituent of nuclear pore|mRNA transport|negative regulation of auxin mediated signaling pathway|protein import into nucleus|RNA export from nucleus	ko03013	Nucleocytoplasmic transport
Solyc02g086570.2	5.84238	2.54656	2.20112e-20	3.31543e-18	Up	7.30399	6.49333	4.8611	1.26527	0.948935	1.2928	PCMP-H32	Putative pentatricopeptide repeat-containing protein At3g23330	GO:0043231,GO:0003723,GO:0008270,GO:0009451	intracellular membrane-bounded organelle|RNA binding|zinc ion binding|RNA modification
Solyc01g090730.3	0.111236	-3.1683	0.00673902	0.0295612	Down	0.243864	0.0462123	0.14641	3.4642	0.117992	0.932337	SPL8	Squamosa promoter-binding-like protein 8	GO:0005737,GO:0005634,GO:0003677,GO:0046872,GO:0048653,GO:0030154,GO:0009554,GO:0009556	cytoplasm|nucleus|DNA binding|metal ion binding|anther development|cell differentiation|megasporogenesis|microsporogenesis
Solyc02g070580.1	4.25819	2.09024	3.96278e-20	5.93112e-18	Up	109.654	89.3549	114.697	24.6501	28.9949	26.7522	CYP710A11	Cytochrome P450 710A11	GO:0016020,GO:0020037,GO:0005506,GO:0004497,GO:0016491,GO:0016705,GO:0016126,GO:0016125	membrane|heme binding|iron ion binding|monooxygenase activity|oxidoreductase activity|oxidoreductase activity, acting on paired donors, with incorporation or reduction of molecular oxygen|sterol biosynthetic process|sterol metabolic process	ko00100	Steroid biosynthesis
Solyc01g090800.3	0.088781	-3.49361	0.00219225	0.0118633	Down	0.0525081	0.0995029	0	1.36488	0.203245	0.33458	CYCU2-2	Cyclin-U2-2	GO:0019901,GO:0007049,GO:0051301,GO:0000079	protein kinase binding|cell cycle|cell division|regulation of cyclin-dependent protein serine/threonine kinase activity
Solyc07g064600.3	42.9533	5.4247	4.21771e-20	6.23377e-18	Up	26.5374	6.42166	8.53722	0.348557	0.42889	0.27457	RIDA	Reactive Intermediate Deaminase A, chloroplastic	GO:0009507,GO:0009941,GO:0009570,GO:0005829,GO:0005739,GO:0000325,GO:0009536,GO:0009579,GO:0120242,GO:0120243,GO:0019239,GO:0009082,GO:0009097,GO:1901565,GO:0009636	chloroplast|chloroplast envelope|chloroplast stroma|cytosol|mitochondrion|plant-type vacuole|plastid|thylakoid|2-iminobutanoate deaminase activity|2-iminopropanoate deaminase activity|deaminase activity|branched-chain amino acid biosynthetic process|isoleucine biosynthetic process|organonitrogen compound catabolic process|response to toxic substance
Solyc07g043310.3	7.52596	2.91188	5.53036e-20	8.02343e-18	Up	415.986	315.754	407.28	45.7474	73.6604	43.8967	GABA-TP1	Gamma aminobutyrate transaminase 1, mitochondrial	GO:0005739,GO:0003867,GO:0034387,GO:0004015,GO:0102351,GO:0030170,GO:0009102,GO:0009448	mitochondrion|4-aminobutyrate transaminase activity|4-aminobutyrate:pyruvate transaminase activity|adenosylmethionine-8-amino-7-oxononanoate transaminase activity|gamma-aminobutyrate transaminase (glyoxylate dependent) activity|pyridoxal phosphate binding|biotin biosynthetic process|gamma-aminobutyric acid metabolic process	ko00650,ko00250	Butanoate metabolism|Alanine, aspartate and glutamate metabolism
Solyc01g090970.3	0.150773	-2.72955	7.23594e-06	9.4906e-05	Down	6.38522	1.37848	1.86015	30.35	16.9723	23.605	At4g00165	Putative lipid-binding protein At4g00165	GO:0005576	extracellular region
Solyc06g009040.3	5.02039	2.3278	1.11695e-19	1.59119e-17	Up	890.979	639.961	524.93	156.027	153.352	137.034		Glutathione S-transferase OS=Hyoscyamus muticus OX=35626 PE=1 SV=1	GO:0004364,GO:0009734	glutathione transferase activity|auxin-activated signaling pathway	ko00480,ko00980,ko00982,ko00983,ko04212	Glutathione metabolism|Metabolism of xenobiotics by cytochrome P450|Drug metabolism - cytochrome P450|Drug metabolism - other enzymes|Longevity regulating pathway - worm
Solyc01g091080.3	0.266524	-1.90766	1.48022e-05	0.000175108	Down	1.37668	1.43385	1.52476	9.68788	2.66438	5.89276	TFCD	Tubulin-folding cofactor D	GO:0009506,GO:0048487,GO:0005096,GO:0015631,GO:0009793,GO:0000226,GO:0007017,GO:0007023,GO:0006457,GO:0007021	plasmodesma|beta-tubulin binding|GTPase activator activity|tubulin binding|embryo development ending in seed dormancy|microtubule cytoskeleton organization|microtubule-based process|post-chaperonin tubulin folding pathway|protein folding|tubulin complex assembly
Solyc01g091090.3	0.328172	-1.60748	0.00137642	0.00813737	Down	1.76874	1.94556	1.91225	10.2797	2.38047	6.60676	TFCD	Tubulin-folding cofactor D	GO:0009506,GO:0048487,GO:0005096,GO:0015631,GO:0009793,GO:0000226,GO:0007017,GO:0007023,GO:0006457,GO:0007021	plasmodesma|beta-tubulin binding|GTPase activator activity|tubulin binding|embryo development ending in seed dormancy|microtubule cytoskeleton organization|microtubule-based process|post-chaperonin tubulin folding pathway|protein folding|tubulin complex assembly
Solyc01g067380.3	7.25152	2.85828	1.23801e-19	1.75308e-17	Up	156.558	98.1522	124.115	14.0401	22.9136	19.7226	DAD1	Phospholipase A(1) DAD1, chloroplastic	GO:0009507,GO:0052740,GO:0052739,GO:0008970,GO:0004620,GO:0016042	chloroplast|1-acyl-2-lysophosphatidylserine acylhydrolase activity|phosphatidylserine 1-acylhydrolase activity|phospholipase A1 activity|phospholipase activity|lipid catabolic process
Solyc01g091200.3	0.212875	-2.23192	3.20914e-08	7.58898e-07	Down	2.22496	1.70583	1.3596	13.8688	5.24292	8.5497	GAE3	UDP-glucuronate 4-epimerase 3	GO:0032580,GO:0016020,GO:0050378,GO:0005975	Golgi cisterna membrane|membrane|UDP-glucuronate 4-epimerase activity|carbohydrate metabolic process	ko00053,ko00520,ko00541	Ascorbate and aldarate metabolism|Amino sugar and nucleotide sugar metabolism|O-Antigen nucleotide sugar biosynthesis
Solyc01g091230.3	0.0936699	-3.41627	0.00931239	0.0382392	Down	0.401555	0.24212	1.47329	17.0681	0.435678	8.78744	PERK10	Proline-rich receptor-like protein kinase PERK10	GO:0005886,GO:0005524,GO:0019901,GO:0106310,GO:0004674,GO:0006468	plasma membrane|ATP binding|protein kinase binding|protein serine kinase activity|protein serine/threonine kinase activity|protein phosphorylation
Solyc01g091320.3	0.158159	-2.66055	0.00255329	0.0134298	Down	0.897119	0.468378	1.4656	16.0595	0.708673	3.90816	SMO1-1	Methylsterol monooxygenase 1-1	GO:0005783,GO:0005789,GO:0016020,GO:0000254,GO:0005506,GO:0016491,GO:0080064,GO:0055089,GO:0016126,GO:0055092	endoplasmic reticulum|endoplasmic reticulum membrane|membrane|C-4 methylsterol oxidase activity|iron ion binding|oxidoreductase activity|4,4-dimethyl-9beta,19-cyclopropylsterol oxidation|fatty acid homeostasis|sterol biosynthetic process|sterol homeostasis	ko00100	Steroid biosynthesis
Solyc01g091340.3	0.436276	-1.19669	0.0123144	0.0477945	Down	0.983055	1.51735	0.999537	4.85127	1.73379	2.3069	FKBP43	Peptidyl-prolyl cis-trans isomerase FKBP43	GO:0003755	peptidyl-prolyl cis-trans isomerase activity
Solyc01g091370.3	0.277176	-1.85112	0.00010461	0.000930359	Down	2.14566	3.76106	1.68182	16.7853	5.3638	8.14626	AHL1	AT-hook motif nuclear-localized protein 1	GO:0098687,GO:0005737,GO:0005739,GO:0005730,GO:0005654,GO:0005634,GO:0003677,GO:0003680,GO:0043565	chromosomal region|cytoplasm|mitochondrion|nucleolus|nucleoplasm|nucleus|DNA binding|minor groove of adenine-thymine-rich DNA binding|sequence-specific DNA binding
Solyc01g091450.3	0.354037	-1.49803	2.90368e-05	0.000313259	Down	1.34368	1.5468	2.68904	6.33714	4.88506	6.20135	At1g01970	Pentatricopeptide repeat-containing protein At1g01970
Solyc01g091465.1	0.202192	-2.3062	0.00257642	0.0135153	Down	0.46601	1.27557	0.207245	5.04077	2.60548	2.85942	CML25	Probable calcium-binding protein CML25	GO:0005737,GO:0005634,GO:0005509,GO:0048767	cytoplasm|nucleus|calcium ion binding|root hair elongation
Solyc01g091480.3	0.449923	-1.15225	0.000333601	0.00250365	Down	3.59662	3.8718	3.34181	12.154	4.99528	9.57454	KINUB	Kinesin-like protein KIN-UB	GO:0005737,GO:0005871,GO:0005874,GO:0005524,GO:0016887,GO:0008017,GO:0003777,GO:0008574,GO:0030705,GO:0007018	cytoplasm|kinesin complex|microtubule|ATP binding|ATP hydrolysis activity|microtubule binding|microtubule motor activity|plus-end-directed microtubule motor activity|cytoskeleton-dependent intracellular transport|microtubule-based movement
Solyc01g091530.3	0.143029	-2.80562	1.94646e-07	3.82944e-06	Down	13.8621	11.8607	10.0038	167.861	24.2809	90.0838	FLA10	Fasciclin-like arabinogalactan protein 10	GO:0005829,GO:0005886,GO:0099503	cytosol|plasma membrane|secretory vesicle
Solyc01g091640.3	0.448094	-1.15813	3.53694e-05	0.0003711	Down	3.57895	4.4773	3.63361	12.4753	6.05371	10.3642	QUA3	Probable pectin methyltransferase QUA3	GO:0005737,GO:0005768,GO:0005794,GO:0000139,GO:0000138,GO:0016020,GO:0005739,GO:0005802,GO:0008757,GO:0042546,GO:0052546,GO:0032259,GO:0045489	cytoplasm|endosome|Golgi apparatus|Golgi membrane|Golgi trans cisterna|membrane|mitochondrion|trans-Golgi network|S-adenosylmethionine-dependent methyltransferase activity|cell wall biogenesis|cell wall pectin metabolic process|methylation|pectin biosynthetic process
Solyc01g091660.3	0.159548	-2.64794	0.011156	0.0440943	Down	0.168501	0.296501	0.481732	5.49984	0.209642	1.09924	SDR3b	Short-chain dehydrogenase reductase 3b	GO:0016491	oxidoreductase activity
Solyc09g010940.3	6.78963	2.76333	1.26267e-19	1.76684e-17	Up	152.707	84.1747	133.762	18.9255	16.3727	25.098
Solyc08g083115.1	13.4025	3.74443	1.33863e-19	1.86211e-17	Up	182.411	64.0834	157.445	14.0783	10.2087	9.09773	MGL	Methionine gamma-lyase	GO:0005737,GO:0005829,GO:0016846,GO:0004123,GO:0018826,GO:0030170,GO:0009970,GO:0042631,GO:0019343,GO:0019458,GO:0051289,GO:0019346	cytoplasm|cytosol|carbon-sulfur lyase activity|cystathionine gamma-lyase activity|methionine gamma-lyase activity|pyridoxal phosphate binding|cellular response to sulfate starvation|cellular response to water deprivation|cysteine biosynthetic process via cystathionine|methionine catabolic process via 2-oxobutanoate|protein homotetramerization|transsulfuration	ko00270,ko00450	Cysteine and methionine metabolism|Selenocompound metabolism
Solyc01g091800.3	0.429191	-1.22031	5.9977e-06	8.0359e-05	Down	4.55155	4.35042	5.27352	15.2896	8.94412	12.3387	PFC1	Ribosomal RNA small subunit methyltransferase, chloroplastic	GO:0009507,GO:0016422,GO:0003723,GO:0000179,GO:0009409,GO:0031167	chloroplast|mRNA (2'-O-methyladenosine-N6-)-methyltransferase activity|RNA binding|rRNA (adenine-N6,N6-)-dimethyltransferase activity|response to cold|rRNA methylation
Solyc12g006370.2	6.59492	2.72135	1.77705e-19	2.42911e-17	Up	38.7587	45.5321	29.6525	8.92231	5.37909	4.6275	PAO2	Polyamine oxidase 2	GO:0005777,GO:0052903,GO:0016491,GO:0046592,GO:0052902,GO:0052901,GO:0006598,GO:0046203,GO:0046208	peroxisome|N1-acetylspermine:oxygen oxidoreductase (3-acetamidopropanal-forming) activity|oxidoreductase activity|polyamine oxidase activity|spermidine:oxygen oxidoreductase (3-aminopropanal-forming) activity|spermine:oxygen oxidoreductase (spermidine-forming) activity|polyamine catabolic process|spermidine catabolic process|spermine catabolic process	ko00330,ko00410,ko00770	Arginine and proline metabolism|beta-Alanine metabolism|Pantothenate and CoA biosynthesis
Solyc01g094190.3	0.454154	-1.13875	0.000804506	0.00518674	Down	2.31104	2.71985	3.04275	8.69972	4.47271	6.53622
Solyc02g092120.3	9.66507	3.27278	2.01197e-19	2.71881e-17	Up	23.3295	20.6917	12.8989	1.7118	2.59747	2.04119	PSK3	Phytosulfokines 3	GO:0031012,GO:0005576,GO:0005794,GO:0008083,GO:0030154,GO:0008283,GO:0071456	extracellular matrix|extracellular region|Golgi apparatus|growth factor activity|cell differentiation|cell population proliferation|cellular response to hypoxia
Solyc01g107810.3	4.26905	2.09392	2.41404e-19	3.22527e-17	Up	611.081	680.289	628.225	132.929	189.121	164.656	TOGT1	Scopoletin glucosyltransferase	GO:0042802,GO:0050275	identical protein binding|scopoletin glucosyltransferase activity
Solyc01g094690.3	0.269372	-1.89233	0.000502091	0.00350663	Down	13.4165	19.7332	5.98709	81.4524	17.9711	62.174	PIP1-1	Aquaporin PIP1-1	GO:0005886,GO:0015267,GO:0009738,GO:1901002,GO:0080022,GO:2000070,GO:0009409,GO:0006970,GO:1902074,GO:0009651,GO:0009414,GO:0080147	plasma membrane|channel activity|abscisic acid-activated signaling pathway|positive regulation of response to salt stress|primary root development|regulation of response to water deprivation|response to cold|response to osmotic stress|response to salt|response to salt stress|response to water deprivation|root hair cell development
Solyc01g094760.3	0.23473	-2.09092	0.00489702	0.0228773	Down	0.425029	0.373248	0.497907	4.46934	0.431356	1.38716	ORC5	Origin of replication complex subunit 5	GO:0005664,GO:0000808,GO:0005524,GO:0003688,GO:0006260,GO:0006270	nuclear origin of replication recognition complex|origin recognition complex|ATP binding|DNA replication origin binding|DNA replication|DNA replication initiation	ko04110,ko04111,ko04113	Cell cycle|Cell cycle - yeast|Meiosis - yeast
Solyc01g094790.3	0.481281	-1.05505	0.000748778	0.00489395	Down	29.9006	20.0101	26.9244	51.0442	73.997	47.8411	PCAS-2	Bifunctional L-3-cyanoalanine synthase/cysteine synthase 2, mitochondrial	GO:0005737,GO:0005739,GO:0004124,GO:0050017,GO:0019344,GO:0006535	cytoplasm|mitochondrion|cysteine synthase activity|L-3-cyanoalanine synthase activity|cysteine biosynthetic process|cysteine biosynthetic process from serine	ko00920,ko00270,ko00460	Sulfur metabolism|Cysteine and methionine metabolism|Cyanoamino acid metabolism
Solyc01g095030.3	11.1625	3.48059	2.93649e-19	3.87945e-17	Up	75.5557	50.2	29.0372	3.84815	5.75556	5.38815	RVE6	Protein REVEILLE 6	GO:0005634,GO:0003677,GO:0003700,GO:0042752	nucleus|DNA binding|DNA-binding transcription factor activity|regulation of circadian rhythm
Solyc06g074770.3	7.95736	2.99229	3.10764e-19	4.06019e-17	Up	4.35709	3.11079	2.7735	0.508014	0.405792	0.499652	PUB1	Probable ubiquitin conjugation factor E4	GO:0005737,GO:0005634,GO:0000151,GO:0061630,GO:0034450,GO:0000209,GO:0016567,GO:0030433,GO:0006511	cytoplasm|nucleus|ubiquitin ligase complex|ubiquitin protein ligase activity|ubiquitin-ubiquitin ligase activity|protein polyubiquitination|protein ubiquitination|ubiquitin-dependent ERAD pathway|ubiquitin-dependent protein catabolic process	ko04141,ko04120	Protein processing in endoplasmic reticulum|Ubiquitin mediated proteolysis
Solyc01g094920.3	0.4256	-1.23243	6.0061e-12	2.95285e-10	Down	46.2937	55.0829	57.5927	132.706	130.03	145.883	At5g24010	Probable receptor-like protein kinase At5g24010	GO:0005886,GO:0009506,GO:0005524,GO:0004672,GO:0004674,GO:0004714,GO:0046777	plasma membrane|plasmodesma|ATP binding|protein kinase activity|protein serine/threonine kinase activity|transmembrane receptor protein tyrosine kinase activity|protein autophosphorylation
Solyc07g005130.3	4.06197	2.02218	3.32599e-19	4.32159e-17	Up	38.2775	30.8803	34.4212	9.63052	9.88728	8.30592
Solyc09g075820.3	7.81723	2.96666	3.37353e-19	4.35942e-17	Up	665.178	490.199	500.458	50.8899	99.7852	77.566	STP13	Sugar transport protein 13	GO:0005886,GO:0009506,GO:0009536,GO:0009679,GO:0005358,GO:0015145,GO:0015749,GO:0009737,GO:0009651,GO:0009414	plasma membrane|plasmodesma|plastid|hexose:proton symporter activity|high-affinity glucose:proton symporter activity|monosaccharide transmembrane transporter activity|monosaccharide transmembrane transport|response to abscisic acid|response to salt stress|response to water deprivation
Solyc01g095150.3	0.211567	-2.24081	5.53784e-10	1.88702e-08	Down	138.058	173.059	78.2012	917.211	632.312	451.601		Desiccation protectant protein Lea14 homolog OS=Glycine max OX=3847 PE=2 SV=1	GO:0009269	response to desiccation
Solyc06g072320.3	22.2841	4.47794	5.78913e-19	7.40007e-17	Up	2.45585	1.94431	3.08411	0.196479	0.119622	0.0525121	LCB2a	Long chain base biosynthesis protein 2a	GO:0005783,GO:0005789,GO:0016020,GO:0017059,GO:0005773,GO:0030170,GO:0004758,GO:0046513,GO:0009640,GO:0009555,GO:0043067,GO:0046512	endoplasmic reticulum|endoplasmic reticulum membrane|membrane|serine C-palmitoyltransferase complex|vacuole|pyridoxal phosphate binding|serine C-palmitoyltransferase activity|ceramide biosynthetic process|photomorphogenesis|pollen development|regulation of programmed cell death|sphingosine biosynthetic process	ko00600,ko04071,ko04138	Sphingolipid metabolism|Sphingolipid signaling pathway|Autophagy - yeast
Solyc01g095240.3	0.328991	-1.60388	0.00114125	0.00697642	Down	4.04587	2.901	1.9695	11.1069	13.1474	4.87732	MAKR6	Probable membrane-associated kinase regulator 6	GO:0005886,GO:0009738	plasma membrane|abscisic acid-activated signaling pathway
Solyc02g089160.3	4.86588	2.2827	1.37347e-18	1.70052e-16	Up	56.1835	59.0426	67.0369	10.7811	15.9669	13.8718	CYP85A1	Cytochrome P450 85A1	GO:0016020,GO:0020037,GO:0005506,GO:0004497,GO:0016491,GO:0016705,GO:0016132,GO:0010268,GO:0016125	membrane|heme binding|iron ion binding|monooxygenase activity|oxidoreductase activity|oxidoreductase activity, acting on paired donors, with incorporation or reduction of molecular oxygen|brassinosteroid biosynthetic process|brassinosteroid homeostasis|sterol metabolic process	ko00905	Brassinosteroid biosynthesis
Solyc07g062520.3	6.45579	2.69059	1.63986e-18	1.99894e-16	Up	91.9704	93.9332	117.325	11.3924	17.7161	22.1392		Cytochrome P450 CYP72A219 OS=Panax ginseng OX=4054 PE=2 SV=1	GO:0016020,GO:0020037,GO:0005506,GO:0004497,GO:0016705	membrane|heme binding|iron ion binding|monooxygenase activity|oxidoreductase activity, acting on paired donors, with incorporation or reduction of molecular oxygen
Solyc11g067170.2	81.9897	6.35737	2.05955e-18	2.49766e-16	Up	13.1178	6.46822	47.6154	0.39891	0.0890513	0.453114	FAR4	Probable fatty acyl-CoA reductase 4	GO:0043231,GO:0102965,GO:0080019,GO:0050062,GO:0035336,GO:0009651,GO:0009611,GO:0010345	intracellular membrane-bounded organelle|alcohol-forming fatty acyl-CoA reductase activity|fatty-acyl-CoA reductase (alcohol-forming) activity|long-chain-fatty-acyl-CoA reductase activity|long-chain fatty-acyl-CoA metabolic process|response to salt stress|response to wounding|suberin biosynthetic process	ko00073,ko04146,ko04212	Cutin, suberine and wax biosynthesis|Peroxisome|Longevity regulating pathway - worm
Solyc03g083130.2	7.22691	2.85338	2.48148e-18	2.99398e-16	Up	3.91908	3.30746	2.53972	0.654152	0.439252	0.387008	GMI1	Structural maintenance of chromosomes flexible hinge domain-containing protein GMI1	GO:0005634,GO:0000724	nucleus|double-strand break repair via homologous recombination
Solyc01g095530.2	0.0225777	-5.46896	2.49172e-12	1.30363e-10	Down	1.19953	1.96313	0.0545582	38.8893	26.3282	90.7358
Solyc06g051930.3	22.0081	4.45996	2.72816e-18	3.2749e-16	Up	19.6911	13.1184	4.02398	0.721095	0.412095	0.709225	PKP4	Plastidial pyruvate kinase 4, chloroplastic	GO:0009570,GO:0005737,GO:0005524,GO:0016301,GO:0000287,GO:0030955,GO:0004743,GO:0006096	chloroplast stroma|cytoplasm|ATP binding|kinase activity|magnesium ion binding|potassium ion binding|pyruvate kinase activity|glycolytic process	ko00010,ko00620,ko04922	Glycolysis / Gluconeogenesis|Pyruvate metabolism|Glucagon signaling pathway
Solyc01g095630.3	0.270672	-1.88538	1.54039e-10	5.90067e-09	Down	75.8228	67.3231	52.9841	295.431	307.027	182.252	WRKY53	Probable WRKY transcription factor 53	GO:0009507,GO:0005634,GO:0003677,GO:0003700,GO:0000976,GO:0042742,GO:0010150,GO:0045893,GO:0031347,GO:2000022,GO:0009617,GO:0042542,GO:0010193,GO:0009751	chloroplast|nucleus|DNA binding|DNA-binding transcription factor activity|transcription cis-regulatory region binding|defense response to bacterium|leaf senescence|positive regulation of DNA-templated transcription|regulation of defense response|regulation of jasmonic acid mediated signaling pathway|response to bacterium|response to hydrogen peroxide|response to ozone|response to salicylic acid
Solyc02g089630.3	7.30809	2.86949	2.88324e-18	3.44358e-16	Up	189.775	99.9981	187.734	25.285	26.3084	19.9992	POX2	Proline dehydrogenase 2, mitochondrial	GO:0005739,GO:0071949,GO:0004657,GO:0006562,GO:0010133,GO:0006970,GO:0009414	mitochondrion|FAD binding|proline dehydrogenase activity|proline catabolic process|proline catabolic process to glutamate|response to osmotic stress|response to water deprivation	ko00330	Arginine and proline metabolism
Solyc01g095650.3	0.246825	-2.01844	0.0078842	0.0334732	Down	0.608666	1.03201	0.609047	6.96927	0.929991	2.34745	CENH3	Histone H3-like centromeric protein CENH3	GO:0000785,GO:0000775,GO:0000776,GO:0000786,GO:0005634,GO:0003677,GO:0046982,GO:0030527,GO:0051301,GO:0034508,GO:0009567,GO:0051321,GO:0051307	chromatin|chromosome, centromeric region|kinetochore|nucleosome|nucleus|DNA binding|protein heterodimerization activity|structural constituent of chromatin|cell division|centromere complex assembly|double fertilization forming a zygote and endosperm|meiotic cell cycle|meiotic chromosome separation	ko04613	Neutrophil extracellular trap formation
Solyc01g079300.3	31.6381	4.98359	2.97973e-18	3.54094e-16	Up	5.56776	2.31024	3.32012	0.162308	0.0486485	0.186865	STS1	Stachyose synthase	GO:0005737,GO:0047268,GO:0009312,GO:0033532	cytoplasm|galactinol-raffinose galactosyltransferase activity|oligosaccharide biosynthetic process|stachyose biosynthetic process	ko00052	Galactose metabolism
Solyc10g085870.1	70.3349	6.13617	3.32251e-18	3.90899e-16	Up	3.63366	8.93605	8.23194	0.202788	0	0.130076	UGT73C4	UDP-glycosyltransferase 73C4	GO:0005737,GO:0005634,GO:0008194	cytoplasm|nucleus|UDP-glycosyltransferase activity	ko00908	Zeatin biosynthesis
Solyc02g079180.1	22.7168	4.50568	3.36882e-18	3.94386e-16	Up	7.97719	3.31388	5.58514	0.309362	0.231813	0.279847	HSFA6b	Heat stress transcription factor A-6b	GO:0005737,GO:0005634,GO:0003700,GO:0000978,GO:0000976,GO:0034605,GO:0006357	cytoplasm|nucleus|DNA-binding transcription factor activity|RNA polymerase II cis-regulatory region sequence-specific DNA binding|transcription cis-regulatory region binding|cellular response to heat|regulation of transcription by RNA polymerase II
Solyc03g098680.3	41.6608	5.38062	3.72607e-18	4.31932e-16	Up	34.9096	13.0115	37.308	0.211732	1.20805	0.776075	KTI5	Kunitz trypsin inhibitor 5	GO:0048046,GO:0005783,GO:0099503,GO:0004869,GO:0030414,GO:0004867,GO:0006952,GO:0010466,GO:0009625	apoplast|endoplasmic reticulum|secretory vesicle|cysteine-type endopeptidase inhibitor activity|peptidase inhibitor activity|serine-type endopeptidase inhibitor activity|defense response|negative regulation of peptidase activity|response to insect
Solyc07g006370.1	16.833	4.07322	4.09966e-18	4.70624e-16	Up	54.8885	77.9439	50.5095	1.54744	5.7586	4.2566	CCX1	Cation/calcium exchanger 1	GO:0016020,GO:0005774,GO:0015297,GO:0008324,GO:0006812,GO:0006813,GO:0006814	membrane|vacuolar membrane|antiporter activity|cation transmembrane transporter activity|cation transport|potassium ion transport|sodium ion transport
Solyc11g017470.2	4.86505	2.28246	4.15976e-18	4.75218e-16	Up	429.991	320.028	388.997	74.2503	101.523	78.3492	NAC002	NAC domain-containing protein 2	GO:0005634,GO:0003700,GO:0019900,GO:0000976,GO:0071456,GO:0009788,GO:0009611	nucleus|DNA-binding transcription factor activity|kinase binding|transcription cis-regulatory region binding|cellular response to hypoxia|negative regulation of abscisic acid-activated signaling pathway|response to wounding
Solyc02g071920.3	4.36086	2.12461	4.38344e-18	4.98363e-16	Up	47.9184	42.5355	51.08	9.59441	12.5952	13.2065	NIP1-1	Aquaporin NIP1-1	GO:0016020,GO:0015267	membrane|channel activity
Solyc07g054220.1	12.7005	3.66681	4.73268e-18	5.35494e-16	Up	76.2778	27.9215	30.9119	3.91496	3.76444	3.99632	ERF054	Ethylene-responsive transcription factor ERF054	GO:0005634,GO:0003700,GO:0043565,GO:0000976,GO:0009873,GO:0009408	nucleus|DNA-binding transcription factor activity|sequence-specific DNA binding|transcription cis-regulatory region binding|ethylene-activated signaling pathway|response to heat
Solyc01g096040.3	0.270845	-1.88446	2.78953e-08	6.74507e-07	Down	23.5544	16.6504	12.8784	91.935	43.0316	82.7543	APF2	Aspartyl protease family protein 2	GO:0009505,GO:0004190,GO:0006508	plant-type cell wall|aspartic-type endopeptidase activity|proteolysis
Solyc01g096120.3	0.470506	-1.08771	0.00187119	0.0104511	Down	2.20667	2.14707	1.30701	4.61023	5.11335	3.26824	DOF3.7	Dof zinc finger protein DOF3.7	GO:0005634,GO:0003677,GO:0003700,GO:0046872	nucleus|DNA binding|DNA-binding transcription factor activity|metal ion binding
Solyc01g096220.3	0.11429	-3.12923	0.00553314	0.0252212	Down	0.211073	0.979959	0	6.77257	1.22551	3.42962	RABA3	Ras-related protein RABA3	GO:0009504,GO:0005768,GO:0010008,GO:0005576,GO:0005794,GO:0005634,GO:0005525,GO:0003924,GO:0042546,GO:0015031	cell plate|endosome|endosome membrane|extracellular region|Golgi apparatus|nucleus|GTP binding|GTPase activity|cell wall biogenesis|protein transport	ko04144,ko04972,ko04962,ko04961	Endocytosis|Pancreatic secretion|Vasopressin-regulated water reabsorption|Endocrine and other factor-regulated calcium reabsorption
Solyc01g096250.2	0.220397	-2.18182	0.00424868	0.020351	Down	0.170566	0.623356	0.146291	1.7912	0.872424	2.01841
Solyc01g096260.3	0.203426	-2.29742	0.000423678	0.00305488	Down	2.54172	9.6331	1.29871	16.8417	32.2361	20.3882	TAC1	Protein TILLER ANGLE CONTROL 1	GO:0001763,GO:0060771	morphogenesis of a branching structure|phyllotactic patterning
Solyc04g081290.3	4.67611	2.22531	4.82365e-18	5.43189e-16	Up	48.6927	70.4251	46.666	10.8065	13.423	14.1785	LOG1	Cytokinin riboside 5'-monophosphate phosphoribohydrolase LOG1	GO:0005829,GO:0005634,GO:0016799,GO:0102682,GO:0009691	cytosol|nucleus|hydrolase activity, hydrolyzing N-glycosyl compounds|N6-(Delta2-isopentenyl)-adenosine 5'-monophosphate phosphoribohydrolase activity|cytokinin biosynthetic process
Solyc07g056420.3	5.38344	2.42853	7.4302e-18	8.24927e-16	Up	375.244	315.794	306.7	46.8053	74.624	79.7518	PARC	Probable glutathione S-transferase parC	GO:0005737,GO:0004364,GO:0009734,GO:0006749	cytoplasm|glutathione transferase activity|auxin-activated signaling pathway|glutathione metabolic process	ko00480,ko00980,ko00982,ko00983,ko04212	Glutathione metabolism|Metabolism of xenobiotics by cytochrome P450|Drug metabolism - cytochrome P450|Drug metabolism - other enzymes|Longevity regulating pathway - worm
Solyc01g096360.3	0.410833	-1.28337	0.000318937	0.00240504	Down	6.81908	3.27525	3.43529	14.4973	10.1035	11.7272	ROPGAP3	Rho GTPase-activating protein 3	GO:0005886,GO:0009531,GO:0005096,GO:0009664,GO:0007165	plasma membrane|secondary cell wall|GTPase activator activity|plant-type cell wall organization|signal transduction
Solyc09g075140.3	13.3497	3.73873	7.59137e-18	8.38881e-16	Up	171.784	76.4916	139.384	17.1572	8.69173	6.43585	CSE	Caffeoylshikimate esterase	GO:0005783,GO:0005794,GO:0016020,GO:0005634,GO:0005886,GO:0009506,GO:0003846,GO:0090430,GO:0016787,GO:0016298,GO:0004622,GO:0009809,GO:0046686,GO:0042542,GO:0006979,GO:0010043	endoplasmic reticulum|Golgi apparatus|membrane|nucleus|plasma membrane|plasmodesma|2-acylglycerol O-acyltransferase activity|caffeoyl-CoA: alcohol caffeoyl transferase activity|hydrolase activity|lipase activity|lysophospholipase activity|lignin biosynthetic process|response to cadmium ion|response to hydrogen peroxide|response to oxidative stress|response to zinc ion	ko00940	Phenylpropanoid biosynthesis
Solyc03g095700.1	580.788	9.18187	8.04397e-18	8.84761e-16	Up	74.0715	19.5026	19.4752	0	0.203245	0
Solyc01g096450.3	0.0608212	-4.03928	0.000385349	0.00282041	Down	6.34913	10.1189	6.41827	287.816	7.29395	132.175	AED3	Aspartyl protease AED3	GO:0048046,GO:0099503,GO:0004190,GO:0000166,GO:0006508,GO:0043067,GO:0009627	apoplast|secretory vesicle|aspartic-type endopeptidase activity|nucleotide binding|proteolysis|regulation of programmed cell death|systemic acquired resistance
Solyc08g061270.1	8.33769	3.05965	1.12248e-17	1.22325e-15	Up	244.715	156.188	216.555	24.9005	36.2609	18.8598
Solyc05g014550.1	15.8374	3.98526	1.20641e-17	1.30868e-15	Up	130.831	81.5361	175.837	5.21442	13.7762	7.34827	At5g14285	TLC domain-containing protein At5g14285	GO:0016020	membrane
Solyc01g096680.3	0.308679	-1.69582	0.000905197	0.00572815	Down	1.09605	0.504962	0.563461	4.10548	1.43039	2.30664	MAP65-5	65-kDa microtubule-associated protein 5	GO:0005938,GO:0005737,GO:0005874,GO:0005634,GO:0009524,GO:0009506,GO:0005819,GO:0008017,GO:0007049,GO:0051301,GO:0000226	cell cortex|cytoplasm|microtubule|nucleus|phragmoplast|plasmodesma|spindle|microtubule binding|cell cycle|cell division|microtubule cytoskeleton organization
Solyc09g065390.1	6.67011	2.73771	1.83847e-17	1.96725e-15	Up	54.8128	67.7193	67.4298	6.93974	12.6883	11.1285	FLZ8	FCS-Like Zinc finger 8	GO:0046872,GO:0071456,GO:0009749,GO:0042594,GO:0009744	metal ion binding|cellular response to hypoxia|response to glucose|response to starvation|response to sucrose
Solyc12g014590.2	7.22862	2.85372	1.83687e-17	1.96725e-15	Up	43.0112	32.6192	54.698	7.85374	7.19377	4.69934	At1g50590	Pirin-like protein At1g50590	GO:0005634	nucleus
Solyc01g096820.3	0.404639	-1.30529	0.00165775	0.00948984	Down	1.46954	1.54337	0.637791	3.11312	3.84638	2.74523	CCAMK	Calcium and calcium/calmodulin-dependent serine/threonine-protein kinase	GO:0005634,GO:0005524,GO:0005509,GO:0009931,GO:0005516,GO:0004683,GO:0106310,GO:0009877,GO:0046777,GO:0009608	nucleus|ATP binding|calcium ion binding|calcium-dependent protein serine/threonine kinase activity|calmodulin binding|calmodulin-dependent protein kinase activity|protein serine kinase activity|nodulation|protein autophosphorylation|response to symbiont	ko04626	Plant-pathogen interaction
Solyc01g096840.3	0.121714	-3.03844	0.00134754	0.00800669	Down	0.38425	0.0642489	0.361874	5.54601	0.295278	1.84832	EDE1	Protein ENDOSPERM DEFECTIVE 1	GO:0005737,GO:0005880,GO:0005634,GO:0008017,GO:0051301,GO:0010342,GO:0009960,GO:0000226,GO:0048316,GO:0051225	cytoplasm|nuclear microtubule|nucleus|microtubule binding|cell division|endosperm cellularization|endosperm development|microtubule cytoskeleton organization|seed development|spindle assembly
Solyc01g096860.2	0.0300633	-5.05585	0.000267932	0.00207604	Down	0.0252965	0.119842	0	4.57352	0.195832	0.671619	WRI1	Ethylene-responsive transcription factor WRI1	GO:0005634,GO:0003677,GO:0003700,GO:0019900,GO:0009873,GO:0008610,GO:0006629,GO:1901959,GO:0006109,GO:0006110,GO:0009744,GO:0019432	nucleus|DNA binding|DNA-binding transcription factor activity|kinase binding|ethylene-activated signaling pathway|lipid biosynthetic process|lipid metabolic process|positive regulation of cutin biosynthetic process|regulation of carbohydrate metabolic process|regulation of glycolytic process|response to sucrose|triglyceride biosynthetic process
Solyc01g096880.3	0.220408	-2.18175	3.59284e-18	4.18539e-16	Down	4.37112	4.99388	4.13701	17.8862	21.4241	27.4839	NPF6.2	Protein NRT1/ PTR FAMILY 6.2	GO:0016020,GO:0015293,GO:0022857,GO:0042128,GO:0006857,GO:0009753,GO:0009611,GO:0055085	membrane|symporter activity|transmembrane transporter activity|nitrate assimilation|oligopeptide transport|response to jasmonic acid|response to wounding|transmembrane transport
Solyc01g096940.3	0.14292	-2.80672	0.00236123	0.012614	Down	0.22898	0.135599	0.515528	5.89988	0.31852	0.904308	At3g03770	Probable inactive leucine-rich repeat receptor-like protein kinase At3g03770	GO:0005886,GO:0005524,GO:0004672,GO:0046777	plasma membrane|ATP binding|protein kinase activity|protein autophosphorylation
Solyc01g097070.3	0.080295	-3.63855	0.000711116	0.00468295	Down	0.286987	0	0.287167	5.70179	0.961312	1.52389	TOP3A	DNA topoisomerase 3-alpha	GO:0005694,GO:0005634,GO:0003677,GO:0003916,GO:0003917,GO:0008270,GO:0007059,GO:0006281,GO:0006265,GO:0051321,GO:0000278,GO:0000712	chromosome|nucleus|DNA binding|DNA topoisomerase activity|DNA topoisomerase type I (single strand cut, ATP-independent) activity|zinc ion binding|chromosome segregation|DNA repair|DNA topological change|meiotic cell cycle|mitotic cell cycle|resolution of meiotic recombination intermediates
Solyc09g091030.3	12.2264	3.61193	2.25879e-17	2.40612e-15	Up	583.252	261.554	232.683	20.8489	35.0961	39.8852	BAM1	Beta-amylase 1, chloroplastic	GO:0009507,GO:0102229,GO:0016161,GO:0009414,GO:0005983	chloroplast|amylopectin maltohydrolase activity|beta-amylase activity|response to water deprivation|starch catabolic process	ko00500	Starch and sucrose metabolism
Solyc06g060230.3	6.19402	2.63088	2.36082e-17	2.50353e-15	Up	358.273	263.25	259.407	37.5067	65.451	50.4965	NAC002	NAC domain-containing protein 2	GO:0005634,GO:0003700,GO:0019900,GO:0000976,GO:0071456,GO:0009788,GO:0009611	nucleus|DNA-binding transcription factor activity|kinase binding|transcription cis-regulatory region binding|cellular response to hypoxia|negative regulation of abscisic acid-activated signaling pathway|response to wounding
Solyc01g087990.3	5.93645	2.5696	3.52726e-17	3.65845e-15	Up	5.55817	4.12931	5.16981	1.12938	0.819004	0.804919	AGL15	Agamous-like MADS-box protein AGL15	GO:0005737,GO:0005634,GO:0003677,GO:0003700,GO:0000981,GO:0042803,GO:0000978,GO:0043565,GO:0071365,GO:0009793,GO:0010227,GO:0060867,GO:0010047,GO:0045487,GO:0045892,GO:0060862,GO:0009910,GO:0010629,GO:2000692,GO:0048577,GO:0045893,GO:0045944,GO:0006357,GO:0010262	cytoplasm|nucleus|DNA binding|DNA-binding transcription factor activity|DNA-binding transcription factor activity, RNA polymerase II-specific|protein homodimerization activity|RNA polymerase II cis-regulatory region sequence-specific DNA binding|sequence-specific DNA binding|cellular response to auxin stimulus|embryo development ending in seed dormancy|floral organ abscission|fruit abscission|fru…
Solyc02g082450.3	20.1235	4.33081	3.51309e-17	3.65845e-15	Up	77.167	49.1815	87.1077	6.09435	4.27368	1.27558	PILS5	Protein PIN-LIKES 5	GO:0005789,GO:0010329,GO:0010252,GO:0009734,GO:0080162,GO:0010311,GO:0040009,GO:0009733	endoplasmic reticulum membrane|auxin efflux transmembrane transporter activity|auxin homeostasis|auxin-activated signaling pathway|endoplasmic reticulum to cytosol auxin transport|lateral root formation|regulation of growth rate|response to auxin
Solyc12g099340.2	3.63225	1.86086	4.24578e-17	4.3654e-15	Up	18.3183	18.036	16.7154	5.56487	5.83286	4.4857	CAMTA6	Calmodulin-binding transcription activator 6	GO:0005634,GO:0005516,GO:0003690,GO:0003712,GO:0006355,GO:0006357,GO:0009651	nucleus|calmodulin binding|double-stranded DNA binding|transcription coregulator activity|regulation of DNA-templated transcription|regulation of transcription by RNA polymerase II|response to salt stress
Solyc10g081940.2	20.1655	4.33381	5.62713e-17	5.71118e-15	Up	7.89992	3.58549	5.60172	0.2519	0.490764	0.165722	EXO70A1	Exocyst complex component EXO70A1	GO:0031410,GO:0005856,GO:0005829,GO:0000145,GO:0005576,GO:0009524,GO:0005886,GO:0005546,GO:0006887,GO:0090059,GO:0060178,GO:2000652,GO:0010089,GO:0048759	cytoplasmic vesicle|cytoskeleton|cytosol|exocyst|extracellular region|phragmoplast|plasma membrane|phosphatidylinositol-4,5-bisphosphate binding|exocytosis|protoxylem development|regulation of exocyst localization|regulation of secondary cell wall biogenesis|xylem development|xylem vessel member cell differentiation
Solyc03g120570.3	33.7104	5.07512	5.83474e-17	5.89658e-15	Up	8.21423	2.48591	1.92195	0.154267	0.134457	0.121521	NPF1.2	Protein NRT1/ PTR FAMILY 1.2	GO:0016020,GO:0005634,GO:0005886,GO:0080054,GO:0022857,GO:0015706,GO:0055085	membrane|nucleus|plasma membrane|low-affinity nitrate transmembrane transporter activity|transmembrane transporter activity|nitrate transmembrane transport|transmembrane transport
Solyc07g065980.3	5.2753	2.39925	6.21104e-17	6.22367e-15	Up	121.658	71.5084	113.325	24.4602	21.1241	18.2855	RFS1	Probable galactinol--sucrose galactosyltransferase 1	GO:0047274,GO:0005975	galactinol-sucrose galactosyltransferase activity|carbohydrate metabolic process	ko00052	Galactose metabolism
Solyc01g097670.3	0.35453	-1.49602	0.00484061	0.022654	Down	0.301991	1.0072	0.60436	2.29195	1.22737	2.42459	EMB2261	Pentatricopeptide repeat-containing protein At3g49170, chloroplastic	GO:0009507,GO:0003729,GO:0008270,GO:0009793,GO:0009451	chloroplast|mRNA binding|zinc ion binding|embryo development ending in seed dormancy|RNA modification
Solyc01g097720.1	0.123848	-3.01336	0.000266999	0.00207172	Down	0.301259	0.77848	0.493278	10.9912	1.3251	1.97778
Solyc01g097770.3	0.238433	-2.06834	3.12112e-05	0.000334579	Down	6.86492	1.64169	2.90874	17.8482	12.9762	22.4122	PHOT2	Phototropin-2	GO:0005737,GO:0005794,GO:0016020,GO:0005634,GO:0005886,GO:0009536,GO:0005524,GO:0009882,GO:0010181,GO:0042802,GO:0016301,GO:0106310,GO:0004674,GO:0009902,GO:0007623,GO:0010362,GO:0009638,GO:0046777,GO:0006468,GO:0009637,GO:0010118	cytoplasm|Golgi apparatus|membrane|nucleus|plasma membrane|plastid|ATP binding|blue light photoreceptor activity|FMN binding|identical protein binding|kinase activity|protein serine kinase activity|protein serine/threonine kinase activity|chloroplast relocation|circadian rhythm|negative regulation of anion channel activity by blue light|phototropism|protein autophosphorylation|protein phosphoryla…
Solyc02g036370.3	12.1156	3.59879	7.76686e-17	7.65295e-15	Up	37.2329	33.206	16.4945	1.9824	1.66657	4.25314	RVE1	Protein REVEILLE 1	GO:0005634,GO:0003677,GO:0003700,GO:0009734,GO:0007623,GO:0010600,GO:0006355	nucleus|DNA binding|DNA-binding transcription factor activity|auxin-activated signaling pathway|circadian rhythm|regulation of auxin biosynthetic process|regulation of DNA-templated transcription
Solyc09g065560.3	11.8244	3.5637	7.7543e-17	7.65295e-15	Up	7.78587	5.86894	7.04748	0.873431	0.243513	0.853258	SULTR31	Sulfate transporter 3.1	GO:0009507,GO:0005886,GO:0008271,GO:0015116,GO:0015293,GO:0008272	chloroplast|plasma membrane|secondary active sulfate transmembrane transporter activity|sulfate transmembrane transporter activity|symporter activity|sulfate transport
Solyc01g097950.3	3.86479	1.95039	8.39622e-17	8.23875e-15	Up	51.9851	68.5569	70.3324	15.2269	18.6143	19.9466		Cysteine synthase OS=Spinacia oleracea OX=3562 PE=1 SV=1	GO:0005737,GO:0004124,GO:0006535	cytoplasm|cysteine synthase activity|cysteine biosynthetic process from serine	ko00920,ko00270	Sulfur metabolism|Cysteine and methionine metabolism
Solyc01g097970.3	0.218246	-2.19597	0.00410095	0.0197802	Down	0.746598	1.04249	0.943662	10.3052	1.52099	2.29519	DUT	Deoxyuridine 5'-triphosphate nucleotidohydrolase	GO:0004170,GO:0042802,GO:0000287,GO:0006281,GO:0006226,GO:0046081	dUTP diphosphatase activity|identical protein binding|magnesium ion binding|DNA repair|dUMP biosynthetic process|dUTP catabolic process	ko00240,ko00983	Pyrimidine metabolism|Drug metabolism - other enzymes
Solyc07g063410.3	19.3646	4.27535	8.84812e-17	8.6463e-15	Up	200.751	151.104	176.96	3.31252	15.9761	9.73238	JA2L	NAC domain-containing protein JA2L	GO:0005634,GO:0003677,GO:0006952,GO:0006355	nucleus|DNA binding|defense response|regulation of DNA-templated transcription
Solyc01g098060.1	0.0540845	-4.20864	4.79924e-06	6.57015e-05	Down	0.454842	0.061566	0.845236	15.9433	9.43161	2.55321	AGL23	Agamous-like MADS-box protein AGL23	GO:0005634,GO:0003700,GO:0000981,GO:0046983,GO:0000978,GO:0009658,GO:0009553,GO:0006357	nucleus|DNA-binding transcription factor activity|DNA-binding transcription factor activity, RNA polymerase II-specific|protein dimerization activity|RNA polymerase II cis-regulatory region sequence-specific DNA binding|chloroplast organization|embryo sac development|regulation of transcription by RNA polymerase II	ko04011,ko04111	MAPK signaling pathway - yeast|Cell cycle - yeast
Solyc10g075070.2	10.1562	3.34429	9.48908e-17	9.19663e-15	Up	52.147	51.6816	71.0702	4.64264	4.04645	10.449		Non-specific lipid-transfer protein 2 OS=Nicotiana tabacum OX=4097 PE=3 SV=1	GO:0008289,GO:0006869	lipid binding|lipid transport
Solyc01g106510.2	12.1664	3.60483	1.04171e-16	1.00549e-14	Up	20.0053	12.8361	23.9725	2.79274	1.34053	1.06011	At3g25750	Putative F-box protein At3g25750
Solyc05g013710.3	9.66295	3.27246	1.12684e-16	1.08323e-14	Up	10.7605	4.80984	6.10743	0.654796	0.886366	0.909115	SUFE2	SufE-like protein 2, chloroplastic	GO:0009507,GO:0008047,GO:0016226,GO:0051176	chloroplast|enzyme activator activity|iron-sulfur cluster assembly|positive regulation of sulfur metabolic process
Solyc01g098380.3	0.430831	-1.21481	0.00706071	0.0307216	Down	8.68126	15.5989	9.34785	49.5187	13.5335	23.7795	DAPB1	4-hydroxy-tetrahydrodipicolinate reductase 1, chloroplastic	GO:0009507,GO:0009570,GO:0005829,GO:0008839,GO:0070402,GO:0019877,GO:0009089	chloroplast|chloroplast stroma|cytosol|4-hydroxy-tetrahydrodipicolinate reductase|NADPH binding|diaminopimelate biosynthetic process|lysine biosynthetic process via diaminopimelate	ko00300,ko00261	Lysine biosynthesis|Monobactam biosynthesis
Solyc02g078910.3	17.4596	4.12595	1.33259e-16	1.26558e-14	Up	45.876	16.1762	39.4854	1.14452	2.63522	2.55836	ENDO1	Endonuclease 1	GO:0008309,GO:0004519,GO:0004521,GO:0016891,GO:0046872,GO:0003676,GO:0000014,GO:0043765,GO:0006308,GO:0080187,GO:0010150,GO:0090502	double-stranded DNA exodeoxyribonuclease activity|endonuclease activity|endoribonuclease activity|endoribonuclease activity, producing 5'-phosphomonoesters|metal ion binding|nucleic acid binding|single-stranded DNA endodeoxyribonuclease activity|T/G mismatch-specific endonuclease activity|DNA catabolic process|floral organ senescence|leaf senescence|RNA phosphodiester bond hydrolysis, endonucleol…
Solyc01g098440.2	0.0640721	-3.96416	7.71107e-24	1.70422e-21	Down	0.299181	0.407494	0.149684	4.22585	5.1117	5.12337	RBK2	Receptor-like cytosolic serine/threonine-protein kinase RBK2	GO:0005737,GO:0005634,GO:0005524,GO:0051020,GO:0106310,GO:0004674,GO:0006468	cytoplasm|nucleus|ATP binding|GTPase binding|protein serine kinase activity|protein serine/threonine kinase activity|protein phosphorylation
Solyc04g009960.3	8.02061	3.00371	1.42991e-16	1.34719e-14	Up	112.366	45.8444	94.033	13.9946	9.62926	11.2802	THA1	Low-specificity L-threonine aldolase 1	GO:0005829,GO:0008732,GO:0004793,GO:0006545,GO:0006567	cytosol|L-allo-threonine aldolase activity|threonine aldolase activity|glycine biosynthetic process|threonine catabolic process	ko00260	Glycine, serine and threonine metabolism
Solyc01g098520.3	0.493489	-1.01891	0.00123896	0.00746707	Down	1.17099	0.9845	0.726142	2.71971	1.89922	1.78073	At1g54730	Sugar transporter ERD6-like 5	GO:0016020,GO:0051119,GO:0022857,GO:0055085	membrane|sugar transmembrane transporter activity|transmembrane transporter activity|transmembrane transport
Solyc01g098690.2	0.246239	-2.02187	0.000277564	0.00213458	Down	2.45252	5.6955	0.875763	17.1592	10.5913	11.8891	RLP54	Receptor-like protein 54	GO:0005886,GO:0009536	plasma membrane|plastid
Solyc01g098720.3	0.0380264	-4.71686	0.00011408	0.0010014	Down	0.0962861	0.0228078	0	1.86516	0.279523	1.38045	BHLH96	Transcription factor bHLH96	GO:0005634,GO:0003700,GO:0000981,GO:0046983,GO:0000978,GO:0006357	nucleus|DNA-binding transcription factor activity|DNA-binding transcription factor activity, RNA polymerase II-specific|protein dimerization activity|RNA polymerase II cis-regulatory region sequence-specific DNA binding|regulation of transcription by RNA polymerase II
Solyc05g054890.3	7.98053	2.99648	1.4585e-16	1.36868e-14	Up	4.74932	5.74998	5.71408	0.889289	0.382986	0.990737	ABCG1	ABC transporter G family member 1	GO:0016020,GO:0140359,GO:0005524,GO:0016887,GO:0042626,GO:0010208,GO:0009624,GO:0055085	membrane|ABC-type transporter activity|ATP binding|ATP hydrolysis activity|ATPase-coupled transmembrane transporter activity|pollen wall assembly|response to nematode|transmembrane transport	ko02010,ko04976	ABC transporters|Bile secretion
Solyc01g098790.2	0.139239	-2.84436	4.3554e-14	2.94276e-12	Down	0.231352	0.325678	0.185198	2.58714	1.49677	1.77602	CCX5	Cation/calcium exchanger 5	GO:0016020,GO:0034399,GO:0005886,GO:0015297,GO:0008324,GO:0015079,GO:0015081,GO:0006812,GO:0071805,GO:0006814	membrane|nuclear periphery|plasma membrane|antiporter activity|cation transmembrane transporter activity|potassium ion transmembrane transporter activity|sodium ion transmembrane transporter activity|cation transport|potassium ion transmembrane transport|sodium ion transport
Solyc01g098800.3	0.191777	-2.3825	7.79074e-16	6.48716e-14	Down	1.45515	1.64083	1.66064	11.9346	6.03981	9.52761	CCX5	Cation/calcium exchanger 5	GO:0016020,GO:0034399,GO:0005886,GO:0015297,GO:0008324,GO:0015079,GO:0015081,GO:0006812,GO:0071805,GO:0006814	membrane|nuclear periphery|plasma membrane|antiporter activity|cation transmembrane transporter activity|potassium ion transmembrane transporter activity|sodium ion transmembrane transporter activity|cation transport|potassium ion transmembrane transport|sodium ion transport
Solyc01g098980.3	0.320874	-1.63992	0.00110863	0.00681136	Down	0.657786	0.779065	0.493649	3.63845	1.38879	1.63528	NPK1	Mitogen-activated protein kinase kinase kinase NPK1	GO:0005856,GO:0005634,GO:0009524,GO:0005524,GO:0004709,GO:0004672,GO:0106310,GO:0000919,GO:0006952,GO:0006468,GO:0007165	cytoskeleton|nucleus|phragmoplast|ATP binding|MAP kinase kinase kinase activity|protein kinase activity|protein serine kinase activity|cell plate assembly|defense response|protein phosphorylation|signal transduction	ko04016	MAPK signaling pathway - plant
Solyc01g098985.1	0.190813	-2.38977	0.00217118	0.0117843	Down	0.974099	0.904861	2.17876	17.7309	1.01655	5.73025	KIN14S	Kinesin-like protein KIN-14S	GO:0005871,GO:0005874,GO:0005524,GO:0016887,GO:0008017,GO:0003777,GO:0008574,GO:0030705,GO:0007018	kinesin complex|microtubule|ATP binding|ATP hydrolysis activity|microtubule binding|microtubule motor activity|plus-end-directed microtubule motor activity|cytoskeleton-dependent intracellular transport|microtubule-based movement	ko04814	Motor proteins
Solyc11g039980.2	7.27403	2.86276	1.63891e-16	1.5319e-14	Up	128.082	92.1506	84.8852	12.5633	20.8722	11.6304	ATPA	ATP synthase subunit alpha, mitochondrial	GO:0005743,GO:0045261,GO:0005524,GO:0046933	mitochondrial inner membrane|proton-transporting ATP synthase complex, catalytic core F(1)|ATP binding|proton-transporting ATP synthase activity, rotational mechanism	ko00190,ko04714	Oxidative phosphorylation|Thermogenesis
Solyc01g099120.3	0.28182	-1.82715	1.0645e-05	0.000132213	Down	1.34784	2.24168	1.31999	9.70012	3.69084	5.89311	AXR4	Protein AUXIN RESPONSE 4	GO:0005783,GO:0005789,GO:0005739,GO:0005634,GO:0000325,GO:0016787,GO:0009926,GO:0009733,GO:0009612	endoplasmic reticulum|endoplasmic reticulum membrane|mitochondrion|nucleus|plant-type vacuole|hydrolase activity|auxin polar transport|response to auxin|response to mechanical stimulus
Solyc02g092820.3	18.0608	4.17479	1.64756e-16	1.53392e-14	Up	40.1977	22.5194	55.8463	4.36372	1.73015	1.2604	GH3.1	Probable indole-3-acetic acid-amido synthetase GH3.1	GO:0005737,GO:0016881,GO:0009733	cytoplasm|acid-amino acid ligase activity|response to auxin	ko04075	Plant hormone signal transduction
Solyc04g016420.3	19.0521	4.25188	1.9177e-16	1.76458e-14	Up	3.25116	2.88669	5.03857	0.280231	0.0682448	0.314564	CKX1	Cytokinin dehydrogenase 1	GO:0005773,GO:0019139,GO:0071949,GO:0016491,GO:0009823,GO:0048507	vacuole|cytokinin dehydrogenase activity|FAD binding|oxidoreductase activity|cytokinin catabolic process|meristem development	ko00908	Zeatin biosynthesis
Solyc09g011240.3	3.08947	1.62736	2.20022e-16	2.01358e-14	Up	62.3825	51.7785	45.7325	19.8932	17.975	18.7395	AKR4C10	Aldo-keto reductase family 4 member C10	GO:0005829,GO:0004032	cytosol|alditol:NADP+ 1-oxidoreductase activity	ko00010,ko00040,ko00053,ko00620,ko00561,ko00930	Glycolysis / Gluconeogenesis|Pentose and glucuronate interconversions|Ascorbate and aldarate metabolism|Pyruvate metabolism|Glycerolipid metabolism|Caprolactam degradation
Solyc09g018460.1	23.632	4.56267	2.22005e-16	2.01358e-14	Up	22.5619	9.64522	40.9427	0.670213	1.17133	1.58052	NSP2	Protein NODULATION SIGNALING PATHWAY 2	GO:0005783,GO:0031965,GO:0005634,GO:0009877	endoplasmic reticulum|nuclear membrane|nucleus|nodulation
Solyc01g099370.3	0.383816	-1.38151	5.54912e-05	0.00054723	Down	112.956	147.337	84.3243	458.569	313.951	205.216	SRC2	Protein SRC2 homolog	GO:0005783,GO:0005789,GO:0005576,GO:0005886,GO:0000326,GO:0032586,GO:0071456,GO:0006952,GO:0006623	endoplasmic reticulum|endoplasmic reticulum membrane|extracellular region|plasma membrane|protein storage vacuole|protein storage vacuole membrane|cellular response to hypoxia|defense response|protein targeting to vacuole
Solyc08g080940.3	5.89069	2.55844	2.28929e-16	2.05844e-14	Up	3078.89	2057.24	2030.6	325.449	536.059	454.679	GPXle-1	Probable phospholipid hydroperoxide glutathione peroxidase	GO:0005829,GO:0004602,GO:0004601,GO:0047066,GO:0006979	cytosol|glutathione peroxidase activity|peroxidase activity|phospholipid-hydroperoxide glutathione peroxidase activity|response to oxidative stress	ko00480,ko04918	Glutathione metabolism|Thyroid hormone synthesis
Solyc03g005210.3	56.5441	5.82131	2.31769e-16	2.07609e-14	Up	8.83056	42.1278	9.97069	0.648525	0.132999	0.401393	LTPG20	Non-specific lipid transfer protein GPI-anchored 20	GO:0009941,GO:0005886	chloroplast envelope|plasma membrane
Solyc01g099510.2	0.369288	-1.43718	3.86958e-05	0.000400121	Down	8.50074	13.8564	11.4616	35.7819	39.2478	23.9464	RALF	Rapid alkalinization factor	GO:0005576,GO:0005179,GO:0048018,GO:0019722,GO:0010469	extracellular region|hormone activity|receptor ligand activity|calcium-mediated signaling|regulation of signaling receptor activity
Solyc01g099520.3	0.312873	-1.67635	2.05283e-11	9.20139e-10	Down	43.397	57.5824	64.7903	231.523	180.442	169.201	RALF	Rapid alkalinization factor	GO:0005576,GO:0005179,GO:0048018,GO:0019722,GO:0010469	extracellular region|hormone activity|receptor ligand activity|calcium-mediated signaling|regulation of signaling receptor activity
Solyc08g078550.1	13.8189	3.78858	2.61451e-16	2.32436e-14	Up	22.7514	11.5304	13.5702	0.691582	1.23958	1.86315	1MMP	Metalloendoproteinase 1-MMP	GO:0031012,GO:0005886,GO:0004222,GO:0008270,GO:0030574,GO:0030198,GO:0006508	extracellular matrix|plasma membrane|metalloendopeptidase activity|zinc ion binding|collagen catabolic process|extracellular matrix organization|proteolysis
Solyc06g074940.3	11.9491	3.57883	2.91433e-16	2.57157e-14	Up	135.755	50.8598	49.2812	5.85732	8.38227	7.20682	ABCF1	ABC transporter F family member 1	GO:0009536,GO:0005524,GO:0016887	plastid|ATP binding|ATP hydrolysis activity
Solyc01g099630.3	0.0307104	-5.02513	0.000140242	0.0011904	Down	5.86296	2.27439	0.170047	150.416	16.6504	138.312	XTH1	Probable xyloglucan endotransglucosylase/hydrolase 1	GO:0048046,GO:0004553,GO:0030247,GO:0016762,GO:0042546,GO:0071555,GO:0010411	apoplast|hydrolase activity, hydrolyzing O-glycosyl compounds|polysaccharide binding|xyloglucan:xyloglucosyl transferase activity|cell wall biogenesis|cell wall organization|xyloglucan metabolic process
Solyc01g099650.3	0.118764	-3.07383	0.0124826	0.0482729	Down	0.0217857	0.0344032	0.22526	1.86839	0.0281088	0.863754	FH11	Formin-like protein 11	GO:0016020,GO:0003779,GO:0051015,GO:0045010	membrane|actin binding|actin filament binding|actin nucleation
Solyc01g108030.3	5.64451	2.49685	2.95638e-16	2.59897e-14	Up	298.342	225.737	303.656	48.8205	68.6501	41.2527	MCCB	Methylcrotonoyl-CoA carboxylase beta chain, mitochondrial	GO:1905202,GO:0005759,GO:0005739,GO:0005886,GO:0005524,GO:0050897,GO:0004485,GO:0008270,GO:0006552	methylcrotonoyl-CoA carboxylase complex|mitochondrial matrix|mitochondrion|plasma membrane|ATP binding|cobalt ion binding|methylcrotonoyl-CoA carboxylase activity|zinc ion binding|leucine catabolic process	ko00280	Valine, leucine and isoleucine degradation
Solyc12g005850.2	5.43661	2.44271	3.34784e-16	2.93222e-14	Up	90.7774	63.467	46.9007	14.9418	10.147	15.6999	DTX40	Protein DETOXIFICATION 40	GO:0016020,GO:0000325,GO:0005774,GO:0005773,GO:0015297,GO:0022857,GO:0042910,GO:1990961	membrane|plant-type vacuole|vacuolar membrane|vacuole|antiporter activity|transmembrane transporter activity|xenobiotic transmembrane transporter activity|xenobiotic detoxification by transmembrane export across the plasma membrane
Solyc03g119305.1	3.55004	1.82783	3.36876e-16	2.93964e-14	Up	21.1279	28.2588	25.4443	7.24686	8.4493	7.17416	BTS	Zinc finger protein BRUTUS	GO:0016020,GO:0005634,GO:0005506,GO:0016874,GO:0061630,GO:0008270,GO:0071456,GO:0010106,GO:0060586,GO:0016567,GO:0006511	membrane|nucleus|iron ion binding|ligase activity|ubiquitin protein ligase activity|zinc ion binding|cellular response to hypoxia|cellular response to iron ion starvation|multicellular organismal iron ion homeostasis|protein ubiquitination|ubiquitin-dependent protein catabolic process
Solyc01g099980.3	0.318949	-1.6486	3.54432e-10	1.26229e-08	Down	2.00595	2.1918	1.48619	7.38564	6.54199	5.46627	GRDP1	Glycine-rich domain-containing protein 1	GO:0005886,GO:0009738,GO:0071470,GO:0009787	plasma membrane|abscisic acid-activated signaling pathway|cellular response to osmotic stress|regulation of abscisic acid-activated signaling pathway
Solyc12g007290.1	30.1727	4.91517	4.09899e-16	3.55066e-14	Up	7.01355	4.45173	7.97185	0.439676	0.16473	0.108471
Solyc01g100030.3	0.124316	-3.00792	5.31669e-09	1.47224e-07	Down	1.80495	3.14892	2.80946	41.9223	9.25983	18.8642		Deoxyuridine 5'-triphosphate nucleotidohydrolase OS=Solanum lycopersicum OX=4081 PE=2 SV=1	GO:0004170,GO:0000287,GO:0006226,GO:0046081	dUTP diphosphatase activity|magnesium ion binding|dUMP biosynthetic process|dUTP catabolic process	ko00240,ko00983	Pyrimidine metabolism|Drug metabolism - other enzymes
Solyc01g100280.3	0.27493	-1.86287	0.00541572	0.0247815	Down	0.659108	0.512986	1.03639	6.20842	0.956709	1.97491	RECQL1	ATP-dependent DNA helicase Q-like 1	GO:0005694,GO:0005737,GO:0005634,GO:0043138,GO:0005524,GO:0016887,GO:0009378,GO:0046872,GO:0003676,GO:0070417,GO:0042631,GO:0032508,GO:0006310,GO:0006281,GO:0006268,GO:0000724	chromosome|cytoplasm|nucleus|3'-5' DNA helicase activity|ATP binding|ATP hydrolysis activity|four-way junction helicase activity|metal ion binding|nucleic acid binding|cellular response to cold|cellular response to water deprivation|DNA duplex unwinding|DNA recombination|DNA repair|DNA unwinding involved in DNA replication|double-strand break repair via homologous recombination
Solyc01g100290.3	0.462891	-1.11126	0.000814368	0.00524032	Down	4.45286	4.09572	2.97044	12.5114	5.40089	9.70671
Solyc01g100310.2	0.200757	-2.31648	0.00272128	0.0141404	Down	0.582259	0.20433	0.258944	2.82778	0.542573	2.51923
Solyc03g117675.1	7.73538	2.95147	4.18068e-16	3.6082e-14	Up	407.367	336.912	337.216	27.1384	59.4437	64.7051
Solyc07g055560.3	17.6577	4.14223	4.44316e-16	3.82079e-14	Up	9.59575	8.35478	15.5828	0.31897	1.09946	0.616421		Cytochrome P450 CYP72A219 OS=Panax ginseng OX=4054 PE=2 SV=1	GO:0016020,GO:0020037,GO:0005506,GO:0004497,GO:0016705	membrane|heme binding|iron ion binding|monooxygenase activity|oxidoreductase activity, acting on paired donors, with incorporation or reduction of molecular oxygen
Solyc05g052360.2	21.7567	4.44339	4.83324e-16	4.14118e-14	Up	1.12301	2.14345	0.680713	0.0643607	0.0679199	0.0630719	LAC12	Laccase-12	GO:0048046,GO:0005507,GO:0052716,GO:0016491,GO:0046274,GO:1990641	apoplast|copper ion binding|hydroquinone:oxygen oxidoreductase activity|oxidoreductase activity|lignin catabolic process|response to iron ion starvation
Solyc02g078510.3	8.1097	3.01965	6.1495e-16	5.19369e-14	Up	61.915	34.3487	68.1075	6.52262	9.0833	6.48203	ASAT3	Acylsugar acyltransferase 3	GO:0016746,GO:0005985	acyltransferase activity|sucrose metabolic process
Solyc02g067780.3	41.9001	5.38888	6.30353e-16	5.30484e-14	Up	3.45699	1.51568	1.94444	0.095985	0.010389	0.079811	CRK46	Cysteine-rich receptor-like protein kinase 46	GO:0016020,GO:0005524,GO:0106310,GO:0004674,GO:0006468	membrane|ATP binding|protein serine kinase activity|protein serine/threonine kinase activity|protein phosphorylation
Solyc03g118340.3	5.70755	2.51287	7.07e-16	5.92877e-14	Up	270.793	133.761	217.254	37.2982	42.0117	40.0608	CD4A	ATP-dependent Clp protease ATP-binding subunit ClpA homolog CD4A, chloroplastic	GO:0009507,GO:0005524,GO:0016887	chloroplast|ATP binding|ATP hydrolysis activity
Solyc02g080120.2	29.5732	4.88622	7.98418e-16	6.62491e-14	Up	6.34658	17.8979	4.01201	0.489885	0.290475	0.250474	GA2OX8	Gibberellin 2-beta-dioxygenase 8	GO:0005737,GO:0005634,GO:0052635,GO:0051213,GO:0046872,GO:0010336,GO:0009686,GO:0045487,GO:0009685	cytoplasm|nucleus|C-20 gibberellin 2-beta-dioxygenase activity|dioxygenase activity|metal ion binding|gibberellic acid homeostasis|gibberellin biosynthetic process|gibberellin catabolic process|gibberellin metabolic process
Solyc01g100530.3	0.125369	-2.99574	6.51829e-07	1.14012e-05	Down	1.40759	1.38524	1.55136	25.9459	2.83606	10.5723	SRL2	Protein SEMI-ROLLED LEAF 2	GO:0005737,GO:0005634,GO:0005886,GO:0030154,GO:0009555	cytoplasm|nucleus|plasma membrane|cell differentiation|pollen development
Solyc01g100600.3	0.0905133	-3.46573	2.20803e-05	0.000246728	Down	0.487729	0.508335	0.0610043	4.69968	0.932133	7.39395	ACBP4	Acyl-CoA-binding domain-containing protein 4	GO:0005737,GO:0005829,GO:0000062,GO:0006869,GO:0009723,GO:0009753,GO:0009416	cytoplasm|cytosol|fatty-acyl-CoA binding|lipid transport|response to ethylene|response to jasmonic acid|response to light stimulus
Solyc01g100780.3	0.412168	-1.2787	0.00758272	0.0325261	Down	1.07407	1.23576	1.22828	5.20146	1.72608	2.64795	AGDP1	Protein AGENET DOMAIN (AGD)-CONTAINING P1	GO:0000775,GO:0000792,GO:0005634,GO:0042393,GO:0035064,GO:0006346,GO:0036123,GO:0044030	chromosome, centromeric region|heterochromatin|nucleus|histone binding|methylated histone binding|DNA methylation-dependent heterochromatin formation|histone H3-K9 dimethylation|regulation of DNA methylation
Solyc08g082440.3	7.48399	2.90381	1.08443e-15	8.93544e-14	Up	131.895	73.4106	83.5785	10.425	18.581	12.633		UDP-glucose 4-epimerase GEPI48 OS=Cyamopsis tetragonoloba OX=3832 PE=2 SV=1	GO:0003978,GO:0006012	UDP-glucose 4-epimerase activity|galactose metabolic process	ko00052,ko00520,ko00541	Galactose metabolism|Amino sugar and nucleotide sugar metabolism|O-Antigen nucleotide sugar biosynthesis
Solyc05g005290.3	4.04082	2.01465	1.1077e-15	9.0649e-14	Up	19.5816	18.6165	14.8817	4.37407	5.49667	4.35123	SRO2	Probable inactive poly [ADP-ribose] polymerase SRO2	GO:0005634,GO:0003950	nucleus|NAD+ ADP-ribosyltransferase activity
Solyc01g100890.3	0.0107803	-6.53546	0.00202595	0.0111444	Down	0	0.0160744	0	1.39879	0	0.504471	At1g09380	WAT1-related protein At1g09380	GO:0005886,GO:0022857	plasma membrane|transmembrane transporter activity
Solyc01g100910.3	0.17783	-2.49143	0.000130056	0.00112084	Down	0.559324	1.24797	0.162486	3.10075	4.06809	4.69451	At1g09380	WAT1-related protein At1g09380	GO:0005886,GO:0022857	plasma membrane|transmembrane transporter activity
Solyc01g100920.3	0.315513	-1.66423	1.16599e-06	1.88599e-05	Down	2.4069	4.54691	3.8744	9.51937	11.9349	15.9241	At1g09380	WAT1-related protein At1g09380	GO:0005886,GO:0022857	plasma membrane|transmembrane transporter activity
Solyc01g100930.3	0.199282	-2.32712	1.04048e-06	1.70632e-05	Down	0.983649	1.49302	0.659363	8.66148	2.55985	6.25763	At1g09390	GDSL esterase/lipase At1g09390	GO:0009570,GO:0005576,GO:0016788,GO:0016042	chloroplast stroma|extracellular region|hydrolase activity, acting on ester bonds|lipid catabolic process
Solyc10g005040.3	14.447	3.8527	1.11271e-15	9.07354e-14	Up	130.56	46.0539	39.6578	6.3513	5.72996	4.2823	NHL26	NDR1/HIN1-like protein 26	GO:0005783,GO:0005789,GO:0005886,GO:0009506,GO:0009511,GO:0098542,GO:0110126	endoplasmic reticulum|endoplasmic reticulum membrane|plasma membrane|plasmodesma|plasmodesmatal endoplasmic reticulum|defense response to other organism|phloem loading
Solyc01g101030.3	0.113489	-3.13937	0.00016409	0.00136489	Down	0.284505	0.326924	0.127199	5.27965	0.25188	1.83214	SPT16	FACT complex subunit SPT16	GO:0000791,GO:0035101,GO:0005730,GO:0005634,GO:0031491,GO:0006281,GO:0006260,GO:0006368,GO:0010228	euchromatin|FACT complex|nucleolus|nucleus|nucleosome binding|DNA repair|DNA replication|transcription elongation by RNA polymerase II promoter|vegetative to reproductive phase transition of meristem
Solyc01g101050.3	0.11308	-3.14459	7.78337e-22	1.32418e-19	Down	0.535171	0.44369	0.368161	5.43815	3.88406	3.74162	GSVIVT00037159001	Peroxidase 5	GO:0005576,GO:0020037,GO:0140825,GO:0046872,GO:0042744,GO:0006979	extracellular region|heme binding|lactoperoxidase activity|metal ion binding|hydrogen peroxide catabolic process|response to oxidative stress	ko00940	Phenylpropanoid biosynthesis
Solyc01g101100.3	0.335919	-1.57382	1.36749e-09	4.33491e-08	Down	13.1312	10.7678	9.82355	41.8274	24.8223	44.5235	At5g18500	Probable receptor-like protein kinase At5g18500	GO:0005886,GO:0005524,GO:0106310,GO:0004674,GO:0006468	plasma membrane|ATP binding|protein serine kinase activity|protein serine/threonine kinase activity|protein phosphorylation
Solyc01g101260.2	0.225453	-2.1491	0.000484234	0.00339982	Down	0.729406	1.34383	0.324384	3.66317	4.47028	3.27064
Solyc09g066410.2	94.2494	6.55841	1.2938e-15	1.0478e-13	Up	7.55855	20.268	2.47763	0.036988	0.216185	0.0790851	PHT1-4	Inorganic phosphate transporter 1-4	GO:0005794,GO:0005886,GO:0009506,GO:0005773,GO:0005315,GO:0015293,GO:0006817	Golgi apparatus|plasma membrane|plasmodesma|vacuole|inorganic phosphate transmembrane transporter activity|symporter activity|phosphate ion transport
Solyc01g099140.3	12.7928	3.67726	1.51357e-15	1.2216e-13	Up	33.3639	8.80472	21.7509	2.2211	1.33512	2.02122	KMS1	Vacuole membrane protein KMS1	GO:0012505,GO:0005783,GO:0005789,GO:0016020,GO:0010256,GO:0016192	endomembrane system|endoplasmic reticulum|endoplasmic reticulum membrane|membrane|endomembrane system organization|vesicle-mediated transport	ko04140	Autophagy - animal
Solyc04g079820.3	16.3461	4.03088	1.52748e-15	1.22864e-13	Up	23.2366	11.5604	9.87638	0.874173	1.47296	0.580935	IP5P11	Type IV inositol polyphosphate 5-phosphatase 11	GO:0005886,GO:0034485,GO:0043813,GO:0004439,GO:0046855,GO:0046856,GO:0009737,GO:0009733,GO:0009753,GO:0009651	plasma membrane|phosphatidylinositol-3,4,5-trisphosphate 5-phosphatase activity|phosphatidylinositol-3,5-bisphosphate 5-phosphatase activity|phosphatidylinositol-4,5-bisphosphate 5-phosphatase activity|inositol phosphate dephosphorylation|phosphatidylinositol dephosphorylation|response to abscisic acid|response to auxin|response to jasmonic acid|response to salt stress
Solyc01g102310.3	0.4053	-1.30294	2.05186e-15	1.63375e-13	Down	22.4635	21.5516	22.7166	65.8015	57.8475	56.625
Solyc01g102370.3	0.445125	-1.16772	0.00393687	0.019109	Down	5.16982	8.43269	6.51544	25.2556	7.94739	17.1659	FEN1	Flap endonuclease 1	GO:0005739,GO:0005730,GO:0005654,GO:0008409,GO:0017108,GO:0003677,GO:0000287,GO:0006284,GO:0043137	mitochondrion|nucleolus|nucleoplasm|5'-3' exonuclease activity|5'-flap endonuclease activity|DNA binding|magnesium ion binding|base-excision repair|DNA replication, removal of RNA primer	ko03030,ko03410,ko03450	DNA replication|Base excision repair|Non-homologous end-joining
Solyc01g102420.1	0.117506	-3.08919	3.59815e-05	0.000375835	Down	0.27362	1.29628	0.547584	9.78519	5.47206	4.45561
Solyc03g112755.1	6.33	2.66221	1.55226e-15	1.24433e-13	Up	6.35822	6.50056	5.50954	1.2806	0.676588	1.25302	TRN1	Protein TORNADO 1	GO:0016020,GO:0005525,GO:0016787,GO:0009926,GO:0009734,GO:0010540,GO:0009965,GO:0010305,GO:0009933,GO:0009825,GO:0009956	membrane|GTP binding|hydrolase activity|auxin polar transport|auxin-activated signaling pathway|basipetal auxin transport|leaf morphogenesis|leaf vascular tissue pattern formation|meristem structural organization|multidimensional cell growth|radial pattern formation
Solyc01g102720.3	0.362803	-1.46274	0.00984473	0.0399396	Down	0.893717	1.57262	0.434363	3.22147	1.92734	3.60666
Solyc01g104500.2	2.86986	1.52098	2.07042e-15	1.64299e-13	Up	135.431	116.188	133.264	48.235	50.2992	47.9984
Solyc01g102810.3	0.227794	-2.1342	6.94526e-08	1.50957e-06	Down	1.82051	1.97975	1.70435	13.3032	4.0038	9.71811	STI	Protein STICHEL	GO:0009360,GO:0005663,GO:0005634,GO:0005886,GO:0005524,GO:0003677,GO:0003887,GO:0006281,GO:0006261,GO:0010091,GO:0010026	DNA polymerase III complex|DNA replication factor C complex|nucleus|plasma membrane|ATP binding|DNA binding|DNA-directed DNA polymerase activity|DNA repair|DNA-templated DNA replication|trichome branching|trichome differentiation
Solyc01g102840.3	0.199174	-2.3279	1.80754e-11	8.20434e-10	Down	11.6897	11.8887	10.3238	93.2763	57.1997	36.2411	RPV1	Disease resistance protein RPV1	GO:0005737,GO:0005634,GO:0043531,GO:0050135,GO:0061809,GO:0042803,GO:0050832,GO:0043068,GO:0007165	cytoplasm|nucleus|ADP binding|NAD(P)+ nucleosidase activity|NAD+ nucleotidase, cyclic ADP-ribose generating|protein homodimerization activity|defense response to fungus|positive regulation of programmed cell death|signal transduction
Solyc01g102870.2	0.440019	-1.18436	0.0086395	0.0361286	Down	0.503533	0.648362	0.348818	1.07736	1.39931	1.20661	BRL1	Serine/threonine-protein kinase BRI1-like 1	GO:0005886,GO:0005524,GO:0106310,GO:0004674,GO:0005496,GO:0009755,GO:0006468	plasma membrane|ATP binding|protein serine kinase activity|protein serine/threonine kinase activity|steroid binding|hormone-mediated signaling pathway|protein phosphorylation
Solyc01g102890.3	0.319305	-1.64699	0.00504007	0.0233976	Down	26.3755	17.186	5.64384	73.8064	68.5197	23.6582	GLP6	Germin-like protein subfamily 1 member 13	GO:0048046,GO:0030145	apoplast|manganese ion binding
Solyc01g102900.3	0.286594	-1.80292	0.00152373	0.00885325	Down	16.116	8.9972	6.18948	52.8111	52.0917	12.8896	GLP5A	Germin-like protein subfamily 1 member 20	GO:0048046,GO:0031012,GO:0030145	apoplast|extracellular matrix|manganese ion binding
Solyc01g102910.3	0.106468	-3.23151	2.612e-10	9.53557e-09	Down	3.04597	2.43166	1.05055	31.3785	25.1606	9.81454	At5g39110	Germin-like protein subfamily 1 member 14	GO:0048046,GO:0030145	apoplast|manganese ion binding
Solyc04g081530.1	4.68926	2.22936	2.18559e-15	1.72859e-13	Up	685.839	497.428	614.466	111.609	168.293	135.899	ATJ11	Chaperone protein dnaJ 11, chloroplastic	GO:0009507,GO:0009570,GO:0005634,GO:0009536	chloroplast|chloroplast stroma|nucleus|plastid
Solyc01g103040.3	0.473162	-1.07959	0.000731214	0.00479527	Down	2.70458	3.1957	4.52107	10.6941	6.25042	7.45658	MAD1	Mitotic spindle checkpoint protein MAD1	GO:0000776,GO:0072686,GO:0005635,GO:0051315,GO:0051301,GO:0007094	kinetochore|mitotic spindle|nuclear envelope|attachment of mitotic spindle microtubules to kinetochore|cell division|mitotic spindle assembly checkpoint signaling	ko04110,ko04111,ko04113,ko04114,ko04914	Cell cycle|Cell cycle - yeast|Meiosis - yeast|Oocyte meiosis|Progesterone-mediated oocyte maturation
Solyc02g071970.1	4.76716	2.25313	2.7164e-15	2.14125e-13	Up	47.3597	56.1389	38.6913	10.2232	7.97658	14.59
Solyc01g103100.3	0.426831	-1.22826	9.14229e-05	0.00082993	Down	5.3356	5.5925	5.51495	20.7547	9.8535	12.08	At1g10310	NADPH-dependent pterin aldehyde reductase	GO:0005829,GO:0016616,GO:0006760	cytosol|oxidoreductase activity, acting on the CH-OH group of donors, NAD or NADP as acceptor|folic acid-containing compound metabolic process
Solyc01g103245.1	0.266773	-1.90632	2.20745e-06	3.3123e-05	Down	1.60693	2.05039	1.77945	11.3231	4.18812	7.16751	At5g08430	Uncharacterized protein At5g08430	GO:0003677	DNA binding
Solyc01g103310.3	0.362623	-1.46346	0.00282649	0.0146038	Down	0.549501	0.843815	0.568805	3.37873	1.15516	1.46898	At5g08430	Uncharacterized protein At5g08430	GO:0003677	DNA binding
Solyc12g036160.2	3.00831	1.58895	2.77895e-15	2.18328e-13	Up	13.4294	11.3742	10.8928	5.00373	3.70379	4.33752	ABCC12	ABC transporter C family member 12	GO:0016020,GO:0008559,GO:0005524,GO:0016887,GO:0042626,GO:0055085	membrane|ABC-type xenobiotic transporter activity|ATP binding|ATP hydrolysis activity|ATPase-coupled transmembrane transporter activity|transmembrane transport
Solyc01g103470.2	0.489822	-1.02967	0.00493638	0.0230157	Down	9.46358	6.73864	6.48518	19.7706	19.8695	10.6289
Solyc07g065660.3	2.96308	1.5671	3.56317e-15	2.78092e-13	Up	46.4368	45.1758	38.174	14.8841	17.294	15.3872	CSLE1	Cellulose synthase-like protein E1	GO:0005783,GO:0000139,GO:0005634,GO:0005886,GO:0016760,GO:0051753,GO:0071555,GO:0030244,GO:0009833	endoplasmic reticulum|Golgi membrane|nucleus|plasma membrane|cellulose synthase (UDP-forming) activity|mannan synthase activity|cell wall organization|cellulose biosynthetic process|plant-type primary cell wall biogenesis
Solyc01g103620.3	0.419047	-1.25481	0.000319748	0.00240962	Down	0.954388	1.68683	1.37738	3.59175	3.48105	3.37202	BASS1	Probable sodium/metabolite cotransporter BASS1, chloroplastic	GO:0009507,GO:0009941,GO:0016020,GO:0098717	chloroplast|chloroplast envelope|membrane|pantothenate import across plasma membrane
Solyc01g103760.3	0.323009	-1.63036	1.03445e-09	3.35105e-08	Down	2.68531	2.81555	3.05526	12.0514	6.81947	10.4662	At1g34470	Probable magnesium transporter NIPA3	GO:0005769,GO:0016020,GO:0005886,GO:0015095,GO:0015693	early endosome|membrane|plasma membrane|magnesium ion transmembrane transporter activity|magnesium ion transport
Solyc01g103960.3	0.349575	-1.51633	0.0127089	0.0489478	Down	0.879053	0.620594	2.1444	6.95738	1.56785	3.3498	RECQL4A	ATP-dependent DNA helicase Q-like 4A	GO:0005694,GO:0005737,GO:0005634,GO:0009506,GO:0043138,GO:0005524,GO:0016887,GO:0009378,GO:0046872,GO:0003676,GO:0071215,GO:0070417,GO:0006974,GO:0051276,GO:0032508,GO:0006310,GO:0006281,GO:0006268,GO:0000724	chromosome|cytoplasm|nucleus|plasmodesma|3'-5' DNA helicase activity|ATP binding|ATP hydrolysis activity|four-way junction helicase activity|metal ion binding|nucleic acid binding|cellular response to abscisic acid stimulus|cellular response to cold|cellular response to DNA damage stimulus|chromosome organization|DNA duplex unwinding|DNA recombination|DNA repair|DNA unwinding involved in DNA repl…	ko03440,ko03460	Homologous recombination|Fanconi anemia pathway
Solyc08g068330.3	4.1105	2.03932	3.59011e-15	2.79273e-13	Up	187.167	124.461	202.875	51.7968	40.9026	45.4989	ASP3	Aspartate aminotransferase 3, chloroplastic	GO:0009507,GO:0005829,GO:0005739,GO:0005777,GO:0005886,GO:0009536,GO:0004069,GO:0030170,GO:0006103,GO:0006531,GO:0009058,GO:0006536,GO:0010150,GO:0006807	chloroplast|cytosol|mitochondrion|peroxisome|plasma membrane|plastid|L-aspartate:2-oxoglutarate aminotransferase activity|pyridoxal phosphate binding|2-oxoglutarate metabolic process|aspartate metabolic process|biosynthetic process|glutamate metabolic process|leaf senescence|nitrogen compound metabolic process
Solyc01g104030.3	0.328707	-1.60513	0.000130564	0.00112399	Down	4.56676	8.57198	2.4689	15.2544	16.2106	19.7443	AKT2	Potassium channel AKT2/3	GO:0005789,GO:0009506,GO:0042802,GO:0005249,GO:0034765,GO:0042391,GO:0009737	endoplasmic reticulum membrane|plasmodesma|identical protein binding|voltage-gated potassium channel activity|regulation of ion transmembrane transport|regulation of membrane potential|response to abscisic acid
Solyc01g105580.1	42.5277	5.41033	3.67759e-15	2.8514e-13	Up	5.02713	2.60588	2.79711	0.156759	0.0218146	0.0957629	BEAT	Acetyl-CoA-benzylalcohol acetyltransferase	GO:0102387,GO:0102720	2-phenylethanol acetyltransferase activity|acetyl-coenzyme A:acetyl alcohol acetyltransferase activity
Solyc01g104230.3	0.0940714	-3.4101	1.36121e-05	0.00016236	Down	0.497669	0.589427	0.373486	12.6243	0.825575	4.15267	At1g10780	F-box protein At1g10780	GO:0009506	plasmodesma
Solyc10g078770.2	9266.43	13.1778	4.11226e-15	3.16765e-13	Up	264.219	66.9328	48.2022	0	0	0	LE25	Protein LE25	GO:0009793	embryo development ending in seed dormancy
Solyc01g104725.1	20.3629	4.34787	4.19221e-15	3.21875e-13	Up	14.1062	15.0204	15.8627	1.20111	0.650016	0.570695
Solyc05g039950.2	9.39212	3.23145	6.5272e-15	4.93148e-13	Up	5.85076	5.13797	5.54845	0.36452	0.670721	0.887639	PUN1	Acyltransferase Pun1	GO:0016755,GO:0009821	aminoacyltransferase activity|alkaloid biosynthetic process
Solyc02g090120.1	5.10236	2.35117	6.75089e-15	5.08424e-13	Up	192.317	135.88	161.794	28.0382	42.6829	33.3725
Solyc01g099810.3	6.71801	2.74803	6.84677e-15	5.14007e-13	Up	171.378	94.8601	101.927	13.8497	22.2872	23.4632	SR30	Serine/arginine-rich splicing factor SR30	GO:0005829,GO:0016607,GO:0005634,GO:0005681,GO:0003723,GO:0000398	cytosol|nuclear speck|nucleus|spliceosomal complex|RNA binding|mRNA splicing, via spliceosome	ko03040,ko04657	Spliceosome|IL-17 signaling pathway
Solyc05g009730.1	11.0198	3.46203	8.06855e-15	6.03814e-13	Up	23.4869	17.8972	17.906	1.97516	2.40506	1.45171
Solyc02g080930.2	15.5763	3.96128	8.38791e-15	6.25733e-13	Up	5.02839	9.23101	5.78627	0.437074	0.669058	0.267006	GRI	Protein GRIM REAPER	GO:0048046,GO:0005615,GO:0042742,GO:0009867,GO:0010942,GO:0080141,GO:0080142,GO:0010193,GO:0009863,GO:0048316	apoplast|extracellular space|defense response to bacterium|jasmonic acid mediated signaling pathway|positive regulation of cell death|regulation of jasmonic acid biosynthetic process|regulation of salicylic acid biosynthetic process|response to ozone|salicylic acid mediated signaling pathway|seed development
Solyc01g104820.3	0.0430651	-4.53734	6.6487e-07	1.16036e-05	Down	0.143325	0.0740729	0.0260754	4.15482	1.66431	0.415119	At3g43660	Vacuolar iron transporter homolog 4	GO:0016020,GO:0005774,GO:0005381,GO:0005384,GO:0030026,GO:0006880	membrane|vacuolar membrane|iron ion transmembrane transporter activity|manganese ion transmembrane transporter activity|cellular manganese ion homeostasis|intracellular sequestering of iron ion
Solyc05g041200.3	11.1847	3.48345	9.0442e-15	6.70461e-13	Up	968.219	714.03	1133.36	43.4023	139.542	86.5844		4-hydroxyphenylpyruvate dioxygenase OS=Daucus carota OX=4039 PE=2 SV=1	GO:0005737,GO:0003868,GO:0046872,GO:0006559,GO:0006572	cytoplasm|4-hydroxyphenylpyruvate dioxygenase activity|metal ion binding|L-phenylalanine catabolic process|tyrosine catabolic process	ko00350,ko00360,ko00130	Tyrosine metabolism|Phenylalanine metabolism|Ubiquinone and other terpenoid-quinone biosynthesis
Solyc01g105020.3	0.263878	-1.92206	8.17374e-11	3.32689e-09	Down	4.09152	4.23882	4.32653	25.7862	11.8706	15.5742	Os10g0370000	Probable protein phosphatase 2C 71	GO:0046872,GO:0017018	metal ion binding|myosin phosphatase activity
Solyc01g105050.3	0.148298	-2.75343	1.31807e-32	6.23393e-30	Down	6.82965	5.79687	5.50275	57.5413	38.3512	38.5898	CAP10B	Chlorophyll a-b binding protein CP24 10B, chloroplastic	GO:0009535,GO:0009523,GO:0016168,GO:0009768,GO:0009416	chloroplast thylakoid membrane|photosystem II|chlorophyll binding|photosynthesis, light harvesting in photosystem I|response to light stimulus	ko00196	Photosynthesis - antenna proteins
Solyc01g106460.3	4.97853	2.31572	9.40263e-15	6.94854e-13	Up	5.01353	7.06977	5.44453	1.04067	1.13788	1.66882	BHLH25	Transcription factor bHLH25	GO:0005634,GO:0003700,GO:0046983,GO:0000976,GO:0006355	nucleus|DNA-binding transcription factor activity|protein dimerization activity|transcription cis-regulatory region binding|regulation of DNA-templated transcription
Solyc01g105120.3	0.159034	-2.6526	5.88703e-10	1.98881e-08	Down	2.81784	2.55749	0.823622	13.4583	14.7174	13.9546	LNK1	Protein LNK1	GO:0005634,GO:0070063,GO:0003712,GO:0032922,GO:0006354,GO:0009649,GO:0006355	nucleus|RNA polymerase binding|transcription coregulator activity|circadian regulation of gene expression|DNA-templated transcription elongation|entrainment of circadian clock|regulation of DNA-templated transcription
Solyc04g082290.3	5.1412	2.36211	1.01371e-14	7.46801e-13	Up	34.74	31.5271	27.834	9.92474	5.32868	4.93223	ESV1	Protein EARLY STARVATION 1, chloroplastic	GO:0009570,GO:0043036,GO:2001070,GO:0009959,GO:0009958,GO:0032948,GO:2000904,GO:0062052	chloroplast stroma|starch grain|starch binding|negative gravitropism|positive gravitropism|regulation of alpha-glucan metabolic process|regulation of starch metabolic process|starch granule initiation
Solyc03g114350.1	4.50185	2.17052	1.05633e-14	7.75781e-13	Up	124.818	85.2961	126.645	25.4046	31.2824	24.8656
Solyc08g080930.1	15.3379	3.93903	1.16671e-14	8.51554e-13	Up	34.8639	9.26093	17.6105	1.13428	1.14913	2.18271	GT16	Xyloglucan-specific galacturonosyltransferase 1	GO:0000139,GO:0016757,GO:0042546,GO:0000271,GO:0006486,GO:0048767	Golgi membrane|glycosyltransferase activity|cell wall biogenesis|polysaccharide biosynthetic process|protein glycosylation|root hair elongation
Solyc10g048060.1	6.007	2.58664	1.7835e-14	1.29375e-12	Up	251.494	223.079	122.331	34.2984	42.9011	29.8901	AtMg00030	Uncharacterized mitochondrial protein AtMg00030	GO:0005739	mitochondrion
Solyc03g113340.3	4.27864	2.09715	2.03254e-14	1.46541e-12	Up	43.4802	30.5893	51.2541	10.5745	10.9772	10.5912	NFD4	Protein NUCLEAR FUSION DEFECTIVE 4	GO:0016020,GO:0005739,GO:0000741,GO:0010197,GO:0009651	membrane|mitochondrion|karyogamy|polar nucleus fusion|response to salt stress
Solyc01g105510.3	0.474027	-1.07696	0.00767537	0.0328164	Down	0.776184	1.19886	0.744753	3.02083	1.45075	1.85186
Solyc01g105545.1	0.491874	-1.02364	0.00897691	0.0372084	Down	12.1698	6.9429	16.4224	30.7341	19.0332	30.8544	DIT2	Dicarboxylate transporter 2, chloroplastic	GO:0009706,GO:0005313,GO:0015140,GO:0015813,GO:0071423	chloroplast inner membrane|L-glutamate transmembrane transporter activity|malate transmembrane transporter activity|L-glutamate transmembrane transport|malate transmembrane transport
Solyc09g009590.1	6.11647	2.6127	2.38978e-14	1.71774e-12	Up	123.419	110.123	127.03	16.0482	29.9367	17.3649	SAP4	Zinc finger A20 and AN1 domain-containing stress-associated protein 4	GO:0003677,GO:0008270	DNA binding|zinc ion binding
Solyc01g105680.3	0.319792	-1.64479	1.01685e-11	4.80929e-10	Down	4.86933	4.40198	3.35362	12.4678	14.0389	16.52	RPT3	Root phototropism protein 3	GO:0005886,GO:0009785,GO:0009638,GO:0016567	plasma membrane|blue light signaling pathway|phototropism|protein ubiquitination
Solyc01g105710.3	0.474334	-1.07603	4.20241e-09	1.18732e-07	Down	44.9089	50.7182	41.8403	126.412	86.4047	105.684	FKBP12	Peptidyl-prolyl cis-trans isomerase FKBP12	GO:0005737,GO:0003755	cytoplasm|peptidyl-prolyl cis-trans isomerase activity
Solyc04g081520.2	29.6386	4.88941	2.40533e-14	1.72368e-12	Up	1.9386	2.04876	2.14499	0.0555513	0.126266	0.039592	SKS1	Monocopper oxidase-like protein SKS1	GO:0005829,GO:0005886,GO:0009506,GO:0005507,GO:0016491	cytosol|plasma membrane|plasmodesma|copper ion binding|oxidoreductase activity
Solyc01g105810.3	0.431932	-1.21113	0.00520902	0.0240207	Down	0.692964	0.592212	0.693398	2.40258	1.42003	1.22654	At5g09550	Guanosine nucleotide diphosphate dissociation inhibitor At5g09550	GO:0048046,GO:0005737,GO:0005096,GO:0005093,GO:0015031,GO:0007264,GO:0016192	apoplast|cytoplasm|GTPase activator activity|Rab GDP-dissociation inhibitor activity|protein transport|small GTPase mediated signal transduction|vesicle-mediated transport
Solyc01g105880.3	0.23741	-2.07455	0.00217943	0.0118182	Down	0.278061	0.341526	0.170033	0.711016	0.41856	2.5702	TPS3	(-)-camphene/tricyclene synthase, chloroplastic	GO:0009507,GO:0050552,GO:0102703,GO:0000287,GO:0050551,GO:0102701,GO:0016102	chloroplast|(4S)-limonene synthase activity|camphene synthase activity|magnesium ion binding|myrcene synthase activity|tricyclene synthase activity|diterpenoid biosynthetic process
Solyc02g086920.2	1019.95	9.99429	2.4424e-14	1.74495e-12	Up	2.5659	2.03447	0.988332	0	0	0	SWEET6A	Bidirectional sugar transporter SWEET6a	GO:0005886,GO:0051119	plasma membrane|sugar transmembrane transporter activity
Solyc04g081630.2	8.49628	3.08683	2.7168e-14	1.91644e-12	Up	6.42104	8.93708	9.4382	1.62764	0.899889	0.68191	HSP90-7	Endoplasmin homolog	GO:0009507,GO:0005829,GO:0005783,GO:0005788,GO:0005739,GO:0005634,GO:0048471,GO:0000325,GO:0005886,GO:0009506,GO:0099503,GO:0005524,GO:0016887,GO:0140662,GO:0051082,GO:0006457,GO:0009306,GO:0010075,GO:0009934,GO:0034976,GO:0009651,GO:0009414	chloroplast|cytosol|endoplasmic reticulum|endoplasmic reticulum lumen|mitochondrion|nucleus|perinuclear region of cytoplasm|plant-type vacuole|plasma membrane|plasmodesma|secretory vesicle|ATP binding|ATP hydrolysis activity|ATP-dependent protein folding chaperone|unfolded protein binding|protein folding|protein secretion|regulation of meristem growth|regulation of meristem structural organizatio…
Solyc07g065320.3	5.92536	2.5669	2.81289e-14	1.96803e-12	Up	91.0718	76.709	79.9181	8.84748	17.7739	18.6417	ABCC3	ABC transporter C family member 3	GO:0048046,GO:0016020,GO:0000325,GO:0009506,GO:0005774,GO:0005773,GO:0015431,GO:0008559,GO:0005524,GO:0016887,GO:0042626,GO:0010290,GO:0055085	apoplast|membrane|plant-type vacuole|plasmodesma|vacuolar membrane|vacuole|ABC-type glutathione S-conjugate transporter activity|ABC-type xenobiotic transporter activity|ATP binding|ATP hydrolysis activity|ATPase-coupled transmembrane transporter activity|chlorophyll catabolite transmembrane transporter activity|transmembrane transport
Solyc01g087890.3	2.44868	1.292	2.9831e-14	2.08096e-12	Up	26.2262	23.0975	23.6797	10.7777	10.3766	11.4837
Solyc03g098740.1	13.5685	3.76219	3.29169e-14	2.26944e-12	Up	1471.05	1099.83	1901.47	44.6386	178.407	130.548	ASP	21 kDa seed protein	GO:0004866	endopeptidase inhibitor activity
Solyc01g106290.3	0.348419	-1.5211	0.000392678	0.00286253	Down	10.7259	9.59244	6.02342	44.0877	21.9765	17.1444
Solyc10g081560.2	517.116	9.01434	3.50194e-14	2.4004e-12	Up	12.1023	15.1884	3.6745	0	0.0618003	0	TR1	Tropinone reductase 1	GO:0050356,GO:0009710	tropine dehydrogenase activity|tropane alkaloid biosynthetic process	ko00960	Tropane, piperidine and pyridine alkaloid biosynthesis
Solyc01g106390.3	0.266979	-1.9052	1.21004e-08	3.13076e-07	Down	23.904	25.6568	33.1379	121.12	142.175	72.269	HEMA1	Glutamyl-tRNA reductase 1, chloroplastic	GO:0009507,GO:0008883,GO:0050661,GO:0015995,GO:0006782	chloroplast|glutamyl-tRNA reductase activity|NADP binding|chlorophyll biosynthetic process|protoporphyrinogen IX biosynthetic process	ko00860	Porphyrin metabolism
Solyc04g071615.1	5.34933	2.41936	3.51611e-14	2.40315e-12	Up	555.46	877.405	385.275	104.783	127.589	134.195	ASR2	Abscisic stress-ripening protein 2
Solyc03g111280.2	29.0523	4.86058	4.5662e-14	3.0764e-12	Up	35.5984	21.4397	9.61211	1.08048	1.1804	0.194316	CYP94B3	Cytochrome P450 94B3	GO:0005789,GO:0020037,GO:0005506,GO:0052694,GO:0016705,GO:0048653,GO:0002213,GO:0010154,GO:0009694,GO:0009555,GO:0009611,GO:0048480	endoplasmic reticulum membrane|heme binding|iron ion binding|jasmonoyl-isoleucine-12-hydroxylase activity|oxidoreductase activity, acting on paired donors, with incorporation or reduction of molecular oxygen|anther development|defense response to insect|fruit development|jasmonic acid metabolic process|pollen development|response to wounding|stigma development
Solyc01g067660.3	7.69301	2.94355	4.85295e-14	3.24188e-12	Up	180.576	92.9528	117.526	14.1513	12.9166	29.3042	BAM9	Inactive beta-amylase 9	GO:0005737,GO:0016161,GO:0000272	cytoplasm|beta-amylase activity|polysaccharide catabolic process
Solyc01g106540.3	0.203615	-2.29608	0.00268796	0.0139979	Down	0.733144	0.522781	0.627723	7.63584	0.438835	2.49632
Solyc01g106580.2	0.291088	-1.78047	8.47186e-06	0.000108823	Down	6.30513	5.67325	4.49352	32.5788	10.3591	20.2325	CGR3	Probable pectin methylesterase CGR3	GO:0005768,GO:0005794,GO:0000139,GO:0005802,GO:0008168,GO:0015976,GO:0010394,GO:0009965,GO:0032259,GO:0045489,GO:0045488,GO:0009832,GO:0009664,GO:0048639,GO:1905157,GO:1903942,GO:0051512	endosome|Golgi apparatus|Golgi membrane|trans-Golgi network|methyltransferase activity|carbon utilization|homogalacturonan metabolic process|leaf morphogenesis|methylation|pectin biosynthetic process|pectin metabolic process|plant-type cell wall biogenesis|plant-type cell wall organization|positive regulation of developmental growth|positive regulation of photosynthesis|positive regulation of res…
Solyc01g106590.3	0.421895	-1.24504	0.000107381	0.000950707	Down	2.2271	1.86399	1.70852	6.60025	3.75351	4.82889	TBL13	Protein trichome birefringence-like 13	GO:0005794,GO:0016020,GO:0016413	Golgi apparatus|membrane|O-acetyltransferase activity
Solyc01g106690.3	0.27564	-1.85914	9.08633e-13	5.14051e-11	Down	27.6257	21.7806	20.3023	108.725	96.2918	70.8828
Solyc01g106750.2	0.0938574	-3.41339	8.07108e-05	0.000745999	Down	0.4387	0.204535	0.369296	9.94035	0.377352	2.09284
Solyc01g106830.3	0.427354	-1.2265	0.00612368	0.0273541	Down	4.24358	3.51111	2.45206	10.7466	9.48529	5.71267	PSK	Phytosulfokines	GO:0005576,GO:0008083,GO:0030154,GO:0008283	extracellular region|growth factor activity|cell differentiation|cell population proliferation
Solyc05g005500.1	18.8798	4.23877	5.24553e-14	3.48972e-12	Up	46.3347	21.8669	75.1412	2.6453	2.57685	3.20506
Solyc12g098850.2	5.14475	2.3631	5.25347e-14	3.48972e-12	Up	183.345	246.312	208.111	29.9793	41.1633	64.1218	DGAT3	Diacylglycerol O-acyltransferase 3	GO:0005829,GO:0051537,GO:0004144,GO:0046872,GO:0006071,GO:0019432	cytosol|2 iron, 2 sulfur cluster binding|diacylglycerol O-acyltransferase activity|metal ion binding|glycerol metabolic process|triglyceride biosynthetic process	ko00561	Glycerolipid metabolism
Solyc02g093710.1	4.82147	2.26947	5.28968e-14	3.50393e-12	Up	188.216	151.891	219.421	34.9253	52.7109	38.2172
Solyc01g066520.3	7.77761	2.95933	5.42703e-14	3.57489e-12	Up	222.907	136.383	315.647	40.8855	33.7816	20.8876	BCE2	Lipoamide acyltransferase component of branched-chain alpha-keto acid dehydrogenase complex, mitochondrial	GO:0005737,GO:0005759,GO:0005739,GO:0016407,GO:0043754,GO:0031405,GO:0008270,GO:0043617,GO:0006633,GO:0009646,GO:0009744	cytoplasm|mitochondrial matrix|mitochondrion|acetyltransferase activity|dihydrolipoyllysine-residue (2-methylpropanoyl)transferase activity|lipoic acid binding|zinc ion binding|cellular response to sucrose starvation|fatty acid biosynthetic process|response to absence of light|response to sucrose	ko00640,ko00280	Propanoate metabolism|Valine, leucine and isoleucine degradation
Solyc01g107290.3	0.251352	-1.99222	1.31285e-08	3.37826e-07	Down	13.4987	15.8838	11.0568	79.092	62.2105	33.5131	RHY1A	Probable E3 ubiquitin-protein ligase RHY1A	GO:0046872,GO:0016740,GO:0016567	metal ion binding|transferase activity|protein ubiquitination
Solyc01g107300.3	0.360813	-1.47068	2.05886e-11	9.20376e-10	Down	8.82174	10.2133	7.30533	29.2858	26.9537	23.1758	PP2C63	Probable protein phosphatase 2C 63	GO:0046872,GO:0017018,GO:0004722,GO:0035970	metal ion binding|myosin phosphatase activity|protein serine/threonine phosphatase activity|peptidyl-threonine dephosphorylation
Solyc01g107330.3	0.258766	-1.95028	7.45058e-05	0.000697788	Down	11.9236	10.1177	14.0183	93.3046	18.7083	45.5266
Solyc01g107340.3	0.115164	-3.11824	1.0235e-05	0.000128041	Down	2.11204	7.67111	1.21679	52.3883	9.5996	43.5002
Solyc01g107350.3	0.366699	-1.44733	1.59202e-11	7.29616e-10	Down	8.19456	8.69719	5.81144	24.4705	19.5452	23.7314
Solyc12g056600.3	11.8585	3.56785	6.30442e-14	4.14131e-12	Up	60.743	20.221	25.2787	2.62353	2.60727	4.67454	ADH1	Short chain aldehyde dehydrogenase 1	GO:0016491,GO:0016114	oxidoreductase activity|terpenoid biosynthetic process
Solyc01g107670.2	0.412598	-1.27719	5.00348e-10	1.71482e-08	Down	5.82829	6.12915	5.21243	14.8243	15.3704	15.1453	RLP27	Receptor like protein 27	GO:0005886	plasma membrane
Solyc01g107690.3	0.292755	-1.77223	0.000273346	0.00211107	Down	1.97762	1.56993	0.962688	7.11482	3.87913	6.01684	CLPX1	CLP protease regulatory subunit CLPX1, mitochondrial	GO:0005759,GO:0005739,GO:0005524,GO:0016887,GO:0140662,GO:0008233,GO:0051082,GO:0051603	mitochondrial matrix|mitochondrion|ATP binding|ATP hydrolysis activity|ATP-dependent protein folding chaperone|peptidase activity|unfolded protein binding|proteolysis involved in protein catabolic process	ko04112	Cell cycle - Caulobacter
Solyc03g117660.3	2.945	1.55827	6.67417e-14	4.37204e-12	Up	15.7095	13.8446	12.79	4.97252	5.34973	5.35758
Solyc02g079170.3	4.09477	2.03378	6.69876e-14	4.37603e-12	Up	105.133	82.7775	81.4791	20.0597	29.1904	21.9043	NDB2	External alternative NAD(P)H-ubiquinone oxidoreductase B2, mitochondrial	GO:0005743,GO:0005758,GO:0005739,GO:0005777,GO:0005509,GO:0050136,GO:0016491,GO:0006116	mitochondrial inner membrane|mitochondrial intermembrane space|mitochondrion|peroxisome|calcium ion binding|NADH dehydrogenase (quinone) activity|oxidoreductase activity|NADH oxidation	ko00190	Oxidative phosphorylation
Solyc01g107800.3	0.343478	-1.54171	0.00793011	0.0336439	Down	1.15646	2.85472	1.21809	9.58355	2.97442	4.26624	IRX15-L	Protein IRX15-LIKE	GO:0005794,GO:0000139,GO:0009834,GO:0045492	Golgi apparatus|Golgi membrane|plant-type secondary cell wall biogenesis|xylan biosynthetic process
Solyc09g092710.3	3.93197	1.97525	7.15066e-14	4.64557e-12	Up	1516.08	1205.49	1294.3	286.552	431.934	389.321	GRP	Glycine-rich protein	GO:0005576,GO:0071555,GO:0006952,GO:0009607	extracellular region|cell wall organization|defense response|response to biotic stimulus
Solyc10g007880.3	4.37069	2.12786	7.9695e-14	5.14925e-12	Up	6.98313	6.2063	5.014	1.84773	1.53614	1.15796		Cytochrome P450 CYP72A219 OS=Panax ginseng OX=4054 PE=2 SV=1	GO:0016020,GO:0020037,GO:0005506,GO:0004497,GO:0016705	membrane|heme binding|iron ion binding|monooxygenase activity|oxidoreductase activity, acting on paired donors, with incorporation or reduction of molecular oxygen
Solyc07g008280.3	9.54345	3.25451	8.54193e-14	5.44473e-12	Up	77.2429	53.7393	102.773	4.46116	11.1199	11.0254
Solyc01g100460.3	8.97899	3.16655	1.01614e-13	6.45958e-12	Up	248.395	197.812	292.278	16.9096	45.9557	25.1414	BZIP53	bZIP transcription factor 53	GO:0005634,GO:0003700,GO:0045735,GO:0046982,GO:0043565,GO:0000976,GO:0009267,GO:0006971,GO:0045893,GO:2000693	nucleus|DNA-binding transcription factor activity|nutrient reservoir activity|protein heterodimerization activity|sequence-specific DNA binding|transcription cis-regulatory region binding|cellular response to starvation|hypotonic response|positive regulation of DNA-templated transcription|positive regulation of seed maturation
Solyc08g083090.2	7.74872	2.95396	1.08548e-13	6.88186e-12	Up	18.4629	27.0548	17.5769	2.97016	1.80832	4.20727
Solyc03g044300.3	7.81747	2.9667	1.22369e-13	7.69625e-12	Up	25.0865	12.2765	28.0503	3.26911	3.56799	2.32383	AP2	Floral homeotic protein APETALA 2	GO:0005634,GO:0003700,GO:0000976,GO:0030154,GO:0009908,GO:0010073,GO:0048481,GO:0048316,GO:0010093	nucleus|DNA-binding transcription factor activity|transcription cis-regulatory region binding|cell differentiation|flower development|meristem maintenance|plant ovule development|seed development|specification of floral organ identity
Solyc01g107890.3	0.362661	-1.46331	0.00518305	0.0239345	Down	1.4566	2.86642	0.784814	5.89917	2.56277	7.03136	FPP7	Filament-like plant protein 7
Solyc07g042550.3	3.35429	1.74601	1.7202e-13	1.0649e-11	Up	564.258	470.861	469.801	131.29	178.58	177.848		Sucrose synthase OS=Solanum tuberosum OX=4113 PE=3 SV=1	GO:0016157,GO:0005985	sucrose synthase activity|sucrose metabolic process	ko00500	Starch and sucrose metabolism
Solyc01g107980.3	0.416511	-1.26357	0.00241178	0.0128224	Down	17.9951	10.5971	14.4912	51.3494	42.5048	19.1869	PUB26	U-box domain-containing protein 26	GO:0061630,GO:0098542,GO:0016567	ubiquitin protein ligase activity|defense response to other organism|protein ubiquitination
Solyc03g083440.3	2.9508	1.5611	2.12699e-13	1.30308e-11	Up	192.716	137.349	157.524	58.5614	55.7461	67.0916	GLT1	Glutamate synthase 1 [NADH], chloroplastic	GO:0009507,GO:0009570,GO:0009536,GO:0051538,GO:0050660,GO:0010181,GO:0016040,GO:0015930,GO:0005506,GO:0016491,GO:0019676,GO:0048589,GO:0006537,GO:0097054	chloroplast|chloroplast stroma|plastid|3 iron, 4 sulfur cluster binding|flavin adenine dinucleotide binding|FMN binding|glutamate synthase (NADH) activity|glutamate synthase activity|iron ion binding|oxidoreductase activity|ammonia assimilation cycle|developmental growth|glutamate biosynthetic process|L-glutamate biosynthetic process	ko00910,ko00250	Nitrogen metabolism|Alanine, aspartate and glutamate metabolism
Solyc03g025380.3	8.74016	3.12766	2.21769e-13	1.35165e-11	Up	133.678	146.591	273.521	13.9406	20.6068	35.3153	PER52	Peroxidase 52	GO:0048046,GO:0005794,GO:0009505,GO:0020037,GO:0140825,GO:0046872,GO:0042744,GO:0009809,GO:1901430,GO:0006979,GO:0010089	apoplast|Golgi apparatus|plant-type cell wall|heme binding|lactoperoxidase activity|metal ion binding|hydrogen peroxide catabolic process|lignin biosynthetic process|positive regulation of syringal lignin biosynthetic process|response to oxidative stress|xylem development	ko00940	Phenylpropanoid biosynthesis
Solyc02g071980.3	2.73405	1.45104	2.23454e-13	1.35602e-11	Up	40.3626	34.8639	43.5385	15.4889	15.549	16.5586	FREE1	Protein FREE1	GO:0000813,GO:0031902,GO:0005771,GO:0005634,GO:0046872,GO:0003729,GO:0043130,GO:0009738,GO:0070676,GO:0055072,GO:0036258,GO:0009788,GO:0015031	ESCRT I complex|late endosome membrane|multivesicular body|nucleus|metal ion binding|mRNA binding|ubiquitin binding|abscisic acid-activated signaling pathway|intralumenal vesicle formation|iron ion homeostasis|multivesicular body assembly|negative regulation of abscisic acid-activated signaling pathway|protein transport
Solyc09g075890.3	3.88162	1.95666	2.6433e-13	1.59055e-11	Up	330.182	218.235	272.082	75.4813	87.8592	66.8353
Solyc09g015850.3	10.2857	3.36257	3.60692e-13	2.15395e-11	Up	4.39476	3.65869	2.75378	0.275505	0.495463	0.362501	YRPS3	Ribosomal protein S3, mitochondrial	GO:0005739,GO:1990904,GO:0005840,GO:0003723,GO:0003735,GO:0006412	mitochondrion|ribonucleoprotein complex|ribosome|RNA binding|structural constituent of ribosome|translation	ko03010	Ribosome
Solyc06g051980.3	3.81255	1.93076	3.62619e-13	2.16e-11	Up	21.4003	21.8759	22.2476	4.84862	7.5828	6.15028	SINAT3	E3 ubiquitin-protein ligase SINAT3	GO:0005776,GO:0005737,GO:0012505,GO:0005771,GO:0061630,GO:0008270,GO:0006511	autophagosome|cytoplasm|endomembrane system|multivesicular body|ubiquitin protein ligase activity|zinc ion binding|ubiquitin-dependent protein catabolic process	ko04120,ko04013,ko04310,ko04115	Ubiquitin mediated proteolysis|MAPK signaling pathway - fly|Wnt signaling pathway|p53 signaling pathway
Solyc04g005390.2	738.871	9.52918	3.97299e-13	2.34883e-11	Up	2.03964	2.06054	1.00018	0	0	0	RPK1	Probable LRR receptor-like serine/threonine-protein kinase RPK1	GO:0005777,GO:0005886,GO:0005524,GO:0042802,GO:0004672,GO:0106310,GO:0004674,GO:0009738,GO:0048508,GO:0009942,GO:0006468,GO:0009945,GO:0009737,GO:0009409,GO:0009651,GO:0009414	peroxisome|plasma membrane|ATP binding|identical protein binding|protein kinase activity|protein serine kinase activity|protein serine/threonine kinase activity|abscisic acid-activated signaling pathway|embryonic meristem development|longitudinal axis specification|protein phosphorylation|radial axis specification|response to abscisic acid|response to cold|response to salt stress|response to wate…
Solyc08g080560.2	8.74711	3.12881	4.06815e-13	2.39909e-11	Up	70.8561	23.078	44.7198	6.55393	5.64096	5.27893	At4g11655	CASP-like protein 4A4	GO:0005886	plasma membrane
Solyc08g075360.2	8.79258	3.13629	4.33174e-13	2.54186e-11	Up	27.2248	19.6814	8.6048	1.78797	2.5287	2.50613	ABCE2	ABC transporter E family member 2	GO:0005829,GO:0016020,GO:0051539,GO:0005524,GO:0016887,GO:0005506,GO:0043024,GO:0000054,GO:0006413,GO:0006415	cytosol|membrane|4 iron, 4 sulfur cluster binding|ATP binding|ATP hydrolysis activity|iron ion binding|ribosomal small subunit binding|ribosomal subunit export from nucleus|translational initiation|translational termination
Solyc02g086585.1	14.912	3.8984	4.42858e-13	2.59226e-11	Up	17.5163	9.52378	7.69534	0.457	1.45312	0.553089	MER3	DExH-box ATP-dependent RNA helicase DExH17	GO:0005634,GO:0005524,GO:0016887,GO:0003677,GO:0003678,GO:0003724,GO:0019843,GO:0051026,GO:0007131,GO:0000712	nucleus|ATP binding|ATP hydrolysis activity|DNA binding|DNA helicase activity|RNA helicase activity|rRNA binding|chiasma assembly|reciprocal meiotic recombination|resolution of meiotic recombination intermediates
Solyc01g108320.3	0.0662674	-3.91556	5.38039e-14	3.55406e-12	Down	0.148381	0.362577	0.148474	5.88824	2.7508	2.27247	PER10	Peroxidase 10	GO:0005576,GO:0020037,GO:0140825,GO:0046872,GO:0042744,GO:0006979	extracellular region|heme binding|lactoperoxidase activity|metal ion binding|hydrogen peroxide catabolic process|response to oxidative stress	ko00940	Phenylpropanoid biosynthesis
Solyc01g088660.3	2.34903	1.23206	5.49026e-13	3.1822e-11	Up	74.1511	93.5587	84.3621	40.16	36.9695	40.1368	FLZ3	FCS-Like Zinc finger 3	GO:0005737,GO:0005829,GO:0005634,GO:0019900,GO:0046872,GO:0042594	cytoplasm|cytosol|nucleus|kinase binding|metal ion binding|response to starvation
Solyc07g008840.3	4.24962	2.08734	5.66516e-13	3.27554e-11	Up	155.049	119.203	181.036	29.869	42.7497	44.343
Solyc01g108440.2	0.470081	-1.08902	0.00256452	0.0134739	Down	12.941	16.4806	10.5821	26.0564	42.8198	21.9695
Solyc01g108630.3	0.176828	-2.49958	1.58997e-26	4.69995e-24	Down	7.3281	7.37918	6.71553	34.9028	47.0492	49.6919	NIR1	Ferredoxin--nitrite reductase, chloroplastic	GO:0009507,GO:0051539,GO:0048307,GO:0020037,GO:0046872,GO:0042128	chloroplast|4 iron, 4 sulfur cluster binding|ferredoxin-nitrite reductase activity|heme binding|metal ion binding|nitrate assimilation	ko00910	Nitrogen metabolism
Solyc01g108670.3	0.138332	-2.8538	0.000107892	0.000954523	Down	0.846517	0.544265	0.762343	13.2234	0.713839	3.89137	KIN12D	Kinesin-like protein KIN-12D	GO:0032153,GO:0005871,GO:0005874,GO:0009524,GO:0005524,GO:0016887,GO:0008017,GO:0003777,GO:0000911,GO:0007018,GO:0000281,GO:0080175,GO:1901673	cell division site|kinesin complex|microtubule|phragmoplast|ATP binding|ATP hydrolysis activity|microtubule binding|microtubule motor activity|cytokinesis by cell plate formation|microtubule-based movement|mitotic cytokinesis|phragmoplast microtubule organization|regulation of mitotic spindle assembly	ko04814	Motor proteins
Solyc01g108710.3	0.147399	-2.7622	1.82691e-07	3.61831e-06	Down	7.11096	3.13987	7.11542	20.5746	40.2848	68.846
Solyc01g079460.2	14.7809	3.88566	6.75857e-13	3.87929e-11	Up	16.2249	6.90924	6.31161	0.941701	0.423385	0.851856
Solyc12g087960.2	3.81004	1.92981	7.86266e-13	4.50209e-11	Up	71.9498	71.2856	83.8817	16.634	25.4977	22.5249
Solyc01g108840.3	0.383147	-1.38403	1.6058e-09	5.023e-08	Down	6.32054	5.64085	6.02197	16.8124	13.1869	21.7961	TMK1	Receptor protein kinase TMK1	GO:0005576,GO:0005634,GO:0005886,GO:0005524,GO:0106310,GO:0004675,GO:0006468,GO:0007165	extracellular region|nucleus|plasma membrane|ATP binding|protein serine kinase activity|transmembrane receptor protein serine/threonine kinase activity|protein phosphorylation|signal transduction
Solyc01g108860.3	0.239532	-2.06171	0.000883845	0.00561256	Down	4.94664	15.7527	3.09057	65.3912	21.2953	21.9101	JOX2	Jasmonate-induced oxygenase 2	GO:0005829,GO:0051213,GO:0005506,GO:0120091,GO:0097237,GO:0006952,GO:1900366,GO:1900150,GO:2000022	cytosol|dioxygenase activity|iron ion binding|jasmonic acid hydrolase|cellular response to toxic substance|defense response|negative regulation of defense response to insect|regulation of defense response to fungus|regulation of jasmonic acid mediated signaling pathway
Solyc01g100470.2	135.382	7.08089	8.30196e-13	4.73072e-11	Up	9.4639	2.58908	4.63488	0	0.0967399	0.0353895
Solyc04g080790.3	4.68109	2.22685	8.28227e-13	4.73072e-11	Up	23.6977	22.3994	14.7596	3.54014	4.28762	6.35495	BLH3	BEL1-like homeodomain protein 3	GO:0005634,GO:0003700,GO:0000981,GO:0000978,GO:0000976,GO:0048510,GO:0006357	nucleus|DNA-binding transcription factor activity|DNA-binding transcription factor activity, RNA polymerase II-specific|RNA polymerase II cis-regulatory region sequence-specific DNA binding|transcription cis-regulatory region binding|regulation of timing of transition from vegetative to reproductive phase|regulation of transcription by RNA polymerase II
Solyc01g109110.3	0.218086	-2.19703	3.02177e-17	3.19013e-15	Down	19.7276	17.6856	15.252	84.4765	105.693	70.9073	XLG1	Extra-large guanine nucleotide-binding protein 1	GO:0005834,GO:0005634,GO:0001664,GO:0031683,GO:0005525,GO:0003924,GO:0046872,GO:0007188	heterotrimeric G-protein complex|nucleus|G protein-coupled receptor binding|G-protein beta/gamma-subunit complex binding|GTP binding|GTPase activity|metal ion binding|adenylate cyclase-modulating G protein-coupled receptor signaling pathway
Solyc12g099950.2	120.007	6.90698	9.22242e-13	5.18033e-11	Up	3.51486	1.59986	2.5516	0	0.0666915	0	CF-9	Receptor-like protein Cf-9	GO:0005886,GO:0050832,GO:0002238	plasma membrane|defense response to fungus|response to molecule of fungal origin
Solyc08g080860.3	6.24546	2.64281	9.73357e-13	5.45449e-11	Up	7.09574	5.39991	5.79285	1.54402	0.784733	0.90906
Solyc12g013620.2	13.5486	3.76007	9.78432e-13	5.46997e-11	Up	352.8	194.672	208.137	7.13569	32.3641	19.7934	JA2	NAC domain-containing protein JA2	GO:0005634,GO:0003677,GO:0006355	nucleus|DNA binding|regulation of DNA-templated transcription
Solyc01g109250.2	0.102655	-3.28413	2.86275e-10	1.03514e-08	Down	5.03886	4.51625	1.22644	56.1094	33.7367	24.6953
Solyc01g109370.3	0.208261	-2.26353	7.58709e-05	0.000708608	Down	0.931669	0.276526	0.62899	5.17392	1.67277	3.08749	LPAT5	Probable 1-acyl-sn-glycerol-3-phosphate acyltransferase 5	GO:0012505,GO:0016020,GO:0003841,GO:0016746,GO:0016024	endomembrane system|membrane|1-acylglycerol-3-phosphate O-acyltransferase activity|acyltransferase activity|CDP-diacylglycerol biosynthetic process	ko00561,ko00564	Glycerolipid metabolism|Glycerophospholipid metabolism
Solyc01g109380.3	0.291871	-1.7766	1.05393e-09	3.40484e-08	Down	3.99269	3.98619	4.74597	21.3221	13.3802	13.3752	At4g34320	UPF0496 protein At4g34320	GO:0016020	membrane
Solyc01g109390.3	0.00189551	-9.0432	1.06479e-10	4.2178e-09	Down	0.0946813	0	0	40.5378	6.8716	12.0661	DIR1	Putative lipid-transfer protein DIR1	GO:0048046,GO:0005783,GO:0009506,GO:0099503,GO:0005504,GO:0043621,GO:0008270,GO:0006869,GO:0009627,GO:0009862	apoplast|endoplasmic reticulum|plasmodesma|secretory vesicle|fatty acid binding|protein self-association|zinc ion binding|lipid transport|systemic acquired resistance|systemic acquired resistance, salicylic acid mediated signaling pathway
Solyc01g109430.3	0.256843	-1.96104	0.00487258	0.0227811	Down	1.87159	1.65892	1.90296	13.8541	1.31451	8.88014	At4g17486	DeSI-like protein At4g17486	GO:0101005,GO:0016579,GO:0070646	deubiquitinase activity|protein deubiquitination|protein modification by small protein removal
Solyc06g007660.2	2.45034	1.29298	1.00225e-12	5.5899e-11	Up	25.8625	24.7618	24.9826	11.3495	11.0033	11.384	MED19A	Mediator of RNA polymerase II transcription subunit 19a	GO:0016592,GO:0003712,GO:0045944	mediator complex|transcription coregulator activity|positive regulation of transcription by RNA polymerase II
Solyc01g109500.3	0.0648444	-3.94687	7.13779e-51	1.05496e-47	Down	4.57074	6.84223	5.22101	110.009	64.7094	108.275	USPL1	BURP domain protein USPL1	GO:0005795,GO:0000326,GO:0048316	Golgi stack|protein storage vacuole|seed development
Solyc01g109590.3	0.495839	-1.01206	0.00410108	0.0197802	Down	11.8475	13.407	6.65219	30.5513	14.3861	26.1032	At4g34500	Probable receptor-like serine/threonine-protein kinase At4g34500	GO:0005886,GO:0005524,GO:0106310,GO:0004674,GO:0006468	plasma membrane|ATP binding|protein serine kinase activity|protein serine/threonine kinase activity|protein phosphorylation
Solyc08g076670.3	3.27528	1.71162	1.06164e-12	5.87957e-11	Up	110.488	107.878	119.862	29.7971	41.3544	41.1601	At4g09580	Uncharacterized membrane protein At4g09580	GO:0005783,GO:0016020	endoplasmic reticulum|membrane
Solyc08g065710.2	113.955	6.83232	1.07957e-12	5.96489e-11	Up	4.29222	3.15482	1.01057	0	0.0610809	0.0167585		Vacuolar-processing enzyme OS=Citrus sinensis OX=2711 PE=2 SV=1	GO:0110165,GO:0004197,GO:0051603	cellular anatomical entity|cysteine-type endopeptidase activity|proteolysis involved in protein catabolic process	ko04142,ko04612	Lysosome|Antigen processing and presentation
Solyc07g054430.3	4.91882	2.29831	1.0922e-12	6.0066e-11	Up	70.2838	42.7505	82.9061	15.8582	15.3785	12.5121	FTCD-L	Formiminotransferase cyclodeaminase-like protein	GO:0005542,GO:0016740,GO:0048364,GO:0046903	folic acid binding|transferase activity|root development|secretion
Solyc04g082460.3	4.27385	2.09554	1.28e-12	6.99066e-11	Up	42.9418	29.0968	53.4569	11.7866	10.8207	9.68992	CAT3	Catalase isozyme 3	GO:0005777,GO:0004096,GO:0020037,GO:0046872,GO:0042744,GO:0006979	peroxisome|catalase activity|heme binding|metal ion binding|hydrogen peroxide catabolic process|response to oxidative stress	ko00630,ko00380,ko04016,ko04011,ko04068,ko04146,ko04211,ko04212,ko04213	Glyoxylate and dicarboxylate metabolism|Tryptophan metabolism|MAPK signaling pathway - plant|MAPK signaling pathway - yeast|FoxO signaling pathway|Peroxisome|Longevity regulating pathway|Longevity regulating pathway - worm|Longevity regulating pathway - multiple species
Solyc01g109790.3	0.216931	-2.20469	2.83516e-08	6.82749e-07	Down	2.27386	4.00834	2.07119	16.6673	7.13477	18.7972	AGPS1	Glucose-1-phosphate adenylyltransferase large subunit 1 (Fragment)	GO:0009501,GO:0009507,GO:0005524,GO:0008878,GO:0005978,GO:0019252	amyloplast|chloroplast|ATP binding|glucose-1-phosphate adenylyltransferase activity|glycogen biosynthetic process|starch biosynthetic process	ko00500,ko00520,ko02026	Starch and sucrose metabolism|Amino sugar and nucleotide sugar metabolism|Biofilm formation - Escherichia coli
Solyc01g109860.3	0.487785	-1.03568	0.00144906	0.00849463	Down	0.928167	0.783249	1.01582	2.74448	1.62092	1.8174	SFH12	Phosphatidylinositol/phosphatidylcholine transfer protein SFH12	GO:0000139,GO:0005886,GO:0015031	Golgi membrane|plasma membrane|protein transport
Solyc01g109900.3	0.455304	-1.1351	0.000122199	0.00106358	Down	57.2597	90.4785	51.0524	177.5	171.28	123.076	CIF1	Protein CASPARIAN STRIP INTEGRITY FACTOR 1	GO:0048226,GO:0005179,GO:0071555,GO:0050801,GO:0055072,GO:2000067,GO:0010447,GO:0010039	Casparian strip|hormone activity|cell wall organization|ion homeostasis|iron ion homeostasis|regulation of root morphogenesis|response to acidic pH|response to iron ion
Solyc12g006260.1	6.60552	2.72367	1.29234e-12	7.04178e-11	Up	51.9007	39.3407	57.0534	11.4007	8.41771	4.81314
Solyc06g050800.3	7.41159	2.88978	1.3182e-12	7.14973e-11	Up	7.13835	9.37328	4.04434	0.793301	1.16705	1.02117	AVT6C	Amino acid transporter AVT6C	GO:0016020,GO:0015179,GO:0003333	membrane|L-amino acid transmembrane transporter activity|amino acid transmembrane transport
Solyc01g110130.3	0.0999079	-3.32326	5.47351e-07	9.75415e-06	Down	1.64706	1.8129	2.17114	44.7644	3.54078	15.9206	MCM4	DNA replication licensing factor MCM4	GO:0000785,GO:0042555,GO:0005634,GO:0000347,GO:0005524,GO:0016887,GO:0003678,GO:0046872,GO:0003697,GO:0006271,GO:0006268,GO:0000727,GO:1902975,GO:0009555	chromatin|MCM complex|nucleus|THO complex|ATP binding|ATP hydrolysis activity|DNA helicase activity|metal ion binding|single-stranded DNA binding|DNA strand elongation involved in DNA replication|DNA unwinding involved in DNA replication|double-strand break repair via break-induced replication|mitotic DNA replication initiation|pollen development	ko03030,ko04110,ko04111,ko04113	DNA replication|Cell cycle|Cell cycle - yeast|Meiosis - yeast
Solyc07g043590.3	4.73944	2.24472	1.31757e-12	7.14973e-11	Up	105.519	84.9323	55.3311	15.7627	22.5425	17.6308	PAO2	Polyamine oxidase 2	GO:0005777,GO:0052903,GO:0016491,GO:0046592,GO:0052902,GO:0052901,GO:0006598,GO:0046203,GO:0046208	peroxisome|N1-acetylspermine:oxygen oxidoreductase (3-acetamidopropanal-forming) activity|oxidoreductase activity|polyamine oxidase activity|spermidine:oxygen oxidoreductase (3-aminopropanal-forming) activity|spermine:oxygen oxidoreductase (spermidine-forming) activity|polyamine catabolic process|spermidine catabolic process|spermine catabolic process	ko00330,ko00410,ko00770	Arginine and proline metabolism|beta-Alanine metabolism|Pantothenate and CoA biosynthesis
Solyc01g109920.2	11.2312	3.48944	1.73681e-12	9.31337e-11	Up	12.9851	8.96201	5.38876	0.841841	1.21686	0.551602	LEA	Probable dehydrin LEA	GO:0005829,GO:0046872,GO:0009631,GO:0009737,GO:0009414	cytosol|metal ion binding|cold acclimation|response to abscisic acid|response to water deprivation
Solyc01g110430.3	0.437865	-1.19144	0.0109741	0.0435263	Down	6.96669	5.91808	6.27395	30.6535	9.15918	9.12066	ADC1A	Arginine decarboxylase 1A, chloroplastic	GO:0009507,GO:0008792,GO:0009820,GO:0006527,GO:0042179,GO:0033388,GO:0008295	chloroplast|arginine decarboxylase activity|alkaloid metabolic process|arginine catabolic process|nicotine biosynthetic process|putrescine biosynthetic process from arginine|spermidine biosynthetic process	ko00330	Arginine and proline metabolism
Solyc01g110440.3	0.316028	-1.66188	0.000198737	0.00160073	Down	3.37351	2.87024	3.44452	20.3261	6.18254	7.82334	ADC1A	Arginine decarboxylase 1A, chloroplastic	GO:0009507,GO:0008792,GO:0009820,GO:0006527,GO:0042179,GO:0033388,GO:0008295	chloroplast|arginine decarboxylase activity|alkaloid metabolic process|arginine catabolic process|nicotine biosynthetic process|putrescine biosynthetic process from arginine|spermidine biosynthetic process	ko00330	Arginine and proline metabolism
Solyc01g110480.3	0.427029	-1.22759	9.9924e-09	2.63728e-07	Down	58.0129	67.4584	42.4171	141.788	133.488	153.023	BZIP29	bZIP transcription factor 29	GO:0005737,GO:0005829,GO:0005634,GO:0003700,GO:0042803,GO:0043565,GO:0000976,GO:0006355,GO:0090567	cytoplasm|cytosol|nucleus|DNA-binding transcription factor activity|protein homodimerization activity|sequence-specific DNA binding|transcription cis-regulatory region binding|regulation of DNA-templated transcription|reproductive shoot system development
Solyc01g110800.3	0.218917	-2.19154	4.4546e-05	0.000451532	Down	3.65666	7.36245	9.94777	20.4327	49.6493	32.6444		Auxin-induced protein 15A OS=Glycine max OX=3847 PE=2 SV=1	GO:0009734	auxin-activated signaling pathway	ko04075	Plant hormone signal transduction
Solyc01g110960.3	0.242592	-2.0434	0.000689864	0.0045646	Down	2.78313	1.74613	4.34039	27.1989	4.45224	10.0386
Solyc06g005070.2	4.94058	2.30468	1.76261e-12	9.43038e-11	Up	32.7171	15.5128	24.0547	5.3618	5.29002	5.42345	NPF3.1	Protein NRT1/ PTR FAMILY 3.1	GO:0097708,GO:0016020,GO:0005886,GO:0022857,GO:0010336,GO:0042128,GO:0055085	intracellular vesicle|membrane|plasma membrane|transmembrane transporter activity|gibberellic acid homeostasis|nitrate assimilation|transmembrane transport
Solyc01g111100.3	0.0970459	-3.36519	2.79933e-08	6.75625e-07	Down	0.472937	0.364088	0.606331	10.6148	1.90212	4.33196	INVB	Probable alkaline/neutral invertase B	GO:0033926,GO:0004575,GO:0005987	glycopeptide alpha-N-acetylgalactosaminidase activity|sucrose alpha-glucosidase activity|sucrose catabolic process
Solyc06g061280.3	3.99927	1.99974	1.97133e-12	1.05232e-10	Up	19.3127	18.7041	25.481	5.62596	4.39614	7.5506	SNL6	Cinnamoyl-CoA reductase-like SNL6	GO:0003854,GO:0016616,GO:0042742,GO:0009809,GO:0006694	3-beta-hydroxy-delta5-steroid dehydrogenase activity|oxidoreductase activity, acting on the CH-OH group of donors, NAD or NADP as acceptor|defense response to bacterium|lignin biosynthetic process|steroid biosynthetic process
Solyc01g111310.3	0.169763	-2.55841	7.70051e-05	0.000718067	Down	1.09566	2.62589	1.6284	24.2173	3.11839	8.07667	LAX5	Auxin transporter-like protein 5	GO:0005886,GO:0015293,GO:0006865,GO:0009734	plasma membrane|symporter activity|amino acid transport|auxin-activated signaling pathway	ko04075	Plant hormone signal transduction
Solyc01g111330.3	0.323943	-1.62619	3.48719e-05	0.000367492	Down	2.79902	3.68026	2.8611	15.1773	4.79206	12.2103	TLP1	Thaumatin-like protein 1	GO:0006952,GO:0009617,GO:0009723	defense response|response to bacterium|response to ethylene
Solyc08g069125.1	4.02995	2.01076	2.03716e-12	1.08502e-10	Up	42.6986	31.7827	38.2166	8.59691	9.82787	12.2289
Solyc01g111550.3	0.081683	-3.61382	0.000302426	0.00230257	Down	0.185246	0.193073	0	3.14676	0.717037	1.27875
Solyc04g072700.3	694.588	9.44001	2.19721e-12	1.16241e-10	Up	3.25837	4.53137	1.57762	0	0	0	HIPP24	Heavy metal-associated isoprenylated plant protein 24	GO:0046872,GO:0050896	metal ion binding|response to stimulus
Solyc01g111610.3	0.196021	-2.35092	1.98709e-07	3.90287e-06	Down	2.00932	1.15723	0.729328	9.33438	6.95784	5.43932	BRG1	BOI-related E3 ubiquitin-protein ligase 1	GO:0046872,GO:0004842,GO:0006952,GO:0043161,GO:0043067	metal ion binding|ubiquitin-protein transferase activity|defense response|proteasome-mediated ubiquitin-dependent protein catabolic process|regulation of programmed cell death
Solyc01g111660.3	0.262116	-1.93172	0.000229618	0.00181121	Down	30.6321	19.6638	26.261	191.214	30.9185	109.114	PIP2-7	Aquaporin PIP2-7	GO:0005886,GO:0009506,GO:0005773,GO:0003729,GO:0015250	plasma membrane|plasmodesma|vacuole|mRNA binding|water channel activity
Solyc01g111740.3	0.244268	-2.03347	0.00380422	0.0186145	Down	0.45884	0.393626	0.719714	4.78596	0.438011	2.13352	REL2	Protein ROLLING AND ERECT LEAF 2	GO:0005886,GO:0030154	plasma membrane|cell differentiation
Solyc08g082870.3	4.03474	2.01248	2.21146e-12	1.16733e-10	Up	24.0961	28.5618	15.4017	5.33155	6.12197	6.83676	TIC32A	Short-chain dehydrogenase TIC 32 A, chloroplastic	GO:0009706,GO:0005516,GO:0016491,GO:0015031	chloroplast inner membrane|calmodulin binding|oxidoreductase activity|protein transport
Solyc03g078490.3	7.78066	2.95989	2.46977e-12	1.29501e-10	Up	358.295	321.534	276.787	21.3274	66.3515	43.2859	UGT85K4	Linamarin synthase 1	GO:0050057,GO:0006952	linamarin synthase activity|defense response
Solyc01g111830.3	0.151622	-2.72145	1.88049e-10	7.03637e-09	Down	41.3446	17.7897	22.0569	301.555	110.164	188.012	SMT2	24-methylenesterol C-methyltransferase 2	GO:0005783,GO:0005794,GO:0005634,GO:0030797,GO:0008757,GO:0032259,GO:0009825,GO:0032876,GO:0007389,GO:0016126,GO:0010051	endoplasmic reticulum|Golgi apparatus|nucleus|24-methylenesterol C-methyltransferase activity|S-adenosylmethionine-dependent methyltransferase activity|methylation|multidimensional cell growth|negative regulation of DNA endoreduplication|pattern specification process|sterol biosynthetic process|xylem and phloem pattern formation	ko00100	Steroid biosynthesis
Solyc01g111840.3	0.456499	-1.13132	3.43125e-07	6.42456e-06	Down	2.25944	2.49387	2.01494	6.26884	4.25776	5.78409	ASPG1	Protein ASPARTIC PROTEASE IN GUARD CELL 1	GO:0005783,GO:0004190,GO:0070001,GO:0003677,GO:0006508,GO:0009737,GO:0009414,GO:0009627	endoplasmic reticulum|aspartic-type endopeptidase activity|aspartic-type peptidase activity|DNA binding|proteolysis|response to abscisic acid|response to water deprivation|systemic acquired resistance
Solyc01g111870.2	0.204423	-2.29037	1.73103e-06	2.68693e-05	Down	0.212458	0.204354	0.299561	2.14251	0.60743	1.18968	ATR	Serine/threonine-protein kinase ATR	GO:0005634,GO:0009506,GO:0005524,GO:0106310,GO:0004674,GO:0006952,GO:0000077,GO:0006281,GO:0006303,GO:0051321,GO:0032504,GO:0006468,GO:0033044,GO:0031347,GO:0006282,GO:0032204,GO:0010044,GO:0010332,GO:0000723,GO:0043247,GO:0007004	nucleus|plasmodesma|ATP binding|protein serine kinase activity|protein serine/threonine kinase activity|defense response|DNA damage checkpoint signaling|DNA repair|double-strand break repair via nonhomologous end joining|meiotic cell cycle|multicellular organism reproduction|protein phosphorylation|regulation of chromosome organization|regulation of defense response|regulation of DNA repair|regul…	ko03460,ko04110,ko04214,ko04115,ko04218	Fanconi anemia pathway|Cell cycle|Apoptosis - fly|p53 signaling pathway|Cellular senescence
Solyc01g107780.3	6.01881	2.58948	2.52995e-12	1.32071e-10	Up	171.106	107.375	136.467	24.8054	34.0548	15.5476	GT7	UDP-glucose flavonoid 3-O-glucosyltransferase 7	GO:0102360,GO:0047893,GO:0102425	daphnetin 3-O-glucosyltransferase activity|flavonol 3-O-glucosyltransferase activity|myricetin 3-O-glucosyltransferase activity
Solyc01g111980.3	0.133239	-2.90791	6.22279e-22	1.08203e-19	Down	41.2383	43.2097	27.4857	345.913	349.971	212.269	AATL1	Lysine histidine transporter-like 8	GO:0016020,GO:0005886,GO:0015171,GO:0003333	membrane|plasma membrane|amino acid transmembrane transporter activity|amino acid transmembrane transport
Solyc01g112000.3	0.375983	-1.41126	1.06161e-12	5.87957e-11	Down	74.3467	75.7097	86.1471	258.051	228.003	201.482	EXLA1	Expansin-like A1	GO:0005576,GO:0005794,GO:0016020,GO:0009505,GO:0009506,GO:0099503,GO:0009653	extracellular region|Golgi apparatus|membrane|plant-type cell wall|plasmodesma|secretory vesicle|anatomical structure morphogenesis
Solyc01g112070.3	0.269988	-1.88903	7.22692e-06	9.48403e-05	Down	1.62462	2.93282	1.72831	13.3697	6.28846	5.93879	OFUT6	O-fucosyltransferase 6	GO:0016020,GO:0016757,GO:0006004	membrane|glycosyltransferase activity|fucose metabolic process
Solyc01g112080.3	0.318053	-1.65266	0.000240309	0.00188798	Down	11.7976	12.6965	6.8345	64.1097	22.9103	21.9949	LYM2	LysM domain-containing GPI-anchored protein 2	GO:0005739,GO:0005886,GO:0009506,GO:0008061,GO:0006952	mitochondrion|plasma membrane|plasmodesma|chitin binding|defense response
Solyc03g114210.3	4.01043	2.00376	2.60602e-12	1.35743e-10	Up	54.3139	52.1984	33.2183	15.5549	12.4424	9.96447	STY13	Serine/threonine-protein kinase STY13	GO:0005737,GO:0005524,GO:0004672,GO:0106310,GO:0004674,GO:0004712,GO:0004713,GO:0006468,GO:0045995,GO:0010344,GO:0007165	cytoplasm|ATP binding|protein kinase activity|protein serine kinase activity|protein serine/threonine kinase activity|protein serine/threonine/tyrosine kinase activity|protein tyrosine kinase activity|protein phosphorylation|regulation of embryonic development|seed oilbody biogenesis|signal transduction
Solyc01g110180.3	7.85872	2.9743	2.6148e-12	1.35901e-10	Up	0.986394	2.08981	1.60619	0.279963	0.154145	0.22122	BBX20	B-box zinc finger protein 20	GO:0005634,GO:0003700,GO:0000976,GO:0008270,GO:1900458,GO:0009640,GO:2000306,GO:0006355,GO:0009741	nucleus|DNA-binding transcription factor activity|transcription cis-regulatory region binding|zinc ion binding|negative regulation of brassinosteroid mediated signaling pathway|photomorphogenesis|positive regulation of photomorphogenesis|regulation of DNA-templated transcription|response to brassinosteroid
Solyc01g112190.3	0.430273	-1.21667	0.00105467	0.00652732	Down	2.70695	1.77074	3.85573	6.36376	8.09144	6.73166	NLP2	Protein NLP2	GO:0005634,GO:0003677,GO:0003700,GO:0006355	nucleus|DNA binding|DNA-binding transcription factor activity|regulation of DNA-templated transcription
Solyc07g017610.3	5.89739	2.56008	2.62747e-12	1.3626e-10	Up	384.876	245.827	440.195	50.4522	89.9003	56.0323	LKR/SDH	Alpha-aminoadipic semialdehyde synthase	GO:0005737,GO:0047131,GO:0047130,GO:0004753,GO:0033512,GO:0019878	cytoplasm|saccharopine dehydrogenase (NAD+, L-glutamate-forming) activity|saccharopine dehydrogenase (NADP+, L-lysine-forming) activity|saccharopine dehydrogenase activity|L-lysine catabolic process to acetyl-CoA via saccharopine|lysine biosynthetic process via aminoadipic acid	ko00310	Lysine degradation
Solyc01g112260.3	0.137144	-2.86623	8.28337e-11	3.36572e-09	Down	5.31799	5.09074	3.18182	60.4529	26.2611	22.7072
Solyc03g006490.3	4.62201	2.20852	2.74306e-12	1.41943e-10	Up	1570.89	1146.74	1762.95	259.336	433.586	359.406	TSJT1	Stem-specific protein TSJT1
Solyc02g005180.3	0.491796	-1.02387	0.00073874	0.00483792	Down	2.44098	3.29007	3.38855	8.35031	6.55396	5.38542	At1g54730	Sugar transporter ERD6-like 5	GO:0016020,GO:0051119,GO:0022857,GO:0055085	membrane|sugar transmembrane transporter activity|transmembrane transporter activity|transmembrane transport
Solyc02g014030.2	0.314219	-1.67016	3.76462e-07	6.98242e-06	Down	5.15742	6.73893	3.54856	22.6694	18.0047	12.6757	At5g39000	Putative receptor-like protein kinase At5g39000	GO:0005886,GO:0009536,GO:0005524,GO:0004672,GO:0004674,GO:0046777,GO:0010038	plasma membrane|plastid|ATP binding|protein kinase activity|protein serine/threonine kinase activity|protein autophosphorylation|response to metal ion
Solyc02g014300.2	0.00165974	-9.23483	4.8005e-07	8.71907e-06	Down	0	0	0	4.2901	0.0714374	0.248266	PME46	Probable pectinesterase/pectinesterase inhibitor 46	GO:0016020,GO:0045330,GO:0030599,GO:0046910,GO:0042545,GO:0045490,GO:1902066	membrane|aspartyl esterase activity|pectinesterase activity|pectinesterase inhibitor activity|cell wall modification|pectin catabolic process|regulation of cell wall pectin metabolic process
Solyc02g014460.3	0.243969	-2.03523	0.00112732	0.00691538	Down	1.02702	0.614999	0.56727	6.95386	1.16079	2.11157	DDB2	Protein DAMAGED DNA-BINDING 2	GO:0080008,GO:0005634,GO:0003684,GO:0046872,GO:0006281,GO:0016567,GO:0009411,GO:0010224	Cul4-RING E3 ubiquitin ligase complex|nucleus|damaged DNA binding|metal ion binding|DNA repair|protein ubiquitination|response to UV|response to UV-B
Solyc02g014840.3	0.146445	-2.77157	1.71965e-21	2.90473e-19	Down	32.6651	25.3993	22.3825	267.528	167.152	170.057
Solyc02g020890.3	0.30307	-1.72228	1.39896e-07	2.85195e-06	Down	6.82189	6.0257	7.05182	28.5184	28.0205	14.8489	BRL1	Brassinosteroid LRR receptor kinase BRL1	GO:0005886,GO:0005524,GO:0106310,GO:0004674,GO:0009742,GO:0009755,GO:0006468	plasma membrane|ATP binding|protein serine kinase activity|protein serine/threonine kinase activity|brassinosteroid mediated signaling pathway|hormone-mediated signaling pathway|protein phosphorylation
Solyc01g103030.3	2.8058	1.48841	2.7926e-12	1.44191e-10	Up	32.2871	27.1608	33.7567	11.7848	12.5731	11.9526	NPF4.3	Protein NRT1/ PTR FAMILY 4.3	GO:0016020,GO:0022857,GO:0006857,GO:0009624,GO:0055085	membrane|transmembrane transporter activity|oligopeptide transport|response to nematode|transmembrane transport
Solyc02g022850.1	0.424149	-1.23736	2.06694e-06	3.12526e-05	Down	3.28328	3.92773	2.77143	9.73002	8.46652	7.44114	At4g20840	Berberine bridge enzyme-like 21	GO:0048046,GO:0005829,GO:0009505,GO:0005886,GO:0071949,GO:0016899	apoplast|cytosol|plant-type cell wall|plasma membrane|FAD binding|oxidoreductase activity, acting on the CH-OH group of donors, oxygen as acceptor
Solyc02g023950.3	0.19342	-2.37019	9.7996e-05	0.00088215	Down	0.579263	0.379974	0.20064	3.88785	0.833627	2.00326	GHR1	LRR receptor-like serine/threonine-protein kinase GHR1	GO:0005886,GO:0005524,GO:0004672,GO:0106310,GO:0004674,GO:0009738,GO:0071485,GO:0071244,GO:1901528,GO:0009789,GO:0006468,GO:0090333,GO:0009737,GO:0009416	plasma membrane|ATP binding|protein kinase activity|protein serine kinase activity|protein serine/threonine kinase activity|abscisic acid-activated signaling pathway|cellular response to absence of light|cellular response to carbon dioxide|hydrogen peroxide mediated signaling pathway involved in stomatal movement|positive regulation of abscisic acid-activated signaling pathway|protein phosphoryla…
Solyc02g030170.3	0.199888	-2.32274	2.35748e-12	1.24164e-10	Down	45.8153	33.8514	46.7384	312.553	128.349	266.86	DIM	Delta(24)-sterol reductase	GO:0016020,GO:0005516,GO:0050614,GO:0071949	membrane|calmodulin binding|delta24-sterol reductase activity|FAD binding	ko00100	Steroid biosynthesis
Solyc02g031770.3	0.4004	-1.32049	0.000381674	0.00280045	Down	1.03033	1.28863	1.56708	4.98111	2.5524	3.22425
Solyc02g032660.3	0.461885	-1.11439	0.00218521	0.0118341	Down	5.31883	10.4811	6.92208	14.684	23.1296	14.8318	DTX40	Protein DETOXIFICATION 40	GO:0016020,GO:0000325,GO:0005774,GO:0005773,GO:0015297,GO:0022857,GO:0042910,GO:1990961	membrane|plant-type vacuole|vacuolar membrane|vacuole|antiporter activity|transmembrane transporter activity|xenobiotic transmembrane transporter activity|xenobiotic detoxification by transmembrane export across the plasma membrane
Solyc02g032840.1	0.258006	-1.95452	0.000358685	0.00265899	Down	3.20151	6.70548	3.87795	22.7645	23.3169	11.4526
Solyc07g065970.2	3.66087	1.87219	2.98718e-12	1.53567e-10	Up	151.572	99.2471	105.064	36.5691	27.3968	43.4173	ATJ11	Chaperone protein dnaJ 11, chloroplastic	GO:0009507,GO:0009570,GO:0005634,GO:0009536	chloroplast|chloroplast stroma|nucleus|plastid
Solyc10g005440.2	67.668	6.0804	3.11827e-12	1.59958e-10	Up	1.8101	1.43587	0.652888	0.041817	0	0.0223526	B120	G-type lectin S-receptor-like serine/threonine-protein kinase B120	GO:0005886,GO:0005524,GO:0005516,GO:0030246,GO:0106310,GO:0004674,GO:0031625,GO:0045087,GO:0006468,GO:0048544	plasma membrane|ATP binding|calmodulin binding|carbohydrate binding|protein serine kinase activity|protein serine/threonine kinase activity|ubiquitin protein ligase binding|innate immune response|protein phosphorylation|recognition of pollen
Solyc01g097880.3	4.77975	2.25693	3.35614e-12	1.71047e-10	Up	754.787	452.918	577.617	122.213	173.561	108.601	GSDA	Guanosine deaminase	GO:0005737,GO:0005634,GO:0047974,GO:0008251,GO:0008270,GO:0006152,GO:0002100	cytoplasm|nucleus|guanosine deaminase activity|tRNA-specific adenosine deaminase activity|zinc ion binding|purine nucleoside catabolic process|tRNA wobble adenosine to inosine editing
Solyc10g074800.2	6.36359	2.66984	3.43786e-12	1.74835e-10	Up	4.68487	4.16575	5.5244	0.529827	0.976438	0.949135
Solyc04g016230.3	3.34038	1.74001	3.61137e-12	1.83265e-10	Up	40.4031	33.3835	43.604	11.9832	14.5459	11.7417	ZOG1	Zeatin O-glucosyltransferase	GO:0050403,GO:0050404,GO:0009690,GO:0048439,GO:0009965,GO:0045926,GO:0006486,GO:0010380,GO:0010083,GO:0010015,GO:0048316	trans-zeatin O-beta-D-glucosyltransferase activity|zeatin O-beta-D-xylosyltransferase activity|cytokinin metabolic process|flower morphogenesis|leaf morphogenesis|negative regulation of growth|protein glycosylation|regulation of chlorophyll biosynthetic process|regulation of vegetative meristem growth|root morphogenesis|seed development	ko00908	Zeatin biosynthesis
Solyc02g036480.1	0.461492	-1.11562	0.00179287	0.0100947	Down	105.218	91.667	141.862	179.993	358.532	254.046	NHL6	NDR1/HIN1-like protein 6	GO:0005829,GO:0005886,GO:0009738,GO:0010116,GO:0009737,GO:0006970,GO:1902074	cytosol|plasma membrane|abscisic acid-activated signaling pathway|positive regulation of abscisic acid biosynthetic process|response to abscisic acid|response to osmotic stress|response to salt
Solyc08g007100.3	3.10202	1.63321	3.83023e-12	1.93956e-10	Up	11.3295	10.2744	10.6248	3.79175	4.09658	3.42716	SGPP	Haloacid dehalogenase-like hydrolase domain-containing protein Sgpp	GO:0005886,GO:0046872,GO:0050308	plasma membrane|metal ion binding|sugar-phosphatase activity
Solyc02g037530.3	0.327599	-1.61	0.000209675	0.00167854	Down	6.41519	4.60727	4.51958	25.7084	6.77469	20.8434	ARF8	Auxin response factor 8	GO:0005634,GO:0003700,GO:0000976,GO:0009734,GO:0009908,GO:0010154,GO:0009733	nucleus|DNA-binding transcription factor activity|transcription cis-regulatory region binding|auxin-activated signaling pathway|flower development|fruit development|response to auxin
Solyc02g038690.1	0.129514	-2.94882	4.60017e-05	0.000464099	Down	3.24021	0.837298	3.75805	45.7213	9.3352	13.8425		Probable histone H2B.1 OS=Medicago truncatula OX=3880 PE=3 SV=3	GO:0000786,GO:0005634,GO:0003677,GO:0046982,GO:0030527	nucleosome|nucleus|DNA binding|protein heterodimerization activity|structural constituent of chromatin	ko04613	Neutrophil extracellular trap formation
Solyc07g052560.2	5.17882	2.37262	4.07947e-12	2.05258e-10	Up	9.92468	5.47447	7.21098	2.00949	1.45588	1.34267
Solyc04g079330.2	35.7423	5.15956	4.41673e-12	2.21286e-10	Up	2.01581	1.75361	0.8375	0.0936834	0.0342222	0.0125192	SCPL40	Serine carboxypeptidase-like 40	GO:0005576,GO:0004185,GO:0006508	extracellular region|serine-type carboxypeptidase activity|proteolysis
Solyc03g025330.3	5.82912	2.54328	4.46572e-12	2.23267e-10	Up	23.4982	17.528	16.3064	3.87176	4.50949	2.24954	At3g49070	UPF0496 protein At3g49070	GO:0016020	membrane
Solyc03g097840.3	5.06603	2.34085	4.84177e-12	2.40543e-10	Up	51.0749	31.0185	38.554	6.33943	11.0735	8.34125	MPT3	Mitochondrial phosphate carrier protein 3, mitochondrial	GO:0005743,GO:0005739,GO:0009505,GO:0000325,GO:0005315,GO:0003729,GO:1990547,GO:0035435,GO:0009651	mitochondrial inner membrane|mitochondrion|plant-type cell wall|plant-type vacuole|inorganic phosphate transmembrane transporter activity|mRNA binding|mitochondrial phosphate ion transmembrane transport|phosphate ion transmembrane transport|response to salt stress
Solyc02g063250.3	25.4215	4.66797	4.91764e-12	2.43289e-10	Up	8.59313	4.21841	3.16157	0.071334	0.370603	0.228782	MSR4	Peptide methionine sulfoxide reductase A4, chloroplastic	GO:0009507,GO:0009941,GO:0009570,GO:0005737,GO:0005829,GO:0005739,GO:0036456,GO:0008113,GO:0034599,GO:0009416	chloroplast|chloroplast envelope|chloroplast stroma|cytoplasm|cytosol|mitochondrion|L-methionine-(S)-S-oxide reductase activity|peptide-methionine (S)-S-oxide reductase activity|cellular response to oxidative stress|response to light stimulus
Solyc03g007040.3	2.3689	1.24422	5.51321e-12	2.71617e-10	Up	27.3675	24.2849	26.8759	12.499	11.875	11.9076	KEA5	K(+) efflux antiporter 5	GO:0016020,GO:0015386	membrane|potassium:proton antiporter activity
Solyc12g098310.2	2.8394	1.50559	6.92702e-12	3.36434e-10	Up	91.0479	96.116	77.8262	29.7082	37.7894	33.6333	KRP4	Cyclin-dependent kinase inhibitor 4	GO:0005634,GO:0004861	nucleus|cyclin-dependent protein serine/threonine kinase inhibitor activity
Solyc02g062510.3	0.234541	-2.09209	0.00639104	0.028239	Down	0.743293	0.387348	0.0929698	2.93505	1.02496	1.83529	PER72	Peroxidase 72	GO:0005576,GO:0009505,GO:0020037,GO:0140825,GO:0046872,GO:0042744,GO:0009809,GO:0006979	extracellular region|plant-type cell wall|heme binding|lactoperoxidase activity|metal ion binding|hydrogen peroxide catabolic process|lignin biosynthetic process|response to oxidative stress	ko00940	Phenylpropanoid biosynthesis
Solyc02g062560.3	0.412919	-1.27607	0.000126312	0.00109255	Down	3.46939	4.79823	3.54466	14.1244	6.04308	11.5576	tm-1	ToMV susceptible protein tm-1(GCR26)	GO:0005524,GO:0003824,GO:0051607,GO:0044830	ATP binding|catalytic activity|defense response to virus|modulation by host of viral RNA genome replication
Solyc02g062610.3	0.359021	-1.47786	2.57811e-05	0.000282386	Down	2.92803	1.60056	2.10349	6.11566	7.39227	6.63769	PPH	Pheophytinase, chloroplastic	GO:0009507,GO:0009570,GO:0009535,GO:0080124,GO:0015996	chloroplast|chloroplast stroma|chloroplast thylakoid membrane|pheophytinase activity|chlorophyll catabolic process
Solyc02g062710.1	0.225865	-2.14647	1.81575e-05	0.000209151	Down	1.42649	2.03779	1.05407	3.79335	10.4485	6.99196	At3g50280	Uncharacterized acetyltransferase At3g50280	GO:0016746	acyltransferase activity
Solyc03g078500.3	489.583	8.93541	8.12439e-12	3.92093e-10	Up	1.45486	2.60712	3.57613	0	0	0.016794	UGT85A23	7-deoxyloganetin glucosyltransferase	GO:0035251,GO:1900994	UDP-glucosyltransferase activity|(-)-secologanin biosynthetic process
Solyc02g063140.3	0.486415	-1.03974	0.00233537	0.0125032	Down	1.43028	1.60159	1.98413	4.47236	3.86907	2.93434	CUT1	3-ketoacyl-CoA synthase 6	GO:0005783,GO:0005789,GO:0005739,GO:0102756,GO:0006633,GO:0009409,GO:0009416,GO:0009826,GO:0010025	endoplasmic reticulum|endoplasmic reticulum membrane|mitochondrion|very-long-chain 3-ketoacyl-CoA synthase activity|fatty acid biosynthetic process|response to cold|response to light stimulus|unidimensional cell growth|wax biosynthetic process	ko00062,ko04626	Fatty acid elongation|Plant-pathogen interaction
Solyc01g096740.3	8.71313	3.12319	8.38998e-12	4.02829e-10	Up	36.1844	29.0876	29.7842	6.89309	1.47564	3.91683	ZIFL1	Protein ZINC INDUCED FACILITATOR-LIKE 1	GO:0009705,GO:0005886,GO:0022821,GO:0010540,GO:0009630,GO:0090333,GO:0009414,GO:0048364	plant-type vacuole membrane|plasma membrane|solute:potassium antiporter activity|basipetal auxin transport|gravitropism|regulation of stomatal closure|response to water deprivation|root development
Solyc02g063350.1	0.233056	-2.10125	2.45482e-06	3.63276e-05	Down	7.55829	7.16148	4.76948	51.4759	20.9537	20.1033	CML18	Probable calcium-binding protein CML18	GO:0005509	calcium ion binding	ko04626	Plant-pathogen interaction
Solyc02g063410.3	0.157848	-2.66339	7.88372e-05	0.000732839	Down	2.17655	1.00327	0.441469	15.4857	5.23705	4.77915	At5g65660	Uncharacterized protein At5g65660	GO:0016020	membrane
Solyc02g063450.3	0.489469	-1.03071	1.41287e-06	2.23937e-05	Down	47.7721	37.7311	47.7757	119.277	82.8163	98.5752	GRDP2	Glycine-rich domain-containing protein 2	GO:0009734,GO:0071470,GO:0010928,GO:2000028	auxin-activated signaling pathway|cellular response to osmotic stress|regulation of auxin mediated signaling pathway|regulation of photoperiodism, flowering
Solyc02g064680.3	0.304878	-1.7137	8.73884e-10	2.86624e-08	Down	71.0341	67.6851	43.2362	290.14	177	188.224	ACA2	Calcium-transporting ATPase 2, plasma membrane-type	GO:0005783,GO:0005789,GO:0043231,GO:0016020,GO:0005886,GO:0005524,GO:0016887,GO:0019829,GO:0015085,GO:0005516,GO:0046872,GO:0005388,GO:0070588	endoplasmic reticulum|endoplasmic reticulum membrane|intracellular membrane-bounded organelle|membrane|plasma membrane|ATP binding|ATP hydrolysis activity|ATPase-coupled cation transmembrane transporter activity|calcium ion transmembrane transporter activity|calmodulin binding|metal ion binding|P-type calcium transporter activity|calcium ion transmembrane transport
Solyc02g064720.3	0.132155	-2.91969	7.0369e-06	9.25521e-05	Down	0.284413	0.453219	0.284592	4.84158	0.750604	3.10283	SR1IP1	BTB/POZ domain-containing protein SR1IP1	GO:0005886,GO:0009904,GO:0042742,GO:0016567	plasma membrane|chloroplast accumulation movement|defense response to bacterium|protein ubiquitination
Solyc10g009020.3	5.31447	2.40992	8.61772e-12	4.12534e-10	Up	17.5264	14.4672	11.4736	1.92794	3.46865	3.44918	AIRP2	E3 ubiquitin-protein ligase AIRP2	GO:0005829,GO:0046872,GO:0061630,GO:0004842,GO:0009789,GO:0016567,GO:0009737,GO:0009651,GO:0006511	cytosol|metal ion binding|ubiquitin protein ligase activity|ubiquitin-protein transferase activity|positive regulation of abscisic acid-activated signaling pathway|protein ubiquitination|response to abscisic acid|response to salt stress|ubiquitin-dependent protein catabolic process
Solyc02g086530.3	212.962	7.73445	8.75805e-12	4.18405e-10	Up	22.5069	54.1736	3.4621	0.232001	0.133924	0.0367443	RFS	Galactinol--sucrose galactosyltransferase	GO:0047274,GO:0005975	galactinol-sucrose galactosyltransferase activity|carbohydrate metabolic process	ko00052	Galactose metabolism
Solyc02g064970.3	0.0201309	-5.63445	2.2183e-16	2.01358e-14	Down	0.567853	0.935722	0.123524	52.6573	24.7514	10.5666	PER25	Peroxidase 25	GO:0005576,GO:0009505,GO:0020037,GO:0140825,GO:0046872,GO:0004601,GO:0042744,GO:0006979	extracellular region|plant-type cell wall|heme binding|lactoperoxidase activity|metal ion binding|peroxidase activity|hydrogen peroxide catabolic process|response to oxidative stress	ko00940	Phenylpropanoid biosynthesis
Solyc02g065020.2	0.00576725	-7.4379	0.000196358	0.0015848	Down	0	0	0.0167753	2.26494	0	1.24629
Solyc02g065050.1	0.281282	-1.82991	6.89066e-09	1.86656e-07	Down	3.86102	4.75361	3.16941	14.2165	18.5917	12.3011	PCS1	Aspartic proteinase PCS1	GO:0005783,GO:0004190,GO:0008233,GO:0012501,GO:0006508	endoplasmic reticulum|aspartic-type endopeptidase activity|peptidase activity|programmed cell death|proteolysis
Solyc06g061210.3	17.9693	4.16746	9.4871e-12	4.5232e-10	Up	17.9209	9.31337	17.7452	0.334143	1.7179	0.595368	FT1	Galactoside 2-alpha-L-fucosyltransferase	GO:0032580,GO:0008107,GO:0042546,GO:0071555,GO:0006486	Golgi cisterna membrane|galactoside 2-alpha-L-fucosyltransferase activity|cell wall biogenesis|cell wall organization|protein glycosylation
Solyc02g065170.3	0.192933	-2.37383	3.85856e-17	3.98459e-15	Down	11.091	11.723	7.28597	59.2432	39.6948	72.8368	Bp10	L-ascorbate oxidase homolog	GO:0005576,GO:0005507,GO:0016491	extracellular region|copper ion binding|oxidoreductase activity
Solyc10g084240.2	5.49661	2.45854	9.65726e-12	4.59507e-10	Up	3.91921	5.16226	7.23429	1.15029	1.13489	0.961716	PER21	Peroxidase 21	GO:0009505,GO:0020037,GO:0140825,GO:0046872,GO:0004601,GO:0050832,GO:0042744,GO:0006979,GO:0048511	plant-type cell wall|heme binding|lactoperoxidase activity|metal ion binding|peroxidase activity|defense response to fungus|hydrogen peroxide catabolic process|response to oxidative stress|rhythmic process	ko00940	Phenylpropanoid biosynthesis
Solyc02g065430.1	0.242175	-2.04588	0.00617368	0.0274996	Down	3.18389	2.09325	1.10531	17.0406	9.36873	2.4152
Solyc02g065490.3	0.462064	-1.11384	0.00618893	0.0275519	Down	0.54377	0.739232	0.79251	1.66749	1.9332	1.26795	BLH2	BEL1-like homeodomain protein 2	GO:0005634,GO:0003700,GO:0000981,GO:0000978,GO:0000976,GO:0009965,GO:0048363,GO:0006357	nucleus|DNA-binding transcription factor activity|DNA-binding transcription factor activity, RNA polymerase II-specific|RNA polymerase II cis-regulatory region sequence-specific DNA binding|transcription cis-regulatory region binding|leaf morphogenesis|mucilage pectin metabolic process|regulation of transcription by RNA polymerase II
Solyc06g062550.3	19.0022	4.24809	9.68648e-12	4.59972e-10	Up	10.6874	27.0875	5.41752	0.621771	1.30222	0.448681	PS2	Inorganic pyrophosphatase 1	GO:0004427,GO:0046872,GO:0016791,GO:0016462,GO:0071456,GO:0016036,GO:0051262	inorganic diphosphate phosphatase activity|metal ion binding|phosphatase activity|pyrophosphatase activity|cellular response to hypoxia|cellular response to phosphate starvation|protein tetramerization	ko00750	Vitamin B6 metabolism
Solyc02g079533.1	3.89998	1.96347	9.8243e-12	4.65581e-10	Up	20.4714	17.4513	25.6023	4.77091	5.60019	7.52311	SD113	G-type lectin S-receptor-like serine/threonine-protein kinase SD1-13	GO:0005576,GO:0005886,GO:0005524,GO:0005516,GO:0030246,GO:0004672,GO:0106310,GO:0004674,GO:0031625,GO:0071446,GO:0042742,GO:0046777,GO:0006468,GO:0048544	extracellular region|plasma membrane|ATP binding|calmodulin binding|carbohydrate binding|protein kinase activity|protein serine kinase activity|protein serine/threonine kinase activity|ubiquitin protein ligase binding|cellular response to salicylic acid stimulus|defense response to bacterium|protein autophosphorylation|protein phosphorylation|recognition of pollen
Solyc02g065560.1	0.27915	-1.84089	0.00073513	0.00481778	Down	0.895014	1.09591	1.26758	8.27542	2.42505	2.35431	PCMP-E19	Pentatricopeptide repeat-containing protein At2g33680	GO:0043231,GO:0003723,GO:0010102,GO:0009266,GO:0009451	intracellular membrane-bounded organelle|RNA binding|lateral root morphogenesis|response to temperature stimulus|RNA modification
Solyc02g065570.1	0.275554	-1.85959	1.15009e-05	0.000140846	Down	10.9162	13.2983	14.239	50.1535	28.8607	76.1822	DVL4	Small polypeptide DEVIL 4	GO:0005886,GO:0008285,GO:0048367	plasma membrane|negative regulation of cell population proliferation|shoot system development
Solyc10g079980.1	8.05393	3.00969	1.02009e-11	4.81499e-10	Up	3.37001	2.6343	2.12865	0.355696	0.346492	0.40263	ZOG1	Zeatin O-glucosyltransferase	GO:0050403,GO:0050404,GO:0009690,GO:0048439,GO:0009965,GO:0045926,GO:0006486,GO:0010380,GO:0010083,GO:0010015,GO:0048316	trans-zeatin O-beta-D-glucosyltransferase activity|zeatin O-beta-D-xylosyltransferase activity|cytokinin metabolic process|flower morphogenesis|leaf morphogenesis|negative regulation of growth|protein glycosylation|regulation of chlorophyll biosynthetic process|regulation of vegetative meristem growth|root morphogenesis|seed development	ko00908	Zeatin biosynthesis
Solyc02g065740.3	0.0053547	-7.54498	0.00256547	0.0134758	Down	0	0	0	2.25318	0	0.0633894	UPTG	Probable UDP-arabinopyranose mutase 1	GO:0005576,GO:0005794,GO:0009506,GO:0052691,GO:0071555,GO:0030244,GO:0071669,GO:0006486	extracellular region|Golgi apparatus|plasmodesma|UDP-arabinopyranose mutase activity|cell wall organization|cellulose biosynthetic process|plant-type cell wall organization or biogenesis|protein glycosylation	ko00520	Amino sugar and nucleotide sugar metabolism
Solyc02g066960.3	0.0173877	-5.84579	0.00195021	0.0108046	Down	0.0128721	0.0121963	0	1.15083	0	0.492123	UGT83A1	UDP-glycosyltransferase 83A1	GO:0008194	UDP-glycosyltransferase activity
Solyc02g066970.1	0.0141113	-6.147	0.00127913	0.00765794	Down	0.0920513	0	0	4.9379	0.0890763	2.83498
Solyc07g051930.2	783.335	9.61349	1.15537e-11	5.42105e-10	Up	5.79541	1.38907	1.87953	0	0	0	MAPKKK17	Mitogen-activated protein kinase kinase kinase 17	GO:0005634,GO:0005524,GO:0004709,GO:0004672,GO:0019901,GO:0106310,GO:0004674,GO:0009738,GO:0006468,GO:0009737,GO:0006970,GO:0007165	nucleus|ATP binding|MAP kinase kinase kinase activity|protein kinase activity|protein kinase binding|protein serine kinase activity|protein serine/threonine kinase activity|abscisic acid-activated signaling pathway|protein phosphorylation|response to abscisic acid|response to osmotic stress|signal transduction	ko04016	MAPK signaling pathway - plant
Solyc02g067100.3	0.0583085	-4.10015	0.000240866	0.00189173	Down	0.310424	0.0339377	0.131416	6.49952	0.0924283	2.82754	MDP60	Microtubule-destabilizing protein 60	GO:0005737,GO:0072686,GO:0005880,GO:0008017,GO:0030295,GO:0032147,GO:0043622,GO:0007019,GO:0090307,GO:0060236,GO:1905421,GO:0009723,GO:0009416,GO:1990785,GO:0009826	cytoplasm|mitotic spindle|nuclear microtubule|microtubule binding|protein kinase activator activity|activation of protein kinase activity|cortical microtubule organization|microtubule depolymerization|mitotic spindle assembly|regulation of mitotic spindle organization|regulation of plant organ morphogenesis|response to ethylene|response to light stimulus|response to water-immersion restraint stre…
Solyc08g067640.1	27.2363	4.76746	1.19305e-11	5.57576e-10	Up	21.6535	10.968	22.0759	0.27057	0.527137	1.44628
Solyc02g067340.3	0.420472	-1.24992	6.89655e-08	1.50037e-06	Down	4.84625	4.89794	4.66744	11.0125	13.0528	13.2527	MYB94	Transcription factor MYB94	GO:0005634,GO:0003700,GO:0043565,GO:0000976,GO:0045893,GO:1904278,GO:0006355,GO:0009733,GO:0009414	nucleus|DNA-binding transcription factor activity|sequence-specific DNA binding|transcription cis-regulatory region binding|positive regulation of DNA-templated transcription|positive regulation of wax biosynthetic process|regulation of DNA-templated transcription|response to auxin|response to water deprivation
Solyc02g067360.3	0.229222	-2.12518	9.81174e-06	0.000123419	Down	0.59344	0.739002	1.49301	6.31624	3.67527	3.69135	DEGP8	Protease Do-like 8, chloroplastic	GO:0009507,GO:0009534,GO:0009543,GO:0009536,GO:0009579,GO:0031977,GO:0008233,GO:0004252,GO:0010206,GO:0006508	chloroplast|chloroplast thylakoid|chloroplast thylakoid lumen|plastid|thylakoid|thylakoid lumen|peptidase activity|serine-type endopeptidase activity|photosystem II repair|proteolysis
Solyc02g067370.3	0.399622	-1.32329	0.000522242	0.00362808	Down	4.37478	4.82995	2.39812	14.9271	6.88387	10.2212	NRP2	NAP1-related protein 2	GO:0000785,GO:0005737,GO:0005829,GO:0005634,GO:0003682,GO:0042393,GO:0000724,GO:0006334,GO:0016444	chromatin|cytoplasm|cytosol|nucleus|chromatin binding|histone binding|double-strand break repair via homologous recombination|nucleosome assembly|somatic cell DNA recombination
Solyc02g067430.3	0.241268	-2.05129	0.0120295	0.0469038	Down	0.261948	0.508209	0.0748891	2.47824	0.700093	0.675597	WRKY72A	WRKY transcription factor 72A	GO:0005634,GO:0003700,GO:0043565,GO:0006952	nucleus|DNA-binding transcription factor activity|sequence-specific DNA binding|defense response
Solyc02g067600.1	0.424465	-1.23628	0.00040787	0.00295778	Down	27.4313	26.6017	39.0542	84.2186	98.6966	55.2332
Solyc02g067610.1	0.187464	-2.41532	3.76985e-13	2.23432e-11	Down	39.3059	54.2499	55.4496	332.119	345.438	183.492
Solyc02g067660.3	0.370039	-1.43425	0.00010856	0.00095935	Down	11.1512	13.6668	5.05752	35.2382	27.9668	24.3718	SAG101	Senescence-associated carboxylesterase 101	GO:0005737,GO:0106093,GO:0016020,GO:0005634,GO:0106435,GO:0052689,GO:0007568,GO:0050829,GO:0060866,GO:0016042,GO:0009626,GO:1900426,GO:1902290,GO:0002230,GO:1900057,GO:0009862	cytoplasm|EDS1 disease-resistance complex|membrane|nucleus|carboxylesterase activity|carboxylic ester hydrolase activity|aging|defense response to Gram-negative bacterium|leaf abscission|lipid catabolic process|plant-type hypersensitive response|positive regulation of defense response to bacterium|positive regulation of defense response to oomycetes|positive regulation of defense response to viru…
Solyc02g067700.1	0.431634	-1.21212	0.000411211	0.00298018	Down	3.13943	4.95769	4.47941	9.87579	10.9142	10.9283	ATL3	RING-H2 finger protein ATL3	GO:0016020,GO:0046872,GO:0004842,GO:0016567	membrane|metal ion binding|ubiquitin-protein transferase activity|protein ubiquitination
Solyc09g065383.1	2.62033	1.38975	1.21142e-11	5.65043e-10	Up	601.998	519.817	567.635	208.303	243.17	252.089
Solyc07g054060.3	6.57611	2.71724	1.24276e-11	5.77383e-10	Up	3.71116	2.15192	3.9069	0.422425	0.589185	0.615818
Solyc04g071600.3	2.9154	1.54369	1.30647e-11	6.05791e-10	Up	204.352	218.033	253.758	74.645	93.6245	84.0677	ASR3	Abscisic stress-ripening protein 3
Solyc10g085190.2	8.44759	3.07854	1.35535e-11	6.2723e-10	Up	3.94233	5.49864	5.02289	0.340545	0.710855	0.806142	JOX1	Jasmonate-induced oxygenase 1	GO:0051213,GO:0005506,GO:0120091,GO:0006952,GO:1900366,GO:1900150,GO:2000022	dioxygenase activity|iron ion binding|jasmonic acid hydrolase|defense response|negative regulation of defense response to insect|regulation of defense response to fungus|regulation of jasmonic acid mediated signaling pathway
Solyc02g067830.3	0.237906	-2.07154	1.32625e-05	0.000159042	Down	0.779988	0.601251	0.25134	2.6922	2.43065	2.34463		Protein kinase PVPK-1 OS=Phaseolus vulgaris OX=3885 PE=2 SV=1	GO:0005524,GO:0106310,GO:0004674,GO:0006468	ATP binding|protein serine kinase activity|protein serine/threonine kinase activity|protein phosphorylation
Solyc02g071350.3	4.26766	2.09344	1.39275e-11	6.42021e-10	Up	5.20144	2.9237	3.62683	0.997346	0.922138	1.10839	ABCB9	ABC transporter B family member 9	GO:0005829,GO:0016020,GO:0140359,GO:0005524,GO:0016887,GO:0042626,GO:0055085	cytosol|membrane|ABC-type transporter activity|ATP binding|ATP hydrolysis activity|ATPase-coupled transmembrane transporter activity|transmembrane transport	ko02010,ko04976	ABC transporters|Bile secretion
Solyc05g009870.3	4.03353	2.01204	1.39792e-11	6.43154e-10	Up	90.7965	59.0241	87.1425	17.0551	24.1426	22.8601	KIN7D	Kinesin-like protein KIN-7D, mitochondrial	GO:0005871,GO:0005874,GO:0005739,GO:0005524,GO:0016887,GO:0046872,GO:0008017,GO:0003777,GO:0007018,GO:0031347	kinesin complex|microtubule|mitochondrion|ATP binding|ATP hydrolysis activity|metal ion binding|microtubule binding|microtubule motor activity|microtubule-based movement|regulation of defense response
Solyc02g067930.3	0.391312	-1.35361	0.00741285	0.0320064	Down	0.238185	0.298874	0.463786	1.15747	1.07768	0.553758	GPDH	Glycerol-3-phosphate dehydrogenase [NAD(+)]	GO:0009331,GO:0047952,GO:0051287,GO:0042803,GO:0005975,GO:0046168	glycerol-3-phosphate dehydrogenase complex|glycerol-3-phosphate dehydrogenase [NAD(P)+] activity|NAD binding|protein homodimerization activity|carbohydrate metabolic process|glycerol-3-phosphate catabolic process	ko00564,ko04011	Glycerophospholipid metabolism|MAPK signaling pathway - yeast
Solyc08g068850.3	5.065	2.34056	1.43409e-11	6.58513e-10	Up	21.9071	20.2869	13.9189	5.34199	4.12845	2.59205
Solyc04g080850.3	4.1048	2.03731	1.67047e-11	7.62614e-10	Up	283.09	171.429	175.391	49.9737	66.1237	50.3596	BGAL5	Beta-galactosidase 5	GO:0048046,GO:0005634,GO:0009505,GO:0005773,GO:0004565,GO:0005975	apoplast|nucleus|plant-type cell wall|vacuole|beta-galactosidase activity|carbohydrate metabolic process
Solyc03g114100.1	2.78937	1.47994	1.79322e-11	8.15499e-10	Up	694.409	698.845	610.367	211.389	266.924	303.496
Solyc12g005980.2	3.57116	1.83639	1.90463e-11	8.6285e-10	Up	119.954	120.87	122.861	26.4964	43.8951	39.7987
Solyc02g078500.2	7.93634	2.98847	1.93158e-11	8.73383e-10	Up	328.58	200.442	376.804	72.2871	32.4207	22.5327	TSJT1	Stem-specific protein TSJT1
Solyc03g079980.2	38.4202	5.26379	1.97318e-11	8.90492e-10	Up	3.48629	2.87703	3.2409	0.0223434	0.0217653	0.238865
Solyc02g068680.1	0.30981	-1.69054	5.78529e-08	1.281e-06	Down	62.92	65.3256	68.9239	199.953	312.616	171.896	VLG	Protein VACUOLELESS GAMETOPHYTES	GO:0009561,GO:0055046,GO:0009617,GO:0002237,GO:0002238,GO:0002240	megagametogenesis|microgametogenesis|response to bacterium|response to molecule of bacterial origin|response to molecule of fungal origin|response to molecule of oomycetes origin
Solyc02g068830.2	0.140596	-2.83038	4.77262e-14	3.19725e-12	Down	0.514983	0.647791	0.364268	3.1312	4.89747	3.63977	At3g47570	Probable LRR receptor-like serine/threonine-protein kinase At3g47570	GO:0005886,GO:0005524,GO:0106310,GO:0004674,GO:0006468	plasma membrane|ATP binding|protein serine kinase activity|protein serine/threonine kinase activity|protein phosphorylation
Solyc02g068877.1	0.145641	-2.77951	7.35174e-05	0.000691268	Down	0.234609	0.277864	0.2641	2.59276	0.766214	2.61611	EXL7	Protein EXORDIUM-like 7	GO:0048046,GO:0005615	apoplast|extracellular space
Solyc10g081900.2	2.51768	1.3321	1.99138e-11	8.96992e-10	Up	60.4933	52.0998	50.607	21.7114	24.8642	24.0326	DGD1	Digalactosyldiacylglycerol synthase 1, chloroplastic	GO:0009707,GO:0043661,GO:0046481,GO:0009877	chloroplast outer membrane|peribacteroid membrane|digalactosyldiacylglycerol synthase activity|nodulation	ko00561	Glycerolipid metabolism
Solyc02g069070.3	0.0876802	-3.51161	0.0017312	0.00983176	Down	0.608666	0.360444	0.0380655	10.2789	0.51537	2.222					ko03030	DNA replication
Solyc02g069110.3	0.22838	-2.13049	2.56036e-05	0.000280832	Down	1.47169	2.17878	1.84076	13.4545	3.20427	10.3055	CATHB2	Cathepsin B-like protease 2	GO:0005576,GO:0005615,GO:0005764,GO:0000325,GO:0004197,GO:0006952,GO:0051603,GO:0050790	extracellular region|extracellular space|lysosome|plant-type vacuole|cysteine-type endopeptidase activity|defense response|proteolysis involved in protein catabolic process|regulation of catalytic activity	ko04142,ko04140,ko04210,ko04621,ko04612,ko04924	Lysosome|Autophagy - animal|Apoptosis|NOD-like receptor signaling pathway|Antigen processing and presentation|Renin secretion
Solyc02g069120.3	0.412356	-1.27804	0.00843052	0.0353892	Down	3.01199	3.44142	3.76735	16.5591	3.78618	7.52639
Solyc05g054410.3	2.78196	1.4761	2.00469e-11	9.0127e-10	Up	55.6691	56.5972	55.5044	17.7347	22.8853	25.0377	TRP4	Telomere repeat-binding protein 4	GO:0000781,GO:0005634,GO:0003677,GO:0003691,GO:0042162,GO:0000723	chromosome, telomeric region|nucleus|DNA binding|double-stranded telomeric DNA binding|telomeric DNA binding|telomere maintenance
Solyc02g069190.3	0.148054	-2.7558	6.54421e-05	0.000627565	Down	9.14848	3.00569	3.91109	82.0169	29.5733	9.44492	ZIP10	Probable zinc transporter 10	GO:0016020,GO:0005886,GO:0005385,GO:0071577	membrane|plasma membrane|zinc ion transmembrane transporter activity|zinc ion transmembrane transport
Solyc02g069200.2	0.0856354	-3.54565	0.00441504	0.0210159	Down	0.628016	1.57512	0.110896	23.8047	3.12201	2.98166	IRT1	Fe(2+) transport protein 1	GO:0005769,GO:0005768,GO:0016020,GO:0005886,GO:0005802,GO:0005773,GO:0005375,GO:0005381,GO:0005385,GO:0055072,GO:0030001,GO:0015675,GO:0009617,GO:0071577	early endosome|endosome|membrane|plasma membrane|trans-Golgi network|vacuole|copper ion transmembrane transporter activity|iron ion transmembrane transporter activity|zinc ion transmembrane transporter activity|iron ion homeostasis|metal ion transport|nickel cation transport|response to bacterium|zinc ion transmembrane transport
Solyc02g069390.2	0.0813814	-3.61916	0.00179684	0.0101074	Down	0.0466983	0	0.311517	2.6442	0.512142	1.91761	ASR3	Trihelix transcription factor ASR3	GO:0005634,GO:0003677,GO:0003700,GO:0042803,GO:0071219,GO:0006952,GO:0045892,GO:0050777,GO:0006355	nucleus|DNA binding|DNA-binding transcription factor activity|protein homodimerization activity|cellular response to molecule of bacterial origin|defense response|negative regulation of DNA-templated transcription|negative regulation of immune response|regulation of DNA-templated transcription
Solyc02g069455.1	0.285339	-1.80925	6.53558e-05	0.000626991	Down	1.03668	0.57928	0.904343	3.08949	3.65261	2.87941	PSAF	Photosystem I reaction center subunit III, chloroplastic	GO:0009543,GO:0009538,GO:0015979	chloroplast thylakoid lumen|photosystem I reaction center|photosynthesis	ko00195	Photosynthesis
Solyc02g069490.3	0.0532838	-4.23016	0.000138188	0.00117685	Down	1.18021	1.35505	1.54218	66.4547	2.10947	19.0218	DIM	Delta(24)-sterol reductase	GO:0005737,GO:0005829,GO:0005783,GO:0016020,GO:0000325,GO:0005773,GO:0005516,GO:0050614,GO:0071949,GO:0016628,GO:0016132,GO:0009808,GO:0009834,GO:0008202,GO:0009826	cytoplasm|cytosol|endoplasmic reticulum|membrane|plant-type vacuole|vacuole|calmodulin binding|delta24-sterol reductase activity|FAD binding|oxidoreductase activity, acting on the CH-CH group of donors, NAD or NADP as acceptor|brassinosteroid biosynthetic process|lignin metabolic process|plant-type secondary cell wall biogenesis|steroid metabolic process|unidimensional cell growth	ko00100	Steroid biosynthesis
Solyc02g069500.1	0.225867	-2.14646	0.0109523	0.0434638	Down	0.10477	0.0882398	0.244617	1.41083	0.247828	0.543964	PCMP-E36	Pentatricopeptide repeat-containing protein At4g21300	GO:0043231,GO:0003723,GO:0009451	intracellular membrane-bounded organelle|RNA binding|RNA modification
Solyc02g069560.3	0.0790847	-3.66046	4.6692e-06	6.42331e-05	Down	0.333334	0.17454	0.34232	9.18449	0.560238	2.58978	CHUP1	Protein CHUP1, chloroplastic	GO:0009507,GO:0009707,GO:0005829,GO:0009658,GO:0009902	chloroplast|chloroplast outer membrane|cytosol|chloroplast organization|chloroplast relocation
Solyc02g069630.3	0.23035	-2.1181	7.30987e-05	0.000688426	Down	1.33342	2.33491	1.65515	15.476	2.74397	7.71673	SBT2.3	Subtilisin-like protease SBT2.3	GO:0005576,GO:0004252,GO:0006508	extracellular region|serine-type endopeptidase activity|proteolysis
Solyc02g069670.3	0.307332	-1.70213	0.00130059	0.00776478	Down	0.551174	0.55125	0.388106	2.80862	0.740778	1.87527		Alpha-glucosidase OS=Spinacia oleracea OX=3562 PE=1 SV=1	GO:0030246,GO:0032450	carbohydrate binding|maltose alpha-glucosidase activity	ko00052,ko00500	Galactose metabolism|Starch and sucrose metabolism
Solyc02g069680.3	0.186972	-2.4191	0.00178829	0.0100713	Down	2.09479	2.60507	1.57208	28.0667	1.571	8.39808	VPS2.2	Vacuolar protein sorting-associated protein 2 homolog 2	GO:0000815,GO:0005771,GO:0032509,GO:0045324,GO:0015031	ESCRT III complex|multivesicular body|endosome transport via multivesicular body sorting pathway|late endosome to vacuole transport|protein transport	ko04144,ko04217	Endocytosis|Necroptosis
Solyc03g006470.3	5.57763	2.47965	2.05444e-11	9.20139e-10	Up	3.70046	3.76784	4.49492	1.09731	0.623534	0.645202	CBSX5	CBS domain-containing protein CBSX5	GO:0005737,GO:0031588,GO:0005634,GO:0016208,GO:0019901,GO:0019887,GO:0042149,GO:0071456,GO:0006468,GO:0050790	cytoplasm|nucleotide-activated protein kinase complex|nucleus|AMP binding|protein kinase binding|protein kinase regulator activity|cellular response to glucose starvation|cellular response to hypoxia|protein phosphorylation|regulation of catalytic activity
Solyc02g069830.3	0.454988	-1.1361	2.69074e-07	5.14395e-06	Down	6.65546	6.25342	5.60373	17.839	11.0445	16.0334	ATHB-14	Homeobox-leucine zipper protein ATHB-14	GO:0005634,GO:0003677,GO:0003700,GO:0008289,GO:0009955,GO:0030154,GO:0009855,GO:0080060,GO:0010014,GO:0009944,GO:0010072	nucleus|DNA binding|DNA-binding transcription factor activity|lipid binding|adaxial/abaxial pattern specification|cell differentiation|determination of bilateral symmetry|integument development|meristem initiation|polarity specification of adaxial/abaxial axis|primary shoot apical meristem specification
Solyc02g069910.2	0.0852914	-3.55146	4.88132e-11	2.04669e-09	Down	5.76052	2.99315	7.90244	130.416	47.3819	41.442
Solyc02g070000.3	0.325466	-1.61942	0.00045991	0.00326213	Down	1.9479	1.72292	1.50331	9.9993	2.26595	5.59528	GHR1	LRR receptor-like serine/threonine-protein kinase GHR1	GO:0005886,GO:0005524,GO:0004672,GO:0106310,GO:0004674,GO:0009738,GO:0071485,GO:0071244,GO:1901528,GO:0009789,GO:0006468,GO:0090333,GO:0009737,GO:0009416	plasma membrane|ATP binding|protein kinase activity|protein serine kinase activity|protein serine/threonine kinase activity|abscisic acid-activated signaling pathway|cellular response to absence of light|cellular response to carbon dioxide|hydrogen peroxide mediated signaling pathway involved in stomatal movement|positive regulation of abscisic acid-activated signaling pathway|protein phosphoryla…
Solyc02g070040.1	0.0467763	-4.41808	1.60676e-12	8.65525e-11	Down	0.436032	1.12925	0.872612	34.3054	16.9057	5.95809
Solyc02g085340.1	2.52837	1.33821	2.13712e-11	9.53559e-10	Up	43.8569	48.5032	50.1139	18.2297	19.477	23.9369	SCL7	SCARECROW-LIKE protein 7	GO:0005634,GO:0003677	nucleus|DNA binding
Solyc02g070210.3	0.0714345	-3.80724	0.000484354	0.00339982	Down	1.67615	3.24536	1.40375	75.1453	3.05003	21.8445	PATL4	Patellin-4	GO:0005829,GO:0005634,GO:0005886,GO:0008289,GO:0007049,GO:0051301,GO:0071365,GO:1901703	cytosol|nucleus|plasma membrane|lipid binding|cell cycle|cell division|cellular response to auxin stimulus|protein localization involved in auxin polar transport
Solyc02g070260.3	0.426134	-1.23062	0.00096099	0.00602168	Down	8.40746	8.6842	7.8928	28.0439	9.4665	28.0722	AIR9	187-kDa microtubule-associated protein AIR9	GO:0055028,GO:0009524,GO:0005886,GO:0009506,GO:0009574,GO:0007049,GO:0051301,GO:0010102,GO:0009733	cortical microtubule|phragmoplast|plasma membrane|plasmodesma|preprophase band|cell cycle|cell division|lateral root morphogenesis|response to auxin
Solyc01g111570.3	2.92613	1.54899	2.22851e-11	9.92464e-10	Up	12.2475	15.2491	11.8435	6.02623	3.63884	5.14175	STU	Protein kinase STUNTED	GO:0005737,GO:0005886,GO:0005524,GO:0016787,GO:0004674,GO:0009740,GO:0010476,GO:0051781,GO:0006468,GO:0009739	cytoplasm|plasma membrane|ATP binding|hydrolase activity|protein serine/threonine kinase activity|gibberellic acid mediated signaling pathway|gibberellin mediated signaling pathway|positive regulation of cell division|protein phosphorylation|response to gibberellin
Solyc10g083690.3	11.8616	3.56822	2.2963e-11	1.02073e-09	Up	394.271	308.722	554.523	12.5076	60.3296	40.5321	CYP76A2	Cytochrome P450 76A2	GO:0020037,GO:0005506,GO:0004497,GO:0016705	heme binding|iron ion binding|monooxygenase activity|oxidoreductase activity, acting on paired donors, with incorporation or reduction of molecular oxygen
Solyc02g070540.3	0.134577	-2.8935	9.86726e-10	3.20523e-08	Down	6.72837	7.83648	5.07356	74.1546	17.3127	72.0282	DGR2	Protein DUF642 L-GALACTONO-1,4-LACTONE-RESPONSIVE GENE 2	GO:0005576,GO:0009505,GO:0009506,GO:0009536,GO:0010015	extracellular region|plant-type cell wall|plasmodesma|plastid|root morphogenesis
Solyc05g050220.3	9.32965	3.22182	2.30781e-11	1.02392e-09	Up	23.7071	16.5165	9.08332	2.86211	1.96054	0.936096	CPRF1	Common plant regulatory factor 1	GO:0005634,GO:0003700,GO:0043565	nucleus|DNA-binding transcription factor activity|sequence-specific DNA binding
Solyc02g070620.3	0.00515951	-7.59855	6.83056e-05	0.000651327	Down	0	0	0	1.39959	0.0306377	0.470732	At3g23880	F-box/kelch-repeat protein At3g23880	GO:0005634	nucleus
Solyc02g070770.3	0.26521	-1.91479	6.96259e-20	1.00397e-17	Down	6.58588	7.08699	6.09576	26.1226	28.838	26.0782	At2g34460	Uncharacterized protein At2g34460, chloroplastic	GO:0009507,GO:0009941,GO:0009534,GO:0009535,GO:0005783,GO:0010287	chloroplast|chloroplast envelope|chloroplast thylakoid|chloroplast thylakoid membrane|endoplasmic reticulum|plastoglobule
Solyc02g070780.3	0.111749	-3.16166	1.83632e-06	2.82717e-05	Down	2.06234	1.57327	3.19599	49.1583	4.68731	16.14	ROA2	DNA replication licensing factor MCM3 homolog 2	GO:0042555,GO:0005634,GO:0005524,GO:0016887,GO:0004386,GO:0003697,GO:0032508,GO:0006271,GO:0000727,GO:1902975	MCM complex|nucleus|ATP binding|ATP hydrolysis activity|helicase activity|single-stranded DNA binding|DNA duplex unwinding|DNA strand elongation involved in DNA replication|double-strand break repair via break-induced replication|mitotic DNA replication initiation	ko03030,ko04110,ko04111,ko04113	DNA replication|Cell cycle|Cell cycle - yeast|Meiosis - yeast
Solyc02g070790.3	0.361942	-1.46617	0.000418553	0.00302597	Down	9.12824	5.73906	9.81688	41.7461	15.0908	19.6238	KAS1	3-oxoacyl-[acyl-carrier-protein] synthase I, chloroplastic	GO:0009570,GO:0004315,GO:0006633	chloroplast stroma|3-oxoacyl-[acyl-carrier-protein] synthase activity|fatty acid biosynthetic process	ko00061,ko00780	Fatty acid biosynthesis|Biotin metabolism
Solyc02g070810.3	0.418082	-1.25814	1.08642e-05	0.000134373	Down	21.7827	14.2723	23.4008	51.7627	58.0174	45.6517	GB210	Nuclear pore complex protein GP210	GO:0005783,GO:0005635,GO:0031965,GO:0005643,GO:0051028,GO:0015031	endoplasmic reticulum|nuclear envelope|nuclear membrane|nuclear pore|mRNA transport|protein transport	ko03013	Nucleocytoplasmic transport
Solyc02g070820.1	0.0761476	-3.71506	0.000115436	0.00100993	Down	0.368205	0.348874	0.092109	2.56039	6.23534	2.44395
Solyc02g070935.1	0.0110243	-6.50317	5.23849e-39	3.53942e-36	Down	3.03739	0.612325	2.5543	240.325	152.558	235.819	CAB1B	Chlorophyll a-b binding protein 1B, chloroplastic	GO:0009535,GO:0009522,GO:0009523,GO:0016168,GO:0046872,GO:0009768,GO:0009416	chloroplast thylakoid membrane|photosystem I|photosystem II|chlorophyll binding|metal ion binding|photosynthesis, light harvesting in photosystem I|response to light stimulus	ko00196	Photosynthesis - antenna proteins
Solyc02g071020.3	0.0131432	-6.24954	1.71347e-65	4.05201e-62	Down	3.24452	1.22967	2.74708	220.532	162.852	226.035	CAB1B	Chlorophyll a-b binding protein 1B, chloroplastic	GO:0009535,GO:0009522,GO:0009523,GO:0016168,GO:0046872,GO:0009768,GO:0009416	chloroplast thylakoid membrane|photosystem I|photosystem II|chlorophyll binding|metal ion binding|photosynthesis, light harvesting in photosystem I|response to light stimulus	ko00196	Photosynthesis - antenna proteins
Solyc01g109720.3	6.26363	2.647	2.43986e-11	1.07846e-09	Up	85.0245	59.8842	76.74	9.54261	19.5042	8.83253
Solyc02g077370.1	3.56232	1.83282	2.72382e-11	1.19505e-09	Up	185.76	131.584	150.076	55.4751	51.1892	36.6266	PTI5	Pathogenesis-related genes transcriptional activator PTI5	GO:0005634,GO:0003677,GO:0003700,GO:0006952,GO:0009873	nucleus|DNA binding|DNA-binding transcription factor activity|defense response|ethylene-activated signaling pathway	ko04626	Plant-pathogen interaction
Solyc03g111300.1	10.3364	3.36966	2.83222e-11	1.23827e-09	Up	63.1449	33.7919	16.5594	5.11855	4.47771	2.31758	CYP94B1	Cytochrome P450 94B1	GO:0016020,GO:0020037,GO:0005506,GO:0052694,GO:0016705,GO:0009694,GO:0009611	membrane|heme binding|iron ion binding|jasmonoyl-isoleucine-12-hydroxylase activity|oxidoreductase activity, acting on paired donors, with incorporation or reduction of molecular oxygen|jasmonic acid metabolic process|response to wounding
Solyc02g071260.3	0.498947	-1.00304	0.00090826	0.00574599	Down	2.40772	2.34152	3.74455	7.07017	4.7418	7.07106	PHYE	Phytochrome E	GO:0000155,GO:0009881,GO:0042803,GO:0009584,GO:0017006,GO:0009585,GO:0006355	phosphorelay sensor kinase activity|photoreceptor activity|protein homodimerization activity|detection of visible light|protein-tetrapyrrole linkage|red, far-red light phototransduction|regulation of DNA-templated transcription
Solyc09g011470.3	5.74275	2.52174	2.94011e-11	1.2828e-09	Up	176.414	175.405	200.135	18.3795	46.688	38.2886
Solyc02g088910.3	3.25621	1.70319	2.95332e-11	1.28619e-09	Up	159.866	111.617	129.757	38.2752	50.005	45.8555	AFP3	Ninja-family protein AFP3	GO:0005634,GO:0045892,GO:0009737,GO:0007165	nucleus|negative regulation of DNA-templated transcription|response to abscisic acid|signal transduction
Solyc06g084330.3	30.8697	4.94812	3.01001e-11	1.30607e-09	Up	9.50085	4.69138	1.1543	0.283269	0.175598	0.0825908	At4g02900	CSC1-like protein At4g02900	GO:0005886,GO:0005227	plasma membrane|calcium activated cation channel activity
Solyc11g006270.2	3.74888	1.90646	3.05263e-11	1.32214e-09	Up	18.2674	18.0121	28.4613	7.59776	5.59815	5.86701		Defensin-like protein 1 OS=Vigna unguiculata OX=3917 PE=1 SV=1	GO:0050832,GO:0031640	defense response to fungus|killing of cells of another organism
Solyc02g071560.3	0.298498	-1.74421	7.90663e-05	0.000734103	Down	5.14515	3.56532	11.5646	28.1684	24.3927	22.6924	SBT5.6	Subtilisin-like protease SBT5.6	GO:0005576,GO:0004252,GO:0006508	extracellular region|serine-type endopeptidase activity|proteolysis
Solyc02g071700.3	0.0651525	-3.94004	1.36319e-09	4.32707e-08	Down	0.323052	0.284228	0.507971	11.4613	1.41792	6.61653	At1g29670	GDSL esterase/lipase At1g29670	GO:0048046,GO:0009534,GO:0005634,GO:0016788,GO:0016042	apoplast|chloroplast thylakoid|nucleus|hydrolase activity, acting on ester bonds|lipid catabolic process
Solyc02g071720.3	0.198365	-2.33377	0.000106588	0.000945458	Down	1.85445	1.44202	0.678257	14.7248	4.03456	3.54494	At1g29670	GDSL esterase/lipase At1g29670	GO:0048046,GO:0009534,GO:0005634,GO:0016788,GO:0016042	apoplast|chloroplast thylakoid|nucleus|hydrolase activity, acting on ester bonds|lipid catabolic process
Solyc04g016015.1	3.1417	1.65154	4.00603e-11	1.71932e-09	Up	15.7987	13.0919	17.0869	5.12781	4.91944	6.0357	NTRC	NADPH-dependent thioredoxin reductase 3	GO:0009507,GO:0009570,GO:0005829,GO:0008047,GO:0042802,GO:0016671,GO:0004791,GO:0045454,GO:0042744,GO:0043085,GO:0010380,GO:0010581,GO:0019430	chloroplast|chloroplast stroma|cytosol|enzyme activator activity|identical protein binding|oxidoreductase activity, acting on a sulfur group of donors, disulfide as acceptor|thioredoxin-disulfide reductase activity|cell redox homeostasis|hydrogen peroxide catabolic process|positive regulation of catalytic activity|regulation of chlorophyll biosynthetic process|regulation of starch biosynthetic pr…	ko00450	Selenocompound metabolism
Solyc04g079300.3	3.78611	1.92072	4.31826e-11	1.84509e-09	Up	44.3168	47.3684	35.8088	8.5921	14.7065	12.991
Solyc02g071820.3	0.372529	-1.42457	7.25014e-06	9.50395e-05	Down	48.7658	67.0239	39.7168	106.069	184.679	157.137	At1g07650	Probable LRR receptor-like serine/threonine-protein kinase At1g07650	GO:0005886,GO:0005524,GO:0106310,GO:0004674,GO:0006468	plasma membrane|ATP binding|protein serine kinase activity|protein serine/threonine kinase activity|protein phosphorylation
Solyc05g050920.3	3.14838	1.65461	4.34611e-11	1.85184e-09	Up	22.6713	22.6585	21.6928	6.29685	9.18571	7.55241	At1g12200	Flavin-containing monooxygenase FMO GS-OX-like 2	GO:0050660,GO:0004499,GO:0050661,GO:0050832	flavin adenine dinucleotide binding|N,N-dimethylaniline monooxygenase activity|NADP binding|defense response to fungus
Solyc02g071930.1	0.0424172	-4.55921	4.11733e-08	9.47146e-07	Down	0.271441	0.417935	0.23766	18.1	1.44468	5.18884	TIM50	Mitochondrial import inner membrane translocase subunit TIM50	GO:0005743,GO:0015031	mitochondrial inner membrane|protein transport
Solyc04g005410.2	7.89894	2.98166	4.36031e-11	1.85454e-09	Up	3.80206	2.97372	2.1714	0.302866	0.485929	0.438059	UPS1	Ureide permease 1	GO:0016020,GO:0005274,GO:0005524,GO:0015210,GO:0015505,GO:0015720,GO:0043100,GO:0015857	membrane|allantoin:proton symporter activity|ATP binding|uracil transmembrane transporter activity|uracil:cation symporter activity|allantoin transport|pyrimidine nucleobase salvage|uracil transport
Solyc09g091780.3	3.03295	1.60072	4.49267e-11	1.90741e-09	Up	33.9446	36.8435	22.2366	11.5358	10.32	11.5775	KRP4	Cyclin-dependent kinase inhibitor 4	GO:0005634,GO:0004861	nucleus|cyclin-dependent protein serine/threonine kinase inhibitor activity
Solyc01g080030.2	391.219	8.61183	4.54405e-11	1.92463e-09	Up	50.236	24.9623	38.7015	0.0384023	0.26186	0	DBR	2-alkenal reductase (NADP(+)-dependent)	GO:0032440	2-alkenal reductase [NAD(P)+] activity
Solyc06g061215.1	14.4048	3.84848	4.54952e-11	1.92463e-09	Up	329.301	348.525	543.179	8.85767	55.1924	25.5239	CEVI57	Proteinase inhibitor type-2 CEVI57	GO:0004867,GO:0010466	serine-type endopeptidase inhibitor activity|negative regulation of peptidase activity
Solyc04g054150.1	10.0467	3.32865	4.66429e-11	1.96966e-09	Up	7.94271	9.81832	4.26333	0.836046	0.66171	0.893787	HD5	Nuclear transcription factor Y subunit B-11	GO:0016602,GO:0005737,GO:0005634,GO:0001228,GO:0000981,GO:0046982,GO:0043565,GO:0009908,GO:0048579,GO:0051512,GO:0006357	CCAAT-binding factor complex|cytoplasm|nucleus|DNA-binding transcription activator activity, RNA polymerase II-specific|DNA-binding transcription factor activity, RNA polymerase II-specific|protein heterodimerization activity|sequence-specific DNA binding|flower development|negative regulation of long-day photoperiodism, flowering|positive regulation of unidimensional cell growth|regulation of tr…	ko04612	Antigen processing and presentation
Solyc02g072090.2	0.457023	-1.12966	0.00137501	0.00813112	Down	4.76618	5.35268	4.86944	19.0755	6.7576	10.7086	At4g18820	Protein STICHEL-like 3	GO:0009360,GO:0005663,GO:0005634,GO:0005524,GO:0003677,GO:0003887,GO:0006281,GO:0006261	DNA polymerase III complex|DNA replication factor C complex|nucleus|ATP binding|DNA binding|DNA-directed DNA polymerase activity|DNA repair|DNA-templated DNA replication
Solyc06g072230.1	6.99584	2.8065	4.80187e-11	2.02054e-09	Up	154.91	134.03	95.6174	13.9047	31.2538	13.1842	KTI5	Kunitz trypsin inhibitor 5	GO:0048046,GO:0005783,GO:0099503,GO:0004869,GO:0030414,GO:0004867,GO:0006952,GO:0010466,GO:0009625	apoplast|endoplasmic reticulum|secretory vesicle|cysteine-type endopeptidase inhibitor activity|peptidase inhibitor activity|serine-type endopeptidase inhibitor activity|defense response|negative regulation of peptidase activity|response to insect
Solyc07g065330.3	5.56671	2.47682	5.0052e-11	2.09122e-09	Up	8.07147	5.96727	5.28777	1.18653	1.26091	1.34536	Os11g0537350	Germin-like protein 11-1	GO:0048046,GO:0030145	apoplast|manganese ion binding
Solyc03g118425.1	2.87294	1.52253	5.14173e-11	2.13694e-09	Up	66.918	53.8657	47.92	18.7793	19.6043	25.8968	NFXL1	NF-X1-type zinc finger protein NFXL1	GO:0005634,GO:0000981,GO:0003729,GO:0000977,GO:0016740,GO:0008270,GO:0042742,GO:0016567,GO:0006355,GO:0010310,GO:0009642,GO:0010188,GO:0009651,GO:0009697	nucleus|DNA-binding transcription factor activity, RNA polymerase II-specific|mRNA binding|RNA polymerase II transcription regulatory region sequence-specific DNA binding|transferase activity|zinc ion binding|defense response to bacterium|protein ubiquitination|regulation of DNA-templated transcription|regulation of hydrogen peroxide metabolic process|response to light intensity|response to micro…
Solyc02g072500.3	0.154752	-2.69197	0.000601132	0.00408376	Down	0.342314	0.640473	0.424909	8.02776	0.423498	1.86369	NAT2	Nucleobase-ascorbate transporter 2	GO:0016020,GO:0022857,GO:0071702	membrane|transmembrane transporter activity|organic substance transport
Solyc02g072520.3	0.228406	-2.13033	6.0606e-21	9.55473e-19	Down	1.81557	2.30808	1.54283	10.0601	7.93692	9.13679	CAMRLK	Calmodulin-binding receptor kinase CaMRLK	GO:0005886,GO:0005524,GO:0005516,GO:0004672,GO:0106310,GO:0004674,GO:0009793,GO:0046777,GO:0009733,GO:0009625,GO:0006970	plasma membrane|ATP binding|calmodulin binding|protein kinase activity|protein serine kinase activity|protein serine/threonine kinase activity|embryo development ending in seed dormancy|protein autophosphorylation|response to auxin|response to insect|response to osmotic stress
Solyc02g073574.1	0.482848	-1.05036	0.00458855	0.021663	Down	0.778711	1.32809	1.19802	3.25862	1.67663	2.63602	RGA3	Putative disease resistance protein RGA3	GO:0043531,GO:0005524,GO:0050832	ADP binding|ATP binding|defense response to fungus
Solyc02g076690.3	0.445283	-1.16721	8.52479e-05	0.00078107	Down	31.9572	24.8267	37.2649	59.3949	90.0722	80.333	MUCUNAIN	Cysteine proteinase mucunain (Fragment)	GO:0005773,GO:0008234,GO:0031871,GO:0006508	vacuole|cysteine-type peptidase activity|proteinase activated receptor binding|proteolysis
Solyc01g098490.3	35.8382	5.16343	5.53639e-11	2.2929e-09	Up	3.2064	0.819795	4.78715	0.101117	0.114918	0.0540504	At1g54730	Sugar transporter ERD6-like 5	GO:0016020,GO:0051119,GO:0022857,GO:0055085	membrane|sugar transmembrane transporter activity|transmembrane transporter activity|transmembrane transport
Solyc04g005380.3	27.7129	4.79249	5.64681e-11	2.33454e-09	Up	4.93474	5.33471	1.0534	0.308132	0.0727658	0.0698755	AFP2	Ninja-family protein AFP2	GO:0005634,GO:0045892,GO:0009737,GO:0009414,GO:0007165	nucleus|negative regulation of DNA-templated transcription|response to abscisic acid|response to water deprivation|signal transduction
Solyc02g076730.2	0.477535	-1.06632	2.80884e-05	0.000304974	Down	15.1568	18.7041	12.9036	38.127	37.0813	31.1543	MUCUNAIN	Cysteine proteinase mucunain (Fragment)	GO:0005773,GO:0008234,GO:0031871,GO:0006508	vacuole|cysteine-type peptidase activity|proteinase activated receptor binding|proteolysis
Solyc02g076740.2	0.287041	-1.80067	2.65424e-05	0.000290053	Down	3.30844	8.85105	4.67367	22.3776	14.5481	27.385
Solyc02g076750.2	0.418532	-1.25659	0.000205706	0.00165011	Down	4.26066	4.66775	6.17295	14.5602	7.79497	17.8635		P34 probable thiol protease OS=Glycine max OX=3847 PE=1 SV=1	GO:0005615,GO:0005764,GO:0004197,GO:0051603	extracellular space|lysosome|cysteine-type endopeptidase activity|proteolysis involved in protein catabolic process
Solyc03g083843.1	567.954	9.14963	5.6789e-11	2.34371e-09	Up	3.41666	2.51789	0.949668	0	0	0
Solyc02g076820.3	0.344844	-1.53598	0.00239527	0.0127662	Down	0.981643	2.21584	1.21338	6.02299	2.48655	5.64176	LSH10	Protein LIGHT-DEPENDENT SHORT HYPOCOTYLS 10	GO:0005634,GO:0003677,GO:0009299,GO:0090698,GO:0009416	nucleus|DNA binding|mRNA transcription|post-embryonic plant morphogenesis|response to light stimulus
Solyc02g076890.1	0.0128386	-6.28336	0.000126694	0.00109465	Down	0	0.275025	0	20.6887	0.140441	3.39084
Solyc01g100440.2	52.066	5.70227	6.29457e-11	2.59328e-09	Up	1.15066	2.81962	1.05874	0.0788311	0	0.0280919
Solyc05g050735.1	2.70319	1.43466	6.5461e-11	2.68754e-09	Up	5.7536	4.91968	5.88111	2.48466	1.97304	2.2793	CML3	Calmodulin-like protein 3	GO:0005777,GO:0005509	peroxisome|calcium ion binding
Solyc02g077010.2	0.0698427	-3.83975	6.90824e-11	2.8264e-09	Down	0.2413	0.0914525	0.217306	2.72663	1.14416	5.00986	DSEL	Phospholipase A1-IIgamma	GO:0005737,GO:0047372,GO:0008970,GO:0046340,GO:0019915,GO:0052651,GO:0010187	cytoplasm|acylglycerol lipase activity|phospholipase A1 activity|diacylglycerol catabolic process|lipid storage|monoacylglycerol catabolic process|negative regulation of seed germination
Solyc02g077060.2	0.378105	-1.40314	0.00143847	0.00844513	Down	6.15133	4.76867	6.21736	24.9364	15.5126	9.43608	HR2	RPW8-like protein 2	GO:0016020,GO:0050832,GO:0009626,GO:0009620	membrane|defense response to fungus|plant-type hypersensitive response|response to fungus
Solyc06g073990.2	4.03886	2.01395	7.37511e-11	3.0122e-09	Up	17.541	19.5815	16.0975	5.12643	5.7909	3.31916	GIR1	Protein GL2-INTERACTING REPRESSOR 1	GO:0005634,GO:0045892,GO:0080147	nucleus|negative regulation of DNA-templated transcription|root hair cell development
Solyc03g122310.3	3.66365	1.87328	8.72888e-11	3.54066e-09	Up	45.8218	26.4253	44.7004	12.6875	11.3377	11.11	ALDH7B4	Aldehyde dehydrogenase family 7 member B4	GO:0004029,GO:0043878,GO:0006081,GO:0009737,GO:0009269,GO:0009651	aldehyde dehydrogenase (NAD+) activity|glyceraldehyde-3-phosphate dehydrogenase (NAD+) (non-phosphorylating) activity|cellular aldehyde metabolic process|response to abscisic acid|response to desiccation|response to salt stress	ko00010,ko00053,ko00620,ko00071,ko00561,ko00260,ko00280,ko00310,ko00330,ko00340,ko00380,ko00410	Glycolysis / Gluconeogenesis|Ascorbate and aldarate metabolism|Pyruvate metabolism|Fatty acid degradation|Glycerolipid metabolism|Glycine, serine and threonine metabolism|Valine, leucine and isoleucine degradation|Lysine degradation|Arginine and proline metabolism|Histidine metabolism|Tryptophan metabolism|beta-Alanine metabolism
Solyc02g077090.3	0.388288	-1.3648	0.00449958	0.0213281	Down	5.50833	4.48972	5.87038	28.0847	6.46059	11.5164	CHUP1	Protein CHUP1, chloroplastic	GO:0009507,GO:0009707,GO:0005829,GO:0009658,GO:0009902	chloroplast|chloroplast outer membrane|cytosol|chloroplast organization|chloroplast relocation
Solyc04g071780.3	124.66	6.96186	8.83847e-11	3.57286e-09	Up	81.3726	12.2531	14.5113	0.397416	0.0677482	0.520458	CYP92C6	Trimethyltridecatetraene synthase	GO:0016020,GO:0097007,GO:0020037,GO:0005506,GO:0010333,GO:0080027,GO:0016114	membrane|4,8,12-trimethyltrideca-1,3,7,11-tetraene synthase activity|heme binding|iron ion binding|terpene synthase activity|response to herbivore|terpenoid biosynthetic process
Solyc02g077250.2	0.21804	-2.19734	0.00577534	0.0261188	Down	0.237457	0.607474	0.166324	2.97217	1.3787	0.706099	TCP4	Transcription factor TCP4	GO:0005634,GO:0003677,GO:0001216,GO:0003700,GO:0043565,GO:1990837,GO:0048825,GO:0048826,GO:0009793,GO:0048366,GO:0010150,GO:0006355	nucleus|DNA binding|DNA-binding transcription activator activity|DNA-binding transcription factor activity|sequence-specific DNA binding|sequence-specific double-stranded DNA binding|cotyledon development|cotyledon morphogenesis|embryo development ending in seed dormancy|leaf development|leaf senescence|regulation of DNA-templated transcription
Solyc02g077260.3	0.331215	-1.59416	0.0126357	0.0487572	Down	0.870973	1.47366	0.311257	3.7575	1.15587	3.95094	IQD10	Protein IQ-DOMAIN 10	GO:0005737,GO:0005856,GO:0005634,GO:0005516	cytoplasm|cytoskeleton|nucleus|calmodulin binding
Solyc12g005920.2	19.4389	4.28088	8.82399e-11	3.57286e-09	Up	2.72535	2.38738	0.694629	0.102163	0.11196	0.109219	FIM5	Fimbrin-5	GO:0005884,GO:0032432,GO:0005737,GO:0051015,GO:0030036,GO:0051017,GO:0051639,GO:0009846,GO:0009860	actin filament|actin filament bundle|cytoplasm|actin filament binding|actin cytoskeleton organization|actin filament bundle assembly|actin filament network formation|pollen germination|pollen tube growth
Solyc02g077330.3	0.0655878	-3.93043	2.03488e-06	3.08269e-05	Down	0.477194	0.472693	0.607719	21.7196	1.28037	4.14636	At5g45950	GDSL esterase/lipase At5g45950	GO:0005576,GO:0016788,GO:0016042	extracellular region|hydrolase activity, acting on ester bonds|lipid catabolic process
Solyc03g044960.2	15.2224	3.92812	8.92345e-11	3.5888e-09	Up	9.59062	2.4773	9.63136	0.655066	0.660505	0.245722	At4g36820	Calcium uniporter protein 1, mitochondrial	GO:0005743,GO:0005739,GO:1990246,GO:0005262,GO:0015292,GO:0036444,GO:0051560	mitochondrial inner membrane|mitochondrion|uniplex complex|calcium channel activity|uniporter activity|calcium import into the mitochondrion|mitochondrial calcium ion homeostasis	ko04020,ko04218,ko04621	Calcium signaling pathway|Cellular senescence|NOD-like receptor signaling pathway
Solyc03g116480.1	7.44349	2.89598	9.32827e-11	3.74524e-09	Up	142.576	117.579	176.041	8.9123	24.8718	29.871	FBX6	F-box only protein 6	GO:0004842,GO:0010305,GO:0010928,GO:0031146,GO:0060776	ubiquitin-protein transferase activity|leaf vascular tissue pattern formation|regulation of auxin mediated signaling pathway|SCF-dependent proteasomal ubiquitin-dependent protein catabolic process|simple leaf morphogenesis
Solyc08g080390.3	5.39487	2.43159	9.35099e-11	3.748e-09	Up	52.1438	49.3384	58.2348	6.05003	14.7684	10.9954	CYP80B2	Probable (S)-N-methylcoclaurine 3'-hydroxylase isozyme 2	GO:0005789,GO:0020037,GO:0005506,GO:0050593,GO:0044550	endoplasmic reticulum membrane|heme binding|iron ion binding|N-methylcoclaurine 3'-monooxygenase activity|secondary metabolite biosynthetic process
Solyc02g077480.1	0.30935	-1.69269	0.00166765	0.00953955	Down	69.3005	59.8179	122.35	578.202	109.053	236.357	HTR2	Histone H3.1	GO:0010369,GO:0005829,GO:0005576,GO:0000786,GO:0005634,GO:0005886,GO:0009536,GO:0003677,GO:0046982,GO:0030527	chromocenter|cytosol|extracellular region|nucleosome|nucleus|plasma membrane|plastid|DNA binding|protein heterodimerization activity|structural constituent of chromatin	ko04613	Neutrophil extracellular trap formation
Solyc08g080950.1	18.9176	4.24165	9.52401e-11	3.81089e-09	Up	22.6525	6.99742	8.73983	0.634872	1.03074	0.527893	Os04g0364800	Putative ripening-related protein 1	GO:0005576	extracellular region
Solyc07g063930.3	5.34671	2.41865	1.00877e-10	4.02285e-09	Up	30.9161	28.3622	30.5805	4.33704	9.07014	4.56412	OCT4	Organic cation/carnitine transporter 4	GO:0009535,GO:0009705,GO:0005524,GO:0022857,GO:0042631,GO:0006811	chloroplast thylakoid membrane|plant-type vacuole membrane|ATP binding|transmembrane transporter activity|cellular response to water deprivation|ion transport
Solyc03g117680.3	6.69433	2.74294	1.01483e-10	4.03339e-09	Up	115.803	59.0197	53.7024	9.10424	16.3845	11.3002	HDR1	Protein HEADING DATE REPRESSOR 1	GO:0005634,GO:0009909	nucleus|regulation of flower development
Solyc02g077630.3	0.467657	-1.09648	0.00660888	0.0290388	Down	4.66415	3.71546	2.86938	11.6519	4.05371	11.1633	HSL1	Receptor-like protein kinase HSL1	GO:0005886,GO:0005524,GO:0106310,GO:0004674,GO:0006468	plasma membrane|ATP binding|protein serine kinase activity|protein serine/threonine kinase activity|protein phosphorylation
Solyc03g116450.1	39.6925	5.31079	1.10087e-10	4.34613e-09	Up	4.9955	3.093	4.55321	0.0491333	0.0478619	0.262633	KRS	Stigma-specific STIG1-like protein 4	GO:0005576,GO:0042335,GO:0009793,GO:0048316	extracellular region|cuticle development|embryo development ending in seed dormancy|seed development
Solyc02g077850.3	0.479759	-1.05962	2.2173e-05	0.00024745	Down	8.46409	7.01573	6.129	19.8714	12.092	17.7855	RLP4	Receptor-like protein 4	GO:0005768,GO:0005794,GO:0005886,GO:0005802	endosome|Golgi apparatus|plasma membrane|trans-Golgi network
Solyc02g077910.3	0.384798	-1.37783	3.73637e-05	0.000388215	Down	1.56423	1.61385	1.16521	5.42133	3.33008	3.65464	BAC1	Mitochondrial arginine transporter BAC1	GO:0005743,GO:0005290,GO:0015189,GO:0000064,GO:0022857,GO:1990575	mitochondrial inner membrane|L-histidine transmembrane transporter activity|L-lysine transmembrane transporter activity|L-ornithine transmembrane transporter activity|transmembrane transporter activity|mitochondrial L-ornithine transmembrane transport	ko04714	Thermogenesis
Solyc02g078030.2	0.489294	-1.03123	0.000181603	0.00148263	Down	110.726	156.298	95.8441	229.095	313.493	255.917	VQ4	VQ motif-containing protein 4	GO:0005634,GO:0006952,GO:0051245,GO:0043433	nucleus|defense response|negative regulation of cellular defense response|negative regulation of DNA-binding transcription factor activity
Solyc02g078040.3	0.0438269	-4.51204	0.000151451	0.00127456	Down	2.60465	6.10195	1.89027	187.232	4.98554	80.0046		Pistil-specific extensin-like protein OS=Nicotiana tabacum OX=4097 PE=2 SV=1	GO:0071944	cell periphery
Solyc01g099800.3	6.72864	2.75031	1.24177e-10	4.8483e-09	Up	300.887	158.367	140.668	19.5973	39.0822	37.7773
Solyc02g078160.3	0.359	-1.47794	1.08057e-06	1.76352e-05	Down	12.0748	10.6592	8.20504	30.9188	21.3371	42.9306
Solyc02g079390.3	2.64717	1.40445	1.24025e-10	4.8483e-09	Up	57.2712	51.4479	42.3359	19.8828	18.9848	23.571
Solyc07g056390.3	2.76237	1.46591	1.24242e-10	4.8483e-09	Up	35.0661	28.9701	27.2073	10.3865	12.5349	13.0608	AERO1	Endoplasmic reticulum oxidoreductin-1	GO:0005783,GO:0005789,GO:0071949,GO:0015035,GO:0016972,GO:0034975	endoplasmic reticulum|endoplasmic reticulum membrane|FAD binding|protein-disulfide reductase activity|thiol oxidase activity|protein folding in endoplasmic reticulum	ko04141	Protein processing in endoplasmic reticulum
Solyc08g067410.2	4.09616	2.03427	1.42414e-10	5.52098e-09	Up	72.4082	55.6339	81.1531	13.4753	23.1554	18.7351	KCS11	3-ketoacyl-CoA synthase 11	GO:0016020,GO:0102756,GO:0006633,GO:0009409,GO:0009416	membrane|very-long-chain 3-ketoacyl-CoA synthase activity|fatty acid biosynthetic process|response to cold|response to light stimulus	ko00062,ko04626	Fatty acid elongation|Plant-pathogen interaction
Solyc12g017700.2	14.4533	3.85333	1.42385e-10	5.52098e-09	Up	1.18044	2.02722	0.627503	0.109935	0.0713933	0.107733	ESP3	Pre-mRNA-splicing factor ATP-dependent RNA helicase DEAH1	GO:0016020,GO:0005634,GO:0005681,GO:0005524,GO:0016887,GO:0003723,GO:0003724,GO:0006397,GO:0008380,GO:0035194	membrane|nucleus|spliceosomal complex|ATP binding|ATP hydrolysis activity|RNA binding|RNA helicase activity|mRNA processing|RNA splicing|RNA-mediated post-transcriptional gene silencing	ko03040	Spliceosome
Solyc04g064740.3	2.84822	1.51006	1.47341e-10	5.68405e-09	Up	33.8686	35.9462	22.294	11.8509	11.3731	11.9715	TBL7	Protein trichome berefringence-like 7	GO:0005794,GO:0016020,GO:0016413	Golgi apparatus|membrane|O-acetyltransferase activity
Solyc04g025940.3	2.74967	1.45926	1.52292e-10	5.86548e-09	Up	70.4442	61.2957	82.9693	25.4256	28.4004	31.7103	TPS9	Probable alpha,alpha-trehalose-phosphate synthase [UDP-forming] 9	GO:0016757,GO:0005992,GO:0070413	glycosyltransferase activity|trehalose biosynthetic process|trehalose metabolism in response to stress	ko00500	Starch and sucrose metabolism
Solyc02g078480.3	0.455236	-1.13531	1.33309e-08	3.42662e-07	Down	29.5253	27.5701	23.5752	61.9308	55.3423	77.1064	CBSX5	CBS domain-containing protein CBSX5	GO:0005737,GO:0031588,GO:0005634,GO:0016208,GO:0019901,GO:0019887,GO:0042149,GO:0071456,GO:0006468,GO:0050790	cytoplasm|nucleotide-activated protein kinase complex|nucleus|AMP binding|protein kinase binding|protein kinase regulator activity|cellular response to glucose starvation|cellular response to hypoxia|protein phosphorylation|regulation of catalytic activity
Solyc06g082650.3	2.7835	1.4769	1.53072e-10	5.88592e-09	Up	619.926	705.5	548.835	326.671	194.234	219.981	RPL10	60S ribosomal protein L10	GO:1990904,GO:0005840,GO:0003735,GO:0006412	ribonucleoprotein complex|ribosome|structural constituent of ribosome|translation	ko03010	Ribosome
Solyc03g034150.2	33.9526	5.08545	1.54204e-10	5.90067e-09	Up	10.2453	9.46923	8.39638	0	0.243294	0.667515	ATHB-40	Homeobox-leucine zipper protein ATHB-40	GO:0005634,GO:0003700,GO:0000981,GO:0043565,GO:0000976,GO:0045893,GO:0009733	nucleus|DNA-binding transcription factor activity|DNA-binding transcription factor activity, RNA polymerase II-specific|sequence-specific DNA binding|transcription cis-regulatory region binding|positive regulation of DNA-templated transcription|response to auxin
Solyc02g078600.3	0.370364	-1.43299	0.00123904	0.00746707	Down	0.763582	2.26978	1.1386	3.94139	4.02775	4.2136	PLT4	Probable polyol transporter 4	GO:0016020,GO:0005351	membrane|carbohydrate:proton symporter activity
Solyc01g081250.3	3.7033	1.88881	1.54563e-10	5.90486e-09	Up	100.241	144.745	122.778	25.9299	43.6389	37.4416		Glutathione transferase GST 23 OS=Zea mays OX=4577 PE=2 SV=1	GO:0005737,GO:0004364,GO:0006952,GO:0006749,GO:0042221	cytoplasm|glutathione transferase activity|defense response|glutathione metabolic process|response to chemical	ko00480,ko00980,ko00982,ko00983,ko04212	Glutathione metabolism|Metabolism of xenobiotics by cytochrome P450|Drug metabolism - cytochrome P450|Drug metabolism - other enzymes|Longevity regulating pathway - worm
Solyc02g078670.3	0.360377	-1.47242	1.24825e-14	9.08264e-13	Down	11.6879	11.9896	14.5951	39.3187	35.7243	41.5536
Solyc02g078720.3	0.21791	-2.19819	0.00116346	0.00708744	Down	0.88588	0.999251	1.18191	8.88402	1.42875	5.59999
Solyc02g078760.1	0.27023	-1.88774	0.00170652	0.00973368	Down	4.18797	1.18672	1.37076	11.7032	4.88587	11.3476
Solyc02g078780.3	0.430038	-1.21746	0.00437677	0.0208589	Down	6.35203	8.48068	6.43092	30.2116	7.77139	17.3075	SRF1	Protein STRUBBELIG-RECEPTOR FAMILY 1	GO:0005886,GO:0009506,GO:0005524,GO:0004672,GO:0006468	plasma membrane|plasmodesma|ATP binding|protein kinase activity|protein phosphorylation
Solyc02g078810.3	0.432791	-1.20826	0.00315394	0.0159532	Down	1.61944	1.0613	0.702196	3.45876	2.35065	2.78039
Solyc02g078850.1	0.26053	-1.94048	0.00012236	0.0010646	Down	5.51551	3.80655	4.2244	33.6183	9.48846	15.186
Solyc08g075540.3	3.29576	1.72061	1.55039e-10	5.91349e-09	Up	136.645	113.786	97.5743	42.2702	43.4993	28.8477	AOX1	Ubiquinol oxidase 1, mitochondrial	GO:0005743,GO:0005739,GO:0070469,GO:0009916,GO:0046872,GO:0106292,GO:0102721,GO:0010230	mitochondrial inner membrane|mitochondrion|respirasome|alternative oxidase activity|metal ion binding|superoxide-generating NADPH oxidase activity|ubiquinol:oxygen oxidoreductase activity|alternative respiration
Solyc02g078950.3	0.170428	-2.55276	3.81732e-09	1.09156e-07	Down	0.632104	0.573612	0.46324	5.54518	1.82641	3.555	Os03g0255100	Beta-galactosidase 6	GO:0048046,GO:0005773,GO:0004565,GO:0030246,GO:0005975	apoplast|vacuole|beta-galactosidase activity|carbohydrate binding|carbohydrate metabolic process
Solyc02g078960.3	0.495378	-1.0134	8.1085e-08	1.73372e-06	Down	12.1725	10.5634	10.3019	24.4101	23.9619	24.5052	At1g77220	Protein LAZ1 homolog 1	GO:0016020,GO:0009705,GO:1900458,GO:0007033,GO:0098876	membrane|plant-type vacuole membrane|negative regulation of brassinosteroid mediated signaling pathway|vacuole organization|vesicle-mediated transport to the plasma membrane
Solyc12g006130.2	17.9757	4.16798	1.65094e-10	6.27676e-09	Up	2.35901	5.56129	4.86148	0.0836931	0.32611	0.357893	At3g07870	F-box protein At3g07870	GO:0009506,GO:0008284	plasmodesma|positive regulation of cell population proliferation
Solyc02g079050.3	0.463675	-1.10882	0.00263987	0.0137931	Down	0.985696	1.34081	1.03514	3.68403	1.61492	2.7362	APC4	Anaphase-promoting complex subunit 4	GO:0005680,GO:0034399,GO:0005634,GO:0031145,GO:0007049,GO:0051301,GO:0009793,GO:0048481,GO:0070979,GO:0030071	anaphase-promoting complex|nuclear periphery|nucleus|anaphase-promoting complex-dependent catabolic process|cell cycle|cell division|embryo development ending in seed dormancy|plant ovule development|protein K11-linked ubiquitination|regulation of mitotic metaphase/anaphase transition	ko04120,ko04110,ko04111,ko04113,ko04114,ko04914	Ubiquitin mediated proteolysis|Cell cycle|Cell cycle - yeast|Meiosis - yeast|Oocyte meiosis|Progesterone-mediated oocyte maturation
Solyc12g014100.2	7.12384	2.83266	1.72138e-10	6.52359e-09	Up	508.54	353.105	585.264	38.1981	113.867	65.3994	HGO	Homogentisate 1,2-dioxygenase	GO:0009536,GO:0004411,GO:0046872,GO:1902000,GO:0006559,GO:0006572	plastid|homogentisate 1,2-dioxygenase activity|metal ion binding|homogentisate catabolic process|L-phenylalanine catabolic process|tyrosine catabolic process	ko00350,ko00643	Tyrosine metabolism|Styrene degradation
Solyc12g042210.2	6.58396	2.71895	1.7302e-10	6.54651e-09	Up	3.05952	3.28541	2.67592	0.675396	0.460544	0.361021	ERF114	Ethylene-responsive transcription factor ERF114	GO:0005634,GO:0003700,GO:0000976,GO:0050832,GO:0009873	nucleus|DNA-binding transcription factor activity|transcription cis-regulatory region binding|defense response to fungus|ethylene-activated signaling pathway
Solyc09g009130.3	5.36376	2.42324	1.7342e-10	6.55119e-09	Up	540.888	639.221	606.364	70.4521	177.183	107.736	PSK6	Putative phytosulfokines 6	GO:0005576,GO:0008083,GO:0030154,GO:0008283	extracellular region|growth factor activity|cell differentiation|cell population proliferation
Solyc02g068380.3	2.93409	1.55291	1.73846e-10	6.55681e-09	Up	79.5009	54.4263	81.6516	27.1673	24.8754	28.8435	AAH2	Allantoate deiminase 2	GO:0005783,GO:0047652,GO:0046872,GO:0006144	endoplasmic reticulum|allantoate deiminase activity|metal ion binding|purine nucleobase metabolic process	ko00230	Purine metabolism
Solyc08g081030.1	4.23417	2.08208	1.74617e-10	6.5754e-09	Up	390.46	339.922	355.77	60.1879	122.488	93.4412	PYRP2	5-amino-6-(5-phospho-D-ribitylamino)uracil phosphatase, chloroplastic	GO:0009507,GO:0043726,GO:0043621,GO:0006468,GO:0009231	chloroplast|5-amino-6-(5-phosphoribitylamino)uracil phosphatase activity|protein self-association|protein phosphorylation|riboflavin biosynthetic process	ko00740	Riboflavin metabolism
Solyc11g011350.2	15.6336	3.96658	1.76334e-10	6.62949e-09	Up	38.2248	10.5277	5.14598	1.29658	0.890597	1.62899	N	TMV resistance protein N	GO:0005737,GO:0043531,GO:0005524,GO:0050135,GO:0061809,GO:0050832,GO:0009626,GO:0007165	cytoplasm|ADP binding|ATP binding|NAD(P)+ nucleosidase activity|NAD+ nucleotidase, cyclic ADP-ribose generating|defense response to fungus|plant-type hypersensitive response|signal transduction
Solyc12g056250.2	3.60204	1.84882	1.7977e-10	6.74795e-09	Up	342.555	240.84	199.241	69.9162	91.5747	73.8952	GSTT1	Glutathione S-transferase T1	GO:0005737,GO:0005634,GO:0005777,GO:0009536,GO:0004364,GO:0004601,GO:0009407	cytoplasm|nucleus|peroxisome|plastid|glutathione transferase activity|peroxidase activity|toxin catabolic process	ko00480,ko00980,ko00982,ko00983,ko04212	Glutathione metabolism|Metabolism of xenobiotics by cytochrome P450|Drug metabolism - cytochrome P450|Drug metabolism - other enzymes|Longevity regulating pathway - worm
Solyc03g093470.3	3.70517	1.88954	1.8077e-10	6.77473e-09	Up	26.8056	22.9061	29.9806	6.42987	9.62762	7.26257	APS1	Acid phosphatase 1	GO:0003993	acid phosphatase activity
Solyc07g063620.3	7.16498	2.84096	1.91576e-10	7.15702e-09	Up	95.7183	56.89	52.4334	18.631	6.33837	6.95613
Solyc02g079350.3	0.338307	-1.5636	0.00691502	0.0301932	Down	0.425038	0.675337	0.300985	2.70875	0.601133	1.30555	ENT3	Equilibrative nucleotide transporter 3	GO:0005886,GO:0005337,GO:0015858	plasma membrane|nucleoside transmembrane transporter activity|nucleoside transport
Solyc08g077730.3	5.27305	2.39864	1.97926e-10	7.38258e-09	Up	54.7737	58.3823	62.0243	6.25593	15.5177	13.9962
Solyc02g079415.1	0.329151	-1.60318	0.00573704	0.0259864	Down	2.43143	4.883	2.48584	21.4231	3.52927	8.34992	NOP2B	26S rRNA (cytosine-C(5))-methyltransferase NOP2B	GO:0005730,GO:0003723,GO:0008757,GO:0001510,GO:0006364	nucleolus|RNA binding|S-adenosylmethionine-dependent methyltransferase activity|RNA methylation|rRNA processing
Solyc03g121880.3	3.7445	1.90477	2.00172e-10	7.45461e-09	Up	192.792	135.385	113.595	34.4605	50.1682	43.0856	HAB1	Protein phosphatase 2C 16	GO:0005737,GO:0005634,GO:0046872,GO:0017018,GO:0004722,GO:0009738,GO:0035970	cytoplasm|nucleus|metal ion binding|myosin phosphatase activity|protein serine/threonine phosphatase activity|abscisic acid-activated signaling pathway|peptidyl-threonine dephosphorylation	ko04016,ko04075	MAPK signaling pathway - plant|Plant hormone signal transduction
Solyc02g092260.3	2.51076	1.32813	2.02798e-10	7.54053e-09	Up	40.9479	37.3158	30.4896	14.557	14.597	18.1993	NAGS1	Probable amino-acid acetyltransferase NAGS1, chloroplastic	GO:0009507,GO:0004042,GO:0103045,GO:0006526	chloroplast|acetyl-CoA:L-glutamate N-acetyltransferase activity|methione N-acyltransferase activity|arginine biosynthetic process	ko00220	Arginine biosynthesis
Solyc02g079470.2	0.0158213	-5.98199	2.62513e-08	6.38016e-07	Down	0.00946813	0.0179421	0.00947407	0.81828	0.238216	1.5686	FAD-OXR	Berberine bridge enzyme-like 22	GO:0005576,GO:0009505,GO:0071949,GO:0016491,GO:0071456,GO:0010729,GO:0009753	extracellular region|plant-type cell wall|FAD binding|oxidoreductase activity|cellular response to hypoxia|positive regulation of hydrogen peroxide biosynthetic process|response to jasmonic acid
Solyc02g079520.2	0.124626	-3.00433	0.00797337	0.0337911	Down	0.0452574	0.686102	0.271715	6.9685	0.613126	1.44189	KRP1	Calcium-binding protein KRP1	GO:0005509,GO:0071456,GO:0009733	calcium ion binding|cellular response to hypoxia|response to auxin
Solyc03g082550.3	9.59371	3.26209	2.15587e-10	7.96595e-09	Up	20.9133	18.888	11.1333	0.716379	2.16829	2.8446	HOX6	Homeobox-leucine zipper protein HOX6	GO:0005634,GO:0000981,GO:0043565	nucleus|DNA-binding transcription factor activity, RNA polymerase II-specific|sequence-specific DNA binding
Solyc02g079790.3	0.0690763	-3.85567	1.18722e-09	3.79985e-08	Down	0.387836	0.771697	0.232848	8.05217	3.2276	11.0796
Solyc10g084080.2	3.55351	1.82924	2.15289e-10	7.96595e-09	Up	5.07839	7.63247	7.1843	1.72872	2.17117	2.18519	At2g28050	Pentatricopeptide repeat-containing protein At2g28050	GO:0005739,GO:0090617	mitochondrion|mitochondrial mRNA 5'-end processing
Solyc01g108087.1	3.85276	1.94589	2.32569e-10	8.58003e-09	Up	96.3884	77.5782	53.2429	16.6857	23.146	24.1097	ABF4	ABSCISIC ACID-INSENSITIVE 5-like protein 7	GO:0005634,GO:0003677,GO:0003700,GO:0009738,GO:0045893	nucleus|DNA binding|DNA-binding transcription factor activity|abscisic acid-activated signaling pathway|positive regulation of DNA-templated transcription	ko04075	Plant hormone signal transduction
Solyc02g079950.3	0.391791	-1.35184	1.66915e-08	4.2352e-07	Down	30.5473	27.0178	31.1238	66.4784	90.3409	89.5526	PSBQ	Oxygen-evolving enhancer protein 3, chloroplastic	GO:0009535,GO:0019898,GO:0009654,GO:0005509,GO:0015979	chloroplast thylakoid membrane|extrinsic component of membrane|photosystem II oxygen evolving complex|calcium ion binding|photosynthesis	ko00195	Photosynthesis
Solyc07g021630.3	5.03782	2.3328	2.37268e-10	8.73975e-09	Up	56.2851	29.4337	62.3624	8.18341	10.1524	14.0733	BCAT2	Branched-chain-amino-acid aminotransferase 2, chloroplastic	GO:0009507,GO:0004084,GO:0052656,GO:0052654,GO:0050048,GO:0052655,GO:0009097,GO:0009098,GO:0071669,GO:0009099	chloroplast|branched-chain-amino-acid transaminase activity|L-isoleucine transaminase activity|L-leucine transaminase activity|L-leucine:2-oxoglutarate aminotransferase activity|L-valine transaminase activity|isoleucine biosynthetic process|leucine biosynthetic process|plant-type cell wall organization or biogenesis|valine biosynthetic process	ko00270,ko00280,ko00290,ko00770,ko00966	Cysteine and methionine metabolism|Valine, leucine and isoleucine degradation|Valine, leucine and isoleucine biosynthesis|Pantothenate and CoA biosynthesis|Glucosinolate biosynthesis
Solyc02g080160.3	0.049918	-4.3243	4.66907e-05	0.000470449	Down	0.52501	0.0956629	0.242464	16.4084	0.312642	3.23812	XTH8	Probable xyloglucan endotransglucosylase/hydrolase protein 8	GO:0048046,GO:0004553,GO:0030247,GO:0016762,GO:0042546,GO:0071555,GO:0010411	apoplast|hydrolase activity, hydrolyzing O-glycosyl compounds|polysaccharide binding|xyloglucan:xyloglucosyl transferase activity|cell wall biogenesis|cell wall organization|xyloglucan metabolic process
Solyc02g080230.3	0.131782	-2.92377	0.000275709	0.00212376	Down	0.255731	0.272593	0.159932	3.68357	0.804265	1.35792	RIC10	CRIB domain-containing protein RIC10	GO:0005737,GO:0009860	cytoplasm|pollen tube growth
Solyc08g067630.3	9.29942	3.21714	2.42549e-10	8.92038e-09	Up	665.722	499.353	633.007	29.1097	122.736	52.619	CV	Protein CHLOROPLAST VESICULATION	GO:0009941,GO:0031969,GO:0009535,GO:0097708,GO:0005773,GO:1904821,GO:0010150,GO:0009735,GO:0006979,GO:1902074,GO:0009414	chloroplast envelope|chloroplast membrane|chloroplast thylakoid membrane|intracellular vesicle|vacuole|chloroplast disassembly|leaf senescence|response to cytokinin|response to oxidative stress|response to salt|response to water deprivation
Solyc02g080400.2	0.200797	-2.31619	0.0102373	0.0412143	Down	0.363562	0.146501	0.489235	4.24256	0.129402	1.38464	HSP15.4	15.4 kDa class V heat shock protein	GO:0005737,GO:0043621,GO:0051082,GO:0051259,GO:0006457,GO:0009408,GO:0042542,GO:0009651	cytoplasm|protein self-association|unfolded protein binding|protein complex oligomerization|protein folding|response to heat|response to hydrogen peroxide|response to salt stress
Solyc04g064850.3	2.93574	1.55372	2.55266e-10	9.37351e-09	Up	7.84636	6.82488	6.9543	2.92293	1.99004	3.2256	At1g77220	Protein LAZ1 homolog 1	GO:0016020,GO:0009705,GO:1900458,GO:0007033,GO:0098876	membrane|plant-type vacuole membrane|negative regulation of brassinosteroid mediated signaling pathway|vacuole organization|vesicle-mediated transport to the plasma membrane
Solyc02g080490.3	0.319886	-1.64437	0.000195701	0.00158112	Down	2.10554	3.93884	1.11131	10.4198	5.91096	8.06787	DTX40	Protein DETOXIFICATION 40	GO:0016020,GO:0000325,GO:0005774,GO:0005773,GO:0015297,GO:0022857,GO:0042910,GO:1990961	membrane|plant-type vacuole|vacuolar membrane|vacuole|antiporter activity|transmembrane transporter activity|xenobiotic transmembrane transporter activity|xenobiotic detoxification by transmembrane export across the plasma membrane
Solyc02g080500.3	0.432571	-1.20899	5.72516e-06	7.71445e-05	Down	6.59167	7.73022	6.48768	23.294	11.8815	18.0459	At1g61900	Uncharacterized GPI-anchored protein At1g61900	GO:0005634,GO:0005886,GO:0009506	nucleus|plasma membrane|plasmodesma
Solyc02g080510.1	0.310861	-1.68566	0.000147964	0.00124943	Down	7.25204	11.1488	4.85374	30.6293	13.7565	38.3041	S40-6	Protein S40-6	GO:0005737,GO:0010150	cytoplasm|leaf senescence
Solyc02g080530.3	0.294164	-1.76531	0.000137912	0.00117526	Down	59.0332	71.9352	36.9641	258.839	73.7757	304.193	PER42	Peroxidase 42	GO:0005576,GO:0009505,GO:0020037,GO:0140825,GO:0046872,GO:0004601,GO:0042744,GO:0006979,GO:0048511	extracellular region|plant-type cell wall|heme binding|lactoperoxidase activity|metal ion binding|peroxidase activity|hydrogen peroxide catabolic process|response to oxidative stress|rhythmic process	ko00940	Phenylpropanoid biosynthesis
Solyc02g080550.1	0.27928	-1.84021	0.0112707	0.0444807	Down	0.579119	2.28631	1.54529	9.3005	3.73602	4.40765
Solyc02g080615.1	0.240732	-2.0545	0.0113477	0.0447326	Down	0.315366	0.250024	0.450805	3.29264	0.180613	1.36701
Solyc02g080640.3	0.369608	-1.43593	4.88696e-09	1.35961e-07	Down	66.4033	82.6346	88.7212	197.212	265.938	234.838	APR1	5'-adenylylsulfate reductase 1, chloroplastic	GO:0009507,GO:0009570,GO:0009536,GO:0051539,GO:0033741,GO:0009973,GO:0046872,GO:0004604,GO:0019344,GO:0000103,GO:0019379,GO:0019419	chloroplast|chloroplast stroma|plastid|4 iron, 4 sulfur cluster binding|adenylyl-sulfate reductase (glutathione) activity|adenylyl-sulfate reductase activity|metal ion binding|phosphoadenylyl-sulfate reductase (thioredoxin) activity|cysteine biosynthetic process|sulfate assimilation|sulfate assimilation, phosphoadenylyl sulfate reduction by phosphoadenylyl-sulfate reductase (thioredoxin)|sulfate …	ko00920	Sulfur metabolism
Solyc09g010650.1	7.01221	2.80987	2.59364e-10	9.50921e-09	Up	15.2086	11.7277	13.3735	1.17725	2.29357	2.79678	ATL33	RING-H2 finger protein ATL33	GO:0016020,GO:0046872,GO:0004842,GO:0016567	membrane|metal ion binding|ubiquitin-protein transferase activity|protein ubiquitination
Solyc08g060920.3	5.97627	2.57925	2.60213e-10	9.52557e-09	Up	210.757	402.911	160.166	32.4126	61.8033	43.3469	SPX1	SPX domain-containing protein 1	GO:0005634,GO:0071456,GO:0016036,GO:0080040	nucleus|cellular response to hypoxia|cellular response to phosphate starvation|positive regulation of cellular response to phosphate starvation
Solyc09g008770.3	4.57017	2.19225	2.61293e-10	9.53557e-09	Up	5.06681	7.11648	4.01622	1.18431	1.36516	1.2872	ECP63	Late embryogenesis abundant protein ECP63	GO:0005829	cytosol
Solyc04g016430.3	11.3605	3.50595	2.70643e-10	9.86158e-09	Up	3.99409	4.09124	6.68157	0.176171	0.783448	0.425808	CKX1	Cytokinin dehydrogenase 1	GO:0005773,GO:0019139,GO:0071949,GO:0016491,GO:0009823,GO:0048507	vacuole|cytokinin dehydrogenase activity|FAD binding|oxidoreductase activity|cytokinin catabolic process|meristem development	ko00908	Zeatin biosynthesis
Solyc01g067750.3	2.37738	1.24937	2.80908e-10	1.02149e-08	Up	102.288	110.455	79.591	50.3809	42.9155	40.8249	EMB3004	Bifunctional 3-dehydroquinate dehydratase/shikimate dehydrogenase, chloroplastic	GO:0009507,GO:0009570,GO:0003855,GO:0050661,GO:0004764,GO:0008652,GO:0009073,GO:0009423,GO:0009793,GO:0019632	chloroplast|chloroplast stroma|3-dehydroquinate dehydratase activity|NADP binding|shikimate 3-dehydrogenase (NADP+) activity|amino acid biosynthetic process|aromatic amino acid family biosynthetic process|chorismate biosynthetic process|embryo development ending in seed dormancy|shikimate metabolic process	ko00400,ko00999	Phenylalanine, tyrosine and tryptophan biosynthesis|Biosynthesis of various plant secondary metabolites
Solyc02g081040.3	0.256048	-1.96551	0.00917766	0.0378107	Down	0.426652	0.396478	0.0574699	2.1436	0.619295	1.04562	LYK3	LysM domain receptor-like kinase 3	GO:0005886,GO:0005775,GO:0005524,GO:0016301,GO:0106310,GO:0004674,GO:0019199,GO:0045087,GO:0009877,GO:0046777,GO:0009609	plasma membrane|vacuolar lumen|ATP binding|kinase activity|protein serine kinase activity|protein serine/threonine kinase activity|transmembrane receptor protein kinase activity|innate immune response|nodulation|protein autophosphorylation|response to symbiotic bacterium
Solyc02g081050.3	0.354663	-1.49548	0.00960437	0.0391974	Down	0.46601	0.380641	0.209032	1.56438	0.855248	0.853275	LYK3	LysM domain receptor-like kinase 3	GO:0005886,GO:0005775,GO:0005524,GO:0016301,GO:0106310,GO:0004674,GO:0019199,GO:0045087,GO:0009877,GO:0046777,GO:0009609	plasma membrane|vacuolar lumen|ATP binding|kinase activity|protein serine kinase activity|protein serine/threonine kinase activity|transmembrane receptor protein kinase activity|innate immune response|nodulation|protein autophosphorylation|response to symbiotic bacterium	ko04626	Plant-pathogen interaction
Solyc02g081070.3	0.451585	-1.14693	0.0117014	0.0458526	Down	5.72089	8.19714	3.40266	20.6656	6.15541	15.7518	SRF8	Protein STRUBBELIG-RECEPTOR FAMILY 8	GO:0005886,GO:0005524,GO:0004672,GO:0006468	plasma membrane|ATP binding|protein kinase activity|protein phosphorylation
Solyc02g081160.3	0.486605	-1.03918	0.000318276	0.0024016	Down	19.2216	28.1771	17.6508	63.5784	32.1819	51.649	PFP-BETA	Pyrophosphate--fructose 6-phosphate 1-phosphotransferase subunit beta	GO:0005737,GO:0003872,GO:0005524,GO:0047334,GO:0046872,GO:0008443,GO:0006002,GO:0015979,GO:0009749	cytoplasm|6-phosphofructokinase activity|ATP binding|diphosphate-fructose-6-phosphate 1-phosphotransferase activity|metal ion binding|phosphofructokinase activity|fructose 6-phosphate metabolic process|photosynthesis|response to glucose	ko00010,ko00030,ko00051	Glycolysis / Gluconeogenesis|Pentose phosphate pathway|Fructose and mannose metabolism
Solyc04g074670.3	3.03796	1.6031	2.81204e-10	1.02149e-08	Up	11.3194	15.255	16.0717	4.32226	5.59831	5.33363	OFUT7	O-fucosyltransferase 7	GO:0005737,GO:0016020,GO:0016757,GO:0006004	cytoplasm|membrane|glycosyltransferase activity|fucose metabolic process
Solyc11g005930.2	784.313	9.61529	2.82556e-10	1.02483e-08	Up	9.28901	5.38263	0.729759	0	0	0
Solyc02g081210.3	0.340729	-1.5533	0.00751588	0.0323391	Down	1.71987	2.74153	1.59947	12.3816	2.23211	5.30758	EXPA13	Expansin-A13	GO:0005576,GO:0016020,GO:0009653,GO:0009664	extracellular region|membrane|anatomical structure morphogenesis|plant-type cell wall organization
Solyc02g081360.3	0.235963	-2.08337	9.09971e-06	0.000115445	Down	0.401305	0.347875	0.179419	1.19595	1.14022	1.97676	CNL	Trans-cinnamate:CoA ligase, peroxisomal	GO:0005777,GO:0106286,GO:0016207,GO:0005524,GO:0016405,GO:0106290,GO:0009800,GO:0009803,GO:0007623,GO:0010597,GO:0009698,GO:0052315,GO:0009723	peroxisome|(E)-caffeate-CoA ligase activity|4-coumarate-CoA ligase activity|ATP binding|CoA-ligase activity|trans-cinnamate-CoA ligase activity|cinnamic acid biosynthetic process|cinnamic acid metabolic process|circadian rhythm|green leaf volatile biosynthetic process|phenylpropanoid metabolic process|phytoalexin biosynthetic process|response to ethylene
Solyc02g081480.3	0.272934	-1.87337	0.00100768	0.00627068	Down	0.760148	1.05918	1.47651	2.66513	5.75484	4.6062	ATL21A	Putative RING-H2 finger protein ATL21A	GO:0016020,GO:0046872,GO:0030247,GO:0016740,GO:0016567	membrane|metal ion binding|polysaccharide binding|transferase activity|protein ubiquitination
Solyc02g081485.1	0.185726	-2.42875	2.39394e-09	7.19336e-08	Down	2.00315	1.07552	1.33627	6.56666	10.7474	8.41477	LRK10	Rust resistance kinase Lr10	GO:0005886,GO:0005524,GO:0106310,GO:0004674,GO:0006468	plasma membrane|ATP binding|protein serine kinase activity|protein serine/threonine kinase activity|protein phosphorylation
Solyc02g081500.3	0.200914	-2.31535	8.12361e-14	5.2203e-12	Down	6.51443	6.16322	4.15786	29.1934	37.7764	23.2603	LRK10	Rust resistance kinase Lr10	GO:0005886,GO:0005524,GO:0106310,GO:0004674,GO:0006468	plasma membrane|ATP binding|protein serine kinase activity|protein serine/threonine kinase activity|protein phosphorylation
Solyc12g096680.1	5.14004	2.36178	2.85547e-10	1.03409e-08	Up	5.11496	5.36414	3.41717	0.708645	1.17499	1.03161	PCMP-H44	Pentatricopeptide repeat-containing protein At2g03880, mitochondrial	GO:0005739,GO:0003723,GO:0008270,GO:0009451	mitochondrion|RNA binding|zinc ion binding|RNA modification
Solyc02g081600.3	0.388277	-1.36484	0.0106441	0.0425259	Down	0.412639	0.651625	0.779918	1.32082	1.50848	2.38586	ZIP3	Zinc transporter 3	GO:0016020,GO:0005886,GO:0005385,GO:0071577,GO:0006829	membrane|plasma membrane|zinc ion transmembrane transporter activity|zinc ion transmembrane transport|zinc ion transport
Solyc02g081810.3	0.382404	-1.38683	0.00815327	0.0344362	Down	16.2223	38.0355	13.9341	113.465	25.9434	58.3731	CBF5	H/ACA ribonucleoprotein complex subunit 4	GO:0031429,GO:0005829,GO:0005730,GO:0009506,GO:0009982,GO:0003723,GO:0000495,GO:1990481,GO:0031118,GO:0031120	box H/ACA snoRNP complex|cytosol|nucleolus|plasmodesma|pseudouridine synthase activity|RNA binding|box H/ACA RNA 3'-end processing|mRNA pseudouridine synthesis|rRNA pseudouridine synthesis|snRNA pseudouridine synthesis	ko03008	Ribosome biogenesis in eukaryotes
Solyc06g008620.1	6.26556	2.64744	2.9217e-10	1.05484e-08	Up	417.695	335.443	396.647	29.1792	83.5404	85.3892
Solyc02g081920.3	0.426989	-1.22773	0.000918708	0.00580123	Down	4.79324	3.90111	5.13445	18.2628	6.48177	11.5186	PTAC14	Protein PLASTID TRANSCRIPTIONALLY ACTIVE 14	GO:0042644,GO:0009534,GO:0000427,GO:0016279,GO:0009658,GO:0018026,GO:0042793,GO:0009416,GO:0010027	chloroplast nucleoid|chloroplast thylakoid|plastid-encoded plastid RNA polymerase complex|protein-lysine N-methyltransferase activity|chloroplast organization|peptidyl-lysine monomethylation|plastid transcription|response to light stimulus|thylakoid membrane organization
Solyc02g082090.3	0.0078419	-6.99458	7.51669e-05	0.000703422	Down	0	0.0223213	0	3.15932	0.182374	0.275205	PER7	Peroxidase 7	GO:0005576,GO:0009505,GO:0020037,GO:0140825,GO:0046872,GO:0004601,GO:0042744,GO:0006979	extracellular region|plant-type cell wall|heme binding|lactoperoxidase activity|metal ion binding|peroxidase activity|hydrogen peroxide catabolic process|response to oxidative stress	ko00940	Phenylpropanoid biosynthesis
Solyc02g082140.3	0.338242	-1.56387	1.20756e-10	4.74359e-09	Down	14.7628	12.7798	9.00812	44.23	36.7041	37.1558	GALS3	Galactan beta-1,4-galactosyltransferase GALS3	GO:0000139,GO:0016757,GO:0042546,GO:0071555	Golgi membrane|glycosyltransferase activity|cell wall biogenesis|cell wall organization
Solyc02g082170.2	0.0869625	-3.52346	0.00371973	0.0182574	Down	0.172968	0.0234124	0	1.12913	0.812978	0.524831	PUP4	Probable purine permease 4	GO:0016020,GO:0005345,GO:0015211,GO:0006863	membrane|purine nucleobase transmembrane transporter activity|purine nucleoside transmembrane transporter activity|purine nucleobase transport
Solyc02g082180.3	0.179645	-2.47678	0.000114307	0.00100228	Down	3.00377	2.59608	1.909	32.4701	3.06381	11.8331	MCM6	DNA replication licensing factor MCM6	GO:0042555,GO:0005634,GO:0000347,GO:0005524,GO:0016887,GO:0003678,GO:0046872,GO:0003697,GO:0006270,GO:0006268,GO:0000727,GO:1902969	MCM complex|nucleus|THO complex|ATP binding|ATP hydrolysis activity|DNA helicase activity|metal ion binding|single-stranded DNA binding|DNA replication initiation|DNA unwinding involved in DNA replication|double-strand break repair via break-induced replication|mitotic DNA replication	ko03030,ko04110,ko04111,ko04113	DNA replication|Cell cycle|Cell cycle - yeast|Meiosis - yeast
Solyc01g111880.3	3.71027	1.89153	3.01821e-10	1.08307e-08	Up	71.5791	37.0304	61.7396	16.7826	15.4046	18.4393	STY46	Serine/threonine-protein kinase STY46	GO:0005829,GO:0005524,GO:0106310,GO:0004674,GO:0004712,GO:0071456,GO:0009658,GO:0006468,GO:0009737	cytosol|ATP binding|protein serine kinase activity|protein serine/threonine kinase activity|protein serine/threonine/tyrosine kinase activity|cellular response to hypoxia|chloroplast organization|protein phosphorylation|response to abscisic acid
Solyc02g082260.3	0.228384	-2.13046	0.00012331	0.00107089	Down	2.69794	1.97583	1.46181	18.3803	2.81596	9.12109	HMG1	3-hydroxy-3-methylglutaryl-coenzyme A reductase 1	GO:0005789,GO:0005778,GO:0004420,GO:0015936,GO:0008299,GO:0016126	endoplasmic reticulum membrane|peroxisomal membrane|hydroxymethylglutaryl-CoA reductase (NADPH) activity|coenzyme A metabolic process|isoprenoid biosynthetic process|sterol biosynthetic process	ko00900,ko04152,ko04976	Terpenoid backbone biosynthesis|AMPK signaling pathway|Bile secretion
Solyc12g015770.2	3.84147	1.94166	3.0172e-10	1.08307e-08	Up	29.2861	22.0435	28.1411	5.34922	8.98863	8.1101	CSLE6	Cellulose synthase-like protein E6	GO:0000139,GO:0005886,GO:0016760,GO:0051753,GO:0071555,GO:0030244,GO:0009833	Golgi membrane|plasma membrane|cellulose synthase (UDP-forming) activity|mannan synthase activity|cell wall organization|cellulose biosynthetic process|plant-type primary cell wall biogenesis
Solyc02g082430.3	0.483114	-1.04956	1.05863e-09	3.41534e-08	Down	10.182	10.5127	8.54363	21.581	20.6337	23.9055	MLO8	MLO-like protein 8	GO:0005886,GO:0005516,GO:0006952,GO:0009607	plasma membrane|calmodulin binding|defense response|response to biotic stimulus
Solyc04g080740.1	3.41042	1.76995	3.09518e-10	1.10901e-08	Up	179.552	137.475	116.886	52.3817	50.1813	35.8824	BZIP44	bZIP transcription factor 44	GO:0005634,GO:0003700,GO:0046982,GO:0043565,GO:0000976,GO:0045893,GO:0009845	nucleus|DNA-binding transcription factor activity|protein heterodimerization activity|sequence-specific DNA binding|transcription cis-regulatory region binding|positive regulation of DNA-templated transcription|seed germination
Solyc02g082550.3	0.252477	-1.98578	8.91351e-11	3.5888e-09	Down	3.56694	3.22958	3.20296	18.4221	15.4822	9.28163	AFC3	Serine/threonine-protein kinase AFC3	GO:0005634,GO:0005524,GO:0106310,GO:0004674,GO:0004712,GO:0004713,GO:0046777,GO:0006468	nucleus|ATP binding|protein serine kinase activity|protein serine/threonine kinase activity|protein serine/threonine/tyrosine kinase activity|protein tyrosine kinase activity|protein autophosphorylation|protein phosphorylation
Solyc02g082617.1	0.0618669	-4.01469	3.19188e-05	0.000340929	Down	0.192417	0.850803	0.128358	14.973	2.11025	4.0188
Solyc02g082650.3	0.117277	-3.09201	0.000363353	0.00268663	Down	0.236703	0.57938	0.0789506	5.93723	1.29797	1.19404	SAC7	Phosphoinositide phosphatase SAC7	GO:0030659,GO:0005829,GO:0005783,GO:0005789,GO:0005886,GO:0031520,GO:0009506,GO:0090404,GO:0035619,GO:0043812,GO:0046856,GO:0009611,GO:0048768	cytoplasmic vesicle membrane|cytosol|endoplasmic reticulum|endoplasmic reticulum membrane|plasma membrane|plasma membrane of cell tip|plasmodesma|pollen tube tip|root hair tip|phosphatidylinositol-4-phosphate phosphatase activity|phosphatidylinositol dephosphorylation|response to wounding|root hair cell tip growth	ko00562,ko04070	Inositol phosphate metabolism|Phosphatidylinositol signaling system
Solyc05g050870.3	5.56264	2.47577	3.47688e-10	1.24014e-08	Up	10.2113	14.9874	12.7625	1.99047	3.57963	1.71872	PNC1	Cationic peroxidase 1	GO:0005576,GO:0020037,GO:0140825,GO:0046872,GO:0042744,GO:0006979	extracellular region|heme binding|lactoperoxidase activity|metal ion binding|hydrogen peroxide catabolic process|response to oxidative stress	ko00940	Phenylpropanoid biosynthesis
Solyc02g082820.3	0.108865	-3.19939	8.69919e-05	0.00079428	Down	0.388093	0.249771	0.109907	5.59378	0.396808	1.79636		G2/mitotic-specific cyclin-1 OS=Medicago sativa subsp. varia OX=36902 PE=2 SV=1	GO:0016538,GO:0051301,GO:0044772	cyclin-dependent protein serine/threonine kinase regulator activity|cell division|mitotic cell cycle phase transition
Solyc02g082830.2	0.368197	-1.44145	0.00134494	0.00799323	Down	10.9027	19.1807	9.01611	66.1171	21.4494	29.8873	PSAT2	Phosphoserine aminotransferase 2, chloroplastic	GO:0009507,GO:0009570,GO:0009534,GO:0005737,GO:0004648,GO:0030170,GO:0006564	chloroplast|chloroplast stroma|chloroplast thylakoid|cytoplasm|O-phospho-L-serine:2-oxoglutarate aminotransferase activity|pyridoxal phosphate binding|L-serine biosynthetic process	ko00680,ko00260,ko00270,ko00750	Methane metabolism|Glycine, serine and threonine metabolism|Cysteine and methionine metabolism|Vitamin B6 metabolism
Solyc11g063500.1	3.6534	1.86924	3.64001e-10	1.29248e-08	Up	338.884	402.895	276.094	83.1646	128.101	87.9821
Solyc04g074145.1	3.90769	1.96632	3.66681e-10	1.30004e-08	Up	93.3431	82.7498	88.5681	18.6216	33.0701	21.1838
Solyc12g010900.1	3.3825	1.75809	3.68541e-10	1.30273e-08	Up	34.6648	34.734	35.4157	7.85419	11.6827	14.2086	MAX2A	F-box/LRR-repeat MAX2 homolog A
Solyc12g042460.2	4.88914	2.28958	3.68087e-10	1.30273e-08	Up	28.0841	34.7016	17.2094	3.88291	6.0519	7.75391	4CL2	4-coumarate--CoA ligase 2	GO:0106286,GO:0016207,GO:0005524,GO:0016405,GO:0106290,GO:0050563,GO:0009698,GO:0009753,GO:0009611	(E)-caffeate-CoA ligase activity|4-coumarate-CoA ligase activity|ATP binding|CoA-ligase activity|trans-cinnamate-CoA ligase activity|trans-feruloyl-CoA synthase activity|phenylpropanoid metabolic process|response to jasmonic acid|response to wounding	ko00130,ko00940	Ubiquinone and other terpenoid-quinone biosynthesis|Phenylpropanoid biosynthesis
Solyc01g098220.2	2.40792	1.26779	3.83583e-10	1.35223e-08	Up	20.9934	21.1492	18.4682	8.04272	9.38318	9.98296	CAND2	Protein CANDIDATE G-PROTEIN COUPLED RECEPTOR 2	GO:0005886,GO:0004930,GO:1904408,GO:0008502,GO:0007186,GO:0090333,GO:0002237,GO:0019236,GO:0010015	plasma membrane|G protein-coupled receptor activity|melatonin binding|melatonin receptor activity|G protein-coupled receptor signaling pathway|regulation of stomatal closure|response to molecule of bacterial origin|response to pheromone|root morphogenesis
Solyc02g083450.3	0.393808	-1.34443	6.42432e-06	8.53975e-05	Down	1.71125	2.38064	1.98412	6.57037	3.9033	6.5626	APF1	Aspartyl protease family protein 1	GO:0005886,GO:0004190,GO:0006508	plasma membrane|aspartic-type endopeptidase activity|proteolysis
Solyc02g083500.3	0.336058	-1.57322	0.00112729	0.00691538	Down	0.557833	1.13084	0.804822	3.93056	1.3809	2.93452	PER64	Peroxidase 64	GO:0005576,GO:0009505,GO:0020037,GO:0140825,GO:0046872,GO:0004601,GO:0042744,GO:0006979	extracellular region|plant-type cell wall|heme binding|lactoperoxidase activity|metal ion binding|peroxidase activity|hydrogen peroxide catabolic process|response to oxidative stress	ko00940	Phenylpropanoid biosynthesis
Solyc09g082270.3	3.57737	1.8389	3.83689e-10	1.35223e-08	Up	111.313	140.082	95.9313	31.4243	44.4438	28.4406	LTPG5	Non-specific lipid transfer protein GPI-anchored 5	GO:0005829,GO:0005886,GO:0008289,GO:0050832,GO:0006869,GO:0140426,GO:0002237,GO:0002240,GO:0009624	cytosol|plasma membrane|lipid binding|defense response to fungus|lipid transport|pathogen-associated molecular pattern receptor signaling pathway|response to molecule of bacterial origin|response to molecule of oomycetes origin|response to nematode
Solyc02g083610.3	0.234957	-2.08953	0.0119326	0.0465954	Down	0.268115	0.266136	0.459914	3.41171	0.271805	1.15251	APSR1	Protein ALTERED PHOSPHATE STARVATION RESPONSE 1	GO:0005634	nucleus
Solyc02g083640.3	0.0443614	-4.49455	5.99054e-05	0.00058298	Down	0.100363	0.126792	0.184115	8.60739	0.0809331	1.97183	At3g51280	Protein POLLENLESS 3-LIKE 2	GO:0005634,GO:0007049,GO:0051301	nucleus|cell cycle|cell division
Solyc02g083725.1	0.0201886	-5.63031	0.00179951	0.0101192	Down	0	0.026584	0	1.22634	0.190052	0.238371	MLO4	MLO-like protein 4	GO:0016020,GO:0005516,GO:0006952,GO:0009607	membrane|calmodulin binding|defense response|response to biotic stimulus
Solyc02g083740.2	0.407246	-1.29603	0.00069755	0.00461159	Down	0.530771	0.558372	0.413948	1.31815	0.793085	1.97701	OPT7	Oligopeptide transporter 7	GO:0016020,GO:0005886,GO:0035673,GO:0015031	membrane|plasma membrane|oligopeptide transmembrane transporter activity|protein transport
Solyc02g083820.1	0.300742	-1.7334	6.13797e-09	1.67804e-07	Down	8.714	10.1519	11.3126	44.9379	39.5515	24.9301
Solyc02g085660.1	59.6459	5.89835	3.87104e-10	1.36224e-08	Up	5.73005	0.940042	3.14034	0.100568	0.0783726	0	GT5	Anthocyanidin 3-O-glucosyltransferase 5	GO:0047213,GO:0009718	anthocyanidin 3-O-glucosyltransferase activity|anthocyanin-containing compound biosynthetic process	ko00940	Phenylpropanoid biosynthesis
Solyc11g044910.2	7.21	2.85	4.01275e-10	1.40792e-08	Up	802.82	561.255	1056.41	68.6524	193.707	96.9648	BXL1	Beta-D-xylosidase 1	GO:0048046,GO:0009536,GO:0046556,GO:0009044,GO:0031222,GO:0010214,GO:0045493	apoplast|plastid|alpha-L-arabinofuranosidase activity|xylan 1,4-beta-xylosidase activity|arabinan catabolic process|seed coat development|xylan catabolic process
Solyc02g083870.3	0.0663489	-3.91378	0.00456565	0.0215721	Down	0.204629	0.0484714	0	2.54094	0.297023	1.46687	SN2	Snakin-2	GO:0005576,GO:0006952	extracellular region|defense response
Solyc02g083880.3	0.242381	-2.04465	0.000248859	0.00194417	Down	20.785	17.3631	7.69158	121.808	23.5051	66.6124	SN2	Snakin-2	GO:0005576,GO:0006952	extracellular region|defense response
Solyc02g083890.3	0.077296	-3.69346	4.15034e-06	5.81097e-05	Down	0.85169	0.821648	0.681779	27.6738	1.36362	5.69006
Solyc02g084020.3	0.483316	-1.04896	0.000586274	0.00400468	Down	3.10929	5.25249	3.25452	11.4405	6.69062	8.24425	SMD3B	Small nuclear ribonucleoprotein SmD3b	GO:0071013,GO:0000243,GO:0005829,GO:0005730,GO:0034715,GO:0071011,GO:0034719,GO:0097526,GO:0005685,GO:0005689,GO:0005686,GO:0005687,GO:0005682,GO:0003723,GO:0048589,GO:0000398,GO:0000387	catalytic step 2 spliceosome|commitment complex|cytosol|nucleolus|pICln-Sm protein complex|precatalytic spliceosome|SMN-Sm protein complex|spliceosomal tri-snRNP complex|U1 snRNP|U12-type spliceosomal complex|U2 snRNP|U4 snRNP|U5 snRNP|RNA binding|developmental growth|mRNA splicing, via spliceosome|spliceosomal snRNP assembly	ko03040,ko04139	Spliceosome|Mitophagy - yeast
Solyc09g083220.3	2.2726	1.18434	4.25299e-10	1.4834e-08	Up	99.8435	93.4742	80.0043	40.4914	44.598	45.9156	UNE12	Transcription factor UNE12	GO:0005634,GO:0003700,GO:0000981,GO:0046983,GO:0000978,GO:0009567,GO:0031347,GO:0006355,GO:0010468,GO:2000031,GO:0006357,GO:0009737,GO:0006970,GO:1902074	nucleus|DNA-binding transcription factor activity|DNA-binding transcription factor activity, RNA polymerase II-specific|protein dimerization activity|RNA polymerase II cis-regulatory region sequence-specific DNA binding|double fertilization forming a zygote and endosperm|regulation of defense response|regulation of DNA-templated transcription|regulation of gene expression|regulation of salicylic …
Solyc01g080210.3	2.70754	1.43698	4.26243e-10	1.48451e-08	Up	25.8491	29.8244	33.1174	10.2875	12.2694	13.2219	RNR2A	Ribonucleoside-diphosphate reductase small chain A	GO:0005971,GO:0046872,GO:0004748,GO:0009263,GO:0006281,GO:0006260,GO:0051726,GO:0009259	ribonucleoside-diphosphate reductase complex|metal ion binding|ribonucleoside-diphosphate reductase activity, thioredoxin disulfide as acceptor|deoxyribonucleotide biosynthetic process|DNA repair|DNA replication|regulation of cell cycle|ribonucleotide metabolic process	ko00230,ko00240,ko00480,ko00983,ko04115	Purine metabolism|Pyrimidine metabolism|Glutathione metabolism|Drug metabolism - other enzymes|p53 signaling pathway
Solyc06g053840.3	3.42964	1.77806	4.41165e-10	1.53196e-08	Up	56.4028	54.0168	46.1383	18.8514	10.2417	21.5268	IAA4	Auxin-responsive protein IAA4	GO:0005634,GO:0003677,GO:0003700,GO:0042802,GO:0000976,GO:0009734,GO:0009733	nucleus|DNA binding|DNA-binding transcription factor activity|identical protein binding|transcription cis-regulatory region binding|auxin-activated signaling pathway|response to auxin	ko04075	Plant hormone signal transduction
Solyc02g084280.3	0.22366	-2.16062	5.02271e-06	6.82627e-05	Down	0.200282	0.371284	0.243975	1.88577	0.834222	1.31318
Solyc02g084370.1	0.099084	-3.3352	6.06601e-05	0.000588871	Down	0.387791	0.275574	0.202836	7.35431	0.349672	2.25571	At4g36180	Probable LRR receptor-like serine/threonine-protein kinase At4g36180	GO:0005886,GO:0090406,GO:0005524,GO:0016301,GO:0106310,GO:0004674,GO:0006468	plasma membrane|pollen tube|ATP binding|kinase activity|protein serine kinase activity|protein serine/threonine kinase activity|protein phosphorylation
Solyc02g084450.3	0.372573	-1.42441	0.00955272	0.0390295	Down	0.195052	0.381173	0.317158	1.27156	0.371597	1.03572	RGA3	Putative disease resistance protein RGA3	GO:0043531,GO:0005524,GO:0050832	ADP binding|ATP binding|defense response to fungus
Solyc02g084640.3	0.182509	-2.45396	9.72993e-09	2.57088e-07	Down	1.31771	0.791148	1.46214	9.17593	3.7875	8.99219	ALDH3F1	Aldehyde dehydrogenase family 3 member F1	GO:0005737,GO:0005783,GO:0005886,GO:0004029,GO:0043878,GO:0006081	cytoplasm|endoplasmic reticulum|plasma membrane|aldehyde dehydrogenase (NAD+) activity|glyceraldehyde-3-phosphate dehydrogenase (NAD+) (non-phosphorylating) activity|cellular aldehyde metabolic process	ko00010,ko00053,ko00620,ko00071,ko00561,ko00280,ko00310,ko00330,ko00340,ko00380,ko00410,ko00770,ko00981,ko00903,ko00625	Glycolysis / Gluconeogenesis|Ascorbate and aldarate metabolism|Pyruvate metabolism|Fatty acid degradation|Glycerolipid metabolism|Valine, leucine and isoleucine degradation|Lysine degradation|Arginine and proline metabolism|Histidine metabolism|Tryptophan metabolism|beta-Alanine metabolism|Pantothenate and CoA biosynthesis|Insect hormone biosynthesis|Limonene degradation|Chloroalkane and chloroal…
Solyc02g084680.2	0.290809	-1.78185	0.00223395	0.0120585	Down	0.889588	0.75416	0.281099	3.25576	1.49514	2.56074	EOT1	Protein EXPRESSION OF TERPENOIDS 1	GO:0005634,GO:0003677,GO:0003700,GO:0046872,GO:0045893	nucleus|DNA binding|DNA-binding transcription factor activity|metal ion binding|positive regulation of DNA-templated transcription
Solyc03g020015.1	32.9781	5.04344	4.74519e-10	1.64056e-08	Up	24.1264	4.59493	21.5939	0.843055	0.35196	0.515017
Solyc09g074350.1	7.43792	2.8949	4.81141e-10	1.66102e-08	Up	100.994	53.0268	45.0576	16.5565	5.88532	7.3905
Solyc02g084890.2	0.226634	-2.14156	1.93097e-13	1.19226e-11	Down	7.4194	8.28368	7.15244	48.7385	36.7408	24.635	RPP13L4	Disease resistance RPP13-like protein 4	GO:0005634,GO:0005886,GO:0043531,GO:0043621,GO:0042742,GO:0050829,GO:0050776	nucleus|plasma membrane|ADP binding|protein self-association|defense response to bacterium|defense response to Gram-negative bacterium|regulation of immune response
Solyc04g040090.3	4.02352	2.00846	4.89426e-10	1.68716e-08	Up	15.8995	15.3602	23.327	3.71633	5.32968	5.77555	SSL10	Protein STRICTOSIDINE SYNTHASE-LIKE 10	GO:0005829,GO:0005783,GO:0009505,GO:0005886,GO:0009506,GO:0005773,GO:0009058	cytosol|endoplasmic reticulum|plant-type cell wall|plasma membrane|plasmodesma|vacuole|biosynthetic process
Solyc08g081040.3	7.06473	2.82063	4.94783e-10	1.70315e-08	Up	16.128	7.63009	12.79	3.08018	1.27358	1.4214
Solyc02g085025.1	0.00533513	-7.55026	0.00089061	0.00564794	Down	0	0	0	2.48373	0	0.979921
Solyc02g085030.3	0.330352	-1.59793	0.000611997	0.00414448	Down	1.12606	1.29558	1.20725	6.44004	1.88357	3.96347	AUL1	Auxilin-like protein 1	GO:0005737,GO:0043231,GO:0031982,GO:0030276,GO:0072318,GO:0072583	cytoplasm|intracellular membrane-bounded organelle|vesicle|clathrin binding|clathrin coat disassembly|clathrin-dependent endocytosis
Solyc02g085035.1	0.338018	-1.56483	0.00299693	0.0153302	Down	1.02147	1.28296	1.43809	5.69893	1.32178	5.44922	AUL1	Auxilin-like protein 1	GO:0005737,GO:0043231,GO:0031982,GO:0030276,GO:0072318,GO:0072583	cytoplasm|intracellular membrane-bounded organelle|vesicle|clathrin binding|clathrin coat disassembly|clathrin-dependent endocytosis
Solyc02g085050.3	0.35814	-1.4814	0.000190485	0.00154478	Down	13.7479	17.4923	8.28201	63.0453	29.8924	28.2768	IPP	Soluble inorganic pyrophosphatase	GO:0005829,GO:0005654,GO:0004427,GO:0000287,GO:0052546,GO:0052386,GO:0006796	cytosol|nucleoplasm|inorganic diphosphate phosphatase activity|magnesium ion binding|cell wall pectin metabolic process|cell wall thickening|phosphate-containing compound metabolic process	ko00190	Oxidative phosphorylation
Solyc02g085130.3	0.249928	-2.00042	5.28833e-05	0.000525456	Down	1.6485	1.34651	0.966969	10.0515	3.02543	4.60816	TULP5	Tubby-like F-box protein 5
Solyc02g085160.1	0.456254	-1.13209	0.0108862	0.0432739	Down	2.36703	3.74862	2.06399	8.66651	3.56669	7.61315	ZHD6	Zinc-finger homeodomain protein 6	GO:0005634,GO:0003677,GO:0003700,GO:0046872,GO:0042803,GO:0000976,GO:0006355	nucleus|DNA binding|DNA-binding transcription factor activity|metal ion binding|protein homodimerization activity|transcription cis-regulatory region binding|regulation of DNA-templated transcription
Solyc02g085230.3	0.308106	-1.6985	0.00646623	0.0285237	Down	0.833607	2.17938	1.13534	9.26239	1.3071	4.5084					ko03008	Ribosome biogenesis in eukaryotes
Solyc02g085250.3	0.475602	-1.07217	0.000935045	0.00589495	Down	4.18361	2.98333	3.41317	11.5266	6.00912	7.12113	CRTISO	Prolycopene isomerase, chloroplastic	GO:0031969,GO:0046608,GO:0016491,GO:0016117,GO:0009662	chloroplast membrane|carotenoid isomerase activity|oxidoreductase activity|carotenoid biosynthetic process|etioplast organization
Solyc09g065540.3	4.00436	2.00157	4.95533e-10	1.70325e-08	Up	137.942	94.3652	141.892	34.2588	42.6213	24.5931	MCCA	Methylcrotonoyl-CoA carboxylase subunit alpha, mitochondrial	GO:0005759,GO:0005739,GO:0005524,GO:0046872,GO:0004485,GO:0006552	mitochondrial matrix|mitochondrion|ATP binding|metal ion binding|methylcrotonoyl-CoA carboxylase activity|leucine catabolic process	ko00280	Valine, leucine and isoleucine degradation
Solyc01g005440.3	2.80985	1.4905	4.99514e-10	1.71444e-08	Up	227.603	187.212	176.245	80.798	85.3147	62.549	TIFY6B	Protein TIFY 6B	GO:0005634,GO:0042802,GO:0006952,GO:0009867,GO:0031347,GO:2000022,GO:0009611	nucleus|identical protein binding|defense response|jasmonic acid mediated signaling pathway|regulation of defense response|regulation of jasmonic acid mediated signaling pathway|response to wounding	ko04075	Plant hormone signal transduction
Solyc09g061280.3	2.0392	1.028	5.14682e-10	1.75884e-08	Up	28.4821	31.8857	29.335	16.4176	15.8699	15.7212	KRP3	Cyclin-dependent kinase inhibitor 3	GO:0005654,GO:0004861,GO:0007049	nucleoplasm|cyclin-dependent protein serine/threonine kinase inhibitor activity|cell cycle
Solyc01g104770.3	7.14476	2.83689	5.19595e-10	1.77307e-08	Up	19.1472	9.33423	7.22791	2.50624	1.75838	1.21208
Solyc02g085390.3	0.156886	-2.67221	3.49693e-05	0.000368353	Down	0.52593	0.664425	0.603006	7.85855	0.901235	4.17737	DDM1	ATP-dependent DNA helicase DDM1	GO:0000786,GO:0005634,GO:0005524,GO:0016887,GO:0008094,GO:0140658,GO:0003677,GO:0003678,GO:0006346,GO:0009294,GO:0040029,GO:0090241,GO:0051574,GO:0044030,GO:0006349,GO:0032197	nucleosome|nucleus|ATP binding|ATP hydrolysis activity|ATP-dependent activity, acting on DNA|ATP-dependent chromatin remodeler activity|DNA binding|DNA helicase activity|DNA methylation-dependent heterochromatin formation|DNA-mediated transformation|epigenetic regulation of gene expression|negative regulation of histone H4 acetylation|positive regulation of histone H3-K9 methylation|regulation of…
Solyc02g085440.3	0.13579	-2.88055	0.000132386	0.00113677	Down	0.240521	0.140242	0.111079	2.4812	0.751954	0.805593	At5g49610	F-box protein At5g49610	GO:0016567	protein ubiquitination
Solyc02g085500.3	0.030968	-5.01308	0.000400885	0.00291517	Down	0.137125	0	0	2.96274	0.331732	1.7111
Solyc06g084370.1	5.09173	2.34816	5.57276e-10	1.89618e-08	Up	66.2016	51.8792	57.7272	10.998	17.7829	8.31831
Solyc02g062460.3	2.98607	1.57825	5.6026e-10	1.9036e-08	Up	36.0271	34.5108	46.6797	14.2238	13.6003	15.2762	AOP1.2	Probable 2-oxoglutarate-dependent dioxygenase AOP1.2	GO:0051213,GO:0046872	dioxygenase activity|metal ion binding
Solyc02g085745.1	0.312777	-1.67679	2.39854e-08	5.87779e-07	Down	29.551	23.2609	23.4396	60.4175	101.572	102.334	RBL9	RHOMBOID-like protein 9, chloroplastic	GO:0031969,GO:0005743,GO:0004252,GO:0006465	chloroplast membrane|mitochondrial inner membrane|serine-type endopeptidase activity|signal peptide processing
Solyc03g119720.3	2.51172	1.32868	5.70602e-10	1.93318e-08	Up	52.1002	38.7371	50.6184	20.2927	19.2105	22.3746	LIP2	Triacylglycerol lipase 2	GO:0005576,GO:0016298,GO:0004806,GO:0002213,GO:0016042	extracellular region|lipase activity|triglyceride lipase activity|defense response to insect|lipid catabolic process
Solyc02g086130.3	0.44636	-1.16372	0.00151565	0.00881291	Down	7.81786	4.85811	8.56778	24.7609	10.308	18.2673
Solyc02g086210.3	0.182264	-2.4559	2.12291e-10	7.87907e-09	Down	0.95035	0.758841	0.555894	5.43467	5.44413	2.5606	LRK10L-2.1	LEAF RUST 10 DISEASE-RESISTANCE LOCUS RECEPTOR-LIKE PROTEIN KINASE-like 2.1	GO:0016020,GO:0005524,GO:0030247,GO:0106310,GO:0004674,GO:0006468	membrane|ATP binding|polysaccharide binding|protein serine kinase activity|protein serine/threonine kinase activity|protein phosphorylation
Solyc02g086250.3	0.290835	-1.78173	0.000859571	0.00548789	Down	0.411804	0.496598	0.824125	3.63214	1.56983	1.43127
Solyc01g096420.3	3.87518	1.95426	5.9995e-10	2.02391e-08	Up	469.402	714.508	340.874	114.277	157.787	151.316		NAD(P)H:quinone oxidoreductase OS=Solanum tuberosum OX=4113 PE=2 SV=1	GO:0005829,GO:0010181,GO:0050136,GO:0008753	cytosol|FMN binding|NADH dehydrogenase (quinone) activity|NADPH dehydrogenase (quinone) activity
Solyc04g078840.3	10.6638	3.41465	6.84356e-10	2.29882e-08	Up	1.94602	2.41244	1.12374	0.0936767	0.149323	0.318648	ABF2	ABSCISIC ACID-INSENSITIVE 5-like protein 5	GO:0005634,GO:0003677,GO:0003700,GO:0009738,GO:0045893	nucleus|DNA binding|DNA-binding transcription factor activity|abscisic acid-activated signaling pathway|positive regulation of DNA-templated transcription	ko04075	Plant hormone signal transduction
Solyc02g086460.3	0.377809	-1.40427	8.05922e-05	0.000745368	Down	6.53383	5.62609	9.10825	17.5734	27.9527	15.2928
Solyc02g086470.3	0.140727	-2.82903	8.32761e-07	1.40766e-05	Down	0.237095	0.29953	0.168048	3.15999	0.812574	1.61568	WDR26	WD repeat-containing protein 26 homolog	GO:0005737,GO:0005634,GO:0010150,GO:0009737,GO:0009646,GO:0009733,GO:0009723,GO:0009416,GO:0006970	cytoplasm|nucleus|leaf senescence|response to abscisic acid|response to absence of light|response to auxin|response to ethylene|response to light stimulus|response to osmotic stress
Solyc04g082830.3	4.89171	2.29034	6.86052e-10	2.30124e-08	Up	15.6709	15.4486	14.7007	2.00314	4.55304	3.50795	PILS1	Protein PIN-LIKES 1	GO:0005789,GO:0009734,GO:0080162	endoplasmic reticulum membrane|auxin-activated signaling pathway|endoplasmic reticulum to cytosol auxin transport
Solyc08g007920.2	65.1323	6.0253	6.99534e-10	2.33917e-08	Up	1.46771	2.17513	0.960258	0	0.054626	0.0199833	IQD17	Protein IQ-DOMAIN 17	GO:0005737,GO:0005856,GO:0005886,GO:0005516	cytoplasm|cytoskeleton|plasma membrane|calmodulin binding
Solyc01g090890.3	21.9519	4.45627	7.43559e-10	2.47309e-08	Up	7.24986	20.7473	5.95687	0.117104	0.541852	1.00154	SPX3	SPX domain-containing protein 3	GO:0016036,GO:0080040	cellular response to phosphate starvation|positive regulation of cellular response to phosphate starvation
Solyc11g010625.1	3.36478	1.75051	7.42728e-10	2.47309e-08	Up	64.972	90.7242	72.7702	17.8741	24.3259	31.6428
Solyc02g086650.3	0.104883	-3.25314	9.01446e-05	0.0008199	Down	0.383473	0.472343	0.1343	7.79016	0.491681	2.36203	PPT2	Phosphoenolpyruvate/phosphate translocator 2, chloroplastic	GO:0031969,GO:0005794,GO:0015297,GO:0015121,GO:0015120,GO:0008643,GO:0015714,GO:0015713	chloroplast membrane|Golgi apparatus|antiporter activity|phosphoenolpyruvate:phosphate antiporter activity|phosphoglycerate transmembrane transporter activity|carbohydrate transport|phosphoenolpyruvate transport|phosphoglycerate transmembrane transport
Solyc03g115700.3	2.93972	1.55568	7.55578e-10	2.50251e-08	Up	63.9741	54.8464	73.1287	20.7948	27.4906	22.7442	At5g61350	Probable receptor-like protein kinase At5g61350	GO:0009705,GO:0005886,GO:0005524,GO:0004672,GO:0004674,GO:0004714,GO:0097275,GO:0046777,GO:0051924,GO:0080147	plant-type vacuole membrane|plasma membrane|ATP binding|protein kinase activity|protein serine/threonine kinase activity|transmembrane receptor protein tyrosine kinase activity|cellular ammonium homeostasis|protein autophosphorylation|regulation of calcium ion transport|root hair cell development
Solyc02g086760.1	0.00512207	-7.60906	5.03834e-08	1.13481e-06	Down	0.0445809	0.0422404	0	4.38432	0.862802	13.9193
Solyc02g086770.3	0.427538	-1.22588	0.000475205	0.0033555	Down	6.37381	7.04571	5.77613	14.4354	22.305	11.388	SNL6	Cinnamoyl-CoA reductase-like SNL6	GO:0003854,GO:0016616,GO:0042742,GO:0009809,GO:0006694	3-beta-hydroxy-delta5-steroid dehydrogenase activity|oxidoreductase activity, acting on the CH-OH group of donors, NAD or NADP as acceptor|defense response to bacterium|lignin biosynthetic process|steroid biosynthetic process
Solyc07g006500.3	4.20795	2.07312	7.57197e-10	2.50436e-08	Up	294.271	185.123	268.039	47.8169	84.511	59.766	TPS11	Probable alpha,alpha-trehalose-phosphate synthase [UDP-forming] 11	GO:0005739,GO:0016757,GO:0005992,GO:0070413	mitochondrion|glycosyltransferase activity|trehalose biosynthetic process|trehalose metabolism in response to stress	ko00500	Starch and sucrose metabolism
Solyc09g014440.3	2.59641	1.37652	8.71484e-10	2.86234e-08	Up	25.7404	19.5648	20.717	8.36118	8.59212	10.9242	CPL2	RNA polymerase II C-terminal domain phosphatase-like 2	GO:0005737,GO:0005634,GO:0046872,GO:0017018,GO:0004722,GO:0003723,GO:0008420,GO:0009734,GO:0070940,GO:0010468	cytoplasm|nucleus|metal ion binding|myosin phosphatase activity|protein serine/threonine phosphatase activity|RNA binding|RNA polymerase II CTD heptapeptide repeat phosphatase activity|auxin-activated signaling pathway|dephosphorylation of RNA polymerase II C-terminal domain|regulation of gene expression
Solyc03g025810.3	689.844	9.43013	9.02297e-10	2.95125e-08	Up	2.25966	2.67628	0.217411	0	0	0	LTI65	Low-temperature-induced 65 kDa protein	GO:0009738,GO:0010150,GO:0009737,GO:0009409,GO:0009651,GO:0009414	abscisic acid-activated signaling pathway|leaf senescence|response to abscisic acid|response to cold|response to salt stress|response to water deprivation
Solyc12g056960.2	4.44292	2.15151	9.36285e-10	3.05819e-08	Up	129.504	147.355	204.515	25.189	49.4254	42.6166		Glucan 1,3-beta-glucosidase (Fragments) OS=Pseudotsuga menziesii OX=3357 PE=1 SV=1	GO:0005576,GO:0004338,GO:0071555,GO:0000272	extracellular region|glucan exo-1,3-beta-glucosidase activity|cell wall organization|polysaccharide catabolic process
Solyc02g087040.1	0.385156	-1.37648	0.00139801	0.00824647	Down	1.50013	2.36092	0.992233	5.63248	4.30574	3.7533	ATL46	RING-H2 finger protein ATL46	GO:0016020,GO:0046872,GO:0016740,GO:0031625,GO:0016567	membrane|metal ion binding|transferase activity|ubiquitin protein ligase binding|protein ubiquitination
Solyc02g079220.3	4.42425	2.14543	1.02998e-09	3.34116e-08	Up	593.937	383.487	758.741	103.089	143.275	184.9	STC	Sugar carrier protein C	GO:0016020,GO:0015145,GO:0015293	membrane|monosaccharide transmembrane transporter activity|symporter activity
Solyc02g087190.1	0.22215	-2.17039	4.86601e-09	1.35537e-07	Down	6.9198	6.41335	4.8983	46.5273	17.3106	27.4376	PER63	Peroxidase 63	GO:0005576,GO:0020037,GO:0140825,GO:0046872,GO:0042744,GO:0006979	extracellular region|heme binding|lactoperoxidase activity|metal ion binding|hydrogen peroxide catabolic process|response to oxidative stress	ko00940	Phenylpropanoid biosynthesis
Solyc12g010025.1	552.377	9.10951	1.10924e-09	3.55921e-08	Up	6.55994	0.472731	2.93996	0	0.0178815	0	LAPA1	Leucine aminopeptidase 1, chloroplastic	GO:0009507,GO:0005737,GO:0000287,GO:0030145,GO:0070006,GO:0008233,GO:0034214,GO:0006508	chloroplast|cytoplasm|magnesium ion binding|manganese ion binding|metalloaminopeptidase activity|peptidase activity|protein hexamerization|proteolysis	ko00480	Glutathione metabolism
Solyc02g087450.3	0.176088	-2.50563	4.61984e-06	6.36284e-05	Down	0.391241	0.598824	0.32122	4.95284	1.34936	1.9816
Solyc02g087480.3	0.437455	-1.19279	0.000341316	0.00255426	Down	8.57907	10.6254	6.84659	32.364	17.415	15.6301
Solyc02g087510.3	0.146188	-2.7741	0.000293245	0.00223988	Down	0.314732	0.255607	0.164963	4.01979	0.65263	0.986815	D6PKL2	Serine/threonine-protein kinase D6PKL2	GO:0005737,GO:0005730,GO:0005634,GO:0005886,GO:0005524,GO:0016301,GO:0004672,GO:0106310,GO:0004674,GO:0009734,GO:0010540,GO:0009638,GO:0006468	cytoplasm|nucleolus|nucleus|plasma membrane|ATP binding|kinase activity|protein kinase activity|protein serine kinase activity|protein serine/threonine kinase activity|auxin-activated signaling pathway|basipetal auxin transport|phototropism|protein phosphorylation
Solyc02g087540.2	0.21114	-2.24373	1.25777e-08	3.2436e-07	Down	34.2927	42.6646	23.5716	233.715	192.909	88.2721	At3g28510	AAA-ATPase At3g28510	GO:0005783,GO:0016020,GO:0005524,GO:0016887,GO:0006950	endoplasmic reticulum|membrane|ATP binding|ATP hydrolysis activity|response to stress
Solyc02g087840.3	0.120892	-3.04821	0.000220554	0.00174903	Down	0.203668	0.0241219	0.101898	1.30244	0.480396	1.28425	HAT7	Homeobox-leucine zipper protein HAT7	GO:0005634,GO:0003677,GO:0003700,GO:0000981,GO:0043565,GO:0045893	nucleus|DNA binding|DNA-binding transcription factor activity|DNA-binding transcription factor activity, RNA polymerase II-specific|sequence-specific DNA binding|positive regulation of DNA-templated transcription
Solyc02g087850.1	0.178519	-2.48585	9.15579e-13	5.16745e-11	Down	7.69286	12.6492	6.72659	70.3768	57.0343	36.8268	At3g28850	Uncharacterized protein At3g28850	GO:0005886	plasma membrane
Solyc02g087880.3	0.130936	-2.93306	0.00876111	0.0364958	Down	3.36959	1.20174	3.16334	50.1625	2.00587	15.9825	TUBA	Tubulin alpha chain	GO:0005737,GO:0005874,GO:0005525,GO:0016787,GO:0046872,GO:0005200,GO:0007017	cytoplasm|microtubule|GTP binding|hydrolase activity|metal ion binding|structural constituent of cytoskeleton|microtubule-based process	ko04145,ko04210,ko04530,ko04540,ko04814	Phagosome|Apoptosis|Tight junction|Gap junction|Motor proteins
Solyc03g116530.3	6.84576	2.77521	1.18745e-09	3.79985e-08	Up	33.8836	30.7113	30.2259	9.52517	2.96007	2.96744	GLYI4	Glyoxylase I 4	GO:0005737,GO:0005886,GO:0016829,GO:0140041,GO:0006952,GO:0009787,GO:2000022,GO:2000031,GO:0009409,GO:0009408,GO:0009753,GO:0051595,GO:0010045,GO:0006970,GO:0006979,GO:1902074,GO:0010224,GO:0009414,GO:0009611	cytoplasm|plasma membrane|lyase activity|cellular detoxification of methylglyoxal|defense response|regulation of abscisic acid-activated signaling pathway|regulation of jasmonic acid mediated signaling pathway|regulation of salicylic acid mediated signaling pathway|response to cold|response to heat|response to jasmonic acid|response to methylglyoxal|response to nickel cation|response to osmotic s…
Solyc02g087950.3	0.425413	-1.23306	6.29704e-07	1.10551e-05	Down	1.39243	1.65113	1.25981	4.75015	3.08214	3.27184
Solyc02g087960.3	0.237954	-2.07125	4.25426e-05	0.000434015	Down	4.07162	2.66835	3.05563	28.0432	7.94573	10.1615	MYB306	Myb-related protein 306	GO:0005634,GO:0003677	nucleus|DNA binding
Solyc02g087980.3	0.218247	-2.19597	0.00121801	0.00735723	Down	1.22737	0.876044	3.06224	17.3596	2.09811	7.7289	SMC4	Structural maintenance of chromosomes protein 4	GO:0005694,GO:0005634,GO:0005524,GO:0016887,GO:0051301,GO:0009793,GO:0051321,GO:0007076,GO:0000070	chromosome|nucleus|ATP binding|ATP hydrolysis activity|cell division|embryo development ending in seed dormancy|meiotic cell cycle|mitotic chromosome condensation|mitotic sister chromatid segregation	ko04111	Cell cycle - yeast
Solyc05g050890.2	9.52881	3.2523	1.23458e-09	3.94e-08	Up	18.9959	24.8387	8.42764	0.977921	2.752	2.09092	PNC1	Cationic peroxidase 1	GO:0005576,GO:0020037,GO:0140825,GO:0046872,GO:0042744,GO:0006979	extracellular region|heme binding|lactoperoxidase activity|metal ion binding|hydrogen peroxide catabolic process|response to oxidative stress	ko00940	Phenylpropanoid biosynthesis
Solyc02g088100.3	0.171637	-2.54257	4.91492e-11	2.05713e-09	Down	4.6601	5.82498	2.54673	38.1203	16.3903	29.3133	EXPA10	Expansin-A10	GO:0005576,GO:0016020,GO:0009653,GO:0009664	extracellular region|membrane|anatomical structure morphogenesis|plant-type cell wall organization
Solyc06g036260.3	5.561	2.47534	1.28381e-09	4.09158e-08	Up	47.4338	26.0793	28.9438	10.7425	3.99138	5.84052	CA2	Beta-carotene hydroxylase 2, chloroplastic	GO:0031969,GO:0052611,GO:0052610,GO:0016787,GO:0005506,GO:0016117	chloroplast membrane|beta-carotene 3-hydroxylase activity|beta-cryptoxanthin hydroxylase activity|hydrolase activity|iron ion binding|carotenoid biosynthetic process	ko00906	Carotenoid biosynthesis
Solyc02g085315.1	4.22804	2.07999	1.50627e-09	4.73045e-08	Up	101.598	87.8616	70.6396	14.6244	29.4976	21.925
Solyc02g088230.3	0.488846	-1.03255	0.00014687	0.00124175	Down	9.35563	8.00976	11.1203	28.8798	17.2386	18.3932	PHO1H3	Phosphate transporter PHO1 homolog 3	GO:0005737,GO:0005794,GO:0005886,GO:0005802,GO:0000822,GO:0015114,GO:0016036,GO:0055062,GO:0006817,GO:0055069	cytoplasm|Golgi apparatus|plasma membrane|trans-Golgi network|inositol hexakisphosphate binding|phosphate ion transmembrane transporter activity|cellular response to phosphate starvation|phosphate ion homeostasis|phosphate ion transport|zinc ion homeostasis
Solyc02g088240.3	0.284338	-1.81432	3.10327e-05	0.000332816	Down	1.8239	3.34676	2.09494	15.3751	7.02253	5.70179	PHO1H3	Phosphate transporter PHO1 homolog 3	GO:0005737,GO:0005794,GO:0005886,GO:0005802,GO:0000822,GO:0015114,GO:0016036,GO:0055062,GO:0006817,GO:0055069	cytoplasm|Golgi apparatus|plasma membrane|trans-Golgi network|inositol hexakisphosphate binding|phosphate ion transmembrane transporter activity|cellular response to phosphate starvation|phosphate ion homeostasis|phosphate ion transport|zinc ion homeostasis
Solyc06g082230.3	9.23567	3.20722	1.574e-09	4.93006e-08	Up	4.50438	2.20954	2.10009	0.57304	0.249414	0.234619	CHX14	Cation/H(+) antiporter 14	GO:0012505,GO:0016020,GO:0015299,GO:0006813,GO:0006885	endomembrane system|membrane|solute:proton antiporter activity|potassium ion transport|regulation of pH
Solyc02g088325.1	0.120855	-3.04866	0.000254695	0.00198518	Down	0.153121	0.59645	0.102145	3.02527	0.675008	4.10148
Solyc02g088390.3	0.421568	-1.24616	9.4709e-07	1.5706e-05	Down	19.5403	21.1129	18.4254	58.7683	34.7845	61.4228	At5g15350	Lamin-like protein	GO:0000325,GO:0005886,GO:0009536,GO:0009055	plant-type vacuole|plasma membrane|plastid|electron transfer activity
Solyc09g092600.3	15.2761	3.93321	1.67294e-09	5.21923e-08	Up	14.0014	5.38445	19.2893	0.240222	1.50544	0.971608	CYP71AZ6	5-OH-xanthotoxin synthase	GO:0005783,GO:0016020,GO:0020037,GO:0005506,GO:0004497,GO:0016705,GO:0009805,GO:0009611	endoplasmic reticulum|membrane|heme binding|iron ion binding|monooxygenase activity|oxidoreductase activity, acting on paired donors, with incorporation or reduction of molecular oxygen|coumarin biosynthetic process|response to wounding
Solyc02g088630.3	0.476765	-1.06865	5.778e-05	0.000567035	Down	31.7484	36.5902	20.414	80.0824	63.8323	58.7992	GAUT13	Probable galacturonosyltransferase 13	GO:0005794,GO:0000139,GO:0090406,GO:0047262,GO:0052325,GO:0009555,GO:0009860	Golgi apparatus|Golgi membrane|pollen tube|polygalacturonate 4-alpha-galacturonosyltransferase activity|cell wall pectin biosynthetic process|pollen development|pollen tube growth
Solyc02g088690.3	0.234893	-2.08992	1.62619e-11	7.43831e-10	Down	21.5551	28.0177	20.4775	159.854	91.278	76.2211	UGD2	UDP-glucose 6-dehydrogenase 2	GO:0005829,GO:0005634,GO:0099503,GO:0051287,GO:0003979,GO:0005975,GO:0052546,GO:0006024,GO:0006065	cytosol|nucleus|secretory vesicle|NAD binding|UDP-glucose 6-dehydrogenase activity|carbohydrate metabolic process|cell wall pectin metabolic process|glycosaminoglycan biosynthetic process|UDP-glucuronate biosynthetic process	ko00040,ko00053,ko00520,ko00541	Pentose and glucuronate interconversions|Ascorbate and aldarate metabolism|Amino sugar and nucleotide sugar metabolism|O-Antigen nucleotide sugar biosynthesis
Solyc02g088740.1	0.29111	-1.78036	4.67461e-06	6.42331e-05	Down	6.59388	6.82441	6.29349	37.0846	18.6515	19.0688
Solyc02g088820.3	0.309409	-1.69241	4.82225e-06	6.5917e-05	Down	8.33926	7.48143	5.26728	39.8793	17.6006	17.889	SCPL25	Serine carboxypeptidase-like 25	GO:0005576,GO:0004185,GO:0006508	extracellular region|serine-type carboxypeptidase activity|proteolysis
Solyc02g088830.3	0.0321267	-4.96008	4.75907e-07	8.66378e-06	Down	0.291921	1.10638	0.194736	43.4503	1.64784	10.5923
Solyc09g082120.3	3.00734	1.58849	1.75065e-09	5.44729e-08	Up	88.7215	104.685	90.6054	25.9974	39.521	36.6386
Solyc04g017740.1	10.545	3.39849	1.80201e-09	5.58504e-08	Up	7.99646	13.9246	21.085	1.28815	1.67309	1.49187
Solyc12g036140.2	3.89885	1.96305	1.81053e-09	5.6041e-08	Up	7.07583	6.2518	10.1602	2.3723	1.7289	2.57371	ABCC12	ABC transporter C family member 12	GO:0016020,GO:0008559,GO:0005524,GO:0016887,GO:0042626,GO:0055085	membrane|ABC-type xenobiotic transporter activity|ATP binding|ATP hydrolysis activity|ATPase-coupled transmembrane transporter activity|transmembrane transport
Solyc11g007770.2	2.94961	1.56052	1.819e-09	5.62296e-08	Up	45.8291	61.5914	36.3498	15.4386	19.1691	18.0549	GINT1	Glucosamine inositolphosphorylceramide transferase 1	GO:0016020,GO:0016757,GO:0045140,GO:0046872,GO:0030259,GO:0006486,GO:0009737,GO:0009651,GO:0009845	membrane|glycosyltransferase activity|inositol phosphoceramide synthase activity|metal ion binding|lipid glycosylation|protein glycosylation|response to abscisic acid|response to salt stress|seed germination
Solyc03g120410.2	6.89157	2.78483	1.83362e-09	5.66077e-08	Up	138.763	60.7019	43.1629	8.81544	15.1493	14.1364	CDI	Protein CDI	GO:0005829,GO:0016740,GO:0009846,GO:0009860	cytosol|transferase activity|pollen germination|pollen tube growth
Solyc10g079770.2	4.13174	2.04675	1.83911e-09	5.6703e-08	Up	127.118	85.7708	147.509	21.7565	36.1373	37.2587	SDP1	Triacylglycerol lipase SDP1	GO:0016020,GO:0012511,GO:0005777,GO:0004806,GO:0006071,GO:0019433,GO:0006641	membrane|monolayer-surrounded lipid storage body|peroxisome|triglyceride lipase activity|glycerol metabolic process|triglyceride catabolic process|triglyceride metabolic process	ko00100,ko00561,ko00564,ko00565,ko00590,ko00591,ko00592	Steroid biosynthesis|Glycerolipid metabolism|Glycerophospholipid metabolism|Ether lipid metabolism|Arachidonic acid metabolism|Linoleic acid metabolism|alpha-Linolenic acid metabolism
Solyc11g007370.2	3.97873	1.99231	1.86827e-09	5.74525e-08	Up	8.73039	17.07	14.6103	3.12483	3.43464	4.51969	UGT29	UDP-glucosyltransferase 29	GO:0008194,GO:0002238,GO:0016135,GO:0046246,GO:0016114	UDP-glycosyltransferase activity|response to molecule of fungal origin|saponin biosynthetic process|terpene biosynthetic process|terpenoid biosynthetic process
Solyc01g105090.3	2.63843	1.39968	1.95601e-09	6.00723e-08	Up	16.5273	11.7894	13.8715	6.03035	5.08377	6.48687	At3g25440	Uncharacterized CRM domain-containing protein At3g25440, chloroplastic	GO:0009507,GO:0003723	chloroplast|RNA binding
Solyc02g089420.1	0.392705	-1.34848	0.00562671	0.0255787	Down	1.53792	1.56126	1.75872	4.25587	3.02958	6.41638	BZIP43	Basic leucine zipper 43	GO:0005634,GO:0003677,GO:0003700	nucleus|DNA binding|DNA-binding transcription factor activity
Solyc02g089440.3	0.434185	-1.20362	9.3575e-06	0.000118436	Down	7.8874	10.7303	10.4814	33.1414	17.9986	22.9255	GAUT9	Probable galacturonosyltransferase 9	GO:0005768,GO:0005794,GO:0000139,GO:0000138,GO:0005802,GO:0047262,GO:0045489	endosome|Golgi apparatus|Golgi membrane|Golgi trans cisterna|trans-Golgi network|polygalacturonate 4-alpha-galacturonosyltransferase activity|pectin biosynthetic process	ko00520	Amino sugar and nucleotide sugar metabolism
Solyc02g089490.3	0.409595	-1.28773	0.00334606	0.0167431	Down	4.75627	5.22231	12.962	20.4279	18.4914	23.1164
Solyc04g080000.1	2.27997	1.18902	2.01064e-09	6.167e-08	Up	51.1003	52.3393	52.9516	22.2878	24.3314	28.346	PEX11A	Peroxisomal membrane protein 11A	GO:0005778,GO:0005777,GO:0042802,GO:0016559,GO:0007031,GO:0044375	peroxisomal membrane|peroxisome|identical protein binding|peroxisome fission|peroxisome organization|regulation of peroxisome size
Solyc02g089550.3	0.201498	-2.31116	1.47895e-07	2.99898e-06	Down	1.82559	1.26147	1.75608	14.1274	4.00166	8.91187	NIK1	Protein NSP-INTERACTING KINASE 1	GO:0005737,GO:0005654,GO:0005886,GO:0005524,GO:0042802,GO:0004672,GO:0106310,GO:0004674,GO:0051607,GO:0040015,GO:0046777,GO:0034504,GO:0006468	cytoplasm|nucleoplasm|plasma membrane|ATP binding|identical protein binding|protein kinase activity|protein serine kinase activity|protein serine/threonine kinase activity|defense response to virus|negative regulation of multicellular organism growth|protein autophosphorylation|protein localization to nucleus|protein phosphorylation
Solyc02g089610.2	0.455467	-1.13458	0.0124014	0.048061	Down	89.281	69.7335	41.6563	257.643	149.28	75.4523	SAMDC	S-adenosylmethionine decarboxylase proenzyme	GO:0004014,GO:0008295,GO:0006597	adenosylmethionine decarboxylase activity|spermidine biosynthetic process|spermine biosynthetic process	ko00270,ko00330	Cysteine and methionine metabolism|Arginine and proline metabolism
Solyc02g089615.1	0.335469	-1.57575	0.000624072	0.00420517	Down	66.7045	64.7218	37.9459	302.964	168.044	81.5679
Solyc02g092110.3	7.76821	2.95758	2.03919e-09	6.24647e-08	Up	70.6447	28.2588	19.2187	5.71921	5.93654	4.91141	PSK3	Phytosulfokines 3	GO:0031012,GO:0005576,GO:0005794,GO:0008083,GO:0030154,GO:0008283,GO:0071456	extracellular matrix|extracellular region|Golgi apparatus|growth factor activity|cell differentiation|cell population proliferation|cellular response to hypoxia
Solyc02g089640.3	0.136536	-2.87265	1.07772e-22	2.10627e-20	Down	6.25093	7.25404	7.81075	74.4282	57.9994	38.2722	CSLC4	Xyloglucan glycosyltransferase 4	GO:0005768,GO:0005794,GO:0000139,GO:0000138,GO:0005802,GO:0016757,GO:0042803,GO:0071555,GO:0099402,GO:0048868	endosome|Golgi apparatus|Golgi membrane|Golgi trans cisterna|trans-Golgi network|glycosyltransferase activity|protein homodimerization activity|cell wall organization|plant organ development|pollen tube development
Solyc02g089680.3	0.499896	-1.0003	2.35974e-07	4.55536e-06	Down	16.8346	19.1625	16.3899	45.7857	34.1662	34.8868	TBL19	Protein trichome birefringence-like 19	GO:0005794,GO:0016020,GO:0016413	Golgi apparatus|membrane|O-acetyltransferase activity
Solyc02g089730.1	0.387116	-1.36916	6.85943e-07	1.19098e-05	Down	7.67888	8.84344	11.9996	32.5353	25.6585	22.7527	GBP	Glucan endo-1,3-beta-D-glucosidase	GO:0005576,GO:0009505,GO:0042973,GO:0052861,GO:0052862,GO:0030247,GO:0071555,GO:0044347,GO:0009603	extracellular region|plant-type cell wall|glucan endo-1,3-beta-D-glucosidase activity|glucan endo-1,3-beta-glucanase activity, C-3 substituted reducing group|glucan endo-1,4-beta-glucanase activity, C-3 substituted reducing group|polysaccharide binding|cell wall organization|cell wall polysaccharide catabolic process|detection of symbiotic fungus
Solyc06g052050.3	31.212	4.96403	2.07938e-09	6.35314e-08	Up	9.75663	4.05022	2.07336	0.0162075	0.268398	0.259903	BIP4	Luminal-binding protein 4	GO:0005737,GO:0034663,GO:0005788,GO:0016020,GO:0005634,GO:0005524,GO:0016887,GO:0140662,GO:0031072,GO:0051787,GO:0044183,GO:0051082,GO:0034620,GO:0051085,GO:0030968,GO:0042026,GO:0030433	cytoplasm|endoplasmic reticulum chaperone complex|endoplasmic reticulum lumen|membrane|nucleus|ATP binding|ATP hydrolysis activity|ATP-dependent protein folding chaperone|heat shock protein binding|misfolded protein binding|protein folding chaperone|unfolded protein binding|cellular response to unfolded protein|chaperone cofactor-dependent protein refolding|endoplasmic reticulum unfolded protein …	ko03060,ko04141,ko04612,ko04918	Protein export|Protein processing in endoplasmic reticulum|Antigen processing and presentation|Thyroid hormone synthesis
Solyc03g111640.3	2.34968	1.23246	2.10489e-09	6.40623e-08	Up	179.011	147.298	181.49	72.1335	75.6278	89.1642	MRF1	MA3 DOMAIN-CONTAINING TRANSLATION REGULATORY FACTOR 1	GO:0005829,GO:0005634,GO:0003729,GO:0043022,GO:0045892,GO:0006417,GO:0009646,GO:0090549	cytosol|nucleus|mRNA binding|ribosome binding|negative regulation of DNA-templated transcription|regulation of translation|response to absence of light|response to carbon starvation
Solyc02g093530.3	2.67022	1.41696	2.13659e-09	6.486e-08	Up	116.81	115.074	111.986	39.6428	54.7007	45.1583	RABB1C	Ras-related protein RABB1c	GO:0005794,GO:0000325,GO:0005886,GO:0005525,GO:0003924,GO:0006888,GO:0015031,GO:0016192	Golgi apparatus|plant-type vacuole|plasma membrane|GTP binding|GTPase activity|endoplasmic reticulum to Golgi vesicle-mediated transport|protein transport|vesicle-mediated transport	ko04152	AMPK signaling pathway
Solyc02g089920.2	0.337288	-1.56795	2.09185e-09	6.38299e-08	Down	18.2725	25.1603	17.9076	75.4816	71.7167	49.9154	LYK4	LysM domain receptor-like kinase 4	GO:0005886,GO:0005524,GO:0008061,GO:0106310,GO:0004674,GO:0071323,GO:0071219,GO:0045087,GO:0006468	plasma membrane|ATP binding|chitin binding|protein serine kinase activity|protein serine/threonine kinase activity|cellular response to chitin|cellular response to molecule of bacterial origin|innate immune response|protein phosphorylation
Solyc02g089990.1	0.352046	-1.50616	0.0020257	0.0111444	Down	5.58445	8.72186	5.0967	33.2241	16.9245	10.232
Solyc11g067000.2	5.03649	2.33242	2.20719e-09	6.67462e-08	Up	11.1154	6.39365	4.93452	2.15626	1.54838	1.17696	PDR2	Pleiotropic drug resistance protein 2	GO:0016020,GO:0140359,GO:0005524	membrane|ABC-type transporter activity|ATP binding	ko02010	ABC transporters
Solyc02g090100.1	0.29534	-1.75955	1.42668e-08	3.63949e-07	Down	21.8958	14.6784	10.8632	61.1936	56.7181	57.5176
Solyc12g098520.2	2.9377	1.55469	2.21786e-09	6.69195e-08	Up	105.722	75.6434	100.957	29.9675	39.1492	35.6191	HSFA5	Heat stress transcription factor A-5	GO:0005737,GO:0005634,GO:0003700,GO:0000978,GO:0034605,GO:0006357	cytoplasm|nucleus|DNA-binding transcription factor activity|RNA polymerase II cis-regulatory region sequence-specific DNA binding|cellular response to heat|regulation of transcription by RNA polymerase II
Solyc02g090220.3	0.116179	-3.10558	0.00185762	0.0103949	Down	0.230306	0.981966	0.537717	13.3838	0.557157	3.09806	DOF3.4	Dof zinc finger protein DOF3.4	GO:0005634,GO:0003677,GO:0003700,GO:0000976,GO:0008270,GO:0042545,GO:0045787,GO:0045893,GO:0009733,GO:0009751	nucleus|DNA binding|DNA-binding transcription factor activity|transcription cis-regulatory region binding|zinc ion binding|cell wall modification|positive regulation of cell cycle|positive regulation of DNA-templated transcription|response to auxin|response to salicylic acid
Solyc09g010380.3	3.79653	1.92468	2.41834e-09	7.24829e-08	Up	108.536	74.677	88.0803	38.6533	16.8438	24.1124	PPA4	Soluble inorganic pyrophosphatase 4	GO:0005829,GO:0005654,GO:0004427,GO:0000287,GO:0006796	cytosol|nucleoplasm|inorganic diphosphate phosphatase activity|magnesium ion binding|phosphate-containing compound metabolic process	ko00190	Oxidative phosphorylation
Solyc02g090360.3	0.15762	-2.66548	3.10789e-07	5.87493e-06	Down	11.3228	28.3832	10.6875	216.349	65.9391	70.0258		L-ascorbate oxidase homolog OS=Nicotiana tabacum OX=4097 PE=2 SV=1	GO:0005615,GO:0005507,GO:0016491	extracellular space|copper ion binding|oxidoreductase activity
Solyc02g090380.3	0.296205	-1.75533	1.00661e-12	5.60099e-11	Down	7.8777	6.84835	7.27629	34.7659	25.4019	21.3582	At5g66900	Probable disease resistance protein At5g66900	GO:0005829,GO:0012505,GO:0043531,GO:0005524,GO:0043130,GO:0050832	cytosol|endomembrane system|ADP binding|ATP binding|ubiquitin binding|defense response to fungus
Solyc02g090430.3	0.415088	-1.26851	0.0048469	0.0226745	Down	8.69327	4.8154	16.6675	25.9315	21.6955	33.4425	MAPKKK5	Mitogen-activated protein kinase kinase kinase 5	GO:0005737,GO:0005829,GO:0005886,GO:0005524,GO:0004709,GO:0106310,GO:0004674,GO:0050832,GO:0000165,GO:0002221,GO:0046777,GO:0006468,GO:2000071,GO:1900424,GO:1900150,GO:0045088	cytoplasm|cytosol|plasma membrane|ATP binding|MAP kinase kinase kinase activity|protein serine kinase activity|protein serine/threonine kinase activity|defense response to fungus|MAPK cascade|pattern recognition receptor signaling pathway|protein autophosphorylation|protein phosphorylation|regulation of defense response by callose deposition|regulation of defense response to bacterium|regulation …
Solyc02g090480.3	0.112995	-3.14567	2.85614e-08	6.86401e-07	Down	0.502593	0.301985	0.429312	7.2942	1.6014	3.42382	CYP40	Peptidyl-prolyl cis-trans isomerase CYP40	GO:0005737,GO:0016018,GO:0003755,GO:0010582,GO:0006457,GO:0000413,GO:0010050	cytoplasm|cyclosporin A binding|peptidyl-prolyl cis-trans isomerase activity|floral meristem determinacy|protein folding|protein peptidyl-prolyl isomerization|vegetative phase change	ko04217,ko04218	Necroptosis|Cellular senescence
Solyc02g090490.3	0.239131	-2.06413	1.04963e-08	2.75796e-07	Down	37.8597	69.6063	44.26	183.584	314.423	178.503	PLP3	Patatin-like protein 3	GO:0005737,GO:0047372,GO:0004620,GO:0006952,GO:0016042,GO:0009737	cytoplasm|acylglycerol lipase activity|phospholipase activity|defense response|lipid catabolic process|response to abscisic acid
Solyc02g090500.3	0.0855971	-3.54629	2.22112e-07	4.31594e-06	Down	0.159575	0.0680389	0.0239513	1.49009	0.725765	1.03375	SOQ1	Protein SUPPRESSOR OF QUENCHING 1, chloroplastic	GO:0009507,GO:0009570,GO:0009534,GO:0009535,GO:0005634,GO:0042651,GO:0016787,GO:0046872,GO:0010196	chloroplast|chloroplast stroma|chloroplast thylakoid|chloroplast thylakoid membrane|nucleus|thylakoid membrane|hydrolase activity|metal ion binding|nonphotochemical quenching
Solyc02g090580.3	0.281983	-1.82632	0.000213179	0.00170198	Down	0.766541	0.601074	0.634777	4.66511	1.39827	1.88076
Solyc02g090720.3	0.0457894	-4.44884	1.17799e-05	0.000144038	Down	1.27729	0.544602	0.830756	50.6266	0.741603	15.2603
Solyc02g077575.1	13.7118	3.77735	2.42991e-09	7.27373e-08	Up	4.02311	2.18548	1.55658	0.23979	0.181677	0.199384	MLO2	MLO-like protein 2	GO:0005576,GO:0005794,GO:0005886,GO:0009506,GO:0005516,GO:0050832,GO:0031348,GO:0009620	extracellular region|Golgi apparatus|plasma membrane|plasmodesma|calmodulin binding|defense response to fungus|negative regulation of defense response|response to fungus
Solyc02g090890.3	0.209355	-2.25598	9.67067e-23	1.90577e-20	Down	4.04677	3.29977	4.42927	19.572	20.8923	21.085		Zeaxanthin epoxidase, chloroplastic OS=Solanum lycopersicum OX=4081 PE=2 SV=1	GO:0009507,GO:0016020,GO:0071949,GO:0052662,GO:0009688	chloroplast|membrane|FAD binding|zeaxanthin epoxidase activity|abscisic acid biosynthetic process	ko00906	Carotenoid biosynthesis
Solyc02g090900.3	0.240323	-2.05695	8.18642e-07	1.38975e-05	Down	0.318095	0.37373	0.292831	2.04131	0.818788	1.69583
Solyc03g007775.1	5.2207	2.38424	2.45851e-09	7.35006e-08	Up	1.2569	1.56019	1.73542	0.300049	0.377141	0.269034	MAKR6	Probable membrane-associated kinase regulator 6	GO:0005886,GO:0009738	plasma membrane|abscisic acid-activated signaling pathway
Solyc02g090960.1	0.0593875	-4.0737	0.00243666	0.0129284	Down	0.0842503	0.0798271	1.34885	22.9319	0.407637	6.44208	RALFL34	Protein RALF-like 34	GO:0048046,GO:0005179,GO:0019722,GO:0007267	apoplast|hormone activity|calcium-mediated signaling|cell-cell signaling
Solyc02g091000.3	0.404234	-1.30674	1.72652e-05	0.000199994	Down	2.00315	3.00513	1.93017	5.52749	6.0306	7.11079
Solyc01g108210.3	3.42942	1.77797	2.53061e-09	7.52752e-08	Up	14.5483	10.9624	14.6766	5.94388	3.26653	3.78171	CYP707A4	Abscisic acid 8'-hydroxylase 4	GO:0016020,GO:0010295,GO:0020037,GO:0005506,GO:0004497,GO:0016491,GO:0046345,GO:0016125	membrane|(+)-abscisic acid 8'-hydroxylase activity|heme binding|iron ion binding|monooxygenase activity|oxidoreductase activity|abscisic acid catabolic process|sterol metabolic process	ko00906	Carotenoid biosynthesis
Solyc01g099860.3	2.7595	1.4644	2.54248e-09	7.54385e-08	Up	22.9979	18.9111	22.5349	6.95656	9.31243	9.16764	TOPP9	Serine/threonine-protein phosphatase PP1 isozyme 9	GO:0005737,GO:0005829,GO:0005634,GO:0046872,GO:0017018,GO:0004722,GO:0009860,GO:0048768	cytoplasm|cytosol|nucleus|metal ion binding|myosin phosphatase activity|protein serine/threonine phosphatase activity|pollen tube growth|root hair cell tip growth	ko03015,ko04390,ko04024,ko04022,ko04113,ko04114,ko04218,ko04510,ko04810,ko04611,ko04910,ko04921,ko04261,ko04270,ko04728,ko04720,ko04750	mRNA surveillance pathway|Hippo signaling pathway|cAMP signaling pathway|cGMP-PKG signaling pathway|Meiosis - yeast|Oocyte meiosis|Cellular senescence|Focal adhesion|Regulation of actin cytoskeleton|Platelet activation|Insulin signaling pathway|Oxytocin signaling pathway|Adrenergic signaling in cardiomyocytes|Vascular smooth muscle contraction|Dopaminergic synapse|Long-term potentiation|Inflammat…
Solyc02g091180.1	0.306797	-1.70464	0.00208601	0.011419	Down	20.7165	15.2293	32.7026	142.105	77.826	28.0068
Solyc02g091390.3	0.21248	-2.2346	9.45169e-06	0.000119394	Down	4.31155	4.1804	2.0383	13.3663	29.559	9.3032
Solyc01g106270.1	277.782	8.11781	2.5548e-09	7.57091e-08	Up	7.20315	2.76384	6.25459	0	0.0576062	0
Solyc02g091490.3	0.492967	-1.02044	2.15143e-09	6.5227e-08	Down	34.3367	34.645	37.9739	90.5002	69.6969	78.319	At1g66430	Probable fructokinase-6, chloroplastic	GO:0009507,GO:0009570,GO:0005829,GO:0005524,GO:0008865,GO:0016051,GO:0006633,GO:0006000,GO:0019252	chloroplast|chloroplast stroma|cytosol|ATP binding|fructokinase activity|carbohydrate biosynthetic process|fatty acid biosynthetic process|fructose metabolic process|starch biosynthetic process	ko00051,ko00500,ko00520	Fructose and mannose metabolism|Starch and sucrose metabolism|Amino sugar and nucleotide sugar metabolism
Solyc02g091500.1	0.131464	-2.92726	1.07539e-58	2.11923e-55	Down	40.2094	43.5582	38.2071	385.03	267.59	368.718		Calcium-binding allergen Ole e 8 OS=Olea europaea OX=4146 PE=1 SV=1	GO:0005509	calcium ion binding	ko04626	Plant-pathogen interaction
Solyc11g045150.1	4.96558	2.31196	2.74262e-09	8.08941e-08	Up	157.247	148.688	65.3558	23.2559	32.3778	24.7485	AtMg00030	Uncharacterized mitochondrial protein AtMg00030	GO:0005739	mitochondrion
Solyc02g091670.1	0.353271	-1.50115	1.58707e-07	3.1806e-06	Down	22.2309	27.0075	25.6219	54.0435	83.2098	92.7611
Solyc02g091690.3	0.128414	-2.96113	0.00277296	0.0143742	Down	0.734363	0.0224454	0.545192	7.48332	1.14618	2.99377	BHLH93	Transcription factor bHLH93	GO:0005634,GO:0003700,GO:0046983,GO:0043565,GO:0045487,GO:0006355,GO:0010371	nucleus|DNA-binding transcription factor activity|protein dimerization activity|sequence-specific DNA binding|gibberellin catabolic process|regulation of DNA-templated transcription|regulation of gibberellin biosynthetic process
Solyc02g091730.2	0.444772	-1.16886	3.44893e-08	8.06728e-07	Down	13.0756	13.4531	11.0079	36.7364	28.916	26.6406
Solyc02g091733.1	0.369981	-1.43448	7.84572e-05	0.000730168	Down	15.0877	15.293	9.59668	52.2836	37.236	28.4441
Solyc02g091920.3	0.0464809	-4.42722	6.64815e-09	1.80293e-07	Down	0.596492	0.966269	0.0577613	18.8468	4.506	15.2033	XTH7	Probable xyloglucan endotransglucosylase/hydrolase protein 7	GO:0048046,GO:0004553,GO:0030247,GO:0016762,GO:0042546,GO:0071555,GO:0010411	apoplast|hydrolase activity, hydrolyzing O-glycosyl compounds|polysaccharide binding|xyloglucan:xyloglucosyl transferase activity|cell wall biogenesis|cell wall organization|xyloglucan metabolic process
Solyc05g008380.3	2.62142	1.39035	2.75397e-09	8.11033e-08	Up	26.7293	26.7445	31.6524	9.75606	11.7011	14.055
Solyc02g091950.3	0.362879	-1.46244	4.18092e-09	1.1855e-07	Down	3.38955	2.9211	2.62471	9.15386	6.80724	11.1879	EDA2	Probable serine protease EDA2	GO:0005576,GO:0008239,GO:0008236,GO:0009561,GO:0006508	extracellular region|dipeptidyl-peptidase activity|serine-type peptidase activity|megagametogenesis|proteolysis
Solyc02g092050.3	0.207535	-2.26857	0.00347908	0.0172858	Down	0.21568	0.523991	0.243483	3.84557	0.299685	1.18636	ANT	AP2-like ethylene-responsive transcription factor ANT	GO:0005634,GO:0003677,GO:0003700,GO:0000976,GO:0030154,GO:0051301,GO:0009908,GO:0019760,GO:0010492,GO:0010601,GO:0042127	nucleus|DNA binding|DNA-binding transcription factor activity|transcription cis-regulatory region binding|cell differentiation|cell division|flower development|glucosinolate metabolic process|maintenance of shoot apical meristem identity|positive regulation of auxin biosynthetic process|regulation of cell population proliferation
Solyc07g052930.3	17.9936	4.16941	2.82949e-09	8.32236e-08	Up	3.11484	3.56617	1.09088	0.206283	0.150709	0.110265	BHLH117	Transcription factor bHLH117	GO:0005634,GO:0003700,GO:0000981,GO:0046983,GO:0000978,GO:0006357	nucleus|DNA-binding transcription factor activity|DNA-binding transcription factor activity, RNA polymerase II-specific|protein dimerization activity|RNA polymerase II cis-regulatory region sequence-specific DNA binding|regulation of transcription by RNA polymerase II
Solyc06g010100.2	325.028	8.34442	2.86565e-09	8.41825e-08	Up	0.443253	0.289079	0.218886	0	0	0	SIZ1	E3 SUMO-protein ligase SIZ1	GO:0016607,GO:0005634,GO:0032183,GO:0061665,GO:0019789,GO:0008270,GO:0051301,GO:0016036,GO:0006952,GO:0010247,GO:0048589,GO:0009553,GO:0010286,GO:0002758,GO:0009910,GO:0010113,GO:0048481,GO:0010183,GO:0016925,GO:0009787,GO:0040008,GO:0090352,GO:2000070,GO:0010337,GO:0050826,GO:0009414,GO:0062210,GO:0009826	nuclear speck|nucleus|SUMO binding|SUMO ligase activity|SUMO transferase activity|zinc ion binding|cell division|cellular response to phosphate starvation|defense response|detection of phosphate ion|developmental growth|embryo sac development|heat acclimation|innate immune response-activating signaling pathway|negative regulation of flower development|negative regulation of systemic acquired resi…
Solyc07g065900.3	2.53268	1.34067	2.88049e-09	8.45134e-08	Up	30.1138	21.7616	25.4619	13.0389	10.1432	10.397	UKL3	Uridine kinase-like protein 3	GO:0005737,GO:0005524,GO:0005525,GO:0004845,GO:0004849,GO:0071456,GO:0044211,GO:0016310,GO:0044206	cytoplasm|ATP binding|GTP binding|uracil phosphoribosyltransferase activity|uridine kinase activity|cellular response to hypoxia|CTP salvage|phosphorylation|UMP salvage	ko00240,ko00983	Pyrimidine metabolism|Drug metabolism - other enzymes
Solyc01g060240.3	3.56129	1.8324	2.89744e-09	8.49053e-08	Up	4.55597	5.33994	5.98925	1.57332	1.96054	1.29971
Solyc02g092250.3	0.457992	-1.12661	2.00495e-05	0.000228167	Down	3.07376	4.1379	3.45634	9.64401	8.74657	6.96495	CYP71BE54	Desmethyl-deoxy-podophyllotoxin synthase	GO:0016020,GO:0020037,GO:0005506,GO:0004497,GO:0016705,GO:0019438,GO:0009699	membrane|heme binding|iron ion binding|monooxygenase activity|oxidoreductase activity, acting on paired donors, with incorporation or reduction of molecular oxygen|aromatic compound biosynthetic process|phenylpropanoid biosynthetic process
Solyc05g021390.3	8.71112	3.12286	2.93375e-09	8.57568e-08	Up	12.8062	11.6189	6.83201	2.44645	0.936823	0.577195	CYP716A44	Beta-amyrin 28-monooxygenase	GO:0016020,GO:0020037,GO:0005506,GO:0004497,GO:0016491,GO:0016712,GO:0102374,GO:0102373,GO:0016125	membrane|heme binding|iron ion binding|monooxygenase activity|oxidoreductase activity|oxidoreductase activity, acting on paired donors, with incorporation or reduction of molecular oxygen, reduced flavin or flavoprotein as one donor, and incorporation of one atom of oxygen|ursolic aldehyde 28-monooxygenase activity|uvaol dehydrogenase activity|sterol metabolic process
Solyc08g080570.3	3.54672	1.82649	2.95258e-09	8.59883e-08	Up	379.472	262.594	372.293	80.2456	129.999	99.7748	UGE1	Bifunctional UDP-glucose 4-epimerase and UDP-xylose 4-epimerase 1	GO:0005829,GO:0005886,GO:0003723,GO:0050373,GO:0003978,GO:0045227,GO:0071555,GO:0006012,GO:0006364,GO:0033358	cytosol|plasma membrane|RNA binding|UDP-arabinose 4-epimerase activity|UDP-glucose 4-epimerase activity|capsule polysaccharide biosynthetic process|cell wall organization|galactose metabolic process|rRNA processing|UDP-L-arabinose biosynthetic process	ko00052,ko00520,ko00541	Galactose metabolism|Amino sugar and nucleotide sugar metabolism|O-Antigen nucleotide sugar biosynthesis
Solyc02g092370.1	0.334948	-1.57799	2.11101e-05	0.000237494	Down	2.52452	5.26608	2.48694	14.0944	8.82487	10.5994	SHR	Protein SHORT-ROOT	GO:0005769,GO:0005770,GO:0005634,GO:0055037,GO:0003700,GO:0043565,GO:0000976,GO:0008356,GO:0055072,GO:0048366,GO:0045930,GO:0009956,GO:0006355,GO:0032350	early endosome|late endosome|nucleus|recycling endosome|DNA-binding transcription factor activity|sequence-specific DNA binding|transcription cis-regulatory region binding|asymmetric cell division|iron ion homeostasis|leaf development|negative regulation of mitotic cell cycle|radial pattern formation|regulation of DNA-templated transcription|regulation of hormone metabolic process
Solyc02g092450.3	0.153793	-2.70094	9.45578e-06	0.000119394	Down	0.253717	0.459889	0.228121	4.71203	0.932254	1.18712	ACA2	Calcium-transporting ATPase 2, plasma membrane-type	GO:0005783,GO:0005789,GO:0043231,GO:0016020,GO:0005886,GO:0005524,GO:0016887,GO:0019829,GO:0015085,GO:0005516,GO:0046872,GO:0005388,GO:0070588	endoplasmic reticulum|endoplasmic reticulum membrane|intracellular membrane-bounded organelle|membrane|plasma membrane|ATP binding|ATP hydrolysis activity|ATPase-coupled cation transmembrane transporter activity|calcium ion transmembrane transporter activity|calmodulin binding|metal ion binding|P-type calcium transporter activity|calcium ion transmembrane transport
Solyc10g006150.3	6.06185	2.59976	2.95147e-09	8.59883e-08	Up	3.16349	4.66071	3.16548	0.417799	0.849365	0.67969
Solyc02g092480.3	0.402126	-1.31428	0.000182761	0.00149032	Down	4.10887	4.57402	3.33709	14.8564	5.54511	12.869	NPY2	BTB/POZ domain-containing protein NPY2	GO:0071944,GO:0009958,GO:0016567	cell periphery|positive gravitropism|protein ubiquitination
Solyc02g092523.1	0.242732	-2.04257	0.00123894	0.00746707	Down	1.0101	0.805955	1.06393	7.07677	1.85203	4.40381
Solyc05g007940.3	9.72509	3.28171	3.05921e-09	8.88749e-08	Up	463.947	245.748	480.592	13.1074	64.2693	54.3094	RNALX	Intracellular ribonuclease LX	GO:0005737,GO:0005576,GO:0004521,GO:0033897,GO:0003723,GO:0006401	cytoplasm|extracellular region|endoribonuclease activity|ribonuclease T2 activity|RNA binding|RNA catabolic process
Solyc02g092590.3	0.45447	-1.13774	0.000569222	0.00390512	Down	3.20876	2.64026	3.92053	8.25406	5.393	10.241
Solyc02g092660.3	0.492504	-1.02179	0.000591058	0.00402341	Down	3.01814	3.05691	3.39196	9.67394	5.15062	6.45787
Solyc02g092670.2	0.268525	-1.89687	2.32774e-13	1.40784e-11	Down	5.17386	4.65617	7.24262	24.8317	19.1954	26.278	SBT1.7	Subtilisin-like protease SBT1.7	GO:0048046,GO:0005576,GO:0099503,GO:0004252,GO:0080001,GO:0048359,GO:0006508,GO:0010214	apoplast|extracellular region|secretory vesicle|serine-type endopeptidase activity|mucilage extrusion from seed coat|mucilage metabolic process involved in seed coat development|proteolysis|seed coat development
Solyc02g092730.3	0.439198	-1.18706	0.0033028	0.0165722	Down	0.392604	0.535921	0.466094	1.01799	1.49391	0.904555	SDH2-2	Succinate dehydrogenase [ubiquinone] iron-sulfur subunit 2, mitochondrial	GO:0005749,GO:0005739,GO:0009536,GO:0045273,GO:0045281,GO:0051537,GO:0051538,GO:0051539,GO:0009055,GO:0102040,GO:0008177,GO:0000104,GO:0008270,GO:0009060,GO:0006121,GO:0022904,GO:0006099	mitochondrial respiratory chain complex II, succinate dehydrogenase complex (ubiquinone)|mitochondrion|plastid|respiratory chain complex II|succinate dehydrogenase complex|2 iron, 2 sulfur cluster binding|3 iron, 4 sulfur cluster binding|4 iron, 4 sulfur cluster binding|electron transfer activity|fumarate reductase (menaquinone)|succinate dehydrogenase (ubiquinone) activity|succinate dehydrogenas…
Solyc02g092750.3	0.254047	-1.97683	1.13347e-07	2.36786e-06	Down	15.3908	19.6165	8.6188	45.8283	78.7197	58.9912	Os12g0580900	Probable protein phosphatase 2C 78	GO:0046872,GO:0017018,GO:0004722,GO:0035970	metal ion binding|myosin phosphatase activity|protein serine/threonine phosphatase activity|peptidyl-threonine dephosphorylation
Solyc02g092790.3	0.122115	-3.03369	1.09171e-10	4.31719e-09	Down	4.30499	8.58018	2.98592	77.7205	24.4408	41.2821	NRAMP3	Metal transporter Nramp3	GO:0005794,GO:0000325,GO:0009506,GO:0005774,GO:0005773,GO:0015086,GO:0005384,GO:0042742,GO:0055072,GO:0006828,GO:2000379,GO:0009617,GO:0010043	Golgi apparatus|plant-type vacuole|plasmodesma|vacuolar membrane|vacuole|cadmium ion transmembrane transporter activity|manganese ion transmembrane transporter activity|defense response to bacterium|iron ion homeostasis|manganese ion transport|positive regulation of reactive oxygen species metabolic process|response to bacterium|response to zinc ion	ko04142,ko04216,ko04978	Lysosome|Ferroptosis|Mineral absorption
Solyc11g056320.1	5.73535	2.51988	3.05656e-09	8.88749e-08	Up	32.9685	34.2165	16.6646	5.06451	6.66017	3.97048
Solyc02g092830.3	0.435214	-1.2002	0.00185504	0.010383	Down	2.23685	2.71719	1.64521	7.99559	4.66212	3.9592
Solyc03g083847.1	298.702	8.22256	3.36249e-09	9.75658e-08	Up	9.61016	3.82017	2.8738	0	0	0.0586547
Solyc02g092940.3	0.48289	-1.05023	7.91424e-05	0.000734521	Down	9.72003	10.4263	6.67192	26.2596	16.4031	18.2889	At4g37250	Probable LRR receptor-like serine/threonine-protein kinase At4g37250	GO:0016020,GO:0005524,GO:0106310,GO:0004674,GO:0006468	membrane|ATP binding|protein serine kinase activity|protein serine/threonine kinase activity|protein phosphorylation
Solyc02g092950.3	0.22834	-2.13075	0.00342567	0.0170584	Down	2.26516	0.945367	2.67133	19.8498	2.08758	7.58905	EB1C	Microtubule-associated protein RP/EB family member 1C	GO:0005881,GO:0005815,GO:0035371,GO:0005730,GO:0005634,GO:0009524,GO:0005819,GO:0051233,GO:0008017,GO:0051010,GO:0051301,GO:0030865,GO:0035372,GO:0031110,GO:0051225,GO:0009652	cytoplasmic microtubule|microtubule organizing center|microtubule plus-end|nucleolus|nucleus|phragmoplast|spindle|spindle midzone|microtubule binding|microtubule plus-end binding|cell division|cortical cytoskeleton organization|protein localization to microtubule|regulation of microtubule polymerization or depolymerization|spindle assembly|thigmotropism
Solyc02g092980.3	0.170684	-2.5506	0.000314394	0.00237892	Down	3.52764	1.82315	4.79338	46.3326	3.82094	18.1144	CYCD3-2	Cyclin-D3-2	GO:0000307,GO:0005737,GO:0005634,GO:0016538,GO:0051301,GO:0010444,GO:0044772,GO:0000079,GO:1901371,GO:0048316	cyclin-dependent protein kinase holoenzyme complex|cytoplasm|nucleus|cyclin-dependent protein serine/threonine kinase regulator activity|cell division|guard mother cell differentiation|mitotic cell cycle phase transition|regulation of cyclin-dependent protein serine/threonine kinase activity|regulation of leaf morphogenesis|seed development	ko04075	Plant hormone signal transduction
Solyc02g092990.1	0.385749	-1.37427	1.20915e-05	0.000147315	Down	31.665	34.2935	34.429	120.302	105.02	57.9245	SKIP2	F-box protein SKIP2	GO:0005737,GO:0005634,GO:0019005,GO:0004842,GO:0031146	cytoplasm|nucleus|SCF ubiquitin ligase complex|ubiquitin-protein transferase activity|SCF-dependent proteasomal ubiquitin-dependent protein catabolic process
Solyc02g093100.3	0.39137	-1.35339	0.000961004	0.00602168	Down	1.96138	1.59212	1.13655	6.4908	2.1756	4.70067	At5g67200	Probable inactive receptor kinase At5g67200	GO:0005886,GO:0005524,GO:0004672,GO:0006468	plasma membrane|ATP binding|protein kinase activity|protein phosphorylation
Solyc09g092420.2	4.45951	2.15689	3.46403e-09	1.00389e-07	Up	22.6737	11.7001	16.1259	3.91566	4.72573	3.70451	At1g31830	Probable polyamine transporter At1g31830	GO:0009507,GO:0005886,GO:0015203,GO:0015293,GO:0015846	chloroplast|plasma membrane|polyamine transmembrane transporter activity|symporter activity|polyamine transport
Solyc02g093230.3	0.204246	-2.29162	1.39619e-08	3.56556e-07	Down	6.2427	6.98159	5.09092	43.5406	38.0424	15.4797	CCOAOMT	Caffeoyl-CoA O-methyltransferase	GO:0042409,GO:0046872,GO:0008757,GO:0009809,GO:0032259	caffeoyl-CoA O-methyltransferase activity|metal ion binding|S-adenosylmethionine-dependent methyltransferase activity|lignin biosynthetic process|methylation	ko00940,ko00945,ko00941	Phenylpropanoid biosynthesis|Stilbenoid, diarylheptanoid and gingerol biosynthesis|Flavonoid biosynthesis
Solyc02g093250.3	0.221611	-2.1739	9.4347e-08	1.99563e-06	Down	3.80861	4.8654	2.18042	20.3288	21.343	10.967	CCOAOMT	Caffeoyl-CoA O-methyltransferase	GO:0042409,GO:0046872,GO:0008757,GO:0009809,GO:0032259	caffeoyl-CoA O-methyltransferase activity|metal ion binding|S-adenosylmethionine-dependent methyltransferase activity|lignin biosynthetic process|methylation	ko00940,ko00945,ko00941	Phenylpropanoid biosynthesis|Stilbenoid, diarylheptanoid and gingerol biosynthesis|Flavonoid biosynthesis
Solyc02g093280.2	0.392438	-1.34946	0.0030074	0.0153738	Down	1.72311	0.725619	1.27717	4.3955	2.92313	3.18543	SPT	Transcription factor SPATULA	GO:0005634,GO:0003700,GO:0042802,GO:0046983,GO:0000976,GO:0048440,GO:0007623,GO:0010154,GO:0010187,GO:0009409,GO:0010114	nucleus|DNA-binding transcription factor activity|identical protein binding|protein dimerization activity|transcription cis-regulatory region binding|carpel development|circadian rhythm|fruit development|negative regulation of seed germination|response to cold|response to red light
Solyc02g093300.3	0.0885218	-3.49782	4.25587e-08	9.74811e-07	Down	0.38365	0.321362	0.50629	10.4447	1.16756	3.97986	Os01g0868300	DNA polymerase alpha catalytic subunit	GO:0005658,GO:0005634,GO:0003682,GO:0003896,GO:0003688,GO:0003887,GO:0046872,GO:0000166,GO:0003697,GO:0006270,GO:0006273,GO:0006272,GO:0009965,GO:1902975	alpha DNA polymerase:primase complex|nucleus|chromatin binding|DNA primase activity|DNA replication origin binding|DNA-directed DNA polymerase activity|metal ion binding|nucleotide binding|single-stranded DNA binding|DNA replication initiation|lagging strand elongation|leading strand elongation|leaf morphogenesis|mitotic DNA replication initiation	ko03030	DNA replication
Solyc02g093335.1	0.357427	-1.48428	0.000686152	0.0045469	Down	1.75364	1.27628	0.661207	3.9764	4.24242	2.95548	NUP98B	Nuclear pore complex protein NUP98B	GO:0005635,GO:0044614,GO:0017056,GO:0071456,GO:0051028,GO:0048573,GO:0000973,GO:0006606,GO:0006405	nuclear envelope|nuclear pore cytoplasmic filaments|structural constituent of nuclear pore|cellular response to hypoxia|mRNA transport|photoperiodism, flowering|post-transcriptional tethering of RNA polymerase II gene DNA at nuclear periphery|protein import into nucleus|RNA export from nucleus	ko03013	Nucleocytoplasmic transport
Solyc02g093400.2	0.172842	-2.53247	0.00238665	0.0127288	Down	0.192262	0.318794	0.156311	2.7813	0.220932	1.3527
Solyc02g093430.3	0.284457	-1.81372	1.54151e-10	5.90067e-09	Down	6.51509	5.08704	5.83104	28.1412	22.6496	16.3109					ko00510	N-Glycan biosynthesis
Solyc06g005260.3	2.34961	1.23242	3.66157e-09	1.05596e-07	Up	157.681	222.526	209.057	89.0857	82.6647	102.749		Glutaredoxin OS=Solanum lycopersicum OX=4081 PE=3 SV=1	GO:0005737,GO:0015038,GO:0034599	cytoplasm|glutathione disulfide oxidoreductase activity|cellular response to oxidative stress
Solyc08g023420.2	6.22797	2.63876	3.66739e-09	1.05635e-07	Up	29.279	14.3263	32.209	4.02602	6.1593	3.00733	DALL4	Phospholipase A1-Igamma1, chloroplastic	GO:0009507,GO:0047714,GO:0008970,GO:0004620,GO:0004806,GO:0016042	chloroplast|galactolipase activity|phospholipase A1 activity|phospholipase activity|triglyceride lipase activity|lipid catabolic process
Solyc04g077810.1	3.90267	1.96446	3.7226e-09	1.07095e-07	Up	52.8874	41.759	85.7442	19.0719	14.9172	17.1832
Solyc01g094810.3	2.60887	1.38342	3.73221e-09	1.07241e-07	Up	13.3414	16.8625	16.8884	5.84013	7.4049	6.33896	ARID1	AT-rich interactive domain-containing protein 1	GO:0048555,GO:0000118,GO:0048556,GO:0003677,GO:0016575,GO:0048235,GO:0010628	generative cell nucleus|histone deacetylase complex|microsporocyte nucleus|DNA binding|histone deacetylation|pollen sperm cell differentiation|positive regulation of gene expression
Solyc05g054380.2	24.9169	4.63905	3.75373e-09	1.07729e-07	Up	7.32221	6.43015	5.61126	0	0.483892	0.341392	STH-2	Pathogenesis-related protein STH-2	GO:0005737,GO:0005634,GO:0010427,GO:0004864,GO:0038023,GO:0009738,GO:0006952,GO:0080163,GO:0009607	cytoplasm|nucleus|abscisic acid binding|protein phosphatase inhibitor activity|signaling receptor activity|abscisic acid-activated signaling pathway|defense response|regulation of protein serine/threonine phosphatase activity|response to biotic stimulus
Solyc03g113810.1	4.69738	2.23186	3.82549e-09	1.09257e-07	Up	20.753	20.3699	31.5842	5.92547	5.53164	5.54287
Solyc12g010450.2	4.21789	2.07652	3.92645e-09	1.11871e-07	Up	6.0259	7.95257	3.85828	1.4787	1.42308	1.6951	Os02g0799000	Probable protein phosphatase 2C 27	GO:0046872,GO:0017018,GO:0006470	metal ion binding|myosin phosphatase activity|protein dephosphorylation
Solyc11g006740.2	3.58971	1.84387	4.21688e-09	1.18998e-07	Up	25.0295	34.643	19.3578	6.89868	9.64024	7.11174	At2g02240	F-box protein At2g02240	GO:0009793	embryo development ending in seed dormancy
Solyc02g093760.3	0.160213	-2.64193	0.00485839	0.0227238	Down	0.738514	0.484437	0.824244	10.6376	0.329837	3.71033
Solyc09g074910.1	4.1921	2.06767	4.3801e-09	1.2331e-07	Up	8.09311	6.67419	6.99843	1.88583	1.74035	2.06913	TSPO	Translocator protein homolog	GO:0031969,GO:0005783,GO:0005789,GO:0005794,GO:0000139,GO:0005795,GO:0016020,GO:0020037,GO:0006778,GO:0009737,GO:0006970,GO:0009651	chloroplast membrane|endoplasmic reticulum|endoplasmic reticulum membrane|Golgi apparatus|Golgi membrane|Golgi stack|membrane|heme binding|porphyrin-containing compound metabolic process|response to abscisic acid|response to osmotic stress|response to salt stress	ko04080,ko04214,ko04979	Neuroactive ligand-receptor interaction|Apoptosis - fly|Cholesterol metabolism
Solyc01g107770.2	27.6503	4.78922	4.40356e-09	1.23823e-07	Up	76.6367	13.7636	9.60974	0.62323	2.38171	0.820028	GT7	UDP-glucose flavonoid 3-O-glucosyltransferase 7	GO:0102360,GO:0047893,GO:0102425	daphnetin 3-O-glucosyltransferase activity|flavonol 3-O-glucosyltransferase activity|myricetin 3-O-glucosyltransferase activity
Solyc02g094010.2	0.276651	-1.85386	0.000315556	0.00238473	Down	2.16015	1.36736	1.38954	10.2064	6.82434	2.41937	LYK2	Protein LYK2	GO:0005886,GO:0005524,GO:0004672,GO:0006468	plasma membrane|ATP binding|protein kinase activity|protein phosphorylation
Solyc02g094030.3	0.273229	-1.87182	1.01042e-07	2.12205e-06	Down	27.0625	52.5185	24.0051	145.27	156.497	105.535	Y-2	Uncharacterized protein At3g27210
Solyc02g094100.3	0.0721329	-3.7932	8.3062e-06	0.000107219	Down	0.16187	0.191715	0.202465	6.45879	0.378544	1.94826	FIGL1	ATPase family AAA domain-containing protein FIGL1	GO:0005634,GO:0005524,GO:0016887,GO:0006310,GO:0006281,GO:0045128	nucleus|ATP binding|ATP hydrolysis activity|DNA recombination|DNA repair|negative regulation of reciprocal meiotic recombination
Solyc04g008250.1	20.0737	4.32724	4.41219e-09	1.23919e-07	Up	5.92741	6.93141	10.4733	0.0372671	0.617148	0.597614	PAP8	Purple acid phosphatase 8	GO:0005576,GO:0003993,GO:0008199,GO:0008198,GO:0016311	extracellular region|acid phosphatase activity|ferric iron binding|ferrous iron binding|dephosphorylation	ko00740,ko04142,ko04380	Riboflavin metabolism|Lysosome|Osteoclast differentiation
Solyc06g084760.2	4.67489	2.22493	4.66889e-09	1.30663e-07	Up	31.2841	26.9962	24.5096	3.55108	8.43306	7.05355		Cytochrome P450 CYP72A219 OS=Panax ginseng OX=4054 PE=2 SV=1	GO:0016020,GO:0020037,GO:0005506,GO:0004497,GO:0016705	membrane|heme binding|iron ion binding|monooxygenase activity|oxidoreductase activity, acting on paired donors, with incorporation or reduction of molecular oxygen
Solyc07g006650.3	3.01851	1.59383	4.77262e-09	1.33408e-07	Up	210.991	176.922	267.953	67.1234	89.2565	80.575	XYLA	Xylose isomerase	GO:0005783,GO:0005794,GO:0000325,GO:0009536,GO:0099503,GO:0046872,GO:0009045,GO:0042843	endoplasmic reticulum|Golgi apparatus|plant-type vacuole|plastid|secretory vesicle|metal ion binding|xylose isomerase activity|D-xylose catabolic process	ko00040,ko00051	Pentose and glucuronate interconversions|Fructose and mannose metabolism
Solyc12g088190.2	6.39957	2.67798	4.79291e-09	1.33817e-07	Up	19.9344	13.5893	13.858	1.17836	3.6225	3.15754	AAP6	Amino acid permease 6	GO:0016020,GO:0005886,GO:0015172,GO:0015171,GO:0015175,GO:0015293,GO:0015800,GO:0003333,GO:0015810,GO:0015804,GO:0015827	membrane|plasma membrane|acidic amino acid transmembrane transporter activity|amino acid transmembrane transporter activity|neutral L-amino acid transmembrane transporter activity|symporter activity|acidic amino acid transport|amino acid transmembrane transport|aspartate transmembrane transport|neutral amino acid transport|tryptophan transport
Solyc02g094520.3	0.260029	-1.94325	0.00355003	0.0175871	Down	1.66751	1.61382	2.30022	16.6831	1.54446	6.2487	SUVH4	Histone-lysine N-methyltransferase, H3 lysine-9 specific SUVH4	GO:0000775,GO:0005634,GO:0003690,GO:0010385,GO:0046974,GO:0140947,GO:0042054,GO:0008327,GO:0010428,GO:0010429,GO:0008270,GO:0006325,GO:0051567,GO:0016571,GO:0010216,GO:0018022	chromosome, centromeric region|nucleus|double-stranded DNA binding|double-stranded methylated DNA binding|histone H3K9 methyltransferase activity|histone H3K9me2 methyltransferase activity|histone methyltransferase activity|methyl-CpG binding|methyl-CpNpG binding|methyl-CpNpN binding|zinc ion binding|chromatin organization|histone H3-K9 methylation|histone methylation|maintenance of DNA methylati…	ko00310,ko04211	Lysine degradation|Longevity regulating pathway
Solyc02g094750.1	0.0096953	-6.6885	0.00237999	0.0127019	Down	0	0	0	1.53623	0.0267229	0.205292	MDP60	Microtubule-destabilizing protein 60	GO:0005737,GO:0072686,GO:0005880,GO:0008017,GO:0030295,GO:0032147,GO:0043622,GO:0007019,GO:0090307,GO:0060236,GO:1905421,GO:0009723,GO:0009416,GO:1990785,GO:0009826	cytoplasm|mitotic spindle|nuclear microtubule|microtubule binding|protein kinase activator activity|activation of protein kinase activity|cortical microtubule organization|microtubule depolymerization|mitotic spindle assembly|regulation of mitotic spindle organization|regulation of plant organ morphogenesis|response to ethylene|response to light stimulus|response to water-immersion restraint stre…
Solyc03g005020.3	0.243636	-2.0372	0.00124351	0.00748638	Down	0.357811	1.99427	0.547584	4.45351	4.09386	4.24698	LIP2	Triacylglycerol lipase 2	GO:0005576,GO:0016298,GO:0004806,GO:0002213,GO:0016042	extracellular region|lipase activity|triglyceride lipase activity|defense response to insect|lipid catabolic process	ko00100,ko04142,ko04979	Steroid biosynthesis|Lysosome|Cholesterol metabolism
Solyc04g078090.3	2.9531	1.56223	5.24804e-09	1.45493e-07	Up	70.6129	77.0059	89.776	21.9116	32.0379	33.5015	ACBP3	Acyl-CoA-binding domain-containing protein 3	GO:0005615,GO:0000062,GO:0006631	extracellular space|fatty-acyl-CoA binding|fatty acid metabolic process
Solyc02g091080.2	5.98676	2.58178	5.33339e-09	1.47513e-07	Up	7.31899	8.79839	12.1922	1.19291	2.65467	1.20933	DTX14	Protein DETOXIFICATION 14	GO:0016020,GO:0000325,GO:0015297,GO:0022857,GO:0042910,GO:1990961,GO:0042908	membrane|plant-type vacuole|antiporter activity|transmembrane transporter activity|xenobiotic transmembrane transporter activity|xenobiotic detoxification by transmembrane export across the plasma membrane|xenobiotic transport
Solyc03g005227.1	0.356285	-1.4889	8.60032e-07	1.45065e-05	Down	50.4543	46.0741	39.9877	207.333	96.2785	120.935	HIS2A	Histone H2AX	GO:0000786,GO:0005634,GO:0003677,GO:0046982,GO:0030527	nucleosome|nucleus|DNA binding|protein heterodimerization activity|structural constituent of chromatin	ko04217,ko04613	Necroptosis|Neutrophil extracellular trap formation
Solyc03g005260.3	0.471297	-1.08529	0.000178467	0.00146389	Down	12.4621	23.8824	20.9198	47.0911	45.5754	39.4595	APS1	ATP sulfurylase 1, chloroplastic	GO:0009507,GO:0009570,GO:0004020,GO:0005524,GO:0004781,GO:0070814,GO:0046686,GO:0001887,GO:0000103	chloroplast|chloroplast stroma|adenylylsulfate kinase activity|ATP binding|sulfate adenylyltransferase (ATP) activity|hydrogen sulfide biosynthetic process|response to cadmium ion|selenium compound metabolic process|sulfate assimilation	ko00920,ko00230,ko00450,ko00261	Sulfur metabolism|Purine metabolism|Selenocompound metabolism|Monobactam biosynthesis
Solyc12g088280.2	8.32031	3.05664	5.43149e-09	1.50051e-07	Up	28.7014	20.6877	43.646	2.02605	6.99827	2.88798	SCPL2	Serine carboxypeptidase-like 2	GO:0005576,GO:0016747,GO:0004185,GO:0006508,GO:0019748	extracellular region|acyltransferase activity, transferring groups other than amino-acyl groups|serine-type carboxypeptidase activity|proteolysis|secondary metabolic process
Solyc01g108360.3	24.9799	4.6427	5.74413e-09	1.5795e-07	Up	31.0887	27.8845	14.6647	1.88359	1.26146	0.0419517
Solyc02g065250.2	8.79559	3.13678	5.76329e-09	1.58293e-07	Up	132.46	23.5641	54.0587	9.48304	8.71931	8.12664	SABP2	Salicylic acid-binding protein 2	GO:0016298,GO:0080030,GO:0080032,GO:0080031,GO:0045087,GO:0009694,GO:0009696,GO:0009862	lipase activity|methyl indole-3-acetate esterase activity|methyl jasmonate esterase activity|methyl salicylate esterase activity|innate immune response|jasmonic acid metabolic process|salicylic acid metabolic process|systemic acquired resistance, salicylic acid mediated signaling pathway
Solyc06g068890.1	4.29338	2.10211	5.91327e-09	1.62224e-07	Up	42.3122	64.7885	55.3193	12.2845	17.95	10.4291
Solyc03g005570.3	0.0863244	-3.53409	1.43793e-09	4.53993e-08	Down	5.52879	8.16041	3.70286	89.6698	106.064	18.3164	MYB14	Transcription factor MYB14	GO:0005634,GO:0003700,GO:0000976,GO:0045893,GO:0009409,GO:0050826	nucleus|DNA-binding transcription factor activity|transcription cis-regulatory region binding|positive regulation of DNA-templated transcription|response to cold|response to freezing
Solyc03g005600.3	0.443694	-1.17236	0.000103957	0.000925946	Down	6.73862	9.631	7.53745	25.8634	12.0098	21.8185	At4g14360	Probable methyltransferase PMT3	GO:0005737,GO:0005768,GO:0005794,GO:0000139,GO:0000138,GO:0009506,GO:0005802,GO:0008168,GO:0032259	cytoplasm|endosome|Golgi apparatus|Golgi membrane|Golgi trans cisterna|plasmodesma|trans-Golgi network|methyltransferase activity|methylation
Solyc03g005620.3	0.0781614	-3.6774	2.88153e-05	0.000311437	Down	0.161672	0.138595	0.200291	5.61345	0.216046	1.51255	KIN10A	Kinesin-like protein KIN-10A	GO:0005737,GO:0005871,GO:0005874,GO:0009524,GO:0005524,GO:0016887,GO:0008017,GO:0003777,GO:0007018,GO:0031535,GO:0047496	cytoplasm|kinesin complex|microtubule|phragmoplast|ATP binding|ATP hydrolysis activity|microtubule binding|microtubule motor activity|microtubule-based movement|plus-end directed microtubule sliding|vesicle transport along microtubule
Solyc03g005760.1	0.002529	-8.62722	5.30295e-221	6.27021e-217	Down	3.04181	3.05786	1.55898	1189.89	1052.16	1058.5	CAB3C	Chlorophyll a-b binding protein 3C, chloroplastic	GO:0009535,GO:0009522,GO:0009523,GO:0016168,GO:0046872,GO:0009768,GO:0009416	chloroplast thylakoid membrane|photosystem I|photosystem II|chlorophyll binding|metal ion binding|photosynthesis, light harvesting in photosystem I|response to light stimulus	ko00196	Photosynthesis - antenna proteins
Solyc03g005770.2	0.00132014	-9.56509	3.13345e-225	7.40997e-221	Down	0.559815	0.475553	0.328373	430.354	386.043	309.253	CAB3C	Chlorophyll a-b binding protein 3C, chloroplastic	GO:0009535,GO:0009522,GO:0009523,GO:0016168,GO:0046872,GO:0009768,GO:0009416	chloroplast thylakoid membrane|photosystem I|photosystem II|chlorophyll binding|metal ion binding|photosynthesis, light harvesting in photosystem I|response to light stimulus	ko00196	Photosynthesis - antenna proteins
Solyc03g005775.1	0.00895009	-6.80388	1.45021e-05	0.000171989	Down	0	0.116291	0	2.68231	2.37537	11.0792	CAB1D	Chlorophyll a-b binding protein 1D (Fragment)	GO:0009535,GO:0009522,GO:0009523,GO:0016168,GO:0046872,GO:0009765	chloroplast thylakoid membrane|photosystem I|photosystem II|chlorophyll binding|metal ion binding|photosynthesis, light harvesting
Solyc08g078820.3	4.02744	2.00986	6.08601e-09	1.66576e-07	Up	354.419	302.999	370.091	61.6927	128.867	83.6544	ATG8F	Autophagy-related protein 8f	GO:0005776,GO:0000421,GO:0031410,GO:0005874,GO:0006914,GO:0006995,GO:0015031	autophagosome|autophagosome membrane|cytoplasmic vesicle|microtubule|autophagy|cellular response to nitrogen starvation|protein transport	ko04068,ko04140,ko04138,ko04136,ko04137,ko04139,ko04621,ko04727,ko04212	FoxO signaling pathway|Autophagy - animal|Autophagy - yeast|Autophagy - other|Mitophagy - animal|Mitophagy - yeast|NOD-like receptor signaling pathway|GABAergic synapse|Longevity regulating pathway - worm
Solyc02g086580.3	21.5331	4.42848	6.28054e-09	1.71504e-07	Up	4.80227	2.00294	2.66705	0.159778	0.0222348	0.317224	MER3	DExH-box ATP-dependent RNA helicase DExH17	GO:0005634,GO:0005524,GO:0016887,GO:0003677,GO:0003678,GO:0003724,GO:0019843,GO:0051026,GO:0007131,GO:0000712	nucleus|ATP binding|ATP hydrolysis activity|DNA binding|DNA helicase activity|RNA helicase activity|rRNA binding|chiasma assembly|reciprocal meiotic recombination|resolution of meiotic recombination intermediates
Solyc03g005960.3	0.238898	-2.06553	0.000156908	0.00131348	Down	2.18416	2.28082	1.05429	14.6685	2.67174	8.5432	At1g53440	Probable LRR receptor-like serine/threonine-protein kinase At1g53440	GO:0005886,GO:0005524,GO:0106310,GO:0004674,GO:0006468	plasma membrane|ATP binding|protein serine kinase activity|protein serine/threonine kinase activity|protein phosphorylation
Solyc09g008350.3	2.55935	1.35578	6.49706e-09	1.76601e-07	Up	50.0163	62.2062	39.6018	20.9335	22.9787	20.3333	ACR10	ACT domain-containing protein ACR10
Solyc03g006050.3	0.42659	-1.22908	0.010959	0.0434757	Down	2.7134	2.20367	3.49085	12.5939	5.09696	4.2861	RLP51	Receptor-like protein 51	GO:0005829,GO:0005886,GO:0006952,GO:1900426,GO:1902290,GO:0031347,GO:0009617	cytosol|plasma membrane|defense response|positive regulation of defense response to bacterium|positive regulation of defense response to oomycetes|regulation of defense response|response to bacterium
Solyc03g006080.3	0.315816	-1.66284	1.2473e-05	0.000151418	Down	10.544	9.92802	5.62308	28.1446	40.6146	19.6367	At3g47570	Probable LRR receptor-like serine/threonine-protein kinase At3g47570	GO:0005886,GO:0005524,GO:0106310,GO:0004674,GO:0006468	plasma membrane|ATP binding|protein serine kinase activity|protein serine/threonine kinase activity|protein phosphorylation	ko04016,ko04626	MAPK signaling pathway - plant|Plant-pathogen interaction
Solyc03g006220.3	0.126249	-2.98566	5.82765e-08	1.28676e-06	Down	0.318639	0.523311	0.552654	6.77378	2.05561	3.51928	TBL38	Protein trichome birefringence-like 38	GO:0005794,GO:0016020,GO:0016413	Golgi apparatus|membrane|O-acetyltransferase activity
Solyc03g006300.2	0.260119	-1.94276	0.0100858	0.0406875	Down	0.625968	0.172676	0.467789	3.26657	0.375711	1.927	HSL1	Receptor-like protein kinase HSL1	GO:0005886,GO:0005524,GO:0106310,GO:0004674,GO:0006468	plasma membrane|ATP binding|protein serine kinase activity|protein serine/threonine kinase activity|protein phosphorylation
Solyc04g071630.3	3.03347	1.60097	7.03535e-09	1.90139e-07	Up	10.375	9.03625	7.95244	3.81826	3.13217	2.91569	At4g08330	Uncharacterized protein At4g08330, chloroplastic	GO:0009507	chloroplast
Solyc03g006430.3	0.285854	-1.80665	1.95048e-08	4.87578e-07	Down	1.6714	2.40953	2.60758	11.9081	6.05214	7.95895	MUCI70	Probable hexosyltransferase MUCI70	GO:0005794,GO:0000139,GO:0016757,GO:0080001,GO:0048358,GO:0010246,GO:0045491	Golgi apparatus|Golgi membrane|glycosyltransferase activity|mucilage extrusion from seed coat|mucilage pectin biosynthetic process|rhamnogalacturonan I biosynthetic process|xylan metabolic process
Solyc02g077080.3	5.46916	2.45132	7.47248e-09	2.01493e-07	Up	467.052	573.075	672.34	69.6059	181.246	82.2168	TBL38	Protein trichome birefringence-like 38	GO:0005794,GO:0016020,GO:0016413	Golgi apparatus|membrane|O-acetyltransferase activity
Solyc09g082810.3	4.81209	2.26666	7.499e-09	2.01767e-07	Up	220.164	256.152	296.005	32.1845	83.8335	55.8058	GRP	Glycine-rich protein	GO:0005576,GO:0071555,GO:0006952,GO:0009607	extracellular region|cell wall organization|defense response|response to biotic stimulus
Solyc07g053525.1	4.49965	2.16981	7.66966e-09	2.05871e-07	Up	463.901	225.859	181.631	76.6761	67.666	67.7363
Solyc06g005250.3	2.3629	1.24056	8.08472e-09	2.16275e-07	Up	76.589	59.3911	65.035	27.8131	30.5145	34.7342
Solyc04g007450.3	3.52084	1.81592	8.65495e-09	2.31007e-07	Up	43.4926	38.9602	58.448	11.4224	18.2649	13.7022
Solyc03g006840.3	0.0860754	-3.53825	0.00114516	0.00699763	Down	0.0620054	0.0195834	0.248177	3.04897	0.150004	1.25114
Solyc07g052120.3	5.1736	2.37117	9.10332e-09	2.42154e-07	Up	11.8842	17.9349	18.1038	2.01376	4.68343	3.22925	TPS15	Sesquiterpene synthase 15	GO:0000287,GO:0010333,GO:0016102	magnesium ion binding|terpene synthase activity|diterpenoid biosynthetic process
Solyc03g007050.3	0.243219	-2.03967	0.00376078	0.0184245	Down	0.75501	0.408784	0.738076	6.52203	0.552165	1.87706	ERL1	LRR receptor-like serine/threonine-protein kinase ERL1	GO:0016020,GO:0005886,GO:0005524,GO:0106310,GO:0004674,GO:0033612,GO:0005102,GO:0009553,GO:0048481,GO:0006468,GO:0010103	membrane|plasma membrane|ATP binding|protein serine kinase activity|protein serine/threonine kinase activity|receptor serine/threonine kinase binding|signaling receptor binding|embryo sac development|plant ovule development|protein phosphorylation|stomatal complex morphogenesis	ko04016	MAPK signaling pathway - plant
Solyc03g007130.3	0.0797622	-3.64815	2.17802e-05	0.000244219	Down	0.879403	0.29468	0.740449	20.9661	0.757581	5.95659	MAP65-3	65-kDa microtubule-associated protein 3	GO:0055028,GO:0005737,GO:0005874,GO:0005634,GO:0009524,GO:0009574,GO:0005819,GO:0008017,GO:0000911,GO:0052096,GO:0000226,GO:0046785,GO:0000280,GO:0009624	cortical microtubule|cytoplasm|microtubule|nucleus|phragmoplast|preprophase band|spindle|microtubule binding|cytokinesis by cell plate formation|formation of syncytium involving giant cell for nutrient acquisition|microtubule cytoskeleton organization|microtubule polymerization|nuclear division|response to nematode
Solyc03g007150.3	0.402307	-1.31363	0.00593705	0.0266716	Down	4.87175	5.53918	3.16268	8.97084	19.3401	7.36947	AHL1	AT-hook motif nuclear-localized protein 1	GO:0098687,GO:0005737,GO:0005739,GO:0005730,GO:0005654,GO:0005634,GO:0003677,GO:0003680,GO:0043565	chromosomal region|cytoplasm|mitochondrion|nucleolus|nucleoplasm|nucleus|DNA binding|minor groove of adenine-thymine-rich DNA binding|sequence-specific DNA binding
Solyc03g007180.1	0.25682	-1.96117	7.51461e-10	2.49565e-08	Down	1.42022	1.71945	1.14478	7.60279	5.96811	4.60859
Solyc09g091910.2	3.18488	1.67124	9.14271e-09	2.42929e-07	Up	4.21511	7.60446	4.77804	1.8773	1.73089	2.06477	PAP15	Purple acid phosphatase 15	GO:0005576,GO:0008707,GO:0003993,GO:0046872,GO:0009846,GO:0009845	extracellular region|4-phytase activity|acid phosphatase activity|metal ion binding|pollen germination|seed germination
Solyc08g076570.3	2.89348	1.53281	9.22146e-09	2.44746e-07	Up	24.8952	17.5346	20.9427	7.33161	8.63423	7.9257					ko00563	Glycosylphosphatidylinositol (GPI)-anchor biosynthesis
Solyc01g090210.3	4.36505	2.126	9.32474e-09	2.4721e-07	Up	6.94851	11.338	6.30691	1.32921	2.57827	2.11905	DAD1	Phospholipase A(1) DAD1, chloroplastic	GO:0009507,GO:0052740,GO:0052739,GO:0008970,GO:0004620,GO:0016042	chloroplast|1-acyl-2-lysophosphatidylserine acylhydrolase activity|phosphatidylserine 1-acylhydrolase activity|phospholipase A1 activity|phospholipase activity|lipid catabolic process	ko00564,ko00592	Glycerophospholipid metabolism|alpha-Linolenic acid metabolism
Solyc03g007380.2	0.14227	-2.8133	7.02549e-09	1.9009e-07	Down	3.33598	4.48178	2.36654	25.6457	38.6657	11.6859	WRKY41	Probable WRKY transcription factor 41	GO:0005634,GO:0003700,GO:0000976	nucleus|DNA-binding transcription factor activity|transcription cis-regulatory region binding
Solyc03g007460.2	0.159713	-2.64644	1.72694e-05	0.000199994	Down	0.683659	1.24155	0.484562	10.1871	3.14243	3.35794	CRF4	Ethylene-responsive transcription factor CRF4	GO:0005737,GO:0005634,GO:0003677,GO:0003700,GO:0009736,GO:0009873,GO:0048366	cytoplasm|nucleus|DNA binding|DNA-binding transcription factor activity|cytokinin-activated signaling pathway|ethylene-activated signaling pathway|leaf development
Solyc03g007500.3	0.463172	-1.11038	0.000198574	0.00159996	Down	2.71133	2.7071	1.96913	7.41408	4.18946	5.99104	PDV1	Plastid division protein PDV1	GO:0009707,GO:0070273,GO:0010020,GO:0009739	chloroplast outer membrane|phosphatidylinositol-4-phosphate binding|chloroplast fission|response to gibberellin
Solyc06g059860.3	6.024	2.59072	9.35138e-09	2.47639e-07	Up	31.425	28.3737	20.672	2.07151	6.12411	6.15446
Solyc03g007580.2	0.212583	-2.2339	2.09543e-05	0.000236077	Down	0.897817	1.81479	0.966828	10.4817	5.84165	2.53352	CBSDUF5	DUF21 domain-containing protein At5g52790	GO:0043231,GO:0016020,GO:0010960	intracellular membrane-bounded organelle|membrane|magnesium ion homeostasis
Solyc03g007720.3	0.0502829	-4.31379	0.000500583	0.00349713	Down	0.044448	0.00526431	0.0500354	2.05316	0.0430115	0.206515	MAKR5	Membrane-associated kinase regulator 5	GO:0005829,GO:0016020,GO:0005886,GO:0045595,GO:2000280	cytosol|membrane|plasma membrane|regulation of cell differentiation|regulation of root development
Solyc03g007760.3	0.359448	-1.47615	1.29708e-05	0.000156497	Down	8.82954	9.68015	4.04563	22.8284	23.2728	21.8057	FIGL1	ATPase family AAA domain-containing protein FIGL1	GO:0005634,GO:0005524,GO:0016887,GO:0006310,GO:0006281,GO:0045128	nucleus|ATP binding|ATP hydrolysis activity|DNA recombination|DNA repair|negative regulation of reciprocal meiotic recombination
Solyc03g007770.3	0.267593	-1.90189	5.82477e-08	1.28676e-06	Down	10.8172	8.45842	10.5782	59.9442	38.4396	24.3931	SLAH3	S-type anion channel SLAH3	GO:0005886,GO:0008308,GO:0006873,GO:0006821,GO:0009651,GO:0009414	plasma membrane|voltage-gated anion channel activity|cellular ion homeostasis|chloride transport|response to salt stress|response to water deprivation
Solyc04g014993.1	76.6952	6.26106	1.03508e-08	2.72276e-07	Up	22.1088	3.1633	6.31015	0	0.0717929	0.39395
Solyc08g075420.3	2.02194	1.01574	1.0662e-08	2.7984e-07	Up	55.2037	47.1583	50.9916	27.1927	27.5363	28.2031	At4g19190	Uncharacterized zinc finger CCHC domain-containing protein At4g19190	GO:0005634,GO:0046872,GO:0003714,GO:0045892	nucleus|metal ion binding|transcription corepressor activity|negative regulation of DNA-templated transcription	ko04330	Notch signaling pathway
Solyc03g007800.3	0.273728	-1.86918	0.00907133	0.0375036	Down	0.653856	0.28113	0.313388	3.59153	0.40941	1.18455	At5g24080	G-type lectin S-receptor-like serine/threonine-protein kinase At5g24080	GO:0005886,GO:0005524,GO:0005516,GO:0030246,GO:0106310,GO:0004674,GO:0031625,GO:0006468,GO:0048544	plasma membrane|ATP binding|calmodulin binding|carbohydrate binding|protein serine kinase activity|protein serine/threonine kinase activity|ubiquitin protein ligase binding|protein phosphorylation|recognition of pollen
Solyc10g017580.3	3.06332	1.61509	1.08631e-08	2.848e-07	Up	65.981	77.2563	54.0568	17.6958	28.178	23.4695	DGD2	Digalactosyldiacylglycerol synthase 2, chloroplastic	GO:0009707,GO:0043661,GO:0046481,GO:0009877	chloroplast outer membrane|peribacteroid membrane|digalactosyldiacylglycerol synthase activity|nodulation	ko00561	Glycerolipid metabolism
Solyc03g007870.3	0.354188	-1.49741	7.52703e-07	1.29078e-05	Down	87.3457	100.62	83.3544	288.512	350.948	185.973	HIPP39	Heavy metal-associated isoprenylated plant protein 39	GO:0046872	metal ion binding
Solyc03g008010.3	0.387385	-1.36816	2.8012e-05	0.000304285	Down	13.9625	14.032	11.1141	54.5432	32.42	23.8612	At4g17486	DeSI-like protein At4g17486	GO:0101005,GO:0016579,GO:0070646	deubiquitinase activity|protein deubiquitination|protein modification by small protein removal
Solyc03g013170.3	0.269111	-1.89373	0.0085823	0.0359147	Down	2.84044	2.69132	1.10531	13.9515	3.97026	9.55234
Solyc03g013302.1	0.0193716	-5.68991	0.00601607	0.0269396	Down	0	0	0	1.02579	0.352677	0.516066
Solyc03g013340.3	0.231871	-2.1086	1.77672e-08	4.48409e-07	Down	3.29749	2.34328	1.76762	11.2309	13.9033	9.41139	NIP2-1	Aquaporin NIP2-1	GO:0016020,GO:0015267,GO:0015840	membrane|channel activity|urea transport
Solyc05g052410.2	4.1841	2.06492	1.10141e-08	2.88439e-07	Up	44.829	26.2437	17.6446	8.76677	6.80601	7.68275	DREB2A	Dehydration-responsive element-binding protein 2A	GO:0005634,GO:0003700,GO:0000976,GO:0071456,GO:0010286,GO:0045893,GO:0009408,GO:0042542,GO:0010224,GO:0009414	nucleus|DNA-binding transcription factor activity|transcription cis-regulatory region binding|cellular response to hypoxia|heat acclimation|positive regulation of DNA-templated transcription|response to heat|response to hydrogen peroxide|response to UV-B|response to water deprivation
Solyc08g061250.3	4.42755	2.14651	1.15298e-08	3.00614e-07	Up	42.3884	22.187	34.2905	5.23641	9.62395	9.42767	RIPK	Serine/threonine-protein kinase RIPK	GO:0005886,GO:0005524,GO:0106310,GO:0004674,GO:0042742,GO:0006468	plasma membrane|ATP binding|protein serine kinase activity|protein serine/threonine kinase activity|defense response to bacterium|protein phosphorylation
Solyc02g083250.3	4.16536	2.05844	1.16301e-08	3.0223e-07	Up	394.981	692.235	432.255	80.0658	133.642	180.823
Solyc03g019890.3	0.125639	-2.99264	9.08969e-07	1.52125e-05	Down	2.79408	2.28802	5.30703	45.6844	6.3496	42.4351	Os01g0875500	Beta-galactosidase 3	GO:0048046,GO:0005773,GO:0004565,GO:0030246,GO:0005975	apoplast|vacuole|beta-galactosidase activity|carbohydrate binding|carbohydrate metabolic process
Solyc06g082160.3	2.5692	1.36132	1.16249e-08	3.0223e-07	Up	39.9562	30.5421	26.3949	13.591	13.2895	14.337	SGF11	SAGA-associated factor 11	GO:0071819,GO:0005654,GO:0070461,GO:0046872,GO:0006325,GO:0035616	DUBm complex|nucleoplasm|SAGA-type complex|metal ion binding|chromatin organization|histone H2B conserved C-terminal lysine deubiquitination
Solyc07g054080.2	4.81584	2.26779	1.18361e-08	3.06571e-07	Up	155.076	149.427	121.282	15.2443	36.5234	43.766	RMA1H1	E3 ubiquitin-protein ligase RMA1H1	GO:0005789,GO:0046872,GO:0061630,GO:0004842,GO:0043161,GO:0016567,GO:0009409,GO:0009723,GO:0006970,GO:0009414,GO:0009611	endoplasmic reticulum membrane|metal ion binding|ubiquitin protein ligase activity|ubiquitin-protein transferase activity|proteasome-mediated ubiquitin-dependent protein catabolic process|protein ubiquitination|response to cold|response to ethylene|response to osmotic stress|response to water deprivation|response to wounding	ko04141	Protein processing in endoplasmic reticulum
Solyc05g053760.3	3.35083	1.74452	1.33567e-08	3.42953e-07	Up	63.8183	65.7245	48.2948	13.6031	23.6472	19.8896	ATJ20	Chaperone protein dnaJ 20, chloroplastic	GO:0009507,GO:0005634,GO:0061077,GO:1902395,GO:0010322	chloroplast|nucleus|chaperone-mediated protein folding|regulation of 1-deoxy-D-xylulose-5-phosphate synthase activity|regulation of isopentenyl diphosphate biosynthetic process, methylerythritol 4-phosphate pathway
Solyc11g063620.2	8.89109	3.15236	1.35146e-08	3.46629e-07	Up	1.50039	1.22628	0.664713	0.136532	0.144082	0.133798		Probable cytochrome c biosynthesis protein OS=Daucus carota OX=4039 PE=2 SV=1	GO:0016020,GO:0005739,GO:0020037,GO:0015232,GO:0017004	membrane|mitochondrion|heme binding|heme transmembrane transporter activity|cytochrome complex assembly
Solyc09g007790.1	6.10329	2.60959	1.37885e-08	3.53272e-07	Up	183.575	111.554	186.255	13.2298	41.1432	30.4783	S40-4	Protein S40-4	GO:0005737,GO:0010150,GO:0009737,GO:0009646,GO:0009617,GO:0009753,GO:0009751	cytoplasm|leaf senescence|response to abscisic acid|response to absence of light|response to bacterium|response to jasmonic acid|response to salicylic acid
Solyc03g097240.3	3.21086	1.68296	1.38136e-08	3.53533e-07	Up	23.8727	15.6652	25.0295	6.62107	8.26923	7.06458	ERDJ3B	DnaJ protein ERDJ3B	GO:0005737,GO:0005829,GO:0005783,GO:0005788,GO:0051087,GO:0030544,GO:0051082,GO:0002221,GO:0042026	cytoplasm|cytosol|endoplasmic reticulum|endoplasmic reticulum lumen|chaperone binding|Hsp70 protein binding|unfolded protein binding|pattern recognition receptor signaling pathway|protein refolding
Solyc03g025170.1	0.308505	-1.69664	3.92052e-12	1.98104e-10	Down	8.76177	10.7759	9.71167	45.8005	29.363	29.0341	SCL8	Scarecrow-like protein 8	GO:0005737,GO:0005634,GO:0003700,GO:0043565,GO:0006355	cytoplasm|nucleus|DNA-binding transcription factor activity|sequence-specific DNA binding|regulation of DNA-templated transcription
Solyc03g025190.3	0.365558	-1.45183	4.18206e-05	0.000428127	Down	1.97107	2.95957	2.08009	10.7032	4.05099	6.51621	DTX35	Protein DETOXIFICATION 35	GO:0016020,GO:0005774,GO:0005773,GO:0015297,GO:0022857,GO:0042910,GO:0009813,GO:1990961	membrane|vacuolar membrane|vacuole|antiporter activity|transmembrane transporter activity|xenobiotic transmembrane transporter activity|flavonoid biosynthetic process|xenobiotic detoxification by transmembrane export across the plasma membrane
Solyc12g088370.2	2.79401	1.48234	1.38602e-08	3.54341e-07	Up	31.8506	38.5882	25.2786	11.3909	14.4304	11.1384
Solyc03g025350.3	0.156458	-2.67615	3.27771e-08	7.71258e-07	Down	1.06285	0.67546	1.16727	9.21912	7.90189	3.16598	LSI2	Silicon efflux transporter LSI2	GO:0016020,GO:0005886,GO:0055085	membrane|plasma membrane|transmembrane transport
Solyc01g098280.3	18.0967	4.17766	1.4442e-08	3.68021e-07	Up	5.30024	3.5561	9.7471	0.654591	0.415861	0.0608522
Solyc03g025470.3	0.16674	-2.58433	0.00892774	0.0370392	Down	0.169229	0.175615	0.588642	5.12335	0.148164	1.21525	KIN10C	Kinesin-like protein KIN-10C	GO:0005871,GO:0005874,GO:0005524,GO:0016887,GO:0008017,GO:0003777,GO:0007018	kinesin complex|microtubule|ATP binding|ATP hydrolysis activity|microtubule binding|microtubule motor activity|microtubule-based movement	ko04814,ko04914	Motor proteins|Progesterone-mediated oocyte maturation
Solyc05g008220.3	5.22472	2.38535	1.51023e-08	3.84022e-07	Up	118.205	87.7848	96.8215	12.2025	32.4872	17.1358	At1g66480	Uncharacterized protein At1g66480	GO:0009620	response to fungus
Solyc03g025740.3	0.342167	-1.54723	0.00386956	0.0188711	Down	0.896368	1.83373	1.3454	7.5485	2.12907	3.5914	ADF12	Actin-depolymerizing factor 12	GO:0015629,GO:0005884,GO:0048046,GO:0005737,GO:0003779,GO:0051015,GO:0030042,GO:0009860	actin cytoskeleton|actin filament|apoplast|cytoplasm|actin binding|actin filament binding|actin filament depolymerization|pollen tube growth
Solyc03g025790.3	0.0129364	-6.27242	2.29493e-05	0.000255391	Down	0.0395552	0	0.03958	5.06887	0.344491	1.51227	HIPP31	Heavy metal-associated isoprenylated plant protein 31	GO:0046872,GO:0050896	metal ion binding|response to stimulus
Solyc02g091660.3	3.13634	1.64908	1.61237e-08	4.09553e-07	Up	18.4957	11.8439	9.80825	4.71628	4.18946	5.13085	GTE7	Transcription factor GTE7	GO:0005634,GO:0009294	nucleus|DNA-mediated transformation
Solyc03g025830.3	0.310647	-1.68665	1.70687e-07	3.40624e-06	Down	2.21318	1.78808	1.12924	6.82607	4.34397	7.03117
Solyc03g116510.1	5.70936	2.51333	1.68329e-08	4.26194e-07	Up	731.867	751.063	776.244	146.036	216.558	60.4269
Solyc03g026040.3	0.130781	-2.93478	0.00398223	0.0192817	Down	0.241526	0.273139	0.327435	5.47193	0.0527756	1.86169	EMS1	Leucine-rich repeat receptor protein kinase EMS1	GO:0016020,GO:0005886,GO:0005524,GO:0106310,GO:0004674,GO:0019199,GO:0010234,GO:0009556,GO:0046777	membrane|plasma membrane|ATP binding|protein serine kinase activity|protein serine/threonine kinase activity|transmembrane receptor protein kinase activity|anther wall tapetum cell fate specification|microsporogenesis|protein autophosphorylation
Solyc03g026210.3	0.405497	-1.30224	5.14626e-05	0.000513714	Down	6.7037	3.62957	4.28941	12.7298	11.9812	14.9166	DAPB3	Dihydrodipicolinate reductase-like protein CRR1, chloroplastic	GO:0009507,GO:0009570,GO:0008839,GO:0019877,GO:0009089,GO:0019684	chloroplast|chloroplast stroma|4-hydroxy-tetrahydrodipicolinate reductase|diaminopimelate biosynthetic process|lysine biosynthetic process via diaminopimelate|photosynthesis, light reaction
Solyc03g026220.3	0.181465	-2.46224	1.87891e-16	1.73565e-14	Down	19.4181	25.7047	15.6822	165.013	112.349	88.2632	BAG1	BAG family molecular chaperone regulator 1	GO:0005829,GO:0005739,GO:0005634,GO:0000774,GO:0051087,GO:0071629,GO:0050821	cytosol|mitochondrion|nucleus|adenyl-nucleotide exchange factor activity|chaperone binding|cytoplasm protein quality control by the ubiquitin-proteasome system|protein stabilization
Solyc03g026260.3	0.297754	-1.74781	1.65647e-15	1.32338e-13	Down	5.13793	6.66875	5.93345	23.632	22.0499	19.2471
Solyc03g026270.2	0.0525149	-4.25113	5.14763e-19	6.61583e-17	Down	7.86727	7.61359	6.24541	234.16	164.195	52.2138	DREB1A	Dehydration-responsive element-binding protein 1A	GO:0005634,GO:0000987,GO:0003700,GO:0000976,GO:0009631,GO:0010628,GO:0009409,GO:0009414	nucleus|cis-regulatory region sequence-specific DNA binding|DNA-binding transcription factor activity|transcription cis-regulatory region binding|cold acclimation|positive regulation of gene expression|response to cold|response to water deprivation
Solyc07g045185.1	2.48566	1.31363	1.79583e-08	4.52266e-07	Up	14.3828	18.0147	15.7472	6.40989	6.26785	8.52649	COL10	Zinc finger protein CONSTANS-LIKE 10	GO:0005634,GO:0003700,GO:0008270	nucleus|DNA-binding transcription factor activity|zinc ion binding
[truncated: 3,135 more rows]

## Sheet: N8_CK
Gene_id	FoldChange	log2FoldChange	p-value	FDR	Regulation	TPM_N8-1	TPM_N8-2	TPM_N8-3	TPM_CK1	TPM_CK2	TPM_CK3	symbol	description	GO_ID	GO_term	pathway	pathway_description
[truncated: 4,725 more rows]
