# Supplementary material for: Genome-Wide Characterization of SlABCG Genes in Tomato Reveals Their Role in Saline–Alkali Tolerance
Source: Genes (Basel). 2025 Dec 26;17(1):19. doi: 10.3390/genes17010019 (PMC12841099; doi:10.3390/genes17010019)
Supplement: Supplementary file 1 [file genes-17-00019-s001.zip › genes-4063062-supplementary/Supplementary File/Table S7.xlsx]

## Sheet: output_identify_20250713203637
Table S7. KEGG pathway enrichment analysis of common DEGs between N4 vs CK and N8 vs CK.
#Term	Input number	Background number	P-Value	Corrected P-Value	Input	Hyperlink
Biosynthesis of secondary metabolites	8	1252	0.00536902	0.0346003	DGK1|CPT4|ACS2|CCR1|AS|CYP85A1|AO1|SAM3	http://www.genome.jp/kegg-bin/show_pathway?sly01110/sly:100037489%09red/sly:544171%09red/sly:606304%09red/sly:101244138%09red/sly:101255089%09red/sly:100125904%09red/sly:544302%09red/sly:543650%09red
Oxidative phosphorylation	5	155	2.45938e-05	0.000713221	ndhH|COX1|ATP9|ATPA|NAD9	http://www.genome.jp/kegg-bin/show_pathway?sly00190/sly:34678297%09red/sly:34678302%09red/sly:3950453%09red/sly:34678313%09red/sly:3950425%09red
MAPK signaling pathway - plant	4	185	0.000736799	0.0142448	CHI3|CHI14|ERF1|ACS2	http://www.genome.jp/kegg-bin/show_pathway?sly04016/sly:544149%09red/sly:606712%09red/sly:606304%09red/sly:544146%09red
Glutathione metabolism	3	117	0.00221198	0.025659	LAPA1|GSH1|GPXle-1	http://www.genome.jp/kegg-bin/show_pathway?sly00480/sly:544017%09red/sly:543536%09red/sly:544197%09red
Cysteine and methionine metabolism	3	117	0.00221198	0.025659	SAM3|GSH1|ACS2	http://www.genome.jp/kegg-bin/show_pathway?sly00270/sly:543536%09red/sly:544302%09red/sly:606304%09red
Ribosome	3	365	0.0446857	0.0800903	RPS13|RPS12|RPS10	http://www.genome.jp/kegg-bin/show_pathway?sly03010/sly:34678312%09red/sly:3950426%09red/sly:34678317%09red
Alanine, aspartate and glutamate metabolism	2	55	0.00670422	0.0388845	GABA-TP1|AS	http://www.genome.jp/kegg-bin/show_pathway?sly00250/sly:101255089%09red/sly:543873%09red
Photosynthesis	2	84	0.0147545	0.0470656	ATPA|psbA	http://www.genome.jp/kegg-bin/show_pathway?sly00195/sly:3950408%09red/sly:3950425%09red
Amino sugar and nucleotide sugar metabolism	2	134	0.0346157	0.0671129	CHI3|CHI14	http://www.genome.jp/kegg-bin/show_pathway?sly00520/sly:544149%09red/sly:544146%09red
Biosynthesis of amino acids	2	238	0.0940132	0.123927	SAM3|AS	http://www.genome.jp/kegg-bin/show_pathway?sly01230/sly:101255089%09red/sly:544302%09red
Plant hormone signal transduction	2	300	0.137214	0.173009	IAA4|ERF1	http://www.genome.jp/kegg-bin/show_pathway?sly04075/sly:101255303%09red/sly:606712%09red
Arachidonic acid metabolism	1	15	0.0337962	0.0671129	GPXle-1	http://www.genome.jp/kegg-bin/show_pathway?sly00590/sly:544197%09red
Brassinosteroid biosynthesis	1	16	0.0358707	0.0671129	CYP85A1	http://www.genome.jp/kegg-bin/show_pathway?sly00905/sly:100037489%09red
Sesquiterpenoid and triterpenoid biosynthesis	1	27	0.0584032	0.0891417	TPS16	http://www.genome.jp/kegg-bin/show_pathway?sly00909/sly:100820703%09red
Butanoate metabolism	1	30	0.0644579	0.0958605	GABA-TP1	http://www.genome.jp/kegg-bin/show_pathway?sly00650/sly:543873%09red
Carotenoid biosynthesis	1	38	0.0804172	0.111052	AO1	http://www.genome.jp/kegg-bin/show_pathway?sly00906/sly:543650%09red
Arginine biosynthesis	1	38	0.0804172	0.111052	AS	http://www.genome.jp/kegg-bin/show_pathway?sly00220/sly:101255089%09red
N-Glycan biosynthesis	1	44	0.0922106	0.123927	DAD1	http://www.genome.jp/kegg-bin/show_pathway?sly00510/sly:543753%09red
Terpenoid backbone biosynthesis	1	58	0.119153	0.153575	CPT4	http://www.genome.jp/kegg-bin/show_pathway?sly00900/sly:101244138%09red
Phosphatidylinositol signaling system	1	74	0.148981	0.180025	DGK1	http://www.genome.jp/kegg-bin/show_pathway?sly04070/sly:544171%09red
Glycerolipid metabolism	1	86	0.170698	0.20205	DGK1	http://www.genome.jp/kegg-bin/show_pathway?sly00561/sly:544171%09red
Glycerophospholipid metabolism	1	105	0.203972	0.231328	DGK1	http://www.genome.jp/kegg-bin/show_pathway?sly00564/sly:544171%09red
Pentose and glucuronate interconversions	1	137	0.257068	0.281319	LAT59	http://www.genome.jp/kegg-bin/show_pathway?sly00040/sly:101253459%09red
Starch and sucrose metabolism	1	147	0.272934	0.293151	BAM1	http://www.genome.jp/kegg-bin/show_pathway?sly00500/sly:100736451%09red
Phenylpropanoid biosynthesis	1	222	0.381759	0.393881	CCR1	http://www.genome.jp/kegg-bin/show_pathway?sly00940/sly:100125904%09red
Protein processing in endoplasmic reticulum	1	226	0.38709	0.393881	DAD1	http://www.genome.jp/kegg-bin/show_pathway?sly04141/sly:543753%09red
--------------------
#Term	Input number	Background number	P-Value	Corrected P-Value	Input	Hyperlink
--------------------
#Term	Input number	Background number	P-Value	Corrected P-Value	Input	Hyperlink
sequence-specific DNA binding	3	132	0.00308719	0.0298429	DREB3|TCP13|TCP5	http://amigo.geneontology.org/amigo/term/GO:0043565
ATPase activity	2	41	0.00386698	0.0320407	ATPA|CD4A	http://amigo.geneontology.org/amigo/term/GO:0016887
cytosol	4	316	0.00497999	0.0346003	SAM3|LOG7|GPXle-1|TAS14	http://amigo.geneontology.org/amigo/term/GO:0005829
chloroplast thylakoid membrane	2	58	0.00740453	0.0390421	ndhH|psbA	http://amigo.geneontology.org/amigo/term/GO:0009535
nucleus	6	853	0.0101797	0.0470656	LOG7|CO3|CIP1|DREB3|TCP13|TCP5	http://amigo.geneontology.org/amigo/term/GO:0005634
potassium:proton antiporter activity	1	5	0.0128077	0.0470656	NHX1	http://amigo.geneontology.org/amigo/term/GO:0015386
proton-transporting ATP synthase complex, catalytic core F(1)	1	6	0.0149266	0.0470656	ATPA	http://amigo.geneontology.org/amigo/term/GO:0045261
hydrolase activity, hydrolyzing N-glycosyl compounds	1	6	0.0149266	0.0470656	LOG7	http://amigo.geneontology.org/amigo/term/GO:0016799
gamma-aminobutyric acid metabolic process	1	6	0.0149266	0.0470656	GABA-TP1	http://amigo.geneontology.org/amigo/term/GO:0009448
regulation of intracellular pH	1	7	0.017041	0.0470656	NHX1	http://amigo.geneontology.org/amigo/term/GO:0051453
cytokinin biosynthetic process	1	7	0.017041	0.0470656	LOG7	http://amigo.geneontology.org/amigo/term/GO:0009691
NADH dehydrogenase (ubiquinone) activity	1	7	0.017041	0.0470656	ndhH	http://amigo.geneontology.org/amigo/term/GO:0008137
proton-transporting ATP synthase activity, rotational mechanism	1	7	0.017041	0.0470656	ATPA	http://amigo.geneontology.org/amigo/term/GO:0046933
potassium ion transmembrane transport	1	8	0.0191509	0.0482937	NHX1	http://amigo.geneontology.org/amigo/term/GO:0071805
-	1	8	0.0191509	0.0482937	CD4A	http://amigo.geneontology.org/amigo/term/GO:0006986
ATP synthesis coupled proton transport	1	9	0.0212564	0.0513697	ATPA	http://amigo.geneontology.org/amigo/term/GO:0015986
protein N-linked glycosylation	1	10	0.0233574	0.0541892	DAD1	http://amigo.geneontology.org/amigo/term/GO:0006487
response to abscisic acid	1	14	0.0317172	0.0671129	TAS14	http://amigo.geneontology.org/amigo/term/GO:0009737
cellular response to heat	1	15	0.0337962	0.0671129	CD4A	http://amigo.geneontology.org/amigo/term/GO:0034605
mitochondrial respiratory chain complex I	1	16	0.0358707	0.0671129	NAD9	http://amigo.geneontology.org/amigo/term/GO:0005747
ATP binding	1	21	0.0461778	0.0800903	ATPA	http://amigo.geneontology.org/amigo/term/GO:0005524
DNA-binding transcription factor activity	2	159	0.0469495	0.0800903	TCP13|TCP5	http://amigo.geneontology.org/amigo/term/GO:0003700
oxidoreductase activity, acting on the CH-OH group of donors, NAD or NADP as acceptor	1	24	0.0523099	0.084277	CCR1	http://amigo.geneontology.org/amigo/term/GO:0016616
proteolysis	1	24	0.0523099	0.084277	sbt3	http://amigo.geneontology.org/amigo/term/GO:0006508
peroxidase activity	1	26	0.0563764	0.0883738	GPXle-1	http://amigo.geneontology.org/amigo/term/GO:0004601
response to water deprivation	1	31	0.0664677	0.0963781	TAS14	http://amigo.geneontology.org/amigo/term/GO:0009414
plasma membrane	2	316	0.148987	0.180025	ATPA|NHX1	http://amigo.geneontology.org/amigo/term/GO:0005886
oxidoreductase activity	1	95	0.186626	0.216487	CCR1	http://amigo.geneontology.org/amigo/term/GO:0016491
regulation of transcription, DNA-templated	1	107	0.207397	0.231328	CIP1	http://amigo.geneontology.org/amigo/term/GO:0006355
membrane	1	222	0.381759	0.393881	LE16	http://amigo.geneontology.org/amigo/term/GO:0016020
cytoplasm	1	622	0.74147	0.74147	CD4A	http://amigo.geneontology.org/amigo/term/GO:0005737
--------------------
