# Supplementary material for: Genome-Wide Characterization of SlABCG Genes in Tomato Reveals Their Role in Saline–Alkali Tolerance
Source: Genes (Basel). 2025 Dec 26;17(1):19. doi: 10.3390/genes17010019 (PMC12841099; doi:10.3390/genes17010019)
Supplement: Supplementary file 1 [file genes-17-00019-s001.zip › genes-4063062-supplementary/Supplementary File/Table S8.xlsx]

## Sheet: Sheet1
Table S8. The gene-specific primers.
Sequence ID	Primer Sequence
SL-GAPDH-F1	AGCCACTCAGAAGACCGTTG
SL-GAPDH-R1	AGGTCAACCACGGACACATC
ASE2_F	ACGTCCTGTTTCACGCGA
ASE2_R	GCCACGGTCTGGTTCTCC
PER21-2_F	CACACGGTCGGACGAGTT
PER21-2_R	TTTCGGGTCGGGTTCTGC
PER21-1_F	AGGCTTTACCCAACCGTGG
PER21-1_R	CCGGGTCAGGGTTTGGTG
RMA1H1_F	CACTCTATGGCCGCGGTC
RMA1H1_R	CCGTGACTCGTACATCTCGG
ERF054_F	GGCGTTTCCTCCACCTCC
ERF054_R	ATCGCGTTCGCTCCCAAT
MYB78_F	CTGGCGAACTCGGGTACA
MYB78_R	TGGGTTGGAAGTAGCCGC
SlABCG13_F	AGCGCGTACACTTCACCC
SlABCG13_R	CGGAGTTTCATCGCCGGT
MYB102_F	AGTTGCAGGCTACGTTGGA
MYB102_R	CCTTCCTGGCAGACGAGC
ERF110_F	ACACGTGGTTTCGGGTCG
ERF110_R	CCCTGAACCACCACCACC
TIP1-3_F	ATGAACCCAGCGGTGTCG
TIP1-3_R	GCAATAGCCGCACCTCCA
ERF1_F	TTTCACCTTCTCCGGCGG
ERF1_R	ACGGACGCTGTCTAACGC
SlABCG63_F	CGTGGAGTTTCTGGCGGT
SlABCG63_R	CCAGGGTCGACACCAACC
SlABCG30_F	GGATCGTGTCACCGGGTG
SlABCG30_R	AGGTGGCCGTTAACGAGC
SlABCG51_F	GGCTTCGTCTTCCCTCCG
SlABCG51_R	CCCTGGGAGCCCAACAAG
BAC2_F	TCAACATCCTCCGCCGTG
BAC2_R	GACGGAAGCGAGAGGAGC
SlABCG7_F	GAGAGCGTTCATCCGGCA
SlABCG7_R	GGCTTTAGACCACCCATCCA
ZIFL1_F	GGGATCGCGCTCTCTGTC
ZIFL1_R	TCCACGTTGTCGCTGGTC
JOX2_F	TCCCATCGGAGAGGCCAA
JOX2_R	TCGCGACAAGCCTTGGAA
SlABCG1_F	GCAGCAATGGGAGGAGGG
SlABCG1_R	CGATAACGTCTCCGGCCC
WRKY6_F	CCGCGAAGAAAGCCCAGA
WRKY6_R	GCACGAACGGAGACACGA
PUB19_F	TTCTGGCTTGCAGGCTGT
PUB19_R	CGATCAACACGGACCGGT
CPK28_F	GCCTTAGCCGGTCACGAG
CPK28_R	TGGCCAAAATGCGGTCCA
SCPL2_F	GCCCGGTTGCTCTTCCTT
SCPL2_R	GCTCGCGAACTTGGTCCA
MYB4_F	GGGAAGGTCACCTTGTTGTGA
MYB4_R	ACCGCATCGAAGAAGTCCA
TAS14_F	AGGTACCGGTACTGGCGG
TAS14_R	TGCTGTTGCCCCTCATGG
